# Supplementary material for: AMPK tunes reproductive gene expression and small RNA homeostasis to mediate timely germ cell development
Source: Nucleic Acids Res. 2026 Jun 8;54(11):gkag555. doi: 10.1093/nar/gkag555 (PMC13291822; doi:10.1093/nar/gkag555)
Supplement: gkag555_Supplemental_Files [file gkag555_Supplemental_Files.zip]

Archive with 4 entries (4 files):
- RNA-seq_Supplemental_Data.xlsx
- Small_RNA-seq_Supplemental_Data.xlsx
- Supplemental_Raw_Data.xlsx
- Supplementary_Figures_and_Tables.pdf
