# Supplementary material for: AMPK tunes reproductive gene expression and small RNA homeostasis to mediate timely germ cell development
Source: Nucleic Acids Res. 2026 Jun 8;54(11):gkag555. doi: 10.1093/nar/gkag555 (PMC13291822; doi:10.1093/nar/gkag555)
Supplement: gkag555_Supplemental_Files [file gkag555_Supplemental_Files.zip › RNA-seq_Supplemental_Data.xlsx]

## Sheet: Normalized counts
WormBase ID	Gene	daf2_Dauer_1	daf2_Dauer_2	daf2_Dauer_3	daf2_PD_1	daf2_PD_2	daf2_PD_3	aak_Dauer_1	aak_Dauer_2	aak_Dauer_3	aak_PD_1	aak_PD_2	aak_PD_3	alg3/4_Dauer_1	alg3/4_Dauer_2	alg3/4_Dauer_3	alg3/4_PD_1	alg3/4_PD_2	alg3/4_PD_3
WBGene00000001	aap-1	1224.77	959.012	1083.74	2386.3	1546.93	2243.6	2236.41	1726.28	1901.03	875.988	818.425	2200.3	1672.32	1577.92	1524.48	2333.76	2269.48	2209.91
WBGene00000002	aat-1	320.695	383.79	568.693	765.956	1022.45	741.196	128.655	216.99	408.321	850.78	676.748	560.206	356.971	466.298	448.493	709.127	679.628	728.029
WBGene00000003	aat-2	282.386	646.431	224.506	378.427	690.471	182.589	79.3829	113.317	118.413	3307.01	2529.55	690.304	144.818	150.362	158.177	298.505	279.847	300.406
WBGene00000004	aat-3	1067.16	800.872	1031.74	485.062	495.664	326.827	375.016	581.052	391.988	1285.62	1011	745.045	372.652	367.422	375.588	706.271	695.272	652.455
WBGene00000007	aat-6	133.532	209.928	66.8565	266.589	328.521	372.682	62.9589	65.0971	174.411	1038.27	1064.64	340.531	232.446	238.707	212.204	307.788	304.761	304.815
WBGene00000008	aat-7	284.575	393.038	388.758	14.3048	86.453	20.0098	186.139	154.304	140.579	118.164	82.5303	30.5696	201.084	194.242	218.062	8.56951	13.9054	15.1148
WBGene00000009	aat-8	58.0096	67.51	51.1741	11.7039	177.517	170.083	54.7469	60.2751	45.4986	47.2655	41.2651	41.2334	51.6547	52.656	41.6597	36.4204	49.8278	35.8976
WBGene00000010	aat-9	791.338	469.796	462.218	1615.14	879.515	977.145	695.285	590.696	527.317	699.53	716.638	1170.18	782.2	713.196	690.64	1161.17	1135.61	1214.85
WBGene00000012	abf-1	4.37808	5.54877	0.825388	19.5065	21.9014	31.6822	5.47469	2.411	11.083	0	0	30.5696	6.45684	5.2656	5.85839	117.831	139.054	103.914
WBGene00000013	abf-2	1136.11	1919.87	1890.14	195.065	307.773	475.233	2759.24	3102.96	1658.95	26.7838	31.6366	607.837	1745.19	2387.07	2845.88	1970.99	2078.28	2057.5
WBGene00000016	abf-5	143.382	104.502	316.124	53.3179	63.3989	166.748	213.513	180.825	442.737	50.4166	159.559	119.435	271.187	416.567	443.936	184.245	180.771	173.19
WBGene00000017	abf-6	275.819	251.544	682.596	87.1292	155.615	205.1	604.953	593.107	644.564	187.487	525.443	272.283	541.452	615.49	664.602	537.737	532.462	540.354
WBGene00000018	abl-1	2251.43	1095.88	1522.84	643.716	487.595	677.832	821.203	1309.18	880.223	1277.75	1083.9	983.204	1311.66	1074.18	1092.27	850.524	859.24	872.249
WBGene00000019	abt-1	8.75617	7.39836	6.60311	247.083	175.211	291.809	84.8576	137.427	318.49	29.9348	71.5262	279.392	520.237	514.273	436.125	441.33	400.361	377.87
WBGene00000020	abt-2	1893.52	556.726	1240.56	823.176	534.856	878.763	1185.27	1697.35	790.976	1826.03	1202.19	715.186	1667.71	1084.71	1072.74	393.483	376.026	416.287
WBGene00000022	abt-4	1696.51	583.545	722.215	2405.81	811.506	1364.83	158.766	528.01	209.994	14089.9	8195.26	2302.67	296.092	238.122	268.835	456.327	474.523	437.069
WBGene00000023	abt-5	5.4726	2.77438	2.47617	239.28	186.738	204.267	287.421	248.333	352.906	33.0859	70.1507	332.711	1606.83	1175.4	1010.9	594.153	570.123	564.915
WBGene00000024	abu-1	48.1589	10.1727	1.65078	39.0131	41.4974	2.50122	0	0	1.16663	124.466	171.938	34.1242	1.84481	1.17013	2.60373	10.7119	8.6909	11.9659
WBGene00000025	abu-2	20.7959	10.1727	37.1425	2.60087	3.45812	0	32.8481	24.11	21.5827	9.45311	1.3755	0.710921	56.2667	34.5189	32.5466	1.42825	2.31757	0
WBGene00000027	abu-4	1.09452	0.924794	0	19.5065	11.5271	1.66748	0	0	0	26.7838	33.0121	6.39829	0	0	0	1.42825	0	2.51913
WBGene00000029	abu-6	52.537	5.54877	4.12694	24.7083	32.2758	0.833741	8.21203	0	0	215.846	292.982	50.4754	0	2.34027	6.50933	4.28476	2.89697	4.40848
WBGene00000030	abu-7	56.9151	12.0223	20.6347	28.6096	25.3595	4.16871	8.21203	2.411	14.5829	266.263	331.497	66.8266	23.0601	14.0416	14.3205	17.8532	9.84968	5.66805
WBGene00000031	abu-8	583.38	77.6827	77.5865	154.752	125.645	9.17116	27.3734	26.521	157.495	875.988	1292.97	245.268	62.7236	63.7722	61.8386	34.2781	42.8751	46.6039
WBGene00000033	abu-10	157.611	23.1199	14.0316	35.1118	42.6502	0.833741	27.3734	0	12.2496	346.614	541.949	102.373	7.37924	16.3819	12.3677	15.7108	12.7466	8.81696
WBGene00000034	abu-11	232.038	39.7662	66.8565	87.1292	100.285	12.5061	19.1614	9.64402	48.4152	346.614	442.912	98.1071	18.4481	38.0293	43.6125	41.4193	24.3345	18.8935
WBGene00000035	ace-1	1021.19	522.509	463.043	221.074	260.512	265.964	295.633	339.952	381.488	690.077	484.178	297.165	427.996	328.222	411.389	270.654	298.967	301.666
WBGene00000036	ace-2	1671.33	1295.64	1185.26	684.029	1294.49	750.367	900.586	1232.02	617.148	1967.82	1562.57	559.495	759.14	709.1	706.262	312.073	278.688	278.364
WBGene00000037	ace-3	352.436	233.048	346.663	41.6139	56.4826	63.3643	142.342	224.223	195.994	162.278	236.587	105.927	218.61	204.773	264.93	133.542	95.0205	106.433
WBGene00000038	ace-4	121.492	65.6604	51.1741	14.3048	6.91624	8.33741	41.0601	89.2072	32.6657	29.9348	70.1507	21.3276	73.7924	42.1248	31.2448	7.14126	12.7466	10.0765
WBGene00000039	acn-1	4126.34	2247.25	1559.98	750.351	882.973	428.543	624.114	1685.29	1132.22	2355.4	1982.1	1061.4	296.092	609.639	786.327	1043.34	1053.34	1056.15
WBGene00000040	aco-1	5550.31	2569.08	1712.68	9566	10132.3	5210.88	1201.69	1702.17	844.058	17617.4	11404.3	4303.2	1085.67	912.118	931.485	2105.24	2046.42	2091.51
WBGene00000041	aco-2	46866.3	22090.6	24994.4	32313.2	30350.8	25395.8	18091.1	16898.7	17120.9	25698.3	20105.7	16250.2	19999.6	18052.2	18242.4	12335.8	11861.3	12163
WBGene00000042	acr-2	182.785	219.176	283.108	31.2105	65.7043	15.8411	93.0696	103.673	94.4971	168.58	169.187	50.4754	97.775	97.121	95.6871	24.9944	27.8109	33.3785
WBGene00000043	acr-3	35.0247	28.6686	27.2378	15.6052	53.0245	20.0098	13.6867	9.64402	21.5827	50.4166	75.6527	19.9058	36.8962	22.8176	22.7826	42.8476	39.9781	33.3785
WBGene00000044	acr-5	343.679	384.715	497.709	53.3179	82.9949	72.5355	175.19	265.21	180.245	209.544	167.812	90.9979	136.516	156.798	179.006	67.1279	68.3684	66.757
WBGene00000045	acr-6	49.2534	18.4959	31.3648	5.20174	9.22165	8.33741	8.21203	12.055	16.9162	4.72655	9.62853	4.26553	16.6033	16.9669	19.528	3.57063	2.31757	1.88935
WBGene00000046	acr-7	48.1589	81.3819	113.078	23.4078	48.4137	19.1761	27.3734	53.0421	34.4156	119.739	77.0283	32.7024	19.3705	37.4442	35.8013	23.5662	25.4933	33.3785
WBGene00000047	acr-8	265.969	443.901	203.046	118.34	81.8422	38.3521	68.4336	91.6182	111.413	748.371	672.622	173.465	104.232	117.598	117.819	85.6951	81.6944	82.5016
WBGene00000048	acr-9	47.0644	46.2397	76.7611	48.1161	26.5123	14.1736	16.4241	50.6311	29.1658	31.5104	35.7631	28.4368	21.2153	28.6683	15.6224	21.4238	26.6521	30.8594
WBGene00000049	acr-10	30.6466	14.7967	28.0632	13.0044	11.5271	16.6748	16.4241	7.23301	7.5831	11.0286	12.3795	7.82013	20.2929	8.776	4.55653	7.14126	8.6909	10.0765
WBGene00000050	acr-11	36.1192	34.2174	31.3648	42.9144	59.9408	65.8656	35.5855	38.5761	37.3322	53.5676	82.5303	38.3897	23.0601	38.6144	29.292	58.5583	68.3684	74.3144
WBGene00000051	acr-12	187.163	196.981	190.665	50.717	97.9801	79.2054	60.2215	110.906	81.0809	244.205	262.721	123.7	95.9302	81.9093	97.6399	124.258	144.269	149.259
WBGene00000053	acr-14	88.6562	80.4571	119.681	7.80261	5.76353	18.3423	43.7975	50.6311	64.748	17.3307	17.8816	12.7966	76.5597	84.2496	107.404	14.9966	13.326	14.485
WBGene00000054	acr-15	308.655	299.633	316.124	85.8287	125.645	59.1956	142.342	125.372	233.326	343.463	368.635	106.638	249.972	236.952	255.817	81.4104	90.3853	83.7611
WBGene00000055	acr-16	285.67	569.673	353.266	141.747	141.783	60.0294	90.3323	257.977	116.08	726.314	573.585	191.238	112.533	133.98	130.837	112.832	144.848	123.437
WBGene00000057	acr-18	282.386	213.628	226.982	113.138	110.66	64.1981	166.978	166.359	127.746	47.2655	75.6527	51.1863	128.214	137.491	95.6871	53.5595	78.7975	73.6846
WBGene00000058	acr-19	132.437	165.538	250.918	36.4122	72.6205	47.5233	49.2722	60.2751	110.83	124.466	132.048	51.1863	119.913	112.333	121.724	77.1256	78.7975	84.3909
WBGene00000059	acr-20	182.785	124.847	179.935	35.1118	36.8866	25.0122	125.918	77.1521	86.3307	173.307	156.808	57.5846	165.111	121.109	132.139	40.7052	35.9224	37.1572
WBGene00000060	acr-21	407.162	344.024	599.232	45.5152	57.6353	50.0245	221.725	277.265	222.827	152.825	152.681	55.4518	190.938	228.176	224.572	40.7052	31.8666	33.3785
WBGene00000061	lgc-11	45.9699	24.9695	33.8409	1.30044	4.61083	8.33741	35.5855	57.8641	20.416	20.4817	75.6527	16.3512	28.5946	29.2533	26.6882	15.7108	19.12	11.3361
WBGene00000062	acr-23	222.188	248.77	273.204	29.91	58.788	20.8435	84.8576	171.181	96.2471	173.307	178.816	39.1006	148.507	156.798	166.639	19.2814	20.2788	13.2254
WBGene00000063	act-1	8264.73	6885.09	5034.87	22864.3	27726.1	13791.8	3232.8	4450.71	3046.07	30216.9	18739.9	9279.65	3845.51	3186.27	3117.97	6548.54	5848.39	6154.24
WBGene00000064	act-2	6953.49	4433.46	3370.06	43078.2	21201.7	13039.7	13809.9	11119.6	6496.97	11747.1	9822.48	16017	8326.55	6600.72	6396.06	14624.6	14555.5	14033.5
WBGene00000065	act-3	10689.1	7451.99	3313.11	16286.7	15955.8	8207.35	2808.51	4077.01	3124.24	24745.1	15071.4	8430.1	3947.9	3382.27	3119.27	6105.06	5229.6	5507.45
WBGene00000066	act-4	34995.1	21717.9	25518.5	52819.8	79136.8	39825.3	13634.7	28965.8	8832.57	75546.1	53549.8	26350.3	15625.5	12260.7	12642.4	19828.4	17618.8	18090.5
WBGene00000067	act-5	11941.2	9996.1	2333.37	33954.4	13367.9	8680.08	4541.25	4694.22	4383.03	146526	87369.3	24447.9	5037.26	4431.88	4356.69	7223.39	6847.85	6789.69
WBGene00000068	acy-1	2459.39	1157.84	2435.72	569.591	512.955	473.565	812.991	1463.48	1076.22	1477.84	1158.17	504.043	1615.13	1223.96	1220.5	301.361	300.126	308.594
WBGene00000069	acy-2	294.426	246.92	452.313	36.4122	53.0245	27.5135	136.867	125.372	149.912	83.5025	116.918	46.2099	150.352	169.669	164.035	57.8442	47.5102	46.6039
WBGene00000070	acy-3	1418.5	838.789	685.072	461.655	757.328	561.108	522.832	790.809	524.984	1813.42	1444.28	517.55	512.857	470.393	499.916	250.658	231.757	233.02
WBGene00000071	acy-4	677.508	603.891	1075.48	330.311	303.162	547.768	257.31	385.761	351.739	590.819	627.23	424.42	370.807	407.791	390.56	442.758	524.351	483.673
WBGene00000072	add-1	387.46	495.69	531.55	520.174	582.117	547.768	235.411	356.829	243.243	1106.01	865.192	354.75	351.436	308.33	367.777	314.215	301.864	311.743
WBGene00000073	add-2	6996.18	10317	10697	1109.27	1474.31	2117.7	2783.88	2900.44	4549.28	931.131	909.208	1672.09	6959.55	8252.95	8865.7	2072.39	2074.23	2104.1
WBGene00000074	adm-2	1805.96	680.649	1391.6	938.914	813.811	1065.52	1538.39	2015.6	1072.13	1329.74	951.849	1339.37	1273.84	983.497	1011.55	1016.2	959.475	920.743
WBGene00000075	adm-4	319.6	328.302	264.124	738.647	409.211	448.553	323.006	200.113	138.829	623.905	500.684	532.48	164.188	149.777	168.592	477.75	477.42	468.559
WBGene00000079	adr-1	2702.37	1203.16	2155.91	2841.45	1686.41	2762.19	2263.78	2478.51	2049.19	2391.64	2184.3	2843.68	3153.7	2502.91	2226.84	2480.87	2421.86	2480.72
WBGene00000080	adr-2	959.895	962.711	801.452	2509.84	1810.9	3330.8	2800.3	2218.12	2754.42	1161.16	1321.86	2528.03	2762.6	2687.79	2364.84	2941.49	2787.46	2958.72
WBGene00000081	ads-1	4485.35	4793.21	2425.82	10527	7695.47	10189.2	2135.13	1767.27	1672.37	19998.1	14767.4	5118.63	1444.49	1669.19	1711.95	3264.98	3452.6	3381.3
WBGene00000082	adt-1	1045.27	457.773	336.758	690.531	496.817	196.763	221.725	609.984	128.329	1822.87	1196.69	450.013	69.1804	102.972	129.536	180.674	151.801	166.263
WBGene00000083	adt-2	3301.07	1632.26	1166.27	1945.45	1594.19	726.189	547.469	1326.05	632.314	5046.39	3995.84	1244.82	470.427	548.207	632.707	974.782	976.857	963.568
WBGene00000084	aex-1	269.252	295.934	165.903	362.821	366.561	1098.87	101.282	91.6182	101.497	578.215	601.095	351.906	124.525	128.715	126.281	417.05	407.893	449.665
WBGene00000085	aex-2	101.79	110.975	173.332	42.9144	63.3989	24.1785	49.2722	67.5081	65.9147	67.7473	77.0283	34.8351	53.4995	52.656	72.2535	32.1357	28.9697	38.4168
WBGene00000086	aex-3	1859.59	660.303	1418.02	310.804	380.393	451.888	829.415	1333.29	802.642	1277.75	909.208	463.52	1414.97	924.405	973.795	378.487	360.382	357.717
WBGene00000088	aex-5	478.306	656.604	459.741	948.017	1609.18	1623.29	292.896	349.596	234.493	2276.62	1679.49	676.086	249.972	259.184	289.665	596.295	677.31	668.2
WBGene00000089	aex-6	340.396	493.84	497.709	208.07	350.423	329.328	240.886	315.842	247.909	398.606	387.892	222.518	217.688	255.674	278.599	150.681	125.149	147.999
WBGene00000090	age-1	1443.67	923.87	1043.29	3499.47	1910.04	1975.13	2586.79	2461.64	1773.86	970.519	935.343	2236.56	2578.12	2091.03	1876.64	2079.54	2089.87	1980.04
WBGene00000093	agt-1	413.729	546.554	413.52	806.27	1038.59	1025.5	733.608	559.353	623.564	783.033	877.572	610.681	391.1	496.136	510.331	704.128	714.392	633.562
WBGene00000094	agt-2	398.406	240.447	368.123	929.811	564.826	887.101	596.741	508.722	568.733	244.205	247.591	733.67	843.079	555.813	507.728	708.413	683.104	707.246
WBGene00000095	aha-1	1026.66	1196.68	1578.97	451.251	617.851	966.306	791.092	788.398	874.39	825.572	851.437	762.818	693.649	860.048	867.693	729.123	708.598	771.484
WBGene00000096	ahr-1	303.182	175.711	368.949	22.1074	41.4974	24.1785	139.604	257.977	107.33	107.135	81.1548	49.7645	145.74	103.557	121.724	43.5617	39.9781	27.0807
WBGene00000097	aip-1	893.129	990.455	1158.85	1219.81	1068.56	1890.93	1595.87	1545.45	1658.37	950.038	943.596	1507.15	864.294	921.479	951.013	1905.29	1894.62	1895.02
WBGene00000098	air-1	813.229	804.571	345.012	5357.79	4037.93	4915.74	5403.51	3539.35	4195.79	875.988	1136.17	4494.44	3217.35	3444.29	3244.9	4938.9	5108.51	5062.83
WBGene00000099	air-2	337.112	391.188	106.475	2351.19	1553.85	1683.32	1820.33	1188.63	1199.88	322.981	387.892	1732.51	924.25	954.828	868.995	2125.95	2188.37	2159.53
WBGene00000100	ajm-1	6903.14	2816.92	6906.85	4606.14	4728.4	5560.22	4040.32	5567.01	3426.4	9735.13	7037.08	5142.8	4929.33	3783.04	3796.24	3789.15	3494.9	3630.7
WBGene00000101	aka-1	3757.49	2110.38	3595.39	6851.99	3354.38	7025.94	5614.29	4940.15	4384.78	2254.57	2819.78	7661.59	4254.13	3819.9	3699.9	7488.33	7331.06	7274.62
WBGene00000102	akt-1	11337	10881.1	13787.3	7008.05	6291.47	10218.3	6618.89	5523.61	8467.41	2410.54	2350.74	7217.27	9415.92	9196.07	9312.24	7683.28	7571.51	7728.07
WBGene00000103	akt-2	2485.66	2440.53	3237.17	1036.45	1459.33	2213.58	1584.92	1740.74	1752.28	1570.79	1471.79	1229.18	2016.38	2088.1	2129.2	1094.04	1104.32	1131.09
WBGene00000105	alg-1	4216.09	1140.27	3866.12	2877.86	2031.07	1636.63	1677.99	2801.59	1698.62	4540.64	2993.1	1929.44	2912.96	1910.83	1905.93	1293.28	1217.3	1215.48
WBGene00000106	alg-2	1142.68	754.632	586.851	1797.2	1024.76	786.218	610.427	694.369	387.905	2593.3	1684.99	1910.24	531.306	427.098	419.852	1563.94	1602.6	1593.98
WBGene00000107	alh-1	6925.03	6319.12	7256.82	8979.51	36509.7	20327.4	8844.35	9034.03	7297.28	12585.2	11313.5	8369.67	6735.4	7070.53	7186.3	8316	8387.87	8342.73
WBGene00000108	alh-2	7741.54	12577.2	4172.34	28.6096	61.0935	13.3399	555.681	426.748	1030.72	1.57552	5.50202	11.3747	932.552	1652.81	1921.55	42.1334	49.8278	66.1272
WBGene00000109	alh-3	4722.86	3768.54	5502.86	4537.22	6166.98	7283.56	3925.35	6750.81	4142.71	5221.27	4766.12	3683.28	3843.66	4163.92	4340.42	3896.27	3796.76	3771.14
WBGene00000110	alh-4	4267.54	2691.15	4611.45	7006.75	8243.01	7809.66	6104.27	5892.49	4738.27	7915.4	6821.13	6287.38	5664.49	5332.88	5171.66	4563.98	4406.86	4409.11
WBGene00000111	alh-5	396.216	257.093	518.344	188.563	1325.61	532.761	240.886	327.897	173.245	508.892	396.145	220.385	153.119	156.798	145.158	152.823	142.531	139.812
WBGene00000112	alh-6	3847.24	4045.05	2682.51	4577.53	2447.2	1058.85	2198.09	1996.31	1651.95	5523.77	5176.02	1851.24	2300.48	2086.93	2168.91	1146.17	1102.01	1087.01
WBGene00000113	alh-7	1153.62	1457.48	992.942	1500.7	1945.77	972.976	1190.74	1166.93	809.059	1947.34	1664.36	894.338	1267.39	963.604	984.861	698.415	669.778	672.608
WBGene00000114	alh-8	93615.4	36402.7	93072.5	44204.4	52757.1	49729.3	103264	108254	38275.4	80798.9	42859.3	21649	75903.8	48084.3	45783.4	13334.9	12952.9	13051.6
WBGene00000115	alh-9	5671.81	5278.73	6494.16	12170.8	5512.24	4095.34	2198.09	2500.21	4101.88	8786.67	9038.44	5219.58	3121.42	3864.36	4055.96	7462.62	7649.73	7636.75
WBGene00000116	alh-10	624.971	594.643	371.425	734.746	598.255	736.194	375.016	600.34	541.9	1332.89	1255.84	693.148	571.891	589.162	647.678	1084.76	1072.46	1007.65
WBGene00000117	alh-11	989.447	607.59	848.499	3158.76	1418.98	1878.42	1311.19	1354.98	774.06	1627.51	1414.02	1320.89	1363.32	1042.59	1040.19	1408.97	1408.5	1372.93
WBGene00000118	alh-12	3653.51	4863.49	5196.65	3902.61	7418.82	5574.39	854.051	1316.41	1366.13	5452.87	5009.59	2013.33	1544.11	1802	1848.65	3410.67	3423.63	3596.69
WBGene00000120	aly-1	1079.2	1340.03	1719.28	658.02	700.846	953.8	845.839	785.987	860.391	1243.08	1031.63	1158.09	570.969	745.375	753.78	1280.43	1346.51	1361.59
WBGene00000121	aly-2	1430.54	1796.88	926.086	5122.42	4834.45	7249.38	5658.09	3423.63	4896.94	1573.94	1966.97	5669.59	3369.55	3596.4	3543.68	6062.93	6309.59	6298.46
WBGene00000123	ama-1	8172.79	2139.05	2724.61	7555.53	3971.07	3936.93	7623.5	8650.68	3579.81	6669.17	5936.68	6931.48	9248.04	5754.13	5140.42	5318.1	5084.75	5052.12
WBGene00000133	amt-1	423.579	723.189	2104.74	3.90131	61.0935	46.6895	54.7469	125.372	113.163	23.6328	34.3876	12.7966	65.4908	110.578	143.856	6.42714	16.8024	20.7828
WBGene00000134	amt-2	136.815	147.042	231.934	16.9057	21.9014	28.3472	142.342	130.194	102.08	58.2942	61.8977	29.1478	146.662	120.524	134.092	18.5673	19.12	23.302
WBGene00000135	amt-3	860.293	730.588	945.07	71.5239	87.6057	59.1956	372.279	421.926	352.906	233.177	189.82	98.1071	387.41	371.517	401.625	92.1223	84.012	92.5781
WBGene00000136	amt-4	1166.76	1694.22	384.631	2595.67	1726.75	498.577	391.44	402.638	308.574	3981.33	3316.34	932.017	382.798	428.269	351.504	1209.73	1201.08	1075.67
WBGene00000137	amx-1	645.767	663.078	607.486	595.599	454.166	554.438	489.984	405.049	345.323	516.77	449.79	669.687	359.738	375.613	351.504	663.423	648.92	665.681
WBGene00000138	amx-2	746.463	353.271	723.04	573.492	835.712	545.267	730.87	1099.42	465.486	1655.87	1583.21	526.081	289.635	317.106	372.334	323.499	318.666	327.487
WBGene00000139	amx-3	226.566	346.798	360.695	260.087	262.817	496.91	46.5348	86.7961	105.58	790.91	596.969	220.385	128.214	134.565	141.903	267.083	329.095	313.002
WBGene00000140	anc-1	23007.9	4746.05	3708.47	1803.7	1170	2201.91	2846.84	15676.3	1258.21	4701.35	12730.3	2923.31	3851.04	1611.27	1599.99	1270.43	1165.74	1258.94
WBGene00000142	aos-1	1094.52	1658.16	1133.26	3900.01	3750.91	5240.06	2983.7	2271.17	3475.98	1977.28	2550.19	3630.67	2741.39	3087.98	2968.9	4704.66	4716.84	4385.18
WBGene00000143	apc-2	686.264	900.75	656.184	2362.89	1536.56	2613.78	1097.67	937.881	1194.63	641.236	924.339	1824.93	1505.37	1391.87	1268.02	2104.53	2151.87	2138.74
WBGene00000144	apc-10	271.441	274.664	187.363	950.618	1046.66	1319.81	1311.19	1060.84	1325.88	242.63	327.37	632.72	880.897	1016.85	1079.25	793.394	829.691	797.305
WBGene00000145	apc-11	317.411	615.913	581.899	885.597	1027.06	1835.9	955.333	679.903	1136.3	362.369	445.663	1013.06	623.546	812.072	785.025	1398.97	1496.57	1464.88
WBGene00000146	ape-1	4379.18	2613.47	3517.81	5731.02	3469.65	4573.07	4743.81	4498.93	2960.91	3226.66	3082.51	5309.87	2846.54	2505.84	2537.99	5510.2	5367.5	5556.57
WBGene00000147	aph-1	414.823	627.011	517.519	1143.08	1118.13	1514.91	780.143	530.421	711.062	469.504	537.822	930.595	409.548	555.813	477.785	1176.17	1202.82	1274.05
WBGene00000148	aph-2	1022.28	1275.29	903.8	1533.21	1044.35	1906.77	859.526	969.224	1021.97	1241.51	1467.66	1846.97	982.362	1066.58	1139.13	2186.65	2200.53	2201.72
WBGene00000149	apl-1	20730.2	8751.33	14266.8	9270.8	8904.66	8651.73	10766	12045.4	8134.34	21874.5	14829.3	8278.67	12197.9	9404.36	9610.37	5934.39	5638.65	5769.44
WBGene00000150	apm-1	1994.22	2295.34	2193.06	1659.36	2327.31	2104.36	1948.99	2128.92	1964.02	4350.01	3854.16	1576.11	2444.37	2519.3	2535.38	1291.14	1298.42	1304.91
WBGene00000151	apn-1	871.238	906.299	1331.35	1945.45	1339.45	3137.37	2499.19	1728.69	2852.41	674.322	866.568	2354.57	2701.73	2767.36	2687.7	2712.25	2757.33	2825.21
WBGene00000155	app-1	2229.54	2812.3	1553.38	8694.71	5324.35	6109.66	4106.01	2996.88	3216.4	5400.88	5064.61	5083.08	2565.21	2755.66	2771.02	5620.17	5859.98	5763.77
WBGene00000156	2026-04-01	1701.98	1252.17	1761.38	3662.03	2171.7	3912.75	4111.49	3761.17	2634.25	1192.67	1308.1	4038.03	2299.56	2144.27	2038.72	3948.4	4108.48	4031.87
WBGene00000157	aps-2	385.271	802.722	628.946	693.132	639.752	726.189	328.481	421.926	424.071	753.098	774.409	614.236	264.73	338.168	340.438	841.955	882.995	838.241
WBGene00000158	apg-1	2862.17	1857.91	1947.09	4262.83	2637.39	2374.5	2545.73	2256.7	1969.27	3932.49	3063.25	2690.84	2450.83	2236.12	2244.42	2378.75	2287.44	2339.64
WBGene00000159	aps-1	730.045	1295.64	1129.96	1430.48	1679.49	2053.51	1204.43	1277.83	1398.79	1523.53	1519.93	1205.01	901.19	1143.8	1215.94	1711.05	1520.91	1496.99
WBGene00000160	apb-1	3665.55	1602.67	1853	5160.13	2701.94	1930.95	3331.35	3891.36	1941.27	4658.81	3737.25	2990.84	2740.47	2176.45	2135.06	2296.63	2230.66	2157.01
WBGene00000161	apa-2	2706.75	1410.31	2111.34	1589.13	1074.32	1163.9	1311.19	1569.56	1449.54	2583.85	2173.3	1759.53	1687.08	1388.95	1458.09	1573.93	1570.73	1551.16
WBGene00000162	apd-3	2258	1426.03	1655.73	2850.55	1306.02	1344.82	1776.54	1892.64	1157.3	1876.44	1508.93	1966.41	1751.65	1403.57	1373.47	1746.75	1640.26	1668.92
WBGene00000163	apb-3	2645.46	2701.32	2637.94	3222.48	2356.13	3062.33	3353.24	2835.34	2549.09	2120.65	2133.41	3498.44	2359.51	2398.77	2268.5	3472.08	3556.89	3540.64
WBGene00000164	apm-3	659.996	934.967	687.549	569.591	484.137	540.264	517.358	344.774	493.485	898.045	855.564	635.563	446.444	455.182	496.011	686.989	713.233	726.14
WBGene00000165	aps-3	1013.53	2164.94	1162.97	3780.37	4032.17	2791.37	2072.17	1974.61	1762.78	1994.61	2266.83	2015.46	1488.76	1591.97	1544.66	2489.44	2395.79	2498.35
WBGene00000166	apt-9	142.288	144.268	288.061	39.0131	49.5664	39.1858	90.3323	113.317	127.746	173.307	132.048	50.4754	149.43	125.204	186.167	35.7063	40.5575	36.5274
WBGene00000169	aqp-1	513.33	561.35	157.649	1193.8	26520.3	9227.02	101.282	115.728	194.827	1529.83	1698.75	1446.72	94.0854	99.4613	126.281	881.232	932.823	925.151
WBGene00000170	aqp-2	15402.1	9873.11	18853.5	1984.46	5315.13	2496.22	10122.7	12486.6	10208	4263.35	2653.35	3544.65	19177.7	14243.4	14252.2	3292.12	3162.91	3347.93
WBGene00000171	aqp-3	239.7	251.544	256.696	22.1074	85.3003	81.7067	87.595	161.537	182.578	12.6041	12.3795	46.9208	184.481	183.711	199.836	80.6963	68.3684	55.4209
WBGene00000172	aqp-4	379.799	661.228	214.601	723.042	655.89	569.445	65.6962	130.194	123.663	2252.99	1888.57	478.45	91.3181	94.1957	92.4324	184.245	203.946	190.194
WBGene00000173	aqp-5	4.37808	6.47356	13.2062	1.30044	2.30541	13.3399	0	4.82201	6.99979	22.0573	22.0081	7.82013	12.9137	8.776	8.46213	10.7119	10.4291	11.3361
WBGene00000174	aqp-6	418.107	522.509	528.249	50.717	76.0786	20.8435	287.421	315.842	439.237	81.927	49.5182	31.9914	422.462	473.319	512.284	39.2769	45.7721	44.7146
WBGene00000175	aqp-7	2180.29	1102.36	472.122	6357.83	8751.35	2784.7	427.025	757.055	508.651	8781.94	8043.95	2697.94	285.023	270.301	275.345	1741.04	1686.61	1623.58
WBGene00000176	aqp-8	246.267	268.19	80.0627	858.287	639.752	269.298	197.089	279.676	193.661	707.408	1143.04	430.107	154.042	171.424	196.582	530.596	588.084	536.575
WBGene00000177	aqp-9	371.043	579.846	297.14	192.464	380.393	298.479	101.282	84.3851	165.078	326.132	336.999	168.488	134.671	152.117	164.686	285.65	266.521	307.334
WBGene00000178	aqp-10	763.975	1404.76	1080.43	2710.11	3964.16	2443.7	350.38	520.777	694.146	4209.78	4196.66	1503.6	423.384	614.905	667.206	1890.29	1834.36	1758.35
WBGene00000179	aqp-11	910.641	1555.5	691.676	2186.03	1468.55	1139.72	566.63	474.968	561.733	4435.08	3922.94	1216.39	437.22	548.792	543.529	960.5	1011.62	1017.1
WBGene00000180	arc-1	1062.78	1008.03	1017.7	771.158	839.171	707.013	500.934	730.534	754.811	1600.73	1239.33	583.666	805.26	853.027	932.787	593.439	556.217	635.451
WBGene00000181	ard-1	3364.56	5293.52	3718.38	8066.6	10117.3	8324.07	3941.77	3404.34	4015.55	10240.9	9715.19	4825.73	3191.52	3888.35	3871.75	4995.31	5144.43	5300.25
WBGene00000182	arf-1.2	9035.27	9371.87	7403.73	14206	9846.42	7261.05	4708.23	4308.46	6023.9	21319.9	15519.8	8625.6	6229.93	6422.27	6568.56	6971.3	6936.49	7056.09
WBGene00000183	arf-3	10076.2	8546.03	11104.8	12847	9052.21	8590.87	9454.78	8754.36	9660.87	16029.3	11235.1	8403.8	8805.28	8675.95	8926.24	7628.3	7325.85	7452.22
WBGene00000184	arf-6	758.503	1058.89	843.547	2158.72	1550.39	1093.03	1628.72	1099.42	942.638	1520.38	1255.84	1329.42	1245.25	1082.37	1141.09	1174.74	1089.26	1233.74
WBGene00000185	arg-1	19.7014	31.443	29.714	1.30044	4.61083	0	73.9082	98.8512	29.7491	7.87759	2.75101	4.97645	35.0514	32.7637	36.4522	2.8565	9.27029	5.66805
WBGene00000186	ark-1	2800.88	1090.33	1622.71	2136.62	1001.7	789.553	2258.31	2227.77	1455.96	1296.65	1099.03	1383.45	2572.59	1805.51	1792.02	1086.19	1048.12	1095.82
WBGene00000187	arl-1	924.87	1297.49	991.292	1616.44	1678.34	2191.91	1713.58	1101.83	1871.28	1540.86	1760.65	1568.29	1550.56	1817.8	1850.6	2113.81	2226.61	2260.92
WBGene00000188	arl-3	523.181	277.438	426.726	74.1248	85.3003	138.401	227.199	335.13	215.827	203.242	147.179	125.122	225.989	203.018	206.997	82.8386	74.1623	63.6081
WBGene00000189	arl-5	237.511	456.848	403.615	630.711	716.984	1003.82	875.95	771.521	832.392	308.802	393.394	609.97	354.204	521.294	488.2	846.239	822.159	762.667
WBGene00000190	arf-1.1	35.0247	68.4348	42.0948	81.9274	28.8177	41.6871	21.8987	38.5761	103.83	64.5963	112.791	61.8501	21.2153	47.3904	31.8957	79.268	89.2265	93.8377
WBGene00000192	arl-8	1745.76	2251.87	2079.98	4998.87	4165.88	4763.16	2381.49	1989.08	2524.59	1996.18	1621.72	3474.98	2147.36	2240.8	2344.01	4029.1	3932.92	3972.67
WBGene00000193	arl-6	72.2384	72.134	96.5704	7.80261	6.91624	16.6748	32.8481	43.3981	55.415	22.0573	28.8856	34.1242	47.0427	49.1456	58.5839	44.9899	51.566	35.2678
WBGene00000195	arr-1	789.149	611.289	865.007	573.492	687.013	716.184	580.317	547.298	397.821	927.98	638.234	537.456	485.185	446.406	449.144	427.762	434.545	462.261
WBGene00000197	aars-2	9861.63	5418.37	7014.15	11361.9	6449.39	5593.57	10057	8802.58	6409.47	12215	9306.66	7977.95	8262.91	7352.53	6752.12	5460.21	5545.37	5316.63
WBGene00000198	art-1	3241.97	2521.91	2590.89	8452.83	4915.14	4560.57	3610.55	3187.35	2921.83	9355.43	6565.28	3751.53	3159.24	2826.46	2883.63	3282.12	3132.2	3218.82
WBGene00000199	arx-1	1514.82	1603.59	1288.43	2987.1	2214.35	1810.89	1579.45	1620.19	1230.21	3121.1	2404.38	1920.2	1306.13	1373.74	1318.14	1746.75	1675.6	1673.33
WBGene00000200	arx-2	2179.19	1860.69	2015.6	4747.89	3590.68	3932.76	4574.1	3626.15	3543.06	4594.21	3477.28	3450.81	3130.64	3087.4	3140.1	3199.29	3217.95	3043.11
WBGene00000201	arx-3	1900.09	2044.72	1862.9	3630.82	3233.34	2011.82	2411.6	2451.99	1697.45	3152.61	2607.96	2228.74	1924.14	1680.9	1670.29	1685.34	1752.66	1726.24
WBGene00000202	exos-4.2	609.648	961.786	658.66	2044.28	2412.62	2141.88	2124.18	1721.46	1696.28	1044.57	1070.14	1389.14	1702.76	1559.2	1379.33	1490.38	1610.71	1531
WBGene00000203	arx-5	792.433	1228.13	960.752	2079.4	2016.08	2155.22	1869.6	1386.33	1482.21	1838.63	1658.86	1552.65	1101.35	1278.37	1315.54	1743.9	1704.57	1733.16
WBGene00000204	arx-6	728.951	959.012	883.166	1989.67	2020.69	2019.32	1382.36	1034.32	1131.63	1833.9	1588.71	1444.59	1146.55	1029.72	1018.06	1345.41	1394.02	1499.51
WBGene00000205	arx-7	338.207	671.401	491.106	1245.82	1362.5	1098.87	1828.54	1350.16	1009.14	1266.72	1136.17	950.501	604.176	807.392	870.948	878.375	939.776	859.654
WBGene00000206	asb-1	1369.25	1747.86	891.42	8092.61	7014.22	7541.19	5220.11	3650.26	4382.45	3486.62	3855.54	5066.02	3412.9	4039.3	3992.82	5183.13	5198.31	5065.34
WBGene00000207	asb-2	22511	12169.4	14615.2	16698.9	23206.3	11624.9	13434.9	14569.7	8449.91	36047.9	21933.8	8729.4	13480	9687.53	9534.86	5175.27	4949.75	4674.25
WBGene00000208	trip-4	1397.7	1769.13	1909.12	1903.84	1895.05	1810.05	4349.64	3491.13	3036.16	1400.64	1196.69	1559.76	3292.99	3357.7	3230.58	1288.28	1416.62	1383
WBGene00000209	asg-1	960.989	2406.32	1348.68	5395.51	6776.76	3842.71	3564.02	2726.85	2553.17	5252.78	6389.22	3219.76	1267.39	2272.98	2322.53	3293.55	3541.83	3134.43
WBGene00000210	asg-2	3050.43	2886.28	3823.2	4455.29	7539.86	3649.29	1910.67	2642.46	1693.95	8843.38	7350.7	2478.98	1471.24	1725.36	1865.57	2018.12	1885.92	1883.05
WBGene00000211	asm-1	618.404	630.71	293.013	377.126	497.969	734.526	533.782	643.738	354.656	534.101	562.581	740.069	389.255	392.58	415.295	941.932	1039.43	1012.69
WBGene00000212	asm-2	1547.65	1624.86	2425.82	1139.18	2693.88	5727.8	763.719	1097.01	1261.71	1246.23	1357.62	1888.92	2088.33	2453.77	2571.84	3539.92	3742.88	3653.37
WBGene00000213	asm-3	293.332	541.93	1783.66	67.6226	4454.06	9299.55	180.665	1159.69	401.905	953.189	574.961	2871.41	112.533	287.853	326.768	4241.2	4497.83	4315.9
WBGene00000214	asp-1	32792.9	22351.4	38699.2	147711	218634	165963	15597.4	48174.3	7354.44	215758	120815	50864.3	5674.64	5946.03	7201.27	36873.9	35482.6	34538.6
WBGene00000215	asp-2	6490.51	5085.44	2640.42	36118.3	30239	35138	479.035	1803.43	996.887	54167.9	35305.1	13748.5	273.954	548.207	587.792	12186.6	12222.3	12106.3
WBGene00000216	asp-3	13734	8936.29	27388.9	103897	99388.7	112317	2734.61	11630.7	4528.28	99338	57690	33911.6	3067	4577.56	5376.05	33249.7	32300	32454
WBGene00000217	asp-4	9759.84	14375	13961.4	11921.1	13742.6	18212.2	6079.64	6526.59	8186.25	13525.8	12872	9677.77	7912.39	10215.3	10135	16848.4	17267.1	17309
WBGene00000218	asp-5	11979.5	6856.43	17097.1	50179.9	65677.8	65431.2	2042.06	9619.91	3270.65	76552.9	41614.5	22549	1512.75	1996.25	2438.39	20196.2	20134.5	20038.4
WBGene00000219	asp-6	14610.8	9629.88	37126	104204	150748	185624	4190.87	20568.3	5671.58	85222.9	47631	46030.7	1659.41	2367.76	2776.88	43733.1	43458	43248.5
WBGene00000220	atf-2	397.311	286.686	236.061	78.0261	116.423	147.572	68.4336	315.842	209.41	129.193	93.5343	302.141	68.258	81.9093	119.772	326.356	297.808	280.253
WBGene00000221	atf-5	2880.78	1485.22	2060.99	3935.12	2716.93	1812.55	1357.72	1726.28	1505.54	4006.54	2877.56	1300.99	1653.87	1273.1	1414.48	1205.44	1212.09	1224.93
WBGene00000222	atf-6	2537.1	1312.28	1912.43	507.17	738.885	955.468	952.595	783.576	1051.72	890.168	621.728	756.42	1616.98	1404.16	1389.09	620.576	631.538	622.226
WBGene00000223	atf-7	7189.91	3776.86	8242.33	8229.16	5860.36	8654.24	4303.1	5200.54	4215.62	7641.26	5772.99	5899.93	4316.86	3557.79	3613.33	4935.33	4716.84	4804.61
WBGene00000224	atgp-1	2689.24	2162.17	2408.48	1378.46	1828.19	1320.65	1168.85	1449.01	1087.88	3989.21	3077	1377.76	956.535	892.226	939.947	806.963	823.318	844.539
WBGene00000225	atgp-2	1547.65	814.744	1365.19	1421.38	1314.09	627.807	796.567	1253.72	836.475	3910.44	2955.96	1111.88	914.104	806.221	796.091	557.018	588.084	590.107
WBGene00000226	atl-1	1623.17	917.396	1949.57	2167.83	929.082	4179.55	2061.22	2485.75	2802.83	1200.54	2458.03	4370.74	4457.99	3617.47	3141.4	4282.61	4256.22	4309.6
WBGene00000227	atm-1	1186.46	392.113	404.44	2318.68	1128.5	1564.93	1699.89	1796.2	1009.14	973.67	1088.02	1839.15	2459.13	1680.31	1406.01	1546.8	1314.64	1321.91
WBGene00000228	atn-1	4896.89	2401.69	1733.32	7277.24	6296.08	5463.51	1056.61	1656.36	1348.04	10360.6	8098.97	3674.75	1819.91	1791.47	1689.82	2136.67	2135.06	2124.89
WBGene00000229	atp-2	62609.9	26357.6	29128	83304.6	81170.2	43165.3	43537.4	49613.6	25059.8	114384	77533.1	37422.2	41594	27756.1	26773.5	22922.7	21387.7	21828.9
WBGene00000230	atp-3	19574.4	11723.6	18140.4	19881.1	25663.9	14581.3	21868.6	19247	14703.1	28510.6	19572.1	11635.6	15093.3	13629.1	13525.1	8481.68	8501.43	8532.3
WBGene00000231	atx-2	5325.94	2043.8	3087.78	9439.86	4183.17	4676.46	5137.99	4609.84	3020.99	7291.5	5401.61	5781.21	6218.86	4035.79	3978.5	5007.45	4745.81	4818.47
WBGene00000232	avr-14	767.259	481.818	619.041	140.447	148.699	149.24	202.563	262.799	433.987	415.937	420.904	224.651	492.565	430.024	398.371	209.953	203.946	241.837
WBGene00000233	avr-15	2247.05	2586.65	3558.25	397.933	491.053	394.36	867.738	785.987	1329.38	671.171	1017.87	417.311	963.914	1026.79	1031.73	627.717	562.591	604.592
WBGene00000235	baf-1	946.76	1596.2	733.77	2964.99	3436.22	3159.88	1538.39	1543.04	1977.44	2932.04	2795.03	2445.57	1197.28	1618.29	1603.9	2902.21	2928.25	2902.67
WBGene00000236	bag-1	531.937	738.911	581.073	2139.22	1618.4	3072.34	1149.68	1099.42	1601.2	1282.47	1504.8	2170.44	1143.78	1202.9	1259.55	2734.39	2927.09	2922.82
WBGene00000237	bam-2	1495.12	596.492	1177	1083.26	1326.77	1754.19	626.851	1039.14	653.897	2213.6	1609.34	1109.04	898.423	728.993	859.882	744.119	685.422	674.498
WBGene00000238	bar-1	1099.99	852.661	1127.48	590.398	716.984	630.308	563.893	771.521	666.73	1616.48	1286.1	581.533	1082.9	871.164	799.996	372.06	348.215	374.091
WBGene00000239	bas-1	561.489	619.612	242.664	931.112	629.378	584.453	238.149	291.731	272.408	1484.14	1393.39	441.482	180.791	247.483	248.656	524.883	591.56	524.609
WBGene00000240	pah-1	4808.23	5937.18	8847.34	5149.72	6533.54	4130.35	6512.14	12674.6	3315.57	19608.9	13200.7	4808.67	2413.94	2993.2	3396.57	3865.56	3990.86	3851.75
WBGene00000241	bbs-1	140.099	90.6299	160.125	20.807	25.3595	15.0073	98.5443	84.3851	71.7478	67.7473	53.6447	34.1242	94.0854	75.4736	59.8858	22.1379	23.7551	26.4509
WBGene00000242	bbs-2	212.337	153.516	249.267	26.0087	19.596	18.3423	43.7975	89.2072	137.663	40.9635	55.0202	66.8266	151.275	101.802	128.885	72.1267	99.0762	91.9483
WBGene00000244	bbs-8	216.715	193.282	254.22	32.5109	63.3989	50.8582	93.0696	190.469	110.247	171.731	133.424	72.5139	128.214	119.354	100.244	66.4137	73.5829	87.5398
WBGene00000245	bca-1	695.021	643.657	288.061	958.421	1907.73	1192.25	328.481	282.087	285.241	1953.64	1832.17	648.36	198.317	210.624	204.393	508.458	484.952	527.758
WBGene00000246	bcc-1	588.852	657.529	757.707	215.872	210.945	175.086	320.269	262.799	631.731	631.783	1056.39	285.79	552.521	641.818	710.168	292.792	297.229	272.066
WBGene00000247	bec-1	1755.61	2660.63	1834.01	1613.84	1681.8	2617.95	2720.92	2582.19	2417.26	1347.07	1459.41	1748.15	1938.9	2048.9	2017.24	2184.51	2299.61	2201.72
WBGene00000248	ben-1	1483.08	1647.06	1151.42	2253.65	1883.52	1379.84	1275.6	1526.17	1068.05	3305.44	2434.64	1811.43	1532.12	1381.34	1308.37	1355.41	1369.11	1370.41
WBGene00000249	bir-1	327.262	713.941	724.691	1305.64	1508.89	1689.99	832.152	677.492	1077.97	554.582	682.25	1467.34	998.043	1119.82	1250.44	1888.86	1973.41	1872.34
WBGene00000250	bir-2	240.795	211.778	67.6819	1638.55	912.944	957.969	1461.74	1253.72	980.554	215.846	273.725	963.298	1187.14	808.562	714.724	894.086	902.115	813.68
WBGene00000251	bli-1	26.2685	11.0975	4.95233	905.103	442.639	77.5379	2.73734	2.411	1.74995	1755.13	1932.58	435.084	0.922406	3.5104	1.9528	239.232	190.62	212.867
WBGene00000252	bli-2	44.8753	69.3596	2.47617	890.798	818.422	173.418	0	2.411	9.33305	1640.11	2083.89	450.013	3.68962	7.60586	3.9056	444.901	454.824	446.516
WBGene00000253	bli-3	1640.69	927.569	1578.14	1085.86	1133.11	982.147	659.7	1608.14	863.307	2459.38	2149.91	1039.37	587.572	678.092	740.761	783.396	826.794	767.705
WBGene00000254	bli-4	14245.2	6087	9383.84	7702.48	5915.69	5290.92	8384.48	8163.66	6772.3	7962.67	6418.1	7186.7	6904.21	6304.67	6159.78	6607.81	6709.95	6619.65
WBGene00000255	bli-5	41.5918	84.1563	28.0632	49.4165	116.423	26.6797	21.8987	36.1651	38.4988	103.984	189.82	45.4989	14.7585	25.1579	36.4522	59.9866	41.1369	51.0124
WBGene00000256	bli-6	98.5069	18.4959	2.47617	3365.53	5566.42	446.052	2.73734	2.411	4.66653	3272.35	2730.38	845.996	6.45684	5.85066	3.9056	911.939	855.184	819.977
WBGene00000257	bmk-1	1036.51	585.395	346.663	3803.77	2125.59	3308.29	3731	3076.44	2543.26	939.009	1231.08	4377.85	3766.18	3166.38	2925.94	4738.23	4748.71	4686.21
WBGene00000259	bpl-1	1136.11	1041.32	1495.6	1442.18	1279.5	2115.2	1168.85	1159.69	1492.12	1052.45	1162.3	1436.06	1960.11	1730.63	1752.96	1539.66	1518.59	1536.04
WBGene00000262	bra-1	248.456	293.16	238.537	187.263	170.601	260.961	169.715	151.893	132.996	178.034	259.97	308.54	127.292	140.416	143.205	354.207	357.486	369.683
WBGene00000263	F23H11.5	2445.16	2810.45	7707.48	4001.44	5622.9	7124.32	3780.27	3054.74	6501.64	6078.35	5092.12	4232.11	4362.06	5337.56	5665.72	4366.88	4324.59	4371.32
WBGene00000264	brc-1	308.655	185.884	91.6181	1462.99	684.708	903.776	971.757	822.152	736.728	255.234	342.501	917.088	1199.13	813.827	743.365	906.94	845.334	849.577
WBGene00000265	brd-1	305.371	320.904	85.8404	1777.7	884.126	1087.2	960.807	795.631	797.976	326.132	503.435	1232.74	1218.5	1057.21	947.758	1140.46	1151.83	1158.17
WBGene00000266	bre-1	1715.11	2184.36	1373.45	1847.92	1106.6	904.609	728.133	1089.77	1245.96	4439.81	4391.99	1291.74	1052.46	1274.27	1360.45	1049.77	1038.85	1066.22
WBGene00000267	bre-2	454.226	475.344	437.456	123.541	299.704	687.837	112.231	142.249	233.326	297.773	301.235	272.994	212.153	203.018	206.346	294.22	330.254	328.747
WBGene00000269	bre-4	502.385	675.1	490.281	717.84	744.649	541.932	843.102	622.039	543.65	668.02	625.855	568.026	652.141	651.179	639.216	526.311	541.153	500.048
WBGene00000270	bre-5	339.301	389.338	342.536	720.441	556.757	757.871	276.472	282.087	458.486	379.7	540.573	564.471	380.031	413.057	382.097	612.006	651.817	603.332
WBGene00000271	brf-1	1092.33	695.445	850.975	2351.19	1158.47	1920.11	1940.78	1535.81	1670.03	806.665	1053.64	1958.59	1994.24	1722.44	1517.98	1938.85	1918.95	1971.85
WBGene00000272	bro-1	180.596	166.463	238.537	14.3048	16.1379	20.8435	49.2722	57.8641	114.33	34.6614	27.5101	51.8972	76.5597	107.067	92.4324	50.703	73.0035	41.5657
WBGene00000273	brp-1	90011.2	55898.3	162764	14867.9	18392.6	15123.2	63331.2	67751.6	41024.6	22544.1	16764.6	12885.4	51556	44374.4	48700.2	14134	13953.5	14224.9
WBGene00000274	btf-1	1452.43	646.431	602.534	3111.94	1334.83	1491.56	2359.59	2054.18	1296.71	1273.02	1312.23	2089.4	2245.13	1693.18	1592.18	1573.93	1611.87	1588.31
WBGene00000275	bub-1	1446.96	976.583	258.347	6819.48	3523.82	4692.3	5326.87	4530.28	3575.73	1525.1	1979.35	5671.73	5171.01	4626.12	4294.2	5763	6144.46	5980.42
WBGene00000276	byn-1	11427.9	15866.7	24005.6	4351.26	4990.07	3598.43	13475.9	13844	11491.3	7348.22	6352.08	3961.25	13057.6	13442.5	13426.8	3542.78	3486.21	3446.17
WBGene00000277	cab-1	20906.4	10920.9	29156	4512.51	7303.55	4774.84	10588	11191.9	10362	10360.6	7309.43	3480.67	13744.8	10853	11671.9	2930.06	2766.6	2970.06
WBGene00000279	cah-1	237.511	282.062	372.25	104.035	106.049	112.555	213.513	209.757	276.492	171.731	176.065	138.63	223.222	242.217	269.486	144.253	146.586	159.965
WBGene00000280	cah-2	356.814	334.776	439.107	39.0131	73.7732	78.3717	82.1203	118.139	246.743	215.846	232.46	105.927	210.308	188.976	234.336	90.694	106.608	96.3568
WBGene00000281	cah-3	2818.39	2627.34	2581.82	3221.18	3701.34	2089.36	1114.1	1094.6	1167.8	5963.34	3786.76	1473.74	1034.94	1094.66	1087.06	1021.91	990.762	1030.95
WBGene00000282	cah-4	7136.27	6202.6	4124.47	9025.02	16380	5691.12	13662.1	12124.9	10929	7247.38	6262.67	7067.26	14935.6	12948.1	14122	9587.14	9425.57	9326.46
WBGene00000283	cah-5	464.077	441.127	292.188	732.145	704.304	1192.25	109.494	110.906	215.827	516.77	669.871	244.557	207.541	208.869	201.138	383.486	421.798	449.665
WBGene00000284	cah-6	1139.4	954.388	1602.08	106.636	194.807	68.3668	865	930.648	556.483	501.015	416.778	148.582	411.393	373.272	395.767	52.1312	50.4072	50.3826
WBGene00000285	cal-1	1538.9	1760.81	2108.04	201.567	461.083	298.479	558.418	636.505	590.315	494.713	519.941	289.345	380.953	456.937	507.077	373.488	365.018	340.083
WBGene00000286	cal-2	2693.62	3765.76	3791.83	408.337	798.826	540.264	1426.16	1687.7	1707.37	1354.95	1055.01	548.831	1392.83	1501.28	1686.57	491.319	485.531	483.673
WBGene00000287	cal-3	163.084	96.1786	192.316	32.5109	21.9014	73.3692	128.655	94.0292	152.245	33.0859	64.6487	57.5846	109.766	128.13	128.234	149.252	136.157	134.774
WBGene00000288	cal-4	1313.42	1604.52	2097.31	167.756	316.994	261.795	604.953	677.492	936.805	805.09	784.038	292.188	869.828	914.459	905.447	213.524	269.418	244.356
WBGene00000289	cam-1	2815.11	1451	1224.88	2515.04	1650.68	1832.56	1103.15	1017.44	919.889	1230.48	1177.43	2247.93	1137.33	1080.03	1018.71	2233.79	2223.71	2199.2
WBGene00000292	cap-1	2133.22	2581.1	2229.37	4065.16	3782.03	3665.13	3539.38	3262.09	3072.32	4157.79	3624.45	3405.31	2552.3	3037.66	2890.79	3292.84	3471.72	3407.13
WBGene00000293	cap-2	4020.17	5207.52	6001.4	4689.37	5377.38	4882.39	6416.33	5007.66	4768.61	4934.52	4313.58	4431.88	4929.33	5015.77	4988.1	4388.31	4406.86	4261.74
WBGene00000294	cas-1	4740.37	2592.2	2777.43	3152.26	3124.99	2898.92	2318.53	2312.15	1880.03	4499.68	3187.04	2677.33	2987.67	2422.76	2405.85	2043.11	2001.8	2050.57
WBGene00000295	cat-1	198.108	94.329	137.014	37.7126	23.0541	21.6773	76.6456	48.2201	98.5804	55.1431	71.5262	27.015	102.387	83.0794	95.6871	32.1357	24.9139	26.4509
WBGene00000296	cat-2	256.118	123.922	155.998	14.3048	17.2906	5.83619	136.867	103.673	102.664	42.539	60.5222	27.7259	125.447	104.142	115.215	18.5673	15.6436	17.6339
WBGene00000298	cat-4	1081.39	1615.62	2240.93	1694.47	2512.9	3045.66	760.981	1405.62	492.318	3565.4	3046.74	1428.95	285.023	473.319	490.803	2905.78	3027.33	2800.01
WBGene00000301	cav-1	560.395	1338.18	136.189	474.659	431.112	2445.36	290.158	216.99	83.4141	31.5104	44.0161	4305.34	31.3618	40.3696	41.6597	5834.41	5917.34	5856.98
WBGene00000302	cav-2	279.103	282.987	623.994	236.679	419.585	393.526	199.826	226.634	522.068	1455.78	1033	360.437	536.84	472.149	464.766	190.672	162.809	170.041
WBGene00000366	cbp-1	12244.4	3572.48	11470.4	6277.2	3390.11	5315.1	7839.75	11671.7	5876.32	6015.33	4892.67	6889.53	10423.2	7298.12	7234.47	5648.02	5220.33	5138.4
WBGene00000367	cca-1	2273.32	803.646	1916.55	384.929	283.566	518.587	859.526	1439.37	758.894	1090.26	1079.77	550.964	1000.81	857.707	805.204	361.348	326.778	355.827
WBGene00000368	ccb-1	1265.27	1009.88	905.451	403.135	534.856	330.162	427.025	525.599	495.235	1310.83	965.604	419.443	660.442	578.631	577.377	241.375	282.164	278.994
WBGene00000369	ccf-1	1518.1	1256.8	1440.3	3238.08	2192.45	1842.57	2304.84	1714.22	1514.87	2338.07	2037.12	1904.56	1925.06	1368.47	1400.16	1508.95	1451.96	1452.28
WBGene00000370	ccg-1	9345.02	9365.39	10134.9	2676.3	4185.48	2689.65	9676.51	8019	7607.6	3875.78	3409.88	4106.99	6725.26	7370.67	7281.98	4409.01	4579.52	4601.19
WBGene00000371	cox-5B	6046.13	8770.75	10232.3	8045.79	13340.3	8088.13	9602.6	8527.72	9041.98	10817.5	9932.52	5396.6	5714.3	8053.44	8363.18	5585.89	5662.41	5649.15
WBGene00000372	cyp-13A7	21.8904	27.7438	22.2855	15.6052	4743.39	87.5428	10.9494	120.55	12.2496	12.6041	9.62853	119.435	9.22406	12.8715	5.85839	62.8431	70.686	46.6039
WBGene00000373	cyp-14A5	3143.46	2834.5	2662.7	980.528	330.827	889.602	944.383	1422.49	2857.08	2316.01	2576.32	1482.27	3479.31	3797.08	4032.53	3007.9	2895.81	2953.05
WBGene00000375	cyp-44A1	643.578	908.148	651.231	1538.42	1357.89	1753.36	703.497	605.162	631.148	645.963	730.393	1180.13	506.401	546.452	647.027	1306.14	1334.92	1287.91
WBGene00000376	ccr-4	6306.63	3898.01	3968.47	11432.1	6916.24	6155.51	6326	5108.92	3758.89	5070.02	4409.87	7731.98	4689.51	4072.06	3745.47	7406.92	7405.8	7478.04
WBGene00000377	cct-1	9652.58	7260.56	7577.07	16501.2	10233.7	9086.95	15069.1	14856.6	10004.4	22345.6	16374	11198.4	9932.46	9942.03	9980.1	7414.06	7558.18	7238.73
WBGene00000378	cct-2	11777	6598.41	8743.34	16310.1	8413.61	7852.18	12320.8	12329.9	7643.19	18432	14138.8	9635.11	9751.67	7713.51	7526.08	6533.54	6158.37	6186.99
WBGene00000379	cct-4	22176.1	17138.3	22079.1	12953.6	7742.73	7888.03	22725.4	25354.1	16950.6	16509.9	14258.5	10029.7	18033	17903.6	17750.3	6953.45	7152.03	7005.71
WBGene00000380	cct-5	21627.7	26128.2	27775.1	26142.7	19222.5	14689.7	26357.9	26366.7	17819.7	37744.7	32237.7	18097.9	17132.8	18572.9	18700.6	11939.5	12089	12016.3
WBGene00000381	cct-6	8814.17	10615.7	7266.72	18470.1	10594.5	9399.6	12725.9	10994.2	8878.06	21822.5	17854	11807.7	8618.03	8372.88	8493.37	7845.39	7751.12	7648.71
WBGene00000382	cdc-6	1141.59	949.764	769.262	2773.83	1835.11	2696.32	3038.45	2148.2	2334.43	1184.79	1225.57	2379.45	2014.53	1870.46	1873.38	2457.31	2596.26	2538.03
WBGene00000383	cdc-14	4048.63	2045.65	3379.14	4868.83	3385.5	4024.47	4012.94	3416.39	2509.42	2478.29	1995.86	4186.61	3071.61	2432.12	2433.84	3872.71	3797.34	3781.22
WBGene00000386	cdc-25.1	1212.73	848.961	534.852	6092.54	3378.58	2801.37	4029.37	3025.81	1875.36	863.384	1137.54	3175.68	1947.2	1769.83	1660.53	3117.16	3048.77	3009.73
WBGene00000388	cdc-25.3	96.3178	185.884	0	1104.07	751.565	984.649	791.092	537.654	158.079	6.30207	11.004	1081.31	16.6033	36.2741	19.528	1445.39	1429.94	1369.78
WBGene00000389	cdc-25.4	3.28356	0	1.65078	84.5283	88.7584	60.0294	161.503	202.524	250.242	14.1797	11.004	83.8887	1306.13	1238.59	1162.57	379.915	391.67	370.942
WBGene00000390	cdc-42	4245.65	3446.71	4008.91	6740.16	5393.52	5269.25	5151.68	3978.16	4779.11	6325.71	4811.51	5281.43	4844.47	4559.42	4445.87	5101	5113.72	4991.03
WBGene00000391	cdd-1	444.375	387.489	232.76	547.483	250.137	373.516	331.218	371.295	335.407	1562.91	1264.09	389.585	254.584	283.172	270.788	284.222	256.092	296.628
WBGene00000392	cdd-2	359.003	579.846	320.251	1174.29	952.136	840.411	369.541	325.486	298.074	1076.08	1027.5	548.12	223.222	303.064	337.183	605.579	603.728	599.553
WBGene00000393	cdf-1	1125.17	1050.57	1097.77	996.134	818.422	890.436	561.155	747.411	544.817	2969.85	1940.84	1050.03	465.815	534.166	520.095	756.974	785.657	699.059
WBGene00000395	cdh-3	927.059	344.024	850.15	184.662	185.586	219.274	301.108	1232.02	309.741	995.728	1112.78	688.882	332.066	271.471	285.109	402.767	400.361	387.946
WBGene00000396	cdh-4	2470.33	1082.01	3219.84	1019.54	507.191	2126.87	1541.12	5026.94	1091.38	921.678	1634.1	4753.22	1112.42	1032.64	1082.5	4469	4575.47	4504.21
WBGene00000397	cdh-5	409.351	117.449	186.538	75.4253	54.1772	61.6969	208.038	342.363	214.077	55.1431	111.416	218.964	604.176	471.563	461.511	458.469	457.721	429.512
WBGene00000399	cdh-7	1376.91	528.982	834.468	178.16	280.108	114.223	325.744	1063.25	625.898	650.689	657.491	169.199	220.455	455.182	500.567	112.118	131.522	108.952
WBGene00000401	cdh-9	190.447	110.051	116.38	74.1248	132.561	60.0294	62.9589	163.948	74.0811	497.864	292.982	162.09	35.9738	46.2202	54.0274	110.69	110.664	91.9483
WBGene00000402	cdh-10	2206.55	842.488	1259.54	266.589	432.265	149.24	566.63	1644.3	1066.88	907.499	873.445	247.4	380.953	741.279	781.119	132.827	108.346	125.957
WBGene00000403	casy-1	16902.7	8226.05	14747.2	2169.13	2622.41	1220.6	7163.63	7194.44	5696.66	6007.45	4708.35	2303.38	6581.36	5144.49	5769.22	1426.11	1476.29	1334.51
WBGene00000405	cdk-1	843.875	1124.55	325.203	5490.44	4524.37	5997.94	5562.28	3840.73	3436.31	880.715	1298.48	4373.59	2480.35	3233.08	3024.23	4919.61	5512.35	5094.31
WBGene00000406	cdk-4	106.169	212.703	102.348	262.688	239.763	341.834	76.6456	53.0421	49.5818	460.051	379.639	354.75	40.5858	38.6144	41.0088	387.77	471.047	393.614
WBGene00000407	cdk-5	1079.2	972.884	1187.73	1630.75	1700.24	1474.89	1248.23	1065.66	933.305	830.298	713.887	974.672	892.889	767.607	796.091	925.507	908.488	918.224
WBGene00000408	cdk-7	933.626	1142.12	643.803	2570.96	2464.49	2966.45	3241.01	2437.53	3089.24	814.543	1042.63	2033.94	2129.83	2437.97	2411.71	2570.14	2579.46	2430.33
WBGene00000409	cdk-8	1084.67	1212.41	1216.62	1806.3	1393.62	2630.45	1483.64	1002.98	1370.21	740.494	924.339	2277.08	1441.72	1267.84	1254.35	2747.96	2806.58	2883.15
WBGene00000410	cdk-9	921.586	936.817	728.818	1417.47	1059.34	842.079	1590.4	1374.27	1330.54	1052.45	1001.37	1019.46	2140.9	1684.99	1713.91	894.086	884.154	886.734
WBGene00000411	cdl-1	1589.24	1721.04	417.647	7603.65	3881.16	3646.78	4710.97	2772.65	2509.42	1394.33	1383.76	5207.5	2658.37	2283.51	2211.22	5225.97	5316.51	5193.82
WBGene00000412	cdr-1	29.5521	32.3678	9.07927	35.1118	93.3692	152.575	5.47469	9.64402	10.4997	264.687	192.571	83.1777	5.53443	9.94613	5.20746	145.682	126.308	136.033
WBGene00000413	cdt-1	506.763	309.806	146.094	1541.02	864.53	1026.34	1007.34	802.864	603.732	322.981	298.484	1733.23	1000.81	676.337	585.839	1855.3	1826.25	1830.78
WBGene00000414	cec-1	1848.65	2641.21	3787.71	1603.44	2344.61	2820.55	1401.52	1391.15	2113.35	3176.24	2751.01	2055.27	2009.92	2193.41	2213.82	2198.79	2376.09	2463.71
WBGene00000415	ced-1	4545.54	2761.44	3333.74	3621.71	3556.1	4047.81	3755.63	3700.89	2454.01	1646.42	1481.42	2921.88	3508.83	2944.64	3026.19	2832.94	2789.2	2687.28
WBGene00000416	ced-2	591.041	811.045	550.534	2509.84	1851.25	1419.03	2518.36	1762.44	1594.79	688.502	722.14	1624.45	1434.34	1453.3	1422.94	1586.79	1619.98	1612.24
WBGene00000417	ced-3	718.006	393.962	116.38	5677.7	2403.39	2027.66	3323.13	1752.8	1357.38	379.7	445.663	3120.94	2228.53	1508.3	1266.72	2768.67	2885.38	2874.96
WBGene00000418	ced-4	429.052	357.895	430.853	1076.76	736.58	1158.07	692.548	723.301	767.06	305.651	397.521	881.542	710.252	732.503	641.82	990.493	989.024	942.155
WBGene00000419	ced-5	2001.88	892.427	1855.47	3580.1	1729.06	2647.13	1604.08	1829.95	1310.71	1788.21	2026.12	3013.59	1759.95	1484.31	1401.46	2920.06	2841.34	2913.38
WBGene00000420	ced-6	759.597	852.661	862.531	1464.29	1323.31	1745.02	1576.71	1087.36	739.061	890.168	770.283	1323.73	939.009	781.649	851.42	1261.15	1213.83	1233.74
WBGene00000421	ced-7	8747.41	3611.32	6160.7	6530.79	3499.62	6031.29	4533.04	6840.02	6051.32	3844.26	4060.49	6396.87	8420.64	6889.74	6594.6	5320.95	4979.88	5146.59
WBGene00000422	ced-8	38.3082	58.2621	36.3171	55.9187	34.5812	114.223	8.21203	26.521	14.5829	26.7838	17.8816	131.52	10.1465	12.2864	20.1789	169.248	189.462	183.267
WBGene00000423	ced-9	666.563	806.421	562.915	2136.62	1857.01	1938.45	1448.05	1063.25	1042.97	551.431	613.475	1625.88	984.207	947.807	917.164	1746.04	1749.19	1822.59
WBGene00000424	ced-10	1106.56	1071.84	935.165	1739.98	1220.72	1375.67	1089.46	911.36	1096.05	1819.72	1382.38	1458.1	1365.16	1290.07	1191.86	1477.53	1557.41	1500.77
WBGene00000425	ced-11	725.667	496.615	919.483	137.846	100.285	140.902	281.946	528.01	469.569	434.843	438.786	305.696	505.478	473.904	529.208	315.644	333.151	310.483
WBGene00000426	ced-12	1467.75	1365.92	1306.59	2186.03	1769.4	3343.3	2167.98	1728.69	2029.94	885.441	1184.31	2780.41	2267.27	2086.35	2048.49	3209.28	3237.65	3208.74
WBGene00000428	ceh-1	19.7014	37.9166	33.8409	13.0044	17.2906	13.3399	8.21203	36.1651	8.74974	20.4817	22.0081	17.773	11.9913	14.6267	17.5752	14.2825	20.8581	12.5957
WBGene00000429	ceh-2	17.5123	6.47356	17.3332	1.30044	4.61083	10.8386	60.2215	55.4531	14.5829	9.45311	16.5061	12.0857	18.4481	17.552	13.0187	14.2825	9.84968	18.2637
WBGene00000430	ceh-5	5.4726	11.0975	2.47617	28.6096	5.76353	26.6797	10.9494	2.411	9.33305	9.45311	9.62853	43.3662	4.61203	8.19093	3.9056	48.5606	47.5102	46.6039
WBGene00000431	ceh-6	265.969	291.31	384.631	59.82	122.187	59.1956	186.139	279.676	145.829	315.104	198.073	85.3105	145.74	161.478	197.233	68.5561	72.4241	47.8635
WBGene00000433	ceh-8	33.9301	19.4207	42.9202	1.30044	1.15271	10.0049	5.47469	9.64402	18.6661	0	6.87752	29.1478	36.8962	23.9877	27.3392	33.5639	26.6521	17.6339
WBGene00000434	ceh-9	43.7808	83.2315	58.6026	7.80261	19.596	5.00245	41.0601	26.521	22.7493	59.8697	46.7672	14.9293	17.5257	26.328	24.7354	4.99888	8.6909	9.44674
WBGene00000435	ceh-10	76.6164	88.7803	131.237	10.4035	21.9014	36.6846	54.7469	36.1651	75.2477	20.4817	31.6366	42.6553	71.0252	64.3573	66.3951	73.555	66.6302	51.0124
WBGene00000436	ceh-12	12.0397	22.1951	38.7933	1.30044	2.30541	3.33497	2.73734	7.23301	8.74974	6.30207	8.25303	3.5546	12.9137	15.7968	10.4149	6.42714	3.47636	3.14891
WBGene00000437	ceh-13	933.626	906.299	1247.16	98.8331	160.226	216.773	364.067	250.744	728.561	226.875	225.583	202.612	691.804	715.536	690.64	297.076	282.744	244.356
WBGene00000438	ceh-14	315.222	219.176	648.755	150.851	238.61	112.555	172.453	359.24	96.2471	422.239	203.575	113.036	112.533	134.565	158.177	81.4104	92.1235	90.059
WBGene00000439	ceh-16	332.734	303.333	496.884	10.4035	13.8325	30.0147	106.756	171.181	186.661	15.7552	15.1305	66.8266	159.576	147.437	159.479	74.2691	81.6944	81.242
WBGene00000440	ceh-17	51.4425	49.0141	41.2694	2.60087	4.61083	3.33497	38.3228	14.466	43.7487	9.45311	8.25303	5.68737	23.0601	28.6683	28.641	6.42714	10.4291	6.29783
WBGene00000441	ceh-18	1876.01	1201.31	1578.97	589.097	568.284	347.67	626.851	730.534	927.472	2007.21	1500.68	572.291	1063.53	963.604	1006.34	360.634	330.833	331.896
WBGene00000442	ceh-19	53.6315	86.0059	186.538	89.73	129.103	137.567	8.21203	53.0421	96.8304	99.2577	114.167	54.03	68.258	86.5898	83.3194	77.8397	80.5356	77.4633
WBGene00000443	ceh-20	2268.94	2213.96	2767.53	534.479	826.491	762.04	834.889	1217.56	1262.88	2026.12	1806.04	977.516	1319.04	1322.25	1515.37	998.348	1029.58	945.304
WBGene00000444	ceh-21	323.978	218.251	278.981	421.341	322.758	310.152	443.449	286.909	157.495	204.817	134.799	507.597	195.55	149.192	148.413	472.037	495.381	472.967
WBGene00000445	ceh-22	107.263	59.1868	67.6819	6.50218	4.61083	17.5086	49.2722	57.8641	67.0813	29.9348	59.1467	22.0385	66.4132	86.0048	76.1591	22.852	20.8581	21.4126
WBGene00000446	ceh-23	50.348	34.2174	136.189	13.0044	12.6798	18.3423	49.2722	33.7541	76.9977	36.2369	27.5101	12.7966	83.9389	60.8469	67.0461	12.1401	6.95272	20.1531
WBGene00000447	ceh-24	77.711	54.5629	76.7611	9.10305	9.22165	7.50367	43.7975	9.64402	43.1654	18.9062	24.7591	15.6403	65.4908	58.5066	52.0746	19.2814	13.9054	6.29783
WBGene00000448	pros-1	981.785	684.348	1327.22	91.0305	174.059	144.237	503.671	470.146	642.814	445.872	385.141	314.938	785.889	651.764	676.319	284.222	314.031	336.934
WBGene00000449	ceh-27	215.621	89.7051	192.316	11.7039	5.76353	82.5404	120.443	36.1651	124.246	25.2083	57.7712	41.9443	181.714	135.15	158.828	36.4204	41.1369	52.272
WBGene00000451	ceh-30	44.8753	24.0447	40.444	23.4078	17.2906	44.1883	24.6361	12.055	10.4997	20.4817	13.755	29.1478	14.7585	7.60586	9.76399	41.4193	45.7721	35.8976
WBGene00000452	ceh-31	126.964	110.975	257.521	18.2061	23.0541	28.3472	35.5855	38.5761	72.9145	64.5963	64.6487	25.5932	80.2493	62.6021	79.4138	15.7108	26.6521	22.0424
WBGene00000453	ceh-32	999.297	490.141	737.897	105.335	114.118	325.159	410.601	330.308	359.906	196.94	287.48	420.154	503.633	386.729	419.201	535.595	519.136	518.941
WBGene00000454	ceh-33	67.8603	61.0364	83.3642	9.10305	5.76353	10.8386	24.6361	16.877	51.9151	22.0573	16.5061	5.68737	39.6634	41.5397	72.2535	19.9955	9.27029	5.66805
WBGene00000455	ceh-34	367.759	233.973	236.061	46.8157	51.8718	56.6944	93.0696	77.1521	146.412	85.078	137.55	49.0535	144.818	151.532	136.696	42.1334	70.686	53.5316
WBGene00000457	ceh-36	28.4575	12.9471	43.7456	1.30044	5.76353	30.8484	5.47469	7.23301	22.7493	0	0	23.4604	27.6722	27.4981	34.4994	25.7085	24.9139	23.9318
WBGene00000458	ceh-37	479.4	262.642	456.44	227.576	228.236	446.052	303.845	147.071	320.824	171.731	246.215	367.546	366.195	273.226	308.542	343.495	338.366	369.053
WBGene00000459	ceh-38	2931.13	1931.9	2910.32	4096.37	2488.69	3436.68	3169.84	2492.98	2511.17	1835.48	1673.99	3804.85	2461.9	1969.92	2091.45	3464.23	3491.42	3329.66
WBGene00000460	ceh-39	261.59	151.666	166.728	645.016	345.812	325.993	479.035	195.291	124.83	66.1718	63.2732	664	140.206	132.81	123.677	651.997	621.109	587.587
WBGene00000461	ceh-40	44.8753	62.886	20.6347	130.044	65.7043	153.408	65.6962	31.3431	27.9992	7.87759	1.3755	189.816	15.6809	5.2656	13.0187	246.374	242.766	259.471
WBGene00000462	ceh-41	201.392	430.029	306.219	253.585	237.458	297.646	183.402	178.414	204.744	286.744	258.595	383.897	147.585	193.072	200.487	373.488	387.614	413.767
WBGene00000463	ceh-43	460.793	586.32	605.835	88.4296	136.019	379.352	413.339	284.498	302.158	247.356	196.697	709.499	378.186	363.911	337.834	846.954	1002.35	922.002
WBGene00000464	ceh-44	2838.09	1960.56	2524.86	3366.83	2218.96	2998.13	3585.92	3324.77	2928.83	2059.2	2163.67	3404.6	3512.52	3283.39	3144	3387.1	3362.8	3426.02
WBGene00000465	cpg-1	4325.55	1500.94	56.1264	64577	21130.3	16579.8	32629.1	21098.7	4895.19	806.665	957.351	27654.1	5646.04	3161.11	2703.97	28957.8	27290	27320
WBGene00000466	cel-1	1244.47	1482.45	1220.75	1870.03	1442.04	2587.93	1620.51	1526.17	1696.87	1214.72	1336.99	2410.73	2074.49	1927.21	1814.15	2636.55	2617.7	2671.54
WBGene00000467	cep-1	376.515	461.472	437.456	1720.48	1061.64	2150.22	1201.69	1089.77	1289.71	384.426	635.483	1854.08	1311.66	1331.61	1223.1	2431.6	2463.58	2459.3
WBGene00000468	ces-1	2.18904	2.77438	1.65078	1.30044	0	9.17116	13.6867	0	14.5829	0	0	8.53105	16.6033	11.1163	2.60373	14.2825	8.1115	13.2254
WBGene00000469	ces-2	38.3082	52.7133	29.714	9.10305	10.3744	144.237	10.9494	7.23301	12.8329	6.30207	8.25303	263.752	7.37924	7.60586	9.76399	327.784	314.031	319.3
WBGene00000472	cey-1	14339.3	14317.7	19640.9	14905.6	17585.7	15416.7	13440.4	10372.1	13555.1	20536.9	15078.3	12286.8	17819	15431.1	14901.8	11546.7	11551.4	11513.7
WBGene00000473	cey-2	2499.89	2882.58	599.232	51723.5	31942.7	37479.2	18077.4	12110.5	7754.02	2322.31	2855.55	20496.6	5388.69	5640.04	5381.91	21724.4	20855.3	22024.8
WBGene00000474	cey-3	1132.83	2019.75	512.566	23413	20285.3	20118.2	8576.09	5969.65	5914.24	2213.6	3503.41	11873.8	3706.23	4831.48	4489.48	13913.3	14782.1	14517.8
WBGene00000475	cey-4	12608.9	7233.74	6884.57	25379.3	16448	15098.2	27562.3	23422.9	16386.5	28190.7	19620.2	15719.2	26631.7	18988.3	18309.4	13645.5	13615.7	13737.5
WBGene00000476	cfi-1	760.692	482.743	668.565	80.627	70.3151	84.2079	325.744	320.664	338.323	220.573	299.86	192.66	346.824	305.99	322.863	150.681	152.96	156.186
WBGene00000477	cft-1	328.356	159.065	171.681	119.64	99.1328	85.8754	183.402	313.431	437.487	182.76	280.603	137.919	399.402	407.206	382.097	170.676	179.032	145.48
WBGene00000478	cfz-2	369.948	234.898	321.901	39.0131	55.3299	69.2005	240.886	229.045	169.162	107.135	140.301	266.595	202.929	167.329	185.516	255.657	290.855	256.322
WBGene00000479	cgh-1	6582.45	2935.3	1914.08	67220.8	25548.6	27050.7	15463.2	9323.35	7271.61	5876.68	5869.28	22025.7	10033	6941.23	6415.59	20156.9	19746.9	20040.3
WBGene00000480	cgp-1	2390.43	1967.96	2576.04	7139.39	3580.31	6516.52	5614.29	4277.12	4132.21	2676.81	2595.58	4922.42	4784.52	4303.75	4045.55	4103.37	4098.63	4103.04
WBGene00000481	cha-1	433.43	362.519	472.948	84.5283	115.271	57.5282	175.19	236.278	166.828	368.671	313.615	99.5289	170.645	176.105	186.167	58.5583	50.4072	39.6763
WBGene00000482	chd-3	4899.07	1561.98	4133.55	1851.82	1173.46	1956.79	1907.93	2963.12	1752.86	3822.21	2883.06	2659.55	2384.42	2012.04	2040.02	2040.97	1989.64	2005.23
WBGene00000483	che-1	2.18904	4.62397	18.9839	0	1.15271	1.66748	5.47469	2.411	8.74974	0	1.3755	1.42184	3.68962	5.2656	13.0187	4.28476	1.73818	1.25957
WBGene00000484	che-2	151.044	132.246	176.633	14.3048	19.596	29.1809	90.3323	130.194	85.7474	92.9556	97.6608	64.6938	102.387	97.7061	91.7815	49.2747	73.0035	62.3485
WBGene00000485	che-3	938.004	350.497	1388.3	98.8331	85.3003	169.25	506.408	1162.1	499.318	291.471	444.288	334.133	752.683	600.863	548.736	261.37	249.139	221.054
WBGene00000487	che-6	608.553	989.53	322.727	14.3048	20.7487	6.66993	62.9589	38.5761	181.994	3.15104	9.62853	11.3747	217.688	267.96	256.467	12.1401	9.27029	13.2254
WBGene00000488	che-7	265.969	221.951	315.298	39.0131	31.1231	33.3497	117.706	74.7411	161.578	121.315	115.542	80.3341	190.016	163.819	182.261	74.9832	79.9562	64.2379
WBGene00000490	che-11	380.893	301.483	647.93	35.1118	31.1231	62.5306	301.108	397.816	265.409	141.797	182.942	151.426	288.713	277.321	275.995	121.401	127.466	120.918
WBGene00000491	che-12	546.166	331.076	622.343	41.6139	43.8029	54.1932	216.25	272.443	246.743	111.862	115.542	126.544	290.558	271.471	274.043	101.406	91.5441	111.472
WBGene00000492	che-13	114.925	117.449	189.014	44.2148	39.192	64.1981	71.1709	130.194	123.663	70.8983	85.2813	95.2634	109.766	100.631	113.262	115.688	121.673	144.85
WBGene00000493	che-14	328.356	411.534	199.744	93.6314	134.867	80.0392	84.8576	200.113	118.996	360.794	298.484	157.114	55.3443	87.76	78.1119	130.685	123.99	130.995
WBGene00000496	chs-1	1094.52	575.222	46.2218	12692.2	5210.23	6600.73	3698.15	2153.03	929.805	282.018	492.431	7152.57	788.657	666.976	602.113	7582.59	7594.1	7292.89
WBGene00000497	chs-2	546.166	171.087	264.95	118.34	89.9111	116.724	218.987	303.787	235.66	167.005	213.203	262.33	502.711	376.198	346.296	174.961	183.668	181.377
WBGene00000498	chk-1	515.519	540.08	189.839	2727.01	1869.69	1279.79	2285.68	1692.52	1154.97	589.244	766.156	1645.07	1348.56	1279.54	1265.41	1651.06	1573.05	1553.67
WBGene00000499	chk-2	124.775	69.3596	47.0471	416.139	182.128	139.235	344.905	373.706	214.66	96.1066	184.318	245.979	570.047	379.123	311.146	203.526	202.788	222.313
WBGene00000500	chn-1	980.691	1418.63	1110.15	2206.84	2361.9	3346.64	2105.02	1449.01	2056.19	983.123	1246.21	2191.77	1788.54	2007.95	1952.8	2944.34	3062.09	3021.7
WBGene00000501	cho-1	573.529	406.91	638.025	54.6183	92.2165	46.6895	405.127	335.13	270.075	108.711	187.069	58.2955	341.29	338.168	304.637	41.4193	37.6605	43.455
WBGene00000502	chp-1	1591.43	2037.32	1452.68	2690.6	1757.88	2334.48	2386.96	2177.14	2407.93	2416.85	2595.58	1972.09	1933.36	2313.35	2303.65	2092.39	2084.08	2118.59
WBGene00000503	cht-1	545.071	453.149	422.599	201.567	154.463	1278.13	572.105	511.133	383.822	40.9635	38.5141	3778.54	237.981	295.459	326.117	3779.87	3883.09	3773.03
WBGene00000506	cic-1	453.132	503.088	411.043	829.678	701.998	767.876	703.497	573.819	667.896	392.304	378.264	642.672	583.883	624.851	583.236	656.282	661.667	681.425
WBGene00000507	cit-1.1	806.662	426.33	607.486	1266.62	681.25	953.8	728.133	622.039	639.897	954.764	752.401	1030.84	1023.87	769.362	667.206	927.65	918.917	922.002
WBGene00000508	cit-1.2	2069.74	1296.56	1764.68	1200.3	887.584	897.939	1330.35	1596.08	1202.8	1536.13	1325.99	1234.16	1756.26	1456.82	1381.28	1092.61	1093.89	1083.86
WBGene00000509	cka-1	1946.06	1739.54	1616.94	2491.63	1928.48	2211.08	1806.65	1697.35	1609.37	2133.25	1535.06	1723.98	1557.94	1735.31	1670.94	1726.04	1715	1605.32
WBGene00000510	cka-2	573.529	726.888	648.755	273.091	353.881	165.081	243.623	270.032	343.573	904.348	712.511	253.088	306.239	359.816	362.57	158.536	178.453	185.156
WBGene00000511	ckb-1	397.311	416.158	400.313	217.173	209.793	207.602	120.443	176.003	258.992	590.819	558.455	195.503	261.041	272.641	277.297	157.822	151.222	144.85
WBGene00000512	ckb-2	527.559	770.354	178.284	3842.79	554.452	664.492	131.392	149.482	237.409	1424.27	1616.22	801.208	121.758	151.532	164.686	901.227	793.768	818.088
WBGene00000513	ckb-3	5.4726	4.62397	3.30155	1.30044	4.61083	2.50122	5.47469	7.23301	9.91637	1.57552	1.3755	2.13276	10.1465	16.3819	8.46213	3.57063	1.15879	0
WBGene00000515	ckc-1	813.229	854.51	527.423	830.978	593.644	584.453	325.744	465.324	484.735	2243.54	1537.81	634.852	687.192	694.474	726.441	631.287	687.74	715.433
WBGene00000516	cki-1	580.096	444.826	590.978	365.422	652.432	373.516	462.611	687.136	345.906	1298.23	819.801	518.972	318.23	294.288	361.268	401.339	408.472	417.546
WBGene00000517	cki-2	691.737	644.582	631.422	1992.27	1453.56	1068.86	1557.55	1152.46	1336.96	740.494	704.258	1286.06	2049.59	1536.97	1501.7	1153.31	1155.31	1165.73
WBGene00000518	ckk-1	945.666	920.171	805.579	165.155	235.152	218.44	577.579	561.764	553.567	775.155	521.316	287.923	639.227	501.402	447.191	215.666	164.548	192.714
WBGene00000519	cku-70	785.866	651.98	449.837	2218.54	1339.45	1765.86	2222.72	1960.15	1631.53	943.735	1015.12	1880.39	2161.2	1907.32	1792.02	1756.75	1636.21	1689.71
WBGene00000520	cku-80	781.488	728.738	680.945	2020.88	1417.83	3062.33	1801.17	1463.48	1651.37	622.33	867.943	2481.82	1404.82	1463.25	1430.1	2987.19	3118.29	3067.04
WBGene00000521	cky-1	36.1192	15.7215	4.95233	0	0	6.66993	0	2.411	10.4997	1.57552	6.87752	14.9293	0.922406	5.85066	5.20746	9.28364	13.326	8.18718
WBGene00000522	clc-1	318.506	676.95	628.121	897.3	574.048	687.837	147.816	262.799	381.488	1819.72	1675.36	885.807	199.24	324.712	354.758	884.088	955.999	910.666
WBGene00000523	clc-2	168.556	349.572	417.647	141.747	149.852	329.328	62.9589	161.537	136.496	411.21	401.647	266.595	106.999	142.171	162.082	312.073	275.212	277.104
WBGene00000524	clc-3	160.895	228.424	269.902	152.151	390.768	170.083	98.5443	135.016	92.1639	478.958	359.007	150.715	80.2493	77.8138	104.149	119.259	115.299	137.293
WBGene00000525	clc-4	3.28356	6.47356	3.30155	2.60087	4.61083	7.50367	16.4241	24.11	2.33326	0	0	2.84368	5.53443	6.43573	8.46213	9.99777	15.0642	12.5957
WBGene00000526	clc-5	299.899	282.062	713.136	144.348	169.448	328.494	150.554	176.003	229.243	504.166	429.157	276.548	207.541	261.525	276.646	286.365	311.134	297.887
WBGene00000527	cle-1	1003.68	505.863	789.897	2694.5	1753.27	1190.58	489.984	638.916	663.813	1091.83	1244.83	1938.68	777.588	644.743	639.867	1900.29	1817.56	1857.86
WBGene00000528	clh-1	6500.36	1574.92	3349.43	3329.11	1629.93	858.754	3577.71	3845.55	3226.32	2796.55	2722.12	1413.31	4028.14	2849.86	2972.81	1477.53	1372	1352.14
WBGene00000529	clh-2	1362.68	675.1	1319.8	102.734	183.28	70.868	561.155	424.337	541.9	456.9	303.986	127.966	600.486	483.265	494.709	57.1301	67.789	70.5357
WBGene00000531	clh-4	149.949	65.6604	77.5865	88.4296	130.256	36.6846	120.443	214.579	116.08	217.422	217.33	86.7323	188.171	140.416	124.979	70.6985	85.1708	64.2379
WBGene00000532	clh-5	1733.72	1675.73	1496.43	3137.95	1629.93	1563.27	1456.27	1350.16	1342.21	2169.49	2038.5	1881.1	1441.72	1433.41	1389.74	1743.18	1824.51	1750.8
WBGene00000533	clh-6	1051.83	968.26	841.071	1962.36	1415.52	1846.74	1160.63	1089.77	1028.39	1244.66	1203.57	1570.42	1087.52	1099.92	1041.49	1404.69	1357.52	1451.02
WBGene00000535	cpi-1	2610.43	5017.01	3550	4680.27	5016.58	19234.4	2310.32	2278.4	2428.34	1777.18	2539.18	12517.2	1627.12	2519.88	2674.03	23034.9	24155.5	23509.8
WBGene00000536	clk-1	707.06	1078.31	1084.56	832.279	1074.32	1243.11	906.06	933.059	1219.71	860.233	803.295	646.227	943.621	1170.72	1187.3	805.534	800.142	782.82
WBGene00000537	clk-2	773.826	609.44	600.883	1478.6	1159.62	1711.67	1779.27	1359.81	1468.79	475.807	579.087	1547.67	1565.32	1488.41	1314.23	1560.37	1702.84	1604.69
WBGene00000539	cln-3.1	52.537	88.7803	31.3648	401.835	161.379	190.927	32.8481	19.288	46.6653	672.746	649.238	200.48	52.5771	44.465	39.7069	275.653	296.649	261.99
WBGene00000540	cln-3.2	492.534	639.958	549.709	590.398	700.846	704.511	454.399	503.9	459.653	486.835	416.778	529.636	388.333	485.02	464.766	555.59	596.195	547.281
WBGene00000541	cln-3.3	461.888	801.797	575.296	200.267	358.492	203.433	232.674	347.185	299.824	1742.52	1165.05	350.484	257.351	375.613	366.475	133.542	168.603	158.076
WBGene00000542	clp-1	18073.8	10614.8	17817.7	8252.56	7440.72	8010.59	6566.88	7912.92	5768.99	9821.78	7243.41	6143.07	8560.85	7358.38	7442.76	4532.56	4430.62	4446.27
WBGene00000543	clp-2	919.397	720.415	852.626	1453.89	797.673	1331.49	637.801	836.618	1166.05	1046.14	1165.05	1308.81	1476.77	1105.19	1081.2	1178.31	1177.33	1219.26
WBGene00000544	clp-3	42.6863	48.0893	114.729	245.782	207.487	169.25	380.491	383.35	571.649	17.3307	22.0081	184.839	777.588	596.768	551.991	207.811	204.526	207.199
WBGene00000545	clp-4	3581.27	2676.36	4584.21	1403.17	1803.99	1567.43	2143.34	2543.61	2042.19	1493.59	1083.9	1658.58	2081.87	1926.04	1937.18	1501.81	1472.82	1547.38
WBGene00000546	clp-6	14.2288	15.7215	8.25388	534.479	393.073	247.621	541.994	376.117	578.649	23.6328	27.5101	306.407	1369.77	1001.05	917.815	275.653	296.07	320.56
WBGene00000547	clp-7	3448.83	2060.44	2354.83	3322.61	1534.25	1800.05	3251.96	3729.82	2282.51	1810.27	1609.34	2370.92	3622.29	2701.84	2709.83	2199.51	2094.51	2036.72
WBGene00000549	cls-2	2413.42	853.585	1002.85	2334.28	1205.73	942.128	2704.49	2890.79	1657.78	1898.5	1731.76	2073.05	2697.11	1888.01	1782.25	1637.49	1479.77	1532.89
WBGene00000550	clu-1	6723.64	2005.88	2484.42	8802.65	3900.76	4983.27	2077.64	2608.71	2260.93	12018.1	10405.7	4361.5	3575.24	2784.92	2613.49	2827.94	2756.17	2711.22
WBGene00000551	clx-1	22.9849	12.0223	1910.77	2.60087	2.30541	93.379	0	2.411	2.33326	0	0	9.24197	67.3356	131.055	204.393	17.8532	17.9612	15.7446
WBGene00000552	cmd-1	18625.5	10319.8	16021.6	17245.1	14755.8	9376.26	10738.6	11751.2	12282.9	19456.1	12957.3	10879.9	17259.1	13622.1	13755.5	9227.22	8818.36	8651.33
WBGene00000553	cmk-1	875.617	508.637	691.676	183.361	236.305	90.8778	511.883	544.887	300.408	798.788	595.593	216.831	560.823	390.239	367.126	114.26	119.355	115.25
WBGene00000554	cnb-1	1665.86	2847.44	2740.29	1462.99	2628.17	2027.66	963.545	1340.52	1513.12	4268.08	3690.48	1567.58	1191.75	1572.07	1673.55	1303.99	1329.13	1258.31
WBGene00000555	cnc-1	26.2685	30.5182	121.332	0	6.91624	33.3497	19.1614	12.055	41.9987	1.57552	0	26.3041	17.5257	31.0085	27.3392	18.5673	26.6521	17.0041
WBGene00000556	cnc-2	27.363	61.9612	28.8886	49.4165	104.896	73.3692	10.9494	12.055	13.4163	6.30207	13.755	241.713	0.922406	13.4565	10.4149	362.776	415.425	369.053
WBGene00000557	cnc-3	294.426	475.344	266.6	119.64	155.615	161.746	62.9589	214.579	183.744	108.711	156.808	162.801	76.5597	130.47	160.78	484.892	535.939	503.197
WBGene00000558	cnc-4	56.9151	196.981	930.213	876.493	467.999	705.345	90.3323	190.469	100.33	53.5676	100.412	1094.11	37.8186	61.432	90.4796	1297.57	1285.67	1251.38
WBGene00000559	cnc-5	180.596	349.572	986.339	0	9.22165	10.0049	21.8987	38.5761	172.078	0	0	0	136.516	191.902	180.308	2.14238	1.73818	4.40848
WBGene00000560	cnc-6	1274.02	1598.97	725.516	5.20174	31.1231	50.8582	673.386	624.45	1163.13	0	8.25303	110.193	1173.3	1294.17	1473.71	142.111	153.539	137.922
WBGene00000561	cnd-1	50.348	50.8637	171.681	1.30044	10.3744	42.5208	38.3228	53.0421	27.4158	15.7552	4.12651	35.546	36.8962	33.3488	31.8957	24.2803	33.0254	29.5998
WBGene00000563	cng-3	42.6863	15.7215	47.8725	9.10305	4.61083	10.0049	24.6361	19.288	42.582	31.5104	70.1507	16.3512	45.1979	29.2533	27.9901	12.1401	8.1115	8.18718
WBGene00000564	cnk-1	1569.54	830.465	1240.56	2746.52	1498.52	1376.51	1532.91	1345.34	1065.72	1206.85	986.237	1825.64	1509.06	1133.27	1130.67	1611.07	1448.48	1494.47
WBGene00000565	cnt-1	1778.6	1014.5	1040.81	2279.66	1400.54	1051.35	1483.64	1639.48	1129.3	1468.38	1067.39	1309.52	1756.26	1327.52	1190.56	1181.16	1071.3	1112.2
WBGene00000566	cnt-2	2377.3	1228.13	1271.1	2816.74	1775.17	1921.77	2115.97	1964.97	1447.79	2038.72	1749.64	2442.01	1843.89	1479.05	1414.48	2247.35	2230.08	2209.91
WBGene00000567	cnx-1	9922.92	11064.2	11586	8087.41	6449.39	9387.09	10637.3	8968.94	9476.55	9763.49	9975.16	9305.95	10520	10635.3	10565.3	9348.63	9171.21	9515.39
WBGene00000583	cof-2	106.169	99.8778	148.57	55.9187	73.7732	76.7042	35.5855	72.3301	53.665	116.588	154.057	71.0921	44.2755	63.7722	55.3293	101.406	78.2181	83.1313
WBGene00000584	cog-1	203.581	140.569	265.775	76.7257	100.285	79.2054	161.503	212.168	95.6638	168.58	162.31	65.4047	150.352	102.387	96.989	45.7041	44.0339	39.6763
WBGene00000585	cogc-2	1312.33	1215.18	821.262	2773.83	1513.5	2261.11	1757.37	1535.81	1829.28	1137.52	1350.75	1951.48	2239.6	2040.71	1999.67	2002.41	1919.53	1913.91
WBGene00000591	coh-1	1021.19	463.322	655.358	756.853	507.191	476.066	667.912	607.573	387.322	880.715	657.491	900.026	544.219	432.949	430.917	816.96	818.103	825.645
WBGene00000592	coh-3	467.36	249.695	91.6181	1616.44	977.495	1165.57	2953.59	2591.83	1871.28	327.708	506.186	1301.7	2936.94	2237.88	2001.62	1149.03	1153.57	1196.59
WBGene00000593	col-2	4086.94	5545.99	39552.6	20.807	63.3989	112.555	16092.8	27483	19214.4	7.87759	5.50202	4.97645	4036.45	10999.8	13724.9	7.85539	4.05575	6.29783
WBGene00000594	col-3	1729.34	2038.25	732.945	1512.41	2383.8	245.954	186.139	368.884	223.41	14463.3	12181.5	2638.23	121.758	167.914	200.487	166.391	130.943	133.514
WBGene00000596	col-7	5.4726	0	0	1282.23	1958.45	579.45	0	0	0	22.0573	8.25303	191.238	0	0	0	224.236	225.384	201.531
WBGene00000597	col-8	76.6164	223.8	35.4917	38269.2	23716.9	22762.8	21.8987	7.23301	11.083	111.862	100.412	6404.69	9.22406	20.4773	22.7826	22002.2	21845.4	22022.3
WBGene00000599	col-10	6718.17	5595.01	1594.65	4792.1	7347.35	1372.34	243.623	783.576	761.227	51226.4	41317.4	9428.23	311.773	451.671	598.858	811.247	801.301	894.922
WBGene00000601	col-12	444.375	803.646	147.745	2199.04	4825.23	785.384	10.9494	60.2751	11.083	14516.8	17409.8	3398.2	11.0689	51.4858	59.2349	564.874	505.81	563.656
WBGene00000602	col-13	819.796	1539.78	116.38	3131.45	5894.94	737.861	5.47469	45.8091	9.91637	24003	22750.8	4731.89	9.22406	21.6475	37.7541	453.47	472.785	432.661
WBGene00000603	col-14	2347.75	2152	3398.95	2357.69	4429.85	562.775	2088.59	2943.84	1964.02	5936.55	6336.95	1549.81	404.936	809.147	1081.85	866.235	903.274	915.075
WBGene00000606	col-17	12150.3	7021.96	324.378	4730.98	6036.73	825.404	76.6456	36.1651	285.241	14652.3	11053.6	2789.65	198.317	486.19	514.237	678.42	650.079	602.702
WBGene00000608	col-19	122.586	177.561	0.825388	66431.4	71955.4	39472.7	2.73734	2.411	0	365.52	336.999	11593	0	0	0	17314.7	16725.3	16909
WBGene00000609	col-20	188.258	239.522	93.2689	92290.6	81030.7	41244.4	13.6867	4.82201	12.2496	374.973	269.599	10717.1	6.45684	35.689	42.3106	18533	17402.6	17413.5
WBGene00000610	col-33	321.789	613.139	2710.58	91.0305	111.813	16.6748	2313.05	4496.52	1288.54	529.374	405.774	99.5289	226.912	649.424	945.154	22.852	26.6521	27.7104
WBGene00000611	col-34	1109.84	1935.59	2261.56	1394.07	2962.46	539.431	2003.73	4260.24	797.393	3546.49	2335.61	728.694	273.954	592.672	825.383	284.222	280.426	280.253
WBGene00000612	col-35	566.962	1001.55	5569.72	5.20174	10.3744	18.3423	2898.85	5699.61	2539.17	1.57552	0	0	453.824	1263.16	1553.78	0.714126	1.73818	0
WBGene00000613	col-36	3546.25	4851.47	33358.9	16.9057	63.3989	145.071	21657.9	47205	21271.8	22.0573	8.25303	9.95289	5225.43	11775.6	13836.9	9.99777	5.79393	14.485
WBGene00000614	col-37	3272.62	4853.32	38647.2	14.3048	66.857	121.726	14787.1	28148.5	19356.7	7.87759	5.50202	2.13276	3452.56	9703.33	13838.8	1.42825	2.31757	0
WBGene00000615	col-38	181.69	108.201	26.4124	2886.97	4515.15	566.944	71.1709	79.5631	70.5812	4049.08	3401.62	1079.18	119.913	105.897	95.6871	893.372	889.368	903.739
WBGene00000616	col-39	3502.47	2198.24	2708.1	8611.48	18016.8	2346.98	177.927	605.162	201.244	75202.6	57677.7	13616.3	84.8613	212.379	303.986	839.098	833.167	825.645
WBGene00000617	col-40	4084.75	5215.84	30515.4	52.0174	95.6747	75.0367	17226.1	28392	15057.1	14.1797	6.87752	7.10921	3460.87	8967.9	10886.2	5.71301	3.47636	10.0765
WBGene00000618	col-41	6817.77	3221.06	155.173	2184.73	3338.24	520.255	30.1108	16.877	153.412	9473.59	7250.28	1738.91	139.283	267.96	270.788	209.953	199.311	199.011
WBGene00000620	col-43	3445.55	3242.33	31893	92.3309	76.0786	129.23	20806.5	43916.4	19422.7	59.8697	49.5182	31.2805	4942.25	11534	14025.6	129.257	111.823	106.433
WBGene00000621	col-44	414.823	744.46	3380.79	7.80261	19.596	20.0098	2017.42	3163.24	1896.94	3.15104	2.75101	2.13276	388.333	875.259	1118.3	3.57063	1.73818	1.88935
WBGene00000622	col-45	566.962	1256.8	6470.22	29.91	51.8718	57.5282	4070.43	8677.2	3288.15	28.3593	28.8856	27.015	907.647	1914.92	2490.47	24.2803	12.7466	25.1913
WBGene00000623	col-46	274.725	271.89	158.475	48.1161	124.492	38.3521	41.0601	188.058	256.659	127.617	145.803	40.5225	38.741	104.727	115.866	32.8498	44.0339	34.0083
WBGene00000624	col-47	66.7658	81.3819	48.6979	14.3048	19.596	3.33497	16.4241	60.2751	76.4144	25.2083	44.0161	11.3747	9.22406	23.9877	32.5466	9.99777	7.53211	10.7063
WBGene00000625	col-48	870.144	1173.56	2133.63	925.91	1689.87	175.919	1710.84	2254.29	1255.3	1955.22	2203.56	553.096	261.963	559.323	731.648	327.784	337.786	300.406
WBGene00000626	col-49	20.7959	24.0447	18.9839	1394.07	1940.01	341.834	10.9494	21.699	2.91658	1844.93	1876.19	571.58	4.61203	2.92533	5.85839	710.555	644.864	683.314
WBGene00000627	col-50	1583.77	2772.53	15116.2	10.4035	69.1624	95.8803	7182.79	13549.8	5139.59	6.30207	8.25303	12.7966	2828.1	4686.38	6166.94	19.2814	23.1757	18.2637
WBGene00000628	col-51	1203.97	1398.29	12847.2	7.80261	21.9014	54.1932	3678.99	4805.13	6210.56	0	5.50202	2.13276	1352.25	3923.45	5200.95	0.714126	1.15879	1.25957
WBGene00000629	col-52	5.4726	0.924794	4.12694	1.30044	2.30541	3.33497	8.21203	2.411	8.74974	3.15104	1.3755	1.42184	13.8361	8.776	8.46213	2.14238	4.05575	4.40848
WBGene00000630	col-53	56.9151	43.4653	33.0155	40.3135	29.9704	32.5159	38.3228	24.11	36.7489	80.3514	138.926	65.4047	34.129	31.0085	21.4808	59.2725	50.4072	56.0507
WBGene00000631	col-54	792.433	1327.08	12.3808	693.132	892.195	119.225	5.47469	9.64402	18.6661	2416.85	2793.65	528.925	17.5257	12.8715	22.1317	67.842	66.6302	87.5398
WBGene00000633	col-56	6.56712	6.47356	9.07927	1.30044	5.76353	0.833741	8.21203	28.932	9.91637	3.15104	1.3755	20.6167	5.53443	8.19093	8.46213	24.9944	32.446	24.5615
WBGene00000634	col-58	234.227	381.94	36.3171	426.543	650.127	84.2079	10.9494	4.82201	19.2494	1009.91	997.241	231.049	11.0689	12.8715	18.877	110.69	123.99	116.51
WBGene00000636	col-60	106.169	28.6686	4.95233	1751.69	3984.91	266.797	21.8987	14.466	21.5827	953.189	789.54	370.39	6.45684	14.0416	14.9715	716.983	752.632	756.999
WBGene00000637	col-61	91.9397	147.967	163.427	144.348	223.625	45.022	65.6962	108.495	79.9143	784.608	550.202	143.606	21.2153	40.3696	59.8858	20.7097	28.9697	21.4126
WBGene00000638	col-62	25.174	31.443	25.587	1122.28	2097.93	573.614	2.73734	0	0	25.2083	48.1427	135.075	0	2.92533	7.81119	184.959	225.384	209.088
WBGene00000639	col-63	42.6863	1.84959	0.825388	1481.2	2874.85	465.228	0	9.64402	3.49989	2393.21	2453.9	752.154	1.84481	0.585066	0	695.559	673.255	747.552
WBGene00000640	col-64	28.4575	20.3455	39.6186	16.9057	19.596	25.846	30.1108	55.4531	31.499	15.7552	15.1305	17.773	10.1465	29.2533	36.4522	22.1379	17.3818	14.485
WBGene00000641	col-65	1120.79	1786.7	250.093	1513.71	3258.7	315.988	41.0601	45.8091	126.58	5110.98	4916.05	1109.04	37.8186	99.4613	148.413	297.076	331.992	314.262
WBGene00000644	col-68	53.6315	90.6299	141.141	81.9274	69.1624	39.1858	68.4336	57.8641	112.58	75.6249	83.9058	47.6317	47.0427	73.1333	82.0175	43.5617	56.2011	55.4209
WBGene00000645	col-69	38.3082	38.8414	18.1585	15.6052	35.7339	16.6748	8.21203	7.23301	6.41647	44.1145	59.1467	17.0621	4.61203	9.36106	10.4149	9.99777	5.79393	11.3361
WBGene00000646	H17B01.2	3.28356	0.924794	0	46.8157	19.596	0.833741	0	0	0.583316	28.3593	24.7591	11.3747	0	0	0	12.1401	7.53211	4.40848
WBGene00000647	col-71	172.934	122.073	47.8725	3043.02	3729.01	397.695	71.1709	43.3981	54.8317	4101.07	3562.56	1042.21	129.137	91.2703	110.659	884.802	772.91	831.943
WBGene00000648	col-72	443.281	628.86	2976.35	2.60087	10.3744	20.0098	2137.86	2109.63	1793.7	0	0	2.84368	380.953	814.997	1023.27	2.14238	1.15879	1.25957
WBGene00000649	col-73	6868.12	7365.99	161.776	4733.58	5544.52	927.12	8.21203	0	120.746	11742.3	11514.3	2656.71	118.068	277.321	365.824	1333.99	1258.44	1304.91
WBGene00000650	col-74	48.1589	19.4207	4.12694	0	0	280.137	0	0	2.33326	3.15104	0	281.525	0.922406	2.92533	3.9056	269.94	289.117	280.253
WBGene00000651	col-75	30.6466	60.1116	27.2378	19.5065	24.2068	8.33741	27.3734	36.1651	20.416	48.8411	20.6326	9.95289	5.53443	10.5312	16.2733	7.14126	8.6909	2.51913
WBGene00000652	col-76	1434.92	1234.6	1129.13	1020.84	964.816	1323.15	462.611	525.599	529.651	899.621	704.258	727.983	797.881	691.548	684.781	1044.77	1093.31	1047.33
WBGene00000653	col-77	1687.75	1811.67	296.314	4204.31	7919.1	789.553	43.7975	50.6311	70.5812	14822.5	14905	3223.32	19.3705	69.6229	58.5839	1211.87	1157.63	1248.23
WBGene00000655	col-79	111.641	142.418	5.77772	326.409	446.098	79.2054	0	0	3.49989	1137.52	880.323	228.206	2.76722	3.5104	1.9528	124.258	115.299	133.514
WBGene00000656	col-80	795.717	575.222	801.452	75252.3	46693.8	22928.7	153.291	631.683	243.243	13174.5	10635.4	8585.79	175.257	403.111	514.888	15534.4	14262.9	14721.2
WBGene00000657	col-81	167.462	29.5934	8.25388	44850.7	38329.8	8698.42	43.7975	12.055	15.1662	282.018	288.856	3241.8	17.5257	57.9216	57.2821	3975.54	3823.99	3832.23
WBGene00000658	col-83	51.4425	84.1563	68.5072	3.90131	11.5271	10.8386	98.5443	96.4402	74.6644	7.87759	8.25303	5.68737	93.163	111.748	130.837	5.71301	8.1115	7.5574
WBGene00000659	col-84	1920.88	2490.47	14903.2	5.20174	24.2068	45.8558	9052.39	20035.4	9139.97	14.1797	8.25303	7.82013	2378.88	5560.47	6446.84	6.42714	4.63514	6.29783
WBGene00000660	col-85	1213.82	2283.32	13964.7	16.9057	49.5664	40.8533	6410.86	8713.37	6253.14	6.30207	5.50202	14.9293	1375.31	4127.64	5532.28	13.5684	20.2788	18.8935
WBGene00000661	col-86	9.85069	19.4207	15.6824	11.7039	11.5271	9.17116	21.8987	24.11	23.3326	1.57552	5.50202	6.39829	5.53443	9.36106	12.3677	6.42714	13.9054	4.40848
WBGene00000662	col-87	16.4178	9.24794	23.9363	5.20174	1.15271	1.66748	62.9589	72.3301	44.332	9.45311	19.2571	9.95289	47.9651	36.8592	48.169	7.85539	6.37332	8.18718
WBGene00000663	col-88	98.5069	31.443	0.825388	1403.17	2884.07	113.389	5.47469	7.23301	1.74995	663.293	760.654	229.627	2.76722	1.17013	1.9528	522.74	589.243	549.801
WBGene00000664	col-89	443.281	606.665	2741.94	312.105	435.723	75.0367	1579.45	4045.66	1672.37	282.018	273.725	181.996	467.66	807.977	995.276	219.237	235.234	229.241
WBGene00000665	col-90	8014.08	11220.5	141.141	2451.32	2918.65	992.152	41.0601	19.288	217.577	8646.44	10218.6	2027.55	107.921	379.708	427.663	526.311	536.518	513.273
WBGene00000666	col-91	994.919	918.321	465.519	1676.26	2744.59	201.765	16.4241	57.8641	32.0824	4917.19	4843.15	1024.44	6.45684	16.9669	29.9429	269.226	233.495	255.062
WBGene00000667	col-92	2025.96	1065.36	501.011	7879.34	9225.11	1474.89	68.4336	204.935	58.9149	29520.5	19440	5543.05	42.4307	164.404	248.005	1358.27	1172.69	1201.63
WBGene00000668	col-93	2289.74	1656.31	338.409	31836	18458.3	10121.6	13.6867	50.6311	36.7489	42830.5	31028.6	7926.77	14.7585	75.4736	65.0933	3909.84	3841.38	3927.96
WBGene00000669	col-94	169.651	121.148	296.314	482.462	605.171	571.113	73.9082	200.113	167.995	2768.19	1883.07	720.874	55.3443	95.3658	148.413	603.437	596.195	551.69
WBGene00000670	col-95	374.326	247.845	34.6663	3372.03	6787.14	10245.8	30.1108	28.932	8.16642	18.9062	86.6568	3641.34	6.45684	5.2656	7.16026	10969	10069.9	10355.5
WBGene00000671	col-96	20.7959	24.9695	18.1585	1196.4	1022.45	666.159	32.8481	53.0421	23.3326	14.1797	11.004	142.895	7.37924	13.4565	16.9243	220.665	224.225	200.271
WBGene00000672	col-97	2011.73	1671.1	2344.93	2453.92	3726.7	380.186	1746.42	2345.91	1459.46	4772.24	4711.1	1200.75	305.316	626.021	837.75	550.591	484.952	522.09
WBGene00000673	col-98	3719.18	6625.23	8335.6	35994.8	33493	9014.41	2688.07	6618.21	3715.72	17608	15805.9	7584.1	1274.76	2968.63	3916.66	12614.3	13017.8	12415.5
WBGene00000674	col-99	396.216	319.054	153.522	206.769	213.251	75.8705	101.282	159.126	88.0807	806.665	583.214	257.353	80.2493	73.7184	57.2821	134.256	122.252	127.846
WBGene00000675	col-101	436.714	737.061	366.472	23315.5	10919.6	20244.1	84.8576	183.236	116.08	200.091	257.219	3642.05	68.258	98.8762	100.895	16541.3	16121	15425.9
WBGene00000676	col-102	1916.51	1541.63	11475.4	7.80261	28.8177	37.5184	9613.55	20257.3	6768.8	7.87759	0	0.710921	1928.75	3895.37	4582.57	0.714126	0	0.629783
WBGene00000677	col-103	5404.74	5927.01	14795.9	33460.2	29014.8	9610.54	3503.8	7592.25	5389.84	18294.9	14475.8	7805.91	2641.77	4449.43	5502.99	12048.7	12167.3	12311
WBGene00000678	col-104	1235.71	1618.39	2181.5	1672.36	3865.03	417.704	1475.43	1637.07	1217.96	3648.9	4574.93	1033.68	238.903	606.129	748.573	548.449	524.93	535.316
WBGene00000679	col-105	6.56712	25.8942	36.3171	0	3.45812	1.66748	21.8987	38.5761	18.0828	6.30207	4.12651	17.0621	9.22406	11.1163	16.9243	18.5673	13.9054	20.1531
WBGene00000680	col-106	270.347	602.041	49.5233	51538.9	54378.9	28995	38.3228	14.466	11.083	893.319	788.164	13238.1	14.7585	23.4027	33.8485	35290.7	35750.9	35549.4
WBGene00000681	col-107	9193.97	10189.4	11911.2	9342.33	12348.9	1353.16	1927.09	2500.21	3699.39	81408.6	56467.2	13754.2	2215.62	2735.77	3109.51	933.363	924.711	894.922
WBGene00000682	col-108	1033.23	1675.73	5005.98	6.50218	12.6798	11.6724	353.117	96.4402	1928.44	11.0286	12.3795	2.84368	451.056	1689.67	2006.83	15.7108	12.1673	6.29783
WBGene00000683	col-109	1579.39	1179.11	1899.22	1208.1	1661.05	188.426	1762.85	1890.23	1112.38	2840.66	2983.47	731.538	301.627	575.705	706.913	347.779	318.666	338.823
WBGene00000684	col-110	44.8753	56.4125	1.65078	490.264	524.482	85.0416	5.47469	0	4.08321	880.715	885.825	209.722	0.922406	1.7552	1.30187	136.398	136.157	144.22
WBGene00000685	col-111	1156.91	1360.37	1550.08	710.038	2147.49	337.665	1256.44	2668.98	862.141	1124.92	1059.14	403.092	480.573	632.457	760.289	265.655	301.284	287.181
WBGene00000687	col-113	360.097	482.743	727.993	396.633	552.147	149.24	377.753	593.107	267.159	1088.68	1103.15	411.623	69.1804	184.881	208.949	319.929	356.327	326.857
WBGene00000688	col-114	449.848	602.041	5189.22	3.90131	5.76353	23.3448	2813.99	6189.05	2589.92	7.87759	4.12651	2.13276	580.193	1501.87	1889.01	2.14238	2.31757	3.14891
WBGene00000689	col-115	400.595	516.96	37.1425	499.367	627.072	90.8778	10.9494	16.877	16.9162	1132.8	1009.62	238.158	13.8361	21.0624	26.6882	102.834	92.1235	104.544
WBGene00000690	col-116	27.363	55.4877	312.822	50.717	58.788	310.152	117.706	421.926	116.663	1.57552	4.12651	115.169	28.5946	60.8469	85.9231	163.535	187.144	165.003
WBGene00000691	col-117	1444.77	1389.04	270.727	1375.86	2033.37	116.724	98.5443	233.867	106.163	13716.5	9969.66	2299.12	32.2842	60.8469	95.0362	98.5494	75.3211	85.6505
WBGene00000692	col-118	1569.54	3701.03	3164.54	4716.68	9444.13	2356.15	881.424	2157.85	559.4	20834.7	13325.9	3806.27	174.335	399.6	534.416	1023.34	966.428	1012.69
WBGene00000693	col-119	372.137	379.166	4.12694	80383.8	71099	58452.8	30.1108	16.877	0	217.422	191.195	14672	3.68962	2.34027	4.55653	31612.2	29335.8	30838.6
WBGene00000694	col-120	82.0891	40.691	13.2062	1241.92	3048.91	175.919	2.73734	16.877	4.66653	775.155	1015.12	312.094	5.53443	15.2117	19.528	529.882	552.741	527.758
WBGene00000695	col-121	6.56712	11.0975	1.65078	0	1.15271	160.912	2.73734	2.411	15.1662	3.15104	1.3755	270.861	2.76722	2.34027	3.9056	414.193	401.519	431.401
WBGene00000696	col-122	524.275	506.787	7.4285	84195.4	66744	27517.6	30.1108	9.64402	12.8329	920.103	698.756	12790.2	15.6809	12.2864	12.3677	25244.4	23302	23057
WBGene00000697	col-123	589.947	879.48	7119.8	5.20174	13.8325	62.5306	3457.26	6512.12	4668.28	9.45311	8.25303	4.97645	707.485	2155.38	2844.58	0	4.63514	5.03826
WBGene00000698	col-124	397.311	234.898	60.2534	116165	86169.4	55603	30.1108	43.3981	32.0824	656.991	503.435	14019.4	13.8361	21.6475	19.528	30425.3	29071.6	30143.3
WBGene00000699	col-125	11924.8	10813.6	608.311	12762.5	19337.8	2209.41	218.987	648.56	273.575	117431	93432.5	21010.6	230.601	378.538	558.5	1771.75	1609.55	1643.73
WBGene00000700	col-126	0	0	0	15.6052	13.8325	0	0	0	0	9.45311	15.1305	2.13276	0	0	0	0.714126	1.15879	1.88935
WBGene00000701	col-127	1.09452	0.924794	0.825388	22.1074	32.2758	3.33497	0	0	0	22.0573	48.1427	9.95289	0	0	1.30187	6.42714	2.89697	4.40848
WBGene00000702	col-128	352.436	479.968	209.649	79.3266	142.936	53.3594	76.6456	241.1	365.156	179.609	237.962	76.7795	59.034	149.192	169.893	93.5505	88.6471	93.8377
WBGene00000703	col-129	238.606	75.8331	51.9995	60742	64261.1	11974.2	41.0601	16.877	20.9994	650.689	572.21	4420.51	27.6722	36.8592	39.056	4823.21	4526.22	4584.19
WBGene00000704	col-130	1550.94	1485.22	219.553	2802.44	4611.98	472.731	16.4241	178.414	29.7491	32999.2	20722	5297.78	13.8361	33.3488	68.3479	394.912	362.7	364.015
WBGene00000705	col-131	487.062	1158.77	1130.78	537.08	968.274	121.726	1122.31	2449.58	515.651	1173.76	785.413	216.831	75.6373	251.579	391.211	74.2691	66.6302	65.4974
WBGene00000706	col-132	4.37808	8.32315	4.95233	11.7039	3.45812	6.66993	8.21203	12.055	12.8329	1.57552	2.75101	14.2184	7.37924	18.7221	6.50933	7.85539	13.9054	11.3361
WBGene00000707	col-133	1344.07	788.85	4.12694	7811.72	11463.7	1298.14	0	7.23301	1.16663	57777.4	46278.8	10695.8	1.84481	3.5104	6.50933	1071.19	1003.51	1118.49
WBGene00000708	col-135	64.5767	62.886	0	388.83	628.225	967.14	2.73734	2.411	0	0	0	323.469	0.922406	0	0	414.907	402.678	449.665
WBGene00000710	col-137	31.7411	12.9471	2.47617	461.655	731.969	55.8607	13.6867	2.411	9.33305	453.749	423.655	106.638	3.68962	7.60586	6.50933	116.403	137.316	115.25
WBGene00000711	col-138	43.7808	12.9471	18.1585	2430.51	3340.54	386.856	0	2.411	5.24984	3302.29	3365.86	922.775	3.68962	6.43573	1.9528	777.683	797.824	803.603
WBGene00000712	col-139	219.999	62.886	354.092	55929.1	52674.1	12206.8	82.1203	24.11	61.2481	478.958	415.402	4311.02	97.775	111.163	140.601	5110.29	4638.62	4900.34
WBGene00000713	col-140	533.032	559.501	4.95233	114800	109279	55874	30.1108	9.64402	2.33326	723.163	543.324	16005.7	4.61203	10.5312	9.11306	29583.4	28094.2	28028.5
WBGene00000714	col-141	67.8603	98.953	115.554	332.911	268.581	68.3668	79.3829	62.6861	68.2479	192.213	356.256	81.7559	23.0601	72.5482	80.0647	77.8397	74.7417	66.1272
WBGene00000715	col-142	420.296	273.739	472.122	15657.2	11042.9	6231.38	79.3829	214.579	125.996	2202.57	2317.73	1594.6	207.541	437.045	572.17	2427.31	2365.66	2437.26
WBGene00000716	col-143	302.088	208.079	14.857	30027.1	10889.6	10457.6	10.9494	16.877	4.08321	102.409	104.538	1954.32	12.9137	8.19093	12.3677	8840.88	8407.57	8584.57
WBGene00000717	col-144	7226.03	4755.29	677.644	5922.18	7008.46	1441.54	79.3829	207.346	314.407	60181.6	43252.7	10305.5	164.188	466.298	594.952	825.53	821	946.564
WBGene00000718	col-145	1268.55	847.112	32.1901	1998.77	2592.44	190.927	30.1108	113.317	49.5818	39066.6	36589.8	7378.65	39.6634	58.5066	80.7157	248.516	209.74	236.169
WBGene00000719	col-146	804.473	1510.19	128.761	4147.09	7232.08	977.979	27.3734	91.6182	20.416	38898	36218.4	7586.95	23.9825	110.578	223.27	493.461	487.27	493.12
WBGene00000720	col-147	2510.83	5291.67	3110.06	7724.59	15924.6	3000.64	273.734	691.958	662.647	63710.8	60804.2	12824.3	84.8613	242.803	275.995	936.933	891.686	920.743
WBGene00000722	col-149	2671.72	2795.65	2322.64	5088.6	1511.2	631.976	336.693	687.136	1091.38	748.371	960.102	329.867	191.86	343.434	351.504	309.931	290.276	282.143
WBGene00000723	col-150	887.656	1096.81	2009	1414.87	1352.13	391.858	364.067	332.719	1287.38	7059.9	5621.69	1419	404.936	744.204	939.947	600.58	595.616	602.072
WBGene00000724	col-151	170.745	214.552	340.06	7.80261	25.3595	24.1785	76.6456	40.9871	201.827	11.0286	5.50202	27.7259	158.654	263.865	303.335	26.4227	26.0727	25.8211
WBGene00000725	col-152	8.75617	12.9471	37.1425	18.2061	101.438	6.66993	19.1614	12.055	12.8329	23.6328	39.8896	14.2184	20.2929	15.2117	13.6696	30.7074	35.343	27.0807
WBGene00000726	col-153	905.169	1233.68	495.233	579.994	1805.14	946.296	194.351	291.731	107.913	1307.68	828.054	456.411	128.214	128.715	154.922	493.461	432.807	488.082
WBGene00000727	col-154	2081.78	1407.54	401.139	1955.85	1512.35	265.964	101.282	108.495	344.156	17953	14522.6	3254.6	209.386	252.749	256.467	234.233	218.431	222.943
WBGene00000728	col-155	794.622	543.779	37.9679	2045.58	2149.8	1675.82	8.21203	21.699	4.66653	14023.7	13515.7	3069.76	5.53443	12.2864	5.85839	900.513	797.824	915.075
WBGene00000729	col-156	640.295	899.825	155.173	823.176	2289.28	272.633	24.6361	45.8091	43.7487	8544.04	9507.49	1833.46	23.0601	31.0085	54.0274	299.219	341.263	306.075
WBGene00000730	col-157	1693.22	1122.7	70.158	957.12	1446.65	245.954	79.3829	209.757	33.8323	11258.7	10563.9	2166.18	62.7236	72.5482	105.451	201.384	214.375	205.309
WBGene00000731	col-158	2803.07	4776.56	29991.3	66.3222	79.5368	167.582	15537.2	34110.9	18014	20.4817	35.7631	44.0771	4301.18	10758.8	12811.7	154.965	142.531	146.739
WBGene00000732	col-159	2814.01	1901.38	259.997	17630	19336.7	2906.42	65.6962	224.223	65.9147	53135.9	44928.1	10490.3	51.6547	186.636	219.364	2103.82	1767.73	1847.15
WBGene00000733	col-160	5402.55	3918.35	2849.24	56034.5	45422.4	16333	492.722	1436.96	712.228	98558.1	75410.7	20098.4	231.524	572.78	691.291	11288.2	10655	10402.8
WBGene00000734	col-161	1524.67	1819.07	151.046	4117.18	7137.56	890.436	24.6361	14.466	20.9994	49822.6	46010.6	9551.22	26.7498	26.328	35.1504	1031.2	1090.42	1054.26
WBGene00000735	col-162	1058.4	1240.15	89.142	2668.49	4923.21	461.893	10.9494	16.877	16.3328	26944.5	23430.3	5055.36	23.9825	37.4442	44.9144	645.57	688.319	694.651
WBGene00000736	col-163	124.775	67.51	570.343	0	1.15271	14.1736	260.048	597.929	719.228	0	1.3755	2.13276	79.3269	217.06	296.174	4.28476	1.73818	3.14891
WBGene00000737	col-164	444.375	762.955	5975.81	3.90131	11.5271	32.5159	2959.07	6155.29	2833.16	1.57552	9.62853	4.97645	727.778	1903.22	2217.73	1.42825	1.73818	1.25957
WBGene00000738	col-165	86.4671	82.3067	393.71	2.60087	3.45812	148.406	46.5348	57.8641	30.3324	1.57552	2.75101	174.887	20.2929	23.4027	23.4336	224.236	216.693	225.462
WBGene00000739	col-166	12817.9	12437.6	5449.21	14434.8	18480.2	3383.32	1185.27	3006.52	2145.44	145156	100665	24484.1	660.442	1274.86	1665.74	1572.51	1462.39	1446.61
WBGene00000740	col-167	5780.16	4267.93	998.72	4625.65	4661.55	843.746	260.048	812.508	548.317	40293.9	31838.8	7214.42	180.791	359.231	443.936	614.148	590.402	549.801
WBGene00000741	col-168	979.596	622.387	101.523	775.06	1448.95	175.919	43.7975	67.5081	67.0813	9404.27	8243.4	1751.71	18.4481	42.7098	48.169	115.688	108.926	97.6164
WBGene00000742	col-169	2139.79	1528.69	790.722	1270.53	1835.11	214.272	194.351	540.065	449.153	11332.7	10925.6	2247.93	103.309	243.973	294.873	170.676	168.024	158.705
WBGene00000743	col-170	414.823	352.347	14.0316	323.808	365.408	50.0245	0	4.82201	2.33326	4181.43	3634.08	767.084	2.76722	5.2656	8.46213	39.2769	39.9781	44.0848
WBGene00000744	col-171	4.37808	0	14.857	0	0	0	2.73734	2.411	8.74974	1.57552	0	0	0	5.85066	7.16026	1.42825	0	0
WBGene00000745	col-172	556.016	1165.24	1510.46	518.874	726.205	152.575	1001.87	2567.72	859.224	1172.19	764.781	233.893	130.059	461.617	606.669	94.9788	93.2823	89.4292
WBGene00000746	col-173	826.363	1137.5	1257.07	494.165	697.388	117.558	785.617	1340.52	640.481	857.082	729.017	205.456	134.671	336.413	435.474	145.682	133.84	140.442
WBGene00000747	col-174	257.212	395.812	1045.77	140.447	222.472	20.0098	618.639	1128.35	545.983	478.958	404.398	108.771	164.188	360.986	492.105	52.1312	52.7248	57.3102
WBGene00000748	col-175	40.4973	12.0223	23.1109	1897.34	3637.94	413.536	10.9494	2.411	11.083	2196.27	2453.9	702.39	8.30165	8.776	5.85839	841.241	772.91	814.939
WBGene00000749	col-176	956.611	895.201	3937.93	811.472	2381.49	299.313	1406.99	2599.06	1481.04	11395.7	14885.7	2640.36	489.797	617.83	714.073	290.649	236.392	263.249
WBGene00000750	col-177	54.726	66.5852	114.729	22.1074	24.2068	26.6797	65.6962	77.1521	57.7483	74.0494	144.428	47.6317	57.1891	60.8469	65.7442	45.7041	50.4072	46.6039
WBGene00000751	col-178	182.785	289.461	34.6663	48363.2	52070.1	29672	16.4241	14.466	22.166	220.573	242.089	10866.4	21.2153	34.5189	39.7069	23139.1	22479.3	22203
WBGene00000752	col-179	25.174	49.9389	0	14086.3	9066.04	5435.99	2.73734	0	0	48.8411	77.0283	1011.64	2.76722	0	0.650933	3786.3	3695.95	3728.32
WBGene00000753	col-180	2479.09	3796.28	167.554	4144.49	5050.01	492.741	30.1108	36.1651	50.7485	44338.2	41892.4	8462.8	29.517	41.5397	94.3852	347.065	378.923	415.027
WBGene00000754	col-181	420.296	603.891	53.6502	79848	76132.8	32811.9	54.7469	45.8091	18.0828	767.277	636.859	14765.1	12.9137	25.1579	17.5752	30965.9	30959.9	30390.8
WBGene00000755	col-182	218.904	206.229	4.12694	123.541	154.463	41.6871	5.47469	2.411	4.66653	349.765	440.161	97.3962	6.45684	2.92533	7.16026	72.1267	56.2011	54.1613
WBGene00000756	col-183	1761.08	2540.41	11606.6	14.3048	81.8422	45.022	3386.09	3782.87	5702.49	9.45311	5.50202	85.3105	1464.78	3881.92	5121.54	81.4104	87.4883	117.14
WBGene00000757	col-184	302.088	649.206	104.824	53734	59498.1	23467.3	131.392	185.647	63.5814	1005.18	894.078	10600.5	35.0514	60.2618	83.9703	23671.9	23770.2	23761.1
WBGene00000758	col-185	740.99	688.047	5887.5	3.90131	4.61083	15.8411	2655.22	4756.91	2461.59	0	0	0	521.159	1312.89	1688.52	1.42825	0	0
WBGene00000759	col-186	142.288	213.628	136.189	236.679	287.024	59.1956	41.0601	139.838	58.3316	833.449	664.369	172.043	12.9137	37.4442	67.697	65.6996	50.9866	46.6039
WBGene00000760	col-187	28.4575	70.2844	26.4124	35.1118	82.9949	15.0073	139.604	106.084	24.4993	77.2004	46.7672	27.7259	68.258	52.656	51.4237	12.1401	13.326	16.3744
WBGene00000761	coq-1	1038.7	1040.39	847.674	1179.49	1228.79	1430.7	520.095	689.547	701.729	2131.68	2078.39	969.696	946.388	1023.87	954.918	995.492	914.282	1000.1
WBGene00000762	coq-2	952.233	1046.87	664.438	967.524	1001.7	1177.24	1051.14	863.139	1079.13	953.189	1070.14	723.717	944.543	936.691	1062.32	721.267	838.382	758.259
WBGene00000764	coq-4	432.336	716.716	581.899	608.604	742.343	850.416	862.263	696.78	759.477	461.627	537.822	488.403	564.512	702.08	743.365	609.864	615.315	649.936
WBGene00000765	coq-5	779.299	1205.93	699.929	2106.71	1812.06	2365.32	892.374	771.521	1039.47	2312.86	2635.47	1495.78	703.795	841.91	854.675	1755.32	1799.59	1766.54
WBGene00000766	coq-6	1142.68	885.953	717.263	1548.82	1363.65	1168.07	1787.48	1644.3	1647.28	1844.93	1394.76	1099.79	1629.89	1570.9	1535.55	789.823	792.61	809.901
WBGene00000767	coq-8	1677.9	1258.65	1115.1	3217.28	1661.05	2292.79	1546.6	1318.82	1270.46	4758.07	4522.66	2543.67	1521.05	1422.3	1359.8	1850.3	1889.4	1770.32
WBGene00000768	cor-1	1124.07	930.343	638.025	866.09	888.737	356.008	500.934	691.958	428.154	1723.62	1198.06	440.771	737.924	665.806	600.811	239.232	258.409	268.288
WBGene00000770	cpb-1	195.919	59.1868	15.6824	2239.35	1043.2	837.91	2020.16	1304.35	1495.62	568.762	689.128	1209.99	3913.77	2431.54	2137.66	1089.76	1039.43	1018.99
WBGene00000771	cpb-2	7.66164	7.39836	1.65078	326.409	285.871	241.785	588.529	583.463	858.057	85.078	182.942	399.538	3152.78	3055.8	2863.45	1756.04	1841.31	1858.49
WBGene00000772	cpb-3	635.917	311.656	75.1103	6616.62	3899.61	4126.19	2857.79	1825.13	1959.94	880.715	1126.54	4352.26	2815.18	2029.6	1887.05	4222.63	4202.92	4051.39
WBGene00000773	cpf-1	573.529	951.614	448.186	2593.07	2209.74	2464.54	1730	1328.46	1269.29	1118.62	1266.84	1753.84	1055.23	1235.66	1265.41	1986.7	2053.95	2166.45
WBGene00000774	cpf-2	855.915	773.128	631.422	1922.04	1415.52	1127.22	2329.48	1760.03	1397.04	1362.82	1130.66	1407.62	1694.46	1507.72	1439.86	1185.45	1263.08	1219.89
WBGene00000775	cpin-1	417.012	728.738	660.311	586.496	776.924	569.445	136.867	409.871	387.905	1597.58	1338.37	555.94	324.687	451.086	434.823	861.236	746.258	799.195
WBGene00000776	cpl-1	38749.3	30529.3	14868.5	64733.1	33118.4	47702.5	25013.8	23700.2	17650.5	20095.7	14130.6	12958	24791.5	21732.9	21356.5	17861	17561.4	17468.3
WBGene00000777	cpn-1	1666.95	1553.65	1740.74	6131.55	4718.03	5483.52	4563.15	3787.69	4076.79	2207.3	1991.73	3745.13	3166.62	3517.42	3487.05	3656.33	3709.85	3744.69
WBGene00000778	cpn-2	268.158	370.843	220.379	140.447	151.005	100.883	114.968	207.346	127.163	159.127	171.938	199.058	48.8875	89.5152	126.932	179.96	198.732	190.824
WBGene00000779	cpn-3	10414.4	10060.8	10655.8	18966.9	30799.2	12776.3	4916.27	6333.71	5685.58	17349.6	10914.6	7672.97	8165.13	7667.88	7854.8	7318.36	6984	7173.86
WBGene00000780	cpn-4	490.345	430.954	464.694	1349.85	1184.98	880.431	350.38	270.032	406.571	477.382	865.192	897.182	309.006	342.849	378.192	1154.03	1191.23	1168.25
WBGene00000781	cpr-1	1773.12	1205.93	3412.16	5509.94	41234.6	62348	832.152	6442.2	2584.67	2924.16	2585.95	20669.3	368.04	826.114	1022.62	25432.2	26017.1	25178.1
WBGene00000782	cpr-2	221.093	158.14	142.792	3651.62	7212.49	6614.9	3298.5	13923.5	2129.1	2886.35	3602.45	7617.52	3879.64	4750.74	5406	30726	32787.3	31247.3
WBGene00000783	cpr-3	484.873	1040.39	331.806	1586.53	496.817	827.905	145.079	395.405	173.245	3697.74	2828.04	804.762	65.4908	98.2911	149.064	474.894	465.832	442.737
WBGene00000784	cpr-4	2075.21	1944.84	2461.31	42989.8	20583.9	40840.8	1138.73	6005.81	3513.89	10283.4	7797.74	10141.3	566.357	1395.38	1557.68	17315.4	16870.8	16933.6
WBGene00000785	cpr-5	1643.97	718.565	99.0466	14662.4	13463.6	7939.72	76.6456	694.369	265.992	15917.5	13616.1	3688.26	74.7148	183.711	203.091	3904.84	3964.79	3907.8
WBGene00000786	cpr-6	14077.7	15676.2	12149.7	27757.8	29113.9	57648.2	10642.8	10803.7	11355.4	12719.2	10105.8	16919.9	11032	12419.2	12701.6	24223.9	24595.8	24562.8
WBGene00000787	cps-6	6633.89	9884.2	12500.5	1975.36	3969.92	2350.32	10659.2	10608.4	8931.15	2891.08	3020.61	1836.31	8402.19	9681.09	9554.39	1546.08	1479.19	1500.14
WBGene00000788	cpz-1	9173.18	9370.02	7762.78	10354.1	18589.7	16945.8	11113.6	10851.9	8821.48	5285.86	4697.35	6836.93	7926.23	8992.47	9169.04	10124.9	9672.39	9844.14
WBGene00000789	cpz-2	9403.03	9865.71	12763.8	5323.98	12621	11820.8	6180.92	6041.98	6902.37	21053.7	17958.6	6242.6	7290.69	8466.5	8606.63	4630.39	4753.34	4895.93
WBGene00000792	crb-1	446.564	178.485	304.568	260.087	186.738	228.445	229.937	320.664	154.579	329.283	382.39	677.508	177.102	157.383	160.129	557.733	590.402	620.336
WBGene00000793	crh-1	1858.5	1525.91	1641.7	1619.04	1349.82	1746.69	1557.55	1885.41	972.387	2257.72	2057.75	1355.73	1343.94	1047.27	1031.73	1114.75	1088.1	1122.9
WBGene00000794	crn-1	864.671	1043.17	542.28	4438.39	2862.17	3025.65	4940.9	3119.84	2375.26	1276.17	1361.75	3258.15	1818.98	1925.45	1830.42	3209.28	3373.23	3251.57
WBGene00000795	crn-2	771.637	886.878	1720.11	595.599	654.737	739.529	1182.53	1140.4	1231.38	721.587	712.511	568.737	978.672	1091.73	1033.03	537.023	532.462	479.895
WBGene00000796	crn-3	3398.49	2945.47	5346.04	3152.26	1719.84	3771.01	4853.31	5135.44	4933.1	2177.37	3290.21	3952.72	6372.9	5957.73	5797.86	3917.7	4046.48	3986.53
WBGene00000797	crn-4	47.0644	60.1116	37.1425	391.431	379.241	346.003	114.968	122.961	58.3316	127.617	133.424	400.959	14.7585	32.1786	29.292	502.031	503.493	474.227
WBGene00000798	crn-5	403.878	620.537	388.758	794.566	1045.51	1064.69	966.282	877.605	912.889	756.249	898.204	667.555	719.476	950.148	997.229	749.832	764.799	746.923
WBGene00000799	crn-6	168.556	110.975	79.2373	244.482	281.26	466.061	60.2215	48.2201	82.2475	137.07	336.999	223.229	40.5858	70.793	59.8858	472.751	471.047	479.265
WBGene00000800	cars-1	5744.04	3940.55	3944.53	8244.76	5295.53	4204.56	9104.4	7874.34	4957.02	5812.09	4940.81	4799.43	6087.88	5762.9	5678.09	4344.74	4231.31	4242.22
WBGene00000802	crt-1	43889.2	49681.8	29763.5	81671.2	55558.2	28212.1	60851.1	52899.8	42949	141990	100625	42604.8	51531.1	51729.8	51273.3	24052.5	24054.7	23593.6
WBGene00000803	csb-1	522.086	279.288	393.71	723.042	383.851	407.7	875.95	578.641	373.905	275.716	235.211	836.043	410.47	293.703	286.41	721.267	759.005	709.765
WBGene00000804	csc-1	230.944	476.269	139.491	2615.18	2833.35	2036.83	2480.03	1499.64	1470.54	426.965	618.977	1893.18	1476.77	1478.46	1441.82	2289.49	2463.58	2334.61
WBGene00000812	csk-1	1205.07	1031.15	865.007	2318.68	1326.77	1458.21	2365.06	1979.43	1370.21	1318.71	1215.95	2097.93	1581.93	1435.75	1301.21	2007.41	2046.42	1995.15
WBGene00000813	csn-1	1370.34	1985.53	1158.02	4010.54	2798.77	3304.12	1760.11	1801.02	1960.52	1737.8	2119.65	2676.62	1984.09	2099.8	2066.71	2989.33	3011.69	3079.64
WBGene00000814	csn-2	2506.45	2959.34	2632.99	3141.85	2710.01	6310.59	3199.95	3508.01	4942.43	2213.6	3077	4929.53	4808.5	4990.62	5031.06	6454.99	6511.22	6579.97
WBGene00000815	csn-3	966.462	1418.63	979.736	2682.8	2116.37	3498.38	1913.4	1885.41	2624.34	1436.87	1712.5	2656.71	2442.53	2652.11	2649.3	3407.81	3354.11	3292.51
WBGene00000816	csn-4	945.666	1330.78	833.642	2473.43	1706.01	2102.7	1907.93	1523.75	1716.7	1509.35	1587.33	2296.27	1667.71	1797.32	1650.77	2191.65	2261.95	2206.76
WBGene00000817	csn-5	874.522	1332.63	1081.26	3597	3269.08	3112.36	2975.49	2466.46	2825.58	1635.39	1874.81	2475.43	2355.82	2681.94	2724.8	2642.27	2804.84	2769.16
WBGene00000818	csn-6	1330.94	1337.25	1044.12	2720.51	1919.26	2591.27	2693.55	2104.81	2265.6	1512.5	1473.17	2101.48	2270.96	2137.83	2158.49	2135.24	2157.66	2095.92
WBGene00000819	csp-1	33.9301	12.9471	20.6347	16.9057	13.8325	25.0122	158.766	74.7411	92.1639	25.2083	16.5061	34.1242	233.369	138.076	126.932	27.1368	26.6521	32.1189
WBGene00000820	csp-2	308.655	234.898	164.252	63.7213	40.3447	42.5208	279.209	149.482	198.327	22.0573	23.3836	50.4754	289.635	225.251	192.676	55.7018	73.0035	46.6039
WBGene00000822	csq-1	19687.1	18991.6	20009.1	8035.39	18000.7	11299.7	7771.32	7797.19	8267.92	10217.2	7984.8	4758.9	8508.27	9163.31	9193.12	3975.54	4057.49	4172.31
WBGene00000829	ctb-1	93090.1	93793.6	136416	92320.5	67867.9	93896.8	15906.7	11023.1	90132.2	105011	72738.1	48200.4	56855.2	76455.3	74399	81054.7	77855.4	82563.9
WBGene00000830	ctl-1	637.011	500.314	783.294	421.341	375.782	1028	402.389	279.676	664.397	426.965	246.215	344.797	787.734	697.399	663.3	301.361	307.078	309.223
WBGene00000831	ctl-2	4656.09	4329.89	4422.43	3651.62	4878.26	7562.87	3194.48	3061.98	3545.98	5318.95	4004.09	3213.36	3514.36	3963.82	4027.97	2489.44	2483.86	2403.88
WBGene00000833	cts-1	25703.7	10804.4	10180.3	31705.9	51682.8	24878	15753.4	15563	11199.7	45486.8	30580.2	16933.4	14312	10760.5	10492.4	10139.9	10330	9798.16
WBGene00000834	cua-1	3053.71	1407.54	1508.81	3958.53	1850.09	2341.15	1984.57	2273.58	1919.11	3136.86	3057.75	3069.05	2300.48	1962.9	1890.31	2946.48	2941.58	2894.48
WBGene00000835	cuc-1	654.523	1328	674.342	1516.31	1352.13	1786.71	736.345	887.25	1076.22	2333.34	3126.52	1221.36	696.416	997.538	937.994	1695.34	1715	1699.78
WBGene00000836	cul-1	2774.61	1941.14	1705.25	4516.41	2244.32	2832.22	3399.78	2729.26	2606.25	2826.48	2557.06	3817.64	3201.67	2977.99	2844.58	3681.32	3713.33	3601.1
WBGene00000837	cul-2	4014.7	2919.58	2393.63	8147.23	4678.84	4023.64	7921.87	6092.61	4600.61	4583.18	3730.37	4951.56	6321.24	5105.29	4990.7	4417.58	4306.05	4327.24
WBGene00000838	cul-3	3465.25	1758.96	2087.41	10233.1	5779.67	4864.05	6794.08	4520.63	4440.78	3746.58	3177.42	6193.54	6609.04	5345.17	5090.29	6021.51	5858.82	5887.84
WBGene00000839	cul-4	1604.57	1485.22	1451.03	2533.25	1734.82	3279.1	2726.39	2656.93	3200.07	1737.8	2103.15	2958.14	3911.92	3694.11	3483.14	2942.2	3053.4	2977.61
WBGene00000840	cul-5	2538.19	2238.93	2464.61	2141.82	1341.75	1930.95	1987.31	2003.54	2001.94	1499.89	1709.75	2134.9	2410.25	2150.12	2088.84	2122.38	2111.31	2081.43
WBGene00000843	cup-2	1589.24	2162.17	1478.27	4633.45	3830.44	3689.31	3391.57	2864.27	2914.83	2798.12	2863.8	2679.46	1812.53	2406.38	2425.38	2794.38	2986.77	2830.87
WBGene00000845	cup-4	223.282	255.243	288.886	287.396	209.793	280.971	60.2215	149.482	237.993	340.312	481.427	464.942	202.929	250.408	246.703	838.384	859.819	894.292
WBGene00000846	cup-5	928.154	870.232	723.866	2390.2	1461.63	2364.49	1371.41	1125.94	1293.21	830.298	770.283	1964.99	1163.15	1095.24	1100.08	2037.4	2011.65	1969.33
WBGene00000851	cut-1	2367.45	1257.72	11708.1	7.80261	35.7339	34.1834	10683.8	23345.8	6603.13	12.6041	2.75101	8.53105	2453.6	4340.02	5238.71	2.14238	4.05575	3.7787
WBGene00000853	cut-6	524.275	543.779	1462.59	66.3222	57.6353	60.8631	714.446	1605.73	798.559	91.3801	97.6608	80.3341	355.126	620.755	760.289	87.1234	100.235	83.7611
WBGene00000854	cux-7	963.178	886.878	937.641	1565.72	1088.16	2189.4	1053.88	976.457	998.053	1121.77	1251.71	1795.79	1146.55	995.198	1007.64	1928.14	2002.96	1995.15
WBGene00000858	cwn-2	500.196	511.411	445.71	107.936	108.354	179.254	145.079	108.495	405.988	241.054	354.88	157.114	316.385	355.135	386.003	149.966	164.548	162.484
WBGene00000860	cwp-2	8.75617	11.0975	5.77772	1.30044	1.15271	3.33497	5.47469	2.411	2.33326	0	0	1.42184	0.922406	2.34027	1.9528	5.71301	9.84968	7.5574
WBGene00000862	cwp-4	9.85069	13.8719	64.3803	3.90131	9.22165	20.0098	0	16.877	15.1662	15.7552	23.3836	21.3276	6.45684	11.7013	9.11306	29.2792	26.6521	23.9318
WBGene00000863	cya-1	536.315	468.871	483.678	2794.64	1730.21	2119.37	1954.46	1316.41	1361.46	631.783	733.144	2751.26	1258.16	1171.3	1046.7	2735.1	2761.97	2742.07
WBGene00000864	cya-2	5.4726	6.47356	4.95233	18.2061	6.91624	14.1736	35.5855	21.699	34.4156	7.87759	19.2571	41.2334	64.5684	42.1248	31.2448	28.565	32.446	37.1572
WBGene00000865	cyb-1	1517.01	895.201	165.078	11355.4	6254.59	5415.98	7593.39	5521.2	4045.29	1191.09	1130.66	7343.81	5528.9	4271.57	3912.11	7571.88	7588.31	7426.4
WBGene00000866	cyb-2.1	319.6	420.781	56.1264	4101.57	2502.53	3992.79	3413.47	1863.71	1705.03	88.229	143.052	3312.89	894.733	1020.36	958.173	4186.92	4115.43	4044.47
WBGene00000867	cyb-2.2	459.699	595.568	91.6181	5606.18	3302.5	4852.37	4196.35	1962.56	1958.19	154.401	214.579	4566.24	908.569	1020.36	1040.84	5754.43	5993.24	6000.57
WBGene00000868	cyb-3	2242.67	1789.48	149.395	18276.3	8525.42	6535.7	11012.3	6119.13	2344.35	1186.37	1330.11	11397.5	2000.7	1508.89	1331.81	11101.8	11148.1	11073.5
WBGene00000869	cyc-1	10134.2	14719	10372.7	14350.3	18684.2	10825.3	12233.2	11389.6	9125.97	20124.1	17656	8329.15	8426.17	9801.62	9940.39	6557.82	6572.06	6540.3
WBGene00000870	cyd-1	344.774	224.725	255.045	250.984	163.684	158.411	95.807	168.77	99.747	207.968	228.334	484.137	89.4733	71.9632	86.5741	524.169	528.406	477.375
WBGene00000871	cye-1	965.367	446.676	258.347	5914.38	2884.07	2851.4	3101.41	2343.5	2216.02	831.874	987.612	3212.65	2643.61	1966.99	1797.23	2996.47	3063.83	2886.93
WBGene00000872	cyk-1	7757.96	2899.23	6698.85	2313.47	2990.12	3854.39	5367.93	5841.86	3505.14	1009.91	933.968	2815.96	6125.69	4390.92	4185.5	2194.51	2143.75	2061.91
WBGene00000874	cyk-3	2660.78	1742.31	2007.34	3369.43	2046.05	2692.98	5285.81	5665.86	3532.56	2867.44	2627.21	3418.82	4281.81	3867.87	3646.53	3009.33	2986.77	3054.45
WBGene00000875	cyk-4	1115.32	664.927	390.409	6846.79	2881.77	2692.15	5959.19	3843.14	2493.09	1258.84	1288.85	4033.05	3986.64	3106.7	2772.32	3934.12	3885.99	3939.92
WBGene00000877	cyn-1	2726.45	5716.15	3384.09	6299.31	7294.33	5098.33	2611.42	1977.02	2778.33	9046.63	10412.6	3875.94	1912.15	2616.42	2706.58	3205.71	3270.67	3242.12
WBGene00000878	cyn-2	59.1041	68.4348	70.158	1451.29	1500.82	866.257	1817.6	1311.59	2158.27	159.127	224.207	1143.87	2785.66	2778.48	2690.3	1768.89	1786.85	1859.75
WBGene00000879	cyn-3	4952.71	8105.82	6829.26	8718.12	10075.8	7377.78	4160.76	4231.31	4489.78	11611.6	9627.16	5105.83	2886.21	4064.46	4385.98	5552.33	5828.11	5307.18
WBGene00000880	cyn-4	1624.27	1329.85	1758.08	2277.06	1881.22	3084.84	2011.95	1805.84	2661.67	1246.23	1386.51	2429.93	2783.82	2726.99	2688.35	2603.7	2540.64	2574.55
WBGene00000881	cyn-5	13869.8	20103.2	19858.8	19926.6	26024.7	13516.6	16462.4	15869.2	12892.4	30446.9	25778.3	11848.9	10711.9	13555.4	14200.1	8900.15	9381.53	8763.43
WBGene00000882	cyn-6	2048.94	3927.6	2912.8	1361.56	1552.7	873.761	1146.95	1649.13	2332.68	2692.56	3646.46	996	1022.03	1799.08	1982.09	979.067	1030.74	1023.4
WBGene00000883	cyn-7	26587	30314.8	31967.3	61111.4	45789	37705.1	32828.9	27606	30433.9	45485.2	38441.2	29452.7	21090.8	28049.8	28966.5	24235.3	24107.4	24661.7
WBGene00000884	cyn-8	857.01	817.518	817.96	531.878	448.403	769.543	413.339	470.146	508.068	1088.68	841.809	1118.28	539.607	546.452	490.152	1366.84	1346.51	1403.16
WBGene00000885	cyn-9	283.481	306.107	128.761	1390.17	1127.35	2002.65	1182.53	858.317	1112.38	311.953	502.059	1193.64	1124.41	1101.68	1009.6	1511.09	1623.46	1568.79
WBGene00000886	cyn-10	390.744	434.653	302.918	1010.44	1141.18	2085.19	1494.59	1268.19	1895.78	316.679	365.884	1308.09	1157.62	1371.4	1270.62	1803.88	1813.5	1790.47
WBGene00000887	cyn-11	487.062	731.512	575.296	1504.6	1814.36	2101.86	881.424	959.58	947.305	1003.61	1177.43	1216.39	584.805	755.906	714.724	1447.53	1565.52	1558.71
WBGene00000888	cyn-12	325.073	801.797	518.344	1335.55	1914.65	2520.4	1437.1	826.974	1360.88	918.527	1284.72	1394.83	679.813	971.21	857.929	1876.01	1855.22	1815.03
WBGene00000889	cyn-13	1186.46	1781.15	1197.64	3023.51	2938.25	2173.56	3788.48	3040.28	2539.76	2049.75	2178.8	2402.91	2211.01	2621.1	2546.45	2513.72	2648.98	2583.37
WBGene00000890	sig-7	923.775	1061.66	852.626	1729.58	1586.12	2526.24	1732.74	1294.71	1805.36	841.327	1008.24	1923.75	1390.99	1652.23	1551.17	2310.91	2315.83	2216.84
WBGene00000891	cyn-15	975.218	1054.27	751.929	2590.47	1900.81	2524.57	1593.13	1388.74	1649.03	1629.09	1986.23	2331.82	1735.97	1653.4	1672.9	2589.42	2583.51	2640.68
WBGene00000892	cyn-16	1136.11	1274.37	1039.16	1502	971.732	1591.61	1428.89	1188.63	1325.88	909.074	1112.78	1767.35	1874.33	1725.95	1659.88	1764.61	1806.55	1777.25
WBGene00000893	cyn-17	354.625	176.636	58.6026	20.807	44.9556	39.1858	5.47469	91.6182	36.7489	162.278	217.33	80.3341	26.7498	40.3696	42.9616	36.4204	41.1369	49.7529
WBGene00000894	dab-1	9411.78	5325.89	8644.29	10226.6	6758.32	5261.74	5452.79	4870.23	3933.88	4342.13	3228.31	6735.98	4723.64	3863.78	4034.48	6596.38	6547.72	6386.63
WBGene00000895	dac-1	211.242	283.912	349.139	107.936	133.714	55.0269	76.6456	135.016	226.326	466.353	409.9	139.34	159.576	146.852	188.77	90.694	85.7502	83.7611
WBGene00000896	dad-1	1477.6	2234.3	1408.11	3734.85	3061.59	4181.21	1738.21	1675.65	2087.69	4225.54	3724.87	2970.94	1377.15	1733.55	1808.94	4044.81	3817.04	3760.43
WBGene00000897	daf-1	1222.58	841.563	1130.78	1180.8	1013.23	829.573	955.333	901.716	603.148	1129.65	888.576	905.002	757.295	638.892	664.602	793.394	821	751.331
WBGene00000899	daf-3	2308.34	1152.29	1697.82	1094.97	908.333	1415.69	922.484	1178.98	857.474	1922.13	1338.37	1082.73	1267.39	962.434	1007.64	870.52	812.309	850.207
WBGene00000900	daf-4	3385.35	2440.53	3196.73	1286.13	1716.38	1345.66	2061.22	2153.03	1477.54	2309.71	1693.25	1416.87	1749.8	1463.84	1474.36	1333.99	1242.8	1239.41
WBGene00000901	daf-5	3941.37	1600.82	2138.58	1689.27	1157.32	992.986	2009.21	2480.92	1108.88	2971.43	2056.38	1178.71	1828.21	1270.18	1234.82	818.389	799.562	816.828
WBGene00000902	daf-6	372.137	383.79	146.094	113.138	119.882	61.6969	62.9589	245.922	86.3307	215.846	174.689	138.63	34.129	83.0794	82.0175	126.4	115.879	142.331
WBGene00000903	daf-7	1595.81	692.671	1217.45	128.743	59.9408	45.022	832.152	465.324	729.145	143.372	312.24	265.173	974.983	773.458	753.129	227.806	246.821	264.509
WBGene00000904	daf-8	1062.78	669.551	1224.88	483.762	456.472	631.142	626.851	672.67	688.313	926.405	790.915	581.533	667.822	629.531	649.631	545.592	498.857	485.563
WBGene00000905	daf-9	269.252	217.327	86.6658	91.0305	123.34	31.6822	49.2722	67.5081	51.3318	504.166	610.724	149.293	95.9302	78.3989	108.055	74.2691	71.2653	76.8335
WBGene00000906	daf-10	241.889	209.928	282.283	18.2061	25.3595	24.1785	46.5348	94.0292	96.8304	94.5311	112.791	88.1542	106.999	81.9093	102.196	89.2658	100.235	106.433
WBGene00000908	daf-12	13340	3908.18	10306.6	950.618	1012.08	1025.5	4059.48	5967.24	5834.91	2505.07	1796.41	1024.44	9509.08	6335.1	6334.88	704.128	665.143	670.089
WBGene00000910	daf-14	1355.02	1448.23	2285.5	512.372	1050.12	1660.81	1108.62	1374.27	1262.3	1008.33	1072.89	968.274	1011.88	1119.23	1174.28	974.782	989.024	991.908
WBGene00000911	daf-15	5088.43	1827.39	4714.62	5052.19	2663.91	4588.91	4056.74	4600.2	3712.8	3823.78	3712.49	4977.16	6023.31	4567.61	4293.55	3973.4	3872.66	3891.43
WBGene00000912	daf-16	20271.6	8240.84	10311.6	5811.65	4429.85	4791.51	7185.52	7862.28	5879.24	5526.92	4099	3636.36	10604.9	7340.24	6989.72	3364.25	3159.43	3242.75
WBGene00000913	daf-18	2348.84	1731.22	1175.35	13194.2	5733.56	10661.1	8704.75	4843.71	3932.71	1219.45	1324.61	14274.6	3499.61	3232.49	3058.73	15130.2	15340.6	15134.9
WBGene00000914	daf-19	1584.87	747.234	1227.35	589.097	457.625	399.362	867.738	785.987	642.231	838.176	702.883	696.702	909.492	649.424	682.828	554.162	515.66	597.664
WBGene00000915	hsp-90	207970	180649	255007	140253	73032	66029.8	264359	254484	185368	102314	91172.6	79931	209902	209907	205956	58604.8	59803.2	58732.3
WBGene00000917	daf-25	707.06	750.008	510.915	1213.31	1023.6	934.624	1064.83	988.512	887.223	910.65	990.363	908.557	913.181	1047.27	978.352	771.256	886.471	837.611
WBGene00000920	daf-28	66.7658	42.5405	44.571	81.9274	27.665	8.33741	13.6867	40.9871	65.9147	56.7187	114.167	44.788	20.2929	23.4027	35.1504	71.4126	63.1538	62.9783
WBGene00000923	daf-31	938.004	1449.15	935.991	2742.62	2477.17	2932.27	2198.09	1670.83	1987.94	2550.76	2280.59	1866.88	1231.41	1598.99	1519.93	2125.95	2169.83	2199.83
WBGene00000928	dao-2	3359.08	5428.54	2070.07	940.215	2079.48	787.052	552.943	1530.99	2008.36	2106.47	2068.76	860.925	272.11	1128.59	1245.23	853.381	896.9	873.509
WBGene00000929	dao-3	4013.61	3927.6	5102.55	2123.61	6704.14	3640.95	3925.35	4375.97	5075.43	5052.69	3554.3	2503.86	5519.67	6873.36	7184.34	1587.5	1574.21	1697.89
WBGene00000930	dao-4	3.28356	11.0975	4.12694	235.379	216.709	54.1932	2.73734	2.411	1.16663	521.497	627.23	130.809	0.922406	1.17013	0	98.5494	119.355	101.395
WBGene00000931	dao-5	15074.8	4064.47	7978.2	10925	6759.47	5872.87	11956.7	12112.9	7075.04	12123.6	9811.47	8002.13	15975.1	9585.14	9189.87	5561.61	5249.88	5428.1
WBGene00000932	dao-6	1352.83	1448.23	4733.6	41.6139	207.487	458.558	966.282	990.923	1084.38	36.2369	70.1507	592.908	1046.93	1336.88	1463.3	306.36	297.808	295.368
WBGene00000933	dap-3	1577.2	1836.64	1082.08	2234.15	1763.64	2197.74	1875.08	1798.61	1820.53	3688.29	3464.9	1786.54	1781.17	1849.98	1833.03	1485.38	1437.47	1449.76
WBGene00000934	dat-1	304.277	131.321	152.697	39.0131	29.9704	15.0073	84.8576	36.1651	106.747	86.6535	145.803	36.257	124.525	117.013	136.045	20.7097	25.4933	32.1189
WBGene00000935	daz-1	1240.09	405.985	94.9197	11420.4	5589.48	5581.06	4549.46	3102.96	2547.92	1551.89	1668.49	5631.92	3909.15	2590.09	2355.07	5448.78	5016.96	5111.32
WBGene00000936	dbl-1	701.588	556.726	656.184	257.486	346.965	195.929	380.491	359.24	279.408	631.783	440.161	199.769	347.747	317.691	289.014	111.404	106.608	133.514
WBGene00000937	dbr-1	663.28	625.161	597.581	1357.65	992.481	1615.79	1428.89	1408.03	1298.46	973.67	968.355	1293.17	1315.35	1136.78	1141.74	1336.84	1372.58	1360.96
WBGene00000938	dcp-66	3822.07	2421.11	3856.21	2109.31	1647.22	3019.81	2356.85	2403.77	2542.67	1852.81	2077.01	3170	3316.97	2742.79	2697.47	2745.1	2828.6	2783.64
WBGene00000939	dcr-1	2317.1	1278.99	2173.25	3704.94	1617.25	4191.22	3402.52	3418.8	3240.32	1778.76	2711.12	5532.39	6032.53	4511.45	4170.53	5101	5042.46	5213.34
WBGene00000940	dcs-1	713.627	1056.12	463.043	1948.05	1430.51	874.595	1097.67	1080.13	886.057	1299.8	1308.1	1028.7	921.483	1013.92	1014.15	893.372	929.346	847.688
WBGene00000941	ddp-1	767.259	1841.27	670.215	2478.63	2903.67	1747.52	1012.82	749.822	808.476	4179.85	4306.7	1376.34	500.866	703.25	772.006	1301.85	1231.21	1178.95
WBGene00000942	deb-1	5636.78	1893.05	3405.55	3023.51	2503.68	1875.92	1667.04	2955.89	1490.37	6201.24	4532.29	2058.83	2499.72	2009.7	2034.82	1202.59	1101.43	1090.15
WBGene00000950	deg-1	541.788	292.235	543.106	94.9318	109.507	82.5404	257.31	315.842	331.323	299.348	284.729	132.942	379.109	335.828	317.004	82.8386	106.029	100.135
WBGene00000951	deg-3	656.712	602.966	699.929	84.5283	198.266	125.895	238.149	323.075	399.571	538.827	447.039	170.621	452.901	404.866	451.096	127.114	138.475	134.774
WBGene00000952	del-1	86.4671	122.998	94.9197	66.3222	140.63	41.6871	27.3734	60.2751	54.2484	419.088	335.623	99.5289	73.7924	53.8261	70.9517	39.2769	43.4545	34.0083
WBGene00000953	del-2	230.944	199.756	255.045	19.5065	19.596	53.3594	46.5348	57.8641	103.83	97.6821	96.2853	116.591	121.758	100.631	120.423	121.401	119.934	149.259
WBGene00000955	des-2	838.403	552.102	935.165	123.541	242.068	159.245	284.684	506.311	435.154	734.192	539.198	206.167	555.288	553.473	440.681	109.975	128.625	134.774
WBGene00000958	dgk-1	2684.86	1166.17	1827.41	224.975	299.704	176.753	739.082	1097.01	698.229	1269.87	911.959	354.039	1119.8	875.259	835.798	174.247	182.509	155.556
WBGene00000959	dgk-2	2731.92	3224.76	2797.24	1332.95	1983.81	1858.41	1847.71	2039.71	1531.79	2728.8	2184.3	1353.59	1740.58	1842.37	1808.94	1276.14	1342.45	1317.51
WBGene00000960	dgk-3	155.422	60.1116	99.0466	14.3048	8.06895	5.83619	98.5443	48.2201	96.8304	26.7838	35.7631	18.4839	159.576	88.9301	108.706	14.9966	13.326	10.7063
WBGene00000961	dgn-1	1665.86	664.002	1068.88	1123.58	871.446	690.338	555.681	1002.98	489.402	1993.03	1463.54	1485.11	1023.87	706.76	695.847	1313.99	1241.06	1249.49
WBGene00000962	dhc-1	15878.2	3841.6	7241.96	13678	6563.51	14830.6	13547.1	23196.3	12147	12914.5	16488.2	19532.6	21661.8	15304.8	14761.2	15298.7	15128.5	14801.8
WBGene00000963	dhp-1	6047.23	3739.87	4436.46	604.702	665.112	661.157	1905.19	2439.94	1822.86	2306.56	2584.57	859.503	1022.95	1065.41	1148.25	1021.91	1031.32	1009.54
WBGene00000964	dhp-2	650.145	1059.81	737.072	613.806	1530.79	615.301	550.206	597.929	996.303	991.001	873.445	476.317	904.88	1011.58	987.465	450.614	480.896	428.882
WBGene00000965	dhs-1	918.303	1400.14	1210.02	2204.24	2085.25	2311.13	2501.93	2046.94	2128.52	968.944	1125.16	1836.31	1997.01	2106.82	2062.81	2120.95	2124.05	2206.13
WBGene00000966	dhs-2	265.969	328.302	273.204	396.633	857.614	1238.94	114.968	137.427	173.245	871.262	756.527	441.482	135.594	190.732	169.243	804.82	799.562	855.875
WBGene00000967	dhs-3	2865.46	3661.26	3162.06	2860.96	2245.47	4367.14	1426.16	1323.64	3074.07	3663.08	3193.92	2260.02	2514.48	3168.13	3382.9	4598.97	4810.12	4938.13
WBGene00000968	dhs-4	244.078	409.684	719.739	303.001	554.452	450.22	120.443	260.388	247.909	713.71	777.16	412.334	140.206	283.757	325.466	666.994	623.427	658.753
WBGene00000969	dhs-5	739.896	1032.07	1752.3	530.578	546.383	616.969	369.541	805.275	625.898	1786.64	1550.19	509.019	262.886	543.527	613.83	402.767	414.845	456.593
WBGene00000970	dhs-6	2682.67	3256.2	1937.19	3564.49	2962.46	4720.64	1970.89	1810.66	2282.51	3240.84	3043.99	3237.53	1604.99	1880.99	1960.61	4056.24	4242.32	3931.73
WBGene00000971	dhs-7	126.964	202.53	307.045	185.962	412.669	231.78	68.4336	94.0292	156.329	272.565	270.974	113.747	118.99	160.893	188.12	230.663	239.869	261.36
WBGene00000973	dhs-9	1872.72	2564.46	3153.81	3492.97	2804.54	2494.55	1814.86	1786.55	2163.52	3404.7	2551.56	1939.39	1891.85	2430.37	2446.86	2062.4	2011.65	2180.94
WBGene00000974	dhs-11	181.69	307.957	208.823	968.824	1371.72	967.14	1459	1265.78	1219.71	207.968	363.133	506.887	887.354	1219.28	1176.24	619.861	619.371	623.485
WBGene00000975	dhs-12	1433.82	2391.52	2539.72	2391.5	3560.71	3220.74	1168.85	1065.66	1804.78	1495.17	1511.68	1621.61	1292.29	1806.1	1775.74	2218.79	2356.97	2257.77
WBGene00000976	dhs-13	1936.21	2382.27	2989.56	3647.72	3654.08	2602.11	2652.48	2150.62	1540.54	3059.66	2653.35	2095.08	2268.2	2045.98	1983.39	1625.35	1663.44	1668.3
WBGene00000977	dhs-14	200.297	184.959	218.728	754.253	921.013	3069.84	161.503	173.592	186.661	951.613	939.47	1014.48	91.3181	153.872	176.403	2295.92	2298.45	2296.82
WBGene00000978	dhs-15	250.645	270.04	330.981	58.5196	58.788	64.1981	353.117	101.262	324.907	55.1431	163.685	54.03	368.04	404.281	397.72	83.5528	82.8532	87.5398
WBGene00000979	dhs-16	133.532	169.237	129.586	19.5065	39.192	41.6871	54.7469	171.181	110.83	74.0494	60.5222	73.9358	30.4394	56.7514	81.3666	61.4148	59.6775	54.1613
WBGene00000981	dhs-18	641.389	1090.33	724.691	1107.97	2542.87	3700.14	342.168	614.806	711.062	2738.25	2233.82	1832.04	479.651	610.224	627.499	2350.9	2393.47	2519.13
WBGene00000982	dhs-19	1835.51	2446.08	3992.4	1084.56	1133.11	1203.92	867.738	1053.61	1824.03	1498.32	1836.3	1005.24	1343.02	1581.43	1809.59	1570.36	1604.34	1572.57
WBGene00000983	dhs-20	255.023	459.623	699.929	447.35	1506.59	1837.57	84.8576	245.922	170.912	953.189	1137.54	1205.01	100.542	182.541	203.091	1831.73	1859.27	1866.05
WBGene00000984	dhs-21	1573.92	1762.66	1633.44	730.845	2081.79	1975.97	421.551	641.327	600.232	866.535	1033	983.204	557.133	703.25	757.686	1562.51	1596.23	1568.16
WBGene00000985	dhs-22	2105.86	2815.07	2626.39	4335.65	4756.07	6544.04	3752.9	2871.51	4362.03	3459.84	3546.05	4116.23	3257.94	3759.05	3671.26	5495.91	5620.11	5469.04
WBGene00000986	dhs-23	29.5521	30.5182	91.6181	6.50218	273.192	656.154	2.73734	28.932	24.4993	102.409	147.179	164.934	9.22406	19.8923	7.81119	546.306	609.521	554.839
WBGene00000987	dhs-24	1714.02	2416.49	2026.33	2660.69	2296.19	1910.1	2452.66	2360.37	2124.44	3343.25	3385.12	1963.56	2138.14	2209.8	2109.02	1622.49	1624.62	1646.88
WBGene00000988	dhs-25	1209.45	1736.76	694.152	3257.59	882.973	1572.44	473.56	419.515	391.988	5682.89	5946.31	1375.63	249.049	313.596	342.391	724.124	730.035	705.357
WBGene00000989	dhs-26	43.7808	24.0447	34.6663	344.615	115.271	81.7067	10.9494	9.64402	6.99979	28.3593	15.1305	829.645	4.61203	12.2864	9.76399	3551.35	3559.79	3608.03
WBGene00000990	dhs-27	276.914	540.08	218.728	250.984	253.595	251.79	136.867	212.168	172.078	907.499	880.323	486.27	58.1115	107.067	132.79	429.19	460.617	461.001
WBGene00000991	dhs-28	4778.68	5263.01	3212.41	9166.77	5823.47	7077.63	2534.78	3312.72	3194.24	16456.3	11687.7	5695.9	2469.28	2807.73	3015.12	5039.59	5124.15	5003
WBGene00000992	dhs-29	1390.04	1577.7	1961.12	338.113	479.526	297.646	303.845	477.379	898.306	666.444	693.254	329.867	556.211	654.104	689.338	352.064	342.421	402.431
WBGene00000993	dhs-30	718.006	1175.41	504.312	1594.33	2631.63	1825.89	353.117	390.583	343.573	1288.77	1173.31	1234.87	249.972	342.849	365.173	1215.44	1282.78	1275.31
WBGene00000994	dic-1	727.856	762.955	586.026	1366.76	779.23	1354.83	1040.19	817.33	1148.55	748.371	998.616	1548.39	1474.93	1322.84	1144.34	1638.21	1520.91	1556.19
WBGene00000995	die-1	1569.54	659.378	983.038	1213.31	752.718	739.529	1070.3	1379.09	617.148	775.155	752.401	1719.72	493.487	531.24	551.34	1686.77	1639.68	1577.61
WBGene00000996	dif-1	1583.77	2298.11	1238.08	3978.03	3368.21	3073.17	1500.06	1651.54	1193.46	3664.66	3192.55	2353.86	811.717	1107.53	1189.25	2490.16	2518.04	2500.24
WBGene00000998	dig-1	28006.6	5194.57	6786.34	1384.96	594.797	972.976	2493.72	14480.5	1839.78	3803.3	9794.97	2454.81	5307.52	2607.06	2659.06	1064.05	979.174	1029.7
WBGene00001000	dim-1	10348.7	6261.78	3129.05	19266	15201.9	5731.14	1511.01	2666.57	1773.86	41130.5	26409.7	8575.84	2493.26	2127.89	2086.89	3174.29	3006.47	2953.68
WBGene00001001	dis-3	2088.35	1518.51	1383.35	3409.74	2191.3	3158.21	2696.28	2263.93	2538.01	3095.89	3506.16	3238.24	3027.33	2864.48	2717.64	3044.32	3032.54	3140.1
WBGene00001002	div-1	690.643	617.763	279.807	2437.02	1350.97	1584.11	1283.81	829.385	652.73	590.819	751.025	1814.27	750.838	725.482	738.158	2000.27	1990.79	1910.76
WBGene00001005	dlc-1	3151.13	6239.59	3636.66	13267	14800.8	15536.8	5064.08	3970.92	5234.09	13503.8	13481.3	10489.6	4144.37	5441.7	5411.2	12572.2	11335.2	13051.6
WBGene00001006	dlg-1	3483.86	1685.9	3348.6	1543.62	1538.86	1620.79	1464.48	2840.16	1481.62	4776.97	3361.73	3937.79	1815.29	1467.93	1555.73	3352.11	3355.84	3354.85
WBGene00001007	dli-1	1984.37	1142.12	1032.56	3143.15	1859.32	1369	2597.74	2517.09	1699.2	3054.93	2081.14	1693.41	2384.42	1790.89	1683.96	1361.84	1451.96	1384.26
WBGene00001008	dlk-1	4471.12	2568.15	4367.96	2221.14	1867.38	1950.12	3000.13	4142.11	2484.92	4345.28	2968.34	1744.6	2882.52	2576.05	2696.81	1312.56	1272.93	1331.36
WBGene00001016	dna-2	808.851	349.572	136.189	3850.59	1556.15	1512.41	2493.72	1663.59	1049.97	627.056	709.76	2210.96	1619.74	1160.19	1035.63	2063.11	1931.7	1992
WBGene00001017	dnc-1	4142.76	2211.18	3086.95	4931.25	2584.37	4738.15	5285.81	5323.5	4719.61	4101.07	4447.01	5855.86	6679.14	5373.25	5271.25	4934.61	5043.04	5030.08
WBGene00001018	dnc-2	946.76	1362.22	937.641	2349.89	2633.93	3564.24	3049.4	2876.33	3047.82	2100.17	2518.55	2660.98	1977.64	2602.96	2525.62	3394.24	3495.48	3347.93
WBGene00001019	dnj-1	1775.31	2006.8	1813.38	2473.43	1959.6	2807.21	1765.59	1625.02	2037.52	2555.49	2610.71	2402.2	1860.49	2000.34	1889.01	2463.02	2489.07	2507.17
WBGene00001020	dnj-2	667.658	949.764	639.676	1267.92	977.495	1652.48	648.75	626.861	848.141	1093.41	1437.4	1264.73	602.331	785.159	742.714	1773.18	1905.62	1846.52
WBGene00001021	dnj-3	193.73	266.341	212.95	353.718	390.768	490.24	202.563	190.469	380.322	234.752	319.117	288.634	302.549	372.687	335.881	387.77	383.558	416.916
WBGene00001022	dnj-4	337.112	439.277	434.154	606.003	606.324	955.468	717.184	429.159	733.811	274.14	378.264	707.366	567.279	633.042	655.489	831.243	897.48	864.062
WBGene00001023	dnj-5	5145.34	2219.51	2648.67	11026.4	4934.74	4738.15	7210.16	5398.24	3698.8	3530.74	2944.96	7703.54	4771.6	3692.94	3367.93	6871.32	6610.87	6720.41
WBGene00001025	dnj-7	2048.94	2218.58	2108.04	3818.08	1297.95	1494.9	708.972	925.826	1364.38	4794.3	3949.07	2052.43	1151.16	1217.52	1317.49	1738.9	1734.12	1699.15
WBGene00001026	dnj-8	2503.17	2279.62	2134.45	3135.35	2023	2365.32	2118.7	2451.99	2116.27	1742.52	1986.23	2828.75	2073.57	1929.55	1980.79	2465.88	2560.92	2507.17
WBGene00001027	dnj-9	957.706	1189.29	753.58	2202.94	1391.32	1555.76	1141.47	1145.23	1088.47	2719.34	2672.61	1655.73	1341.18	1349.75	1249.79	1440.39	1493.68	1440.94
WBGene00001028	dnj-10	1456.81	1656.31	1125	1846.62	1218.41	1865.08	1497.33	1234.43	1651.37	3157.34	3298.46	1992	2032.98	1886.25	1900.07	1658.91	1708.63	1735.68
WBGene00001029	dnj-11	2866.55	2559.83	1756.43	6162.76	3349.77	6574.05	4300.37	3011.34	4044.13	4907.74	5969.69	6371.98	4229.23	4139.93	3879.56	6752.78	6583.06	6694.59
WBGene00001030	dnj-12	15667	17824.5	24578.4	11580.4	7574.44	9703.08	16150.3	13950.1	17870.5	12175.6	9990.29	10570	19676.8	21134.9	20471.8	9290.78	9334.6	9469.42
WBGene00001031	dnj-13	7733.88	8227.9	8550.2	9762.37	5290.92	10737.8	7899.97	7770.67	7972.18	11688.8	10991.7	7791.69	4680.29	4600.96	4999.16	6918.45	6760.94	6809.21
WBGene00001032	dnj-14	932.532	1529.61	1229	871.292	1180.37	1093.87	966.282	740.178	900.056	1797.67	1618.97	1064.25	770.209	923.82	951.664	954.073	1068.4	1042.92
WBGene00001033	dnj-15	689.548	873.006	803.928	983.129	1145.79	1895.93	1313.92	1000.57	1636.2	822.421	898.204	1159.51	1113.34	1272.52	1342.87	1341.84	1400.39	1413.23
WBGene00001034	dnj-16	1125.17	1540.71	1076.31	3014.41	2828.74	3620.94	1817.6	1386.33	2148.94	2689.41	2624.46	2675.91	1702.76	1787.38	1682.66	3410.67	3640.91	3564.57
WBGene00001035	dnj-17	877.806	728.738	836.119	1793.3	1131.96	2355.32	1300.24	990.923	1573.79	1235.21	1334.24	1807.87	1719.36	1492.5	1463.95	1773.89	1692.99	1834.56
WBGene00001036	dnj-18	420.296	517.885	382.155	842.682	888.737	1688.33	906.06	667.848	1073.88	480.533	584.589	940.548	764.674	875.844	845.562	1221.87	1144.88	1165.1
WBGene00001037	dnj-19	12465.5	12822.3	11328.5	14013.5	8140.42	10902.8	13656.6	12703.6	13653.1	13990.6	12272.3	11491.3	13769.7	13754.9	13962.5	9425.04	9324.17	9550.03
WBGene00001038	dnj-20	12307.9	10386.4	12121.7	15100.7	9958.23	9474.64	6046.79	6353	7658.35	19060.6	15280.5	8479.86	9086.62	8247.1	7955.05	8042.49	7919.14	7951.64
WBGene00001039	dnj-21	424.674	740.76	595.93	830.978	985.564	960.47	722.658	583.463	825.975	904.348	1184.31	623.478	504.556	619.585	763.544	784.825	795.507	740.625
WBGene00001040	dnj-22	893.129	1034.85	877.388	2508.54	1925.02	4137.86	3142.47	2066.23	3522.64	776.731	1100.4	3312.89	3486.69	3685.33	3476.63	4680.38	4781.15	4834.84
WBGene00001041	dnj-23	745.369	1011.73	703.231	2521.54	1980.35	2346.15	2296.63	1637.07	1989.11	1131.22	1152.67	1961.43	1292.29	1421.71	1539.46	2243.07	2350.6	2418.37
WBGene00001042	dnj-24	1732.63	1315.98	1238.08	755.553	1017.84	821.235	610.427	771.521	597.899	1833.9	1412.64	725.139	667.822	605.544	604.716	556.304	539.415	550.43
WBGene00001043	dnj-25	1521.38	908.148	1134.08	2659.39	1710.62	1863.41	2611.42	2145.79	1630.95	1988.3	1704.25	2087.97	2152.89	1676.8	1718.46	1778.89	1694.15	1667.67
WBGene00001044	dnj-26	149.949	221.026	100.697	700.935	834.56	1484.89	424.288	339.952	803.226	81.927	143.052	751.443	523.926	650.009	647.027	1108.32	1092.16	1131.09
WBGene00001045	dnj-27	991.636	886.878	540.629	902.502	597.102	577.783	539.256	588.285	508.651	934.282	1006.87	1023.73	446.444	519.539	490.152	1054.76	1049.86	995.687
WBGene00001046	dnj-28	253.929	189.583	53.6502	1133.98	584.422	776.213	750.032	694.369	636.981	245.781	273.725	1059.27	1218.5	954.828	937.343	1069.05	1142.56	1166.99
WBGene00001047	dnj-29	5275.59	3851.77	3556.6	8953.5	4472.5	4306.27	5110.62	4426.6	4402.87	11328	8819.73	6156.57	5373.93	4712.12	4616.41	4735.37	4722.05	4824.77
WBGene00001048	dnj-30	821.985	836.014	781.643	1489	1227.63	2291.12	1267.39	1130.76	1686.95	899.621	935.343	1459.52	1402.06	1596.06	1522.53	1895.29	2032.51	2015.31
WBGene00001049	dog-1	655.618	455.924	198.093	2006.57	1164.23	1273.12	2614.16	1981.85	1716.7	619.179	678.124	1753.13	2821.64	2361.33	2178.02	1678.2	1686.61	1486.92
WBGene00001050	dom-3	488.156	335.7	386.282	971.425	827.643	1595.78	990.918	812.508	1009.72	541.978	474.549	945.525	1064.46	918.554	935.39	1060.48	985.548	990.019
WBGene00001051	cks-1	860.293	1023.75	827.865	3669.83	3290.98	6097.98	2376.01	1429.73	2725.83	587.668	797.793	4451.08	1797.77	2055.34	2066.71	5699.44	5884.32	5916.81
WBGene00001052	dop-1	783.677	609.44	809.706	80.627	139.478	61.6969	353.117	392.994	283.491	403.333	361.758	100.24	352.359	297.214	321.561	37.8487	52.1454	47.8635
WBGene00001053	dop-2	865.766	744.46	1044.94	120.94	138.325	100.049	695.285	822.152	515.651	311.953	346.627	116.591	793.269	728.408	756.384	102.12	82.8532	90.059
WBGene00001054	dpf-1	1114.22	855.435	1058.97	260.087	315.842	181.756	698.022	711.246	424.071	973.67	803.295	265.884	490.72	427.683	480.388	116.403	144.848	133.514
WBGene00001055	dpf-2	1142.68	953.463	754.405	1555.32	1863.93	4854.04	541.994	496.667	388.488	2727.22	2691.86	2230.16	327.454	334.073	389.909	2627.98	2484.44	2485.12
WBGene00001056	dpf-3	4314.6	3156.32	2746.07	8408.62	4391.81	5926.23	6232.93	4489.29	4234.29	4710.8	4638.2	7609.7	5772.41	4853.13	4880.69	7259.81	6946.92	6999.41
WBGene00001057	dpf-4	2008.45	2333.26	1843.92	3394.14	2253.54	2818.05	3153.42	2806.41	2613.84	3160.49	3448.39	2633.25	3124.19	2965.7	2942.22	2323.77	2383.62	2337.75
WBGene00001058	dpf-5	3170.83	2278.69	2107.22	9257.8	5848.83	4869.05	5844.23	5547.72	3512.73	5260.66	4176.03	4820.75	4102.86	3913.51	3731.8	4462.57	4483.34	4416.04
WBGene00001059	dpf-6	5895.09	3521.62	1879.41	96.2322	185.586	99.2152	265.522	607.573	229.826	263.112	528.194	122.278	74.7148	133.98	119.121	92.8364	85.7502	116.51
WBGene00001060	dpf-7	719.1	738.911	537.328	2007.87	995.939	1459.05	1094.94	1019.85	923.389	1195.82	1229.7	1645.78	942.698	929.085	897.636	1481.1	1638.52	1505.81
WBGene00001061	dpl-1	1028.85	659.378	628.946	3649.02	1531.95	2306.96	2258.31	1533.4	1395.29	809.816	819.801	2359.55	1633.58	1290.66	1121.56	2435.17	2407.96	2363.58
WBGene00001063	dpy-1	1658.2	543.779	635.549	295.199	237.458	83.3741	407.864	745	295.158	1154.85	1030.25	284.368	456.591	404.281	380.145	101.406	77.0593	79.3527
WBGene00001064	dpy-2	1677.9	2259.27	420.123	300.401	544.078	355.174	114.968	291.731	425.82	712.134	874.821	448.591	57.1891	218.815	257.118	510.6	535.359	521.46
WBGene00001065	dpy-3	1095.62	817.518	349.139	152.151	331.98	106.719	142.342	376.117	449.153	395.455	411.276	199.769	45.1979	168.499	186.167	196.385	156.436	182.007
WBGene00001066	dpy-4	11884.3	5988.97	195.617	5737.52	7637.84	1045.51	76.6456	28.932	279.408	14951.7	12940.7	3150.09	220.455	468.053	499.916	978.353	871.407	984.351
WBGene00001067	dpy-5	11817.5	8600.59	387.933	6695.94	10171.5	1444.04	60.2215	69.9191	313.241	17570.2	14390.5	3569.53	171.567	425.928	537.67	1301.14	1226.58	1246.34
WBGene00001068	dpy-6	1971.23	602.041	610.787	318.607	322.758	153.408	128.655	836.618	369.822	3390.52	2928.45	651.204	123.602	267.375	311.146	120.687	119.355	113.361
WBGene00001069	dpy-7	1311.24	2068.77	396.186	243.181	563.674	337.665	139.604	308.609	424.654	731.04	859.69	419.443	59.034	204.773	204.393	477.75	487.849	500.048
WBGene00001070	dpy-8	2514.11	1334.48	293.013	409.637	799.979	177.587	164.241	438.803	537.817	1025.66	953.225	245.979	83.9389	245.728	262.977	196.385	168.024	141.071
WBGene00001071	dpy-9	1158	1870.86	393.71	271.791	557.91	210.103	175.19	265.21	450.32	650.689	687.752	204.034	145.74	285.512	259.071	244.231	245.663	212.237
WBGene00001072	dpy-10	1263.08	1362.22	288.061	254.885	388.462	401.03	123.18	253.155	322.574	512.043	639.61	532.48	50.7323	163.234	162.733	590.582	657.611	636.711
WBGene00001073	dpy-11	4580.57	3558.61	4124.47	4199.11	3033.92	2980.63	2592.26	3360.94	3453.23	4379.94	3647.84	3059.8	2001.62	2684.28	2672.08	3177.86	3189.56	3101.68
WBGene00001074	dpy-13	12168.9	5899.26	224.506	6056.13	8086.24	907.111	35.5855	50.6311	211.744	15536.2	12225.5	3043.45	148.507	395.505	485.596	934.077	832.008	900.59
WBGene00001075	dpy-14	164.178	133.17	3.30155	7.80261	12.6798	1915.94	90.3323	28.932	39.0822	3.15104	16.5061	3305.78	24.9049	17.552	9.76399	3339.97	3497.8	3463.81
WBGene00001076	dpy-17	182.785	153.516	34.6663	122.241	118.729	1103.87	823.94	605.162	320.24	53.5676	59.1467	2387.98	350.514	369.177	384.701	2455.17	2571.93	2515.35
WBGene00001077	dpy-18	2849.04	2396.14	1707.73	1832.31	962.51	460.225	897.848	1456.25	1330.54	3223.51	3211.8	1362.84	707.485	1095.24	1169.73	1054.76	1050.44	1071.26
WBGene00001078	dpy-19	612.932	664.002	529.899	288.697	254.748	251.79	186.139	311.02	376.239	504.166	423.655	300.72	353.281	380.878	413.993	321.357	311.713	307.964
WBGene00001079	dpy-20	383.082	344.024	56.9518	67.6226	148.699	45.8558	8.21203	12.055	14.5829	223.724	253.093	68.2484	16.6033	20.4773	17.5752	32.8498	39.9781	45.9742
WBGene00001081	dpy-22	5657.58	1790.4	5940.32	1375.86	703.151	2129.38	3186.27	5157.14	2813.33	2300.26	2563.94	2698.66	4943.17	3402.75	3489.65	2415.89	2411.43	2294.93
WBGene00001082	dpy-23	1361.58	1381.64	1447.73	1570.93	1296.8	978.812	1031.98	1140.4	783.976	1983.58	1599.71	1352.17	869.828	776.968	842.307	1292.57	1258.44	1302.39
WBGene00001085	dpy-26	2486.75	1495.39	1976.81	4671.16	2491	4032.81	4620.63	3872.07	3608.39	2298.68	2594.2	5426.46	5558.42	4388.58	4319.59	5013.88	5014.65	4999.22
WBGene00001086	dpy-27	3237.59	1615.62	3251.21	1269.22	925.624	1243.94	1683.47	2020.42	1389.46	2177.37	2056.38	2239.4	1869.72	1498.94	1485.43	1757.46	1756.14	1619.17
WBGene00001087	dpy-28	1681.18	625.161	937.641	3476.06	1861.62	2198.58	2085.86	2249.47	1353.88	1260.41	1378.26	2942.5	2624.24	1792.64	1663.78	2631.55	2617.12	2517.87
WBGene00001088	dpy-30	1075.91	2011.43	1421.32	3212.08	3139.97	2462.87	2824.94	1998.72	2301.76	2620.09	2447.02	2313.34	1642.8	1878.06	2017.89	2315.2	2303.67	2224.39
WBGene00001089	dre-1	5556.88	3165.57	3597.04	1136.58	1198.82	1193.92	1365.93	2181.96	1467.04	3549.64	2834.91	1309.52	1291.37	1393.63	1411.22	891.229	872.566	866.581
WBGene00001090	drh-1	1173.33	769.429	1042.47	2093.7	1108.9	1707.5	1483.64	1673.24	1737.7	1570.79	1592.83	1887.49	2324.46	1962.31	1827.82	1542.51	1624.62	1600.91
WBGene00001092	dro-1	529.748	648.281	453.138	2284.87	1948.07	2701.32	1847.71	1065.66	1699.78	604.999	719.389	1421.13	1281.22	1463.25	1435.96	1693.19	2014.55	1932.17
WBGene00001093	drp-1	3279.18	1872.71	2127.85	4906.54	2471.4	3051.49	4349.64	3751.52	3715.72	3716.65	3242.06	3893.71	4396.18	3832.18	3634.81	3237.13	3293.85	3152.06
WBGene00001094	dars-1	5362.06	6259.01	4764.97	10272.1	6754.86	7369.44	8978.48	7527.15	7217.37	12884.6	11302.5	7645.24	6463.3	7146.59	7041.14	6579.96	6698.94	6550.37
WBGene00001095	dars-2	642.484	612.214	483.678	940.215	698.54	1158.9	306.582	581.052	677.813	850.78	977.984	869.456	831.087	775.213	729.696	909.083	842.437	867.841
WBGene00001096	dsc-1	28.4575	33.2926	53.6502	9.10305	10.3744	10.0049	16.4241	26.521	18.0828	51.9921	33.0121	13.5075	26.7498	22.8176	18.2261	7.85539	8.6909	9.44674
WBGene00001099	dsc-4	3804.55	1695.15	1284.3	13325.6	2433.36	2367.83	1234.54	1104.24	1252.38	16439	10510.2	3101.04	1955.5	1630.58	1637.75	1422.54	1278.72	1333.25
WBGene00001101	dsh-1	2775.7	1757.11	2566.13	933.713	934.845	824.57	1302.98	1463.48	1230.21	1903.23	1456.66	1090.55	1229.57	1171.3	1269.97	979.781	932.823	959.159
WBGene00001102	dsh-2	438.903	395.812	155.998	3027.41	1425.9	2024.32	2241.88	1424.9	1088.47	461.627	576.336	2267.84	851.38	736.599	732.299	2456.59	2523.84	2509.69
WBGene00001103	dsl-1	26.2685	48.0893	3.30155	0	3.45812	37.5184	2.73734	4.82201	3.49989	0	0	47.6317	0.922406	4.09546	1.30187	70.6985	60.2569	73.6846
WBGene00001104	dsl-2	77.711	191.432	0	20.807	31.1231	189.259	5.47469	9.64402	0	0	1.3755	347.64	1.84481	1.7552	1.9528	445.615	479.158	424.474
WBGene00001105	dsl-3	10.9452	9.24794	1.65078	14.3048	11.5271	69.2005	30.1108	38.5761	30.9157	4.72655	6.87752	116.591	36.8962	32.7637	35.1504	164.249	160.492	170.671
WBGene00001107	dsl-5	35.0247	26.819	114.729	6.50218	23.0541	11.6724	2.73734	14.466	83.4141	22.0573	31.6366	21.3276	52.5771	66.6976	81.3666	18.5673	26.6521	18.2637
WBGene00001108	dsl-6	6.56712	5.54877	9.07927	1.30044	2.30541	88.3766	0	4.82201	4.66653	3.15104	2.75101	93.1306	5.53443	2.34027	4.55653	130.685	142.531	129.106
WBGene00001109	dsl-7	235.322	347.723	551.359	36.4122	73.7732	43.3546	35.5855	38.5761	126.58	141.797	154.057	43.3662	110.689	121.109	140.601	28.565	28.3903	35.2678
WBGene00001110	duo-1	452.037	187.733	155.173	1645.05	749.259	1155.57	1174.32	983.69	1019.64	234.752	323.244	1018.04	1412.2	1173.64	1024.57	969.069	887.63	932.709
WBGene00001112	duo-3	1063.87	873.931	717.263	2254.96	1339.45	2702.99	1634.19	1504.47	1812.36	757.824	1035.75	2685.15	2070.8	1876.31	1765.98	2805.09	2914.35	2769.79
WBGene00001113	dur-1	18175.6	18431.2	22728.7	1061.16	1619.55	1123.88	6714.7	5381.36	9239.72	5662.41	4100.38	1436.77	11579.9	12364.8	12500.5	771.97	725.979	722.991
WBGene00001115	dyb-1	444.375	375.467	418.472	228.877	280.108	146.738	399.652	371.295	218.16	360.794	353.505	274.415	301.627	276.151	262.326	212.095	204.526	181.377
WBGene00001116	dyc-1	1604.57	554.877	920.308	347.216	289.329	131.731	421.551	634.094	401.905	1553.46	920.213	343.375	779.433	524.219	507.728	139.255	148.325	124.697
WBGene00001117	dyf-1	329.451	338.475	393.71	29.91	48.4137	63.3643	142.342	219.401	214.66	148.099	115.542	103.794	222.3	253.919	208.298	142.111	116.458	106.433
WBGene00001118	dyf-2	629.349	279.288	642.978	106.636	93.3692	115.89	355.855	496.667	262.492	392.304	233.836	221.096	373.574	247.483	313.099	167.106	195.255	187.675
WBGene00001119	dyf-3	167.462	147.042	145.268	202.868	141.783	190.093	533.782	359.24	311.491	81.927	86.6568	164.223	313.618	304.82	272.09	120.687	121.093	107.063
WBGene00001121	dyf-5	245.173	162.764	311.997	19.5065	25.3595	40.0196	120.443	122.961	214.66	59.8697	72.9017	82.4668	193.705	200.093	194.629	98.5494	121.673	105.174
WBGene00001122	dyf-6	350.247	345.873	518.344	61.1205	78.3841	100.883	208.038	224.223	217.577	152.825	122.42	122.278	290.558	239.292	244.751	147.824	137.896	132.884
WBGene00001123	dyf-7	20.7959	45.3149	21.4601	66.3222	96.8274	125.895	13.6867	19.288	27.9992	23.6328	24.7591	161.379	27.6722	28.0832	29.9429	320.643	351.692	348.9
WBGene00001127	dyf-11	245.173	137.794	440.757	24.7083	26.5123	34.1834	186.139	311.02	175.578	103.984	81.1548	95.2634	230.601	167.329	152.318	90.694	90.3853	81.242
WBGene00001129	dyf-13	128.059	120.223	163.427	11.7039	19.596	18.3423	54.7469	120.55	64.748	53.5676	55.0202	48.3426	66.4132	66.6976	79.4138	58.5583	64.892	54.1613
WBGene00001130	dyn-1	3472.91	1054.27	1805.95	3022.21	1626.47	1273.12	1916.14	2394.13	1342.21	3207.76	2259.95	1967.12	2306.94	1565.64	1560.94	1358.98	1330.87	1374.19
WBGene00001131	dys-1	8056.77	1978.14	5018.36	1524.11	915.249	795.389	3706.36	6381.93	2239.93	5399.3	5533.65	2152.67	4404.49	2962.78	2817.89	1167.6	1135.61	1078.82
WBGene00001132	alp-1	3330.63	3058.3	1318.97	5521.65	7379.63	2850.56	933.434	1251.31	862.141	11816.4	9490.98	2924.02	1067.22	943.127	936.692	1251.86	1230.63	1300.5
WBGene00001133	eat-2	41.5918	28.6686	23.1109	3.90131	2.30541	0.833741	38.3228	9.64402	29.7491	29.9348	38.5141	12.0857	46.1203	35.104	37.1032	7.14126	6.37332	5.66805
WBGene00001134	eat-3	3455.4	2230.6	2949.11	3874	1865.08	4006.13	2657.96	2608.71	2624.34	3885.23	3834.91	4259.84	3966.34	3500.45	3249.46	4110.51	4111.95	4292.6
WBGene00001135	eat-4	675.319	745.384	688.374	122.241	161.379	79.2054	320.269	354.418	254.909	485.26	458.043	145.739	230.601	260.355	229.779	76.4115	84.012	78.7229
WBGene00001136	eat-5	22.9849	28.6686	18.9839	10.4035	19.596	23.3448	21.8987	14.466	32.6657	23.6328	68.7752	26.3041	42.4307	48.5605	45.5653	29.9933	38.2399	25.1913
WBGene00001137	eat-6	60609.1	18155.6	35678.2	44091.3	24466.2	14617.2	25063.1	27842.3	17135.5	76017.2	45666.8	22140.2	25714.8	19395.5	19229.9	12385.8	12185.2	12076.7
WBGene00001145	eat-16	2343.37	1603.59	2335.85	673.626	675.486	892.937	952.595	1145.23	1083.22	1350.22	1174.68	836.754	1145.63	1039.66	1010.25	711.27	723.083	731.808
WBGene00001147	eat-18	5.4726	10.1727	6.60311	0	1.15271	0	5.47469	9.64402	6.41647	4.72655	5.50202	2.13276	7.37924	5.85066	3.25466	1.42825	0.579393	1.25957
WBGene00001149	bcat-1	4117.59	3522.54	3435.27	11218.9	4052.92	3144.87	6484.76	6478.37	3456.15	12734.9	9620.28	3766.46	3397.22	2963.36	2967.6	3661.32	3623.52	3589.13
WBGene00001150	ech-1.1	126.964	128.546	56.1264	383.628	112.965	270.966	188.877	212.168	206.494	485.26	275.101	553.096	265.653	284.342	285.109	362.062	357.486	368.423
WBGene00001152	ech-3	536.315	639.033	917.832	503.269	876.057	1233.94	342.168	344.774	666.73	645.963	594.218	609.97	530.383	681.017	641.169	804.106	811.73	823.126
WBGene00001153	ech-4	2293.02	2818.77	1708.55	4707.58	3312.88	3008.14	2047.53	1591.26	2167.6	3221.93	2801.9	2643.2	1757.18	2088.69	2004.22	2394.46	2450.83	2432.85
WBGene00001154	ech-5	665.469	1238.3	360.695	2275.76	1573.44	1111.38	1018.29	865.55	852.224	2539.74	2583.2	1183.68	724.088	916.799	804.553	891.229	913.703	850.837
WBGene00001155	ech-6	5701.36	7494.53	2659.4	19393.4	5763.53	9318.73	3446.31	3093.32	4982.68	24793.9	21756.4	7271.3	3238.57	3948.03	4089.16	8859.45	8689.74	8583.31
WBGene00001156	ech-7	540.693	1013.57	343.362	3827.18	3165.33	1319.81	626.851	455.68	397.821	5648.23	5507.52	1353.59	381.876	489.115	478.436	947.645	969.904	905.628
WBGene00001157	ech-8	954.422	1149.52	949.197	505.869	870.294	1634.13	243.623	359.24	612.481	1797.67	1416.77	950.501	568.202	676.337	732.299	1244.72	1263.08	1267.12
WBGene00001158	ech-9	201.392	605.74	163.427	3422.75	64.5516	366.846	0	12.055	47.8319	130.768	279.227	153.559	10.1465	12.8715	11.0659	806.248	825.635	865.952
WBGene00001160	efk-1	8394.97	6668.69	6238.29	3608.71	4556.65	5380.97	6364.32	6244.5	4975.68	2084.41	2606.58	4303.91	5089.83	4992.96	4837.73	3436.37	3493.74	3478.29
WBGene00001161	efl-1	589.947	679.724	355.742	2078.1	1158.47	1348.99	1352.25	942.703	986.97	491.562	532.32	1664.98	1254.47	1047.85	997.88	1714.62	1672.71	1684.67
WBGene00001162	efl-2	657.807	553.952	617.391	868.691	574.048	541.932	892.374	740.178	547.733	455.325	378.264	635.563	931.63	763.512	630.754	599.152	598.513	612.779
WBGene00001163	efn-2	790.244	1367.77	918.657	472.058	591.339	305.149	197.089	405.049	408.904	2503.5	2440.15	680.351	229.679	328.222	363.22	485.606	472.785	493.75
WBGene00001164	efn-3	4.37808	11.0975	0	157.353	94.522	59.1956	0	4.82201	0	1.57552	2.75101	27.015	0.922406	2.34027	0	54.2736	61.4157	60.4592
WBGene00001165	efn-4	221.093	295.009	255.045	249.684	343.507	336.832	208.038	154.304	112.58	247.356	236.587	552.386	106.077	103.557	121.724	672.707	670.937	702.208
WBGene00001166	eftu-2	4071.62	3689.93	2207.91	7331.85	4326.11	5367.63	7514.01	6745.99	6413.56	7806.69	7632.67	7562.78	6467.91	6349.73	6149.36	6864.18	7091.77	6751.27
WBGene00001167	eef-2	319145	161367	334783	217528	238631	147424	300859	313539	218346	344062	220383	125008	267482	235563	229915	75404.6	76824.6	74798.1
WBGene00001168	eef-1A.1	468676	185118	273743	421145	424114	222130	561352	578058	259977	541487	321868	210011	426294	301523	304685	134192	136766	133243
WBGene00001169	eef-1A.2	79125.1	32997.6	42804.6	29129.8	22356.7	20774.3	46907.1	51248.3	36832.9	122192	75900.3	27777.8	60986.7	43282.6	42885.4	12343.7	11983	11970.3
WBGene00001170	egl-1	3.28356	1.84959	10.73	18.2061	23.0541	26.6797	90.3323	74.7411	127.163	0	2.75101	106.638	177.102	161.478	150.365	72.8409	82.8532	83.1313
WBGene00001171	egl-2	1066.06	777.752	902.975	184.662	222.472	107.553	416.076	728.123	324.324	768.853	598.344	235.315	391.1	324.712	344.343	108.547	96.7586	102.655
WBGene00001172	egl-3	37897.8	15666	45749.6	3175.66	5144.53	2719.66	16221.5	17296.5	13867.7	8878.05	6369.96	2524.48	20635.1	15537.6	16720.5	1576.08	1598.55	1483.14
WBGene00001173	egl-4	18725.1	9532.78	13175.7	13645.5	8078.17	7245.21	11581.7	11478.8	8110.42	13568.4	10804.6	8310.66	12850	10311.2	10284.1	6227.89	6281.78	6290.27
WBGene00001174	egl-5	608.553	1006.18	970.657	228.877	413.822	141.736	331.218	626.861	201.827	1058.75	554.328	226.073	201.084	253.334	315.051	126.4	128.625	113.991
WBGene00001175	egl-6	149.949	171.087	216.252	182.061	159.074	260.961	98.5443	197.702	121.913	36.2369	85.2813	304.274	146.662	116.428	137.347	409.908	355.168	418.806
WBGene00001177	egl-8	10689.1	4862.57	7574.59	3372.03	3783.18	3651.79	5480.16	8207.06	4090.79	9973.03	6192.52	2881.36	5875.72	4338.85	4544.81	1573.22	1442.69	1486.29
WBGene00001178	egl-9	3530.92	1399.21	2215.34	498.067	690.471	662.824	804.779	812.508	950.805	1255.69	878.947	635.563	1017.41	807.392	827.986	486.32	515.08	513.273
WBGene00001179	egl-10	2609.34	1837.57	2276.42	828.377	859.919	862.922	815.728	971.635	959.554	1881.17	1482.79	858.081	1117.96	954.243	974.446	711.984	729.456	673.238
WBGene00001184	egl-15	1611.13	949.764	2361.44	386.229	605.171	658.656	755.507	990.923	1076.8	1203.7	1398.89	725.85	1080.14	1132.1	1162.57	602.008	651.238	635.451
WBGene00001185	egl-17	30.6466	22.1951	37.1425	14.3048	34.5812	29.1809	46.5348	26.521	27.4158	15.7552	13.755	23.4604	34.129	31.0085	42.9616	37.8487	35.343	32.1189
WBGene00001186	egl-18	697.21	511.411	692.501	760.755	424.196	465.228	736.345	684.725	330.157	557.733	471.798	1093.4	386.488	324.127	358.664	1078.33	1125.76	1087.64
WBGene00001187	egl-19	3725.75	1051.49	2259.91	552.685	485.29	399.362	938.909	1557.51	1014.39	1997.76	1947.71	782.013	1518.28	1242.1	1247.84	472.037	465.832	447.776
WBGene00001188	egl-20	1677.9	1885.66	2473.69	619.007	959.052	538.597	760.981	2531.55	444.487	3656.78	2368.62	723.007	390.178	468.638	582.585	259.942	272.894	243.726
WBGene00001189	egl-21	20603.3	11351.9	30689.6	3413.64	5916.84	2830.55	10262.3	10526.4	9813.7	7271.02	5801.88	2375.9	10920.4	8973.75	9618.83	1752.47	1646.64	1592.09
WBGene00001190	egl-23	982.88	646.431	1314.02	275.692	497.969	268.465	604.953	872.783	372.739	1332.89	730.393	319.203	444.599	434.119	459.558	162.107	151.801	164.373
WBGene00001193	egl-26	459.699	304.257	669.39	504.569	395.378	398.528	292.896	337.541	247.326	417.512	284.729	413.045	245.36	232.856	217.412	407.766	439.18	441.478
WBGene00001194	egl-27	7866.32	4196.72	7227.1	5491.74	3944.56	4959.93	5608.81	5079.99	4836.85	3945.1	3733.12	5523.86	6263.13	5258.58	5098.1	5153.85	5116.04	5079.2
WBGene00001196	egl-30	4518.18	2306.44	3178.57	2477.33	1956.14	1449.04	2140.6	3618.92	1771.53	4955.01	4213.17	1971.38	3204.44	2291.12	2241.16	1560.37	1490.2	1552.41
WBGene00001202	egl-36	433.43	451.3	434.154	102.734	149.852	132.565	249.098	327.897	193.077	195.364	130.673	103.084	221.377	218.23	215.459	89.9799	94.4411	102.025
WBGene00001204	egl-38	188.258	224.725	264.124	57.2192	108.354	58.3619	164.241	260.388	109.663	267.838	198.073	153.559	95.9302	125.204	128.885	104.262	86.3296	74.3144
WBGene00001208	egl-44	2631.23	1746.01	2737.81	1357.65	1276.05	2338.64	1207.17	1569.56	1751.7	2388.49	1848.68	1378.48	1673.24	1520	1614.96	1228.3	1197.61	1261.46
WBGene00001209	egl-45	12732.6	4657.26	6145.02	15831.5	8630.32	8942.71	16637.6	16165.8	9634.63	16750.9	13125.1	11339.2	16290.6	11446.8	10770.3	8216.74	8083.11	8074.45
WBGene00001210	egl-46	180.596	126.697	155.998	28.6096	28.8177	57.5282	73.9082	86.7961	93.9138	37.8124	37.1386	165.645	113.456	104.142	107.404	155.679	158.174	185.786
WBGene00001211	egl-47	285.67	172.937	381.329	31.2105	47.261	35.0171	95.807	137.427	134.746	154.401	101.787	49.0535	153.119	103.557	124.979	39.9911	39.3987	36.5274
WBGene00001214	ego-1	589.947	287.611	111.427	2028.68	1265.67	3279.1	1907.93	2165.08	1730.7	636.509	1232.45	2906.96	3085.45	2539.19	2207.31	3060.03	3048.77	2942.35
WBGene00001215	ego-2	4026.74	1335.4	1836.49	3300.51	1655.29	1596.61	2551.2	3071.62	1780.28	2063.93	1628.6	2058.12	3973.72	2686.62	2534.73	1768.89	1704.57	1734.42
WBGene00001225	eif-3.B	16395.9	10182.9	16743	10807.9	8527.72	5782	22714.5	22926.2	11340.8	15098.2	11295.6	6920.1	19227.5	15816.7	15235.7	4559.7	4545.34	4278.75
WBGene00001226	eif-3.C	7854.28	6055.55	3583.84	12428.3	6714.52	8404.11	5970.14	5653.8	6099.73	18263.4	18364.4	9124.67	6169.97	6259.62	6021.78	7301.23	7407.54	7271.47
WBGene00001227	eif-3.D	5368.62	5472.01	3726.63	10486.7	7539.86	6423.98	11245	10256.4	8069.01	14022.1	11226.9	6699.72	8514.73	8754.93	8559.77	4982.46	4906.88	4792.65
WBGene00001228	eif-3.E	5577.68	4145.85	4813.67	6106.84	4987.76	4407.16	5849.7	5805.7	4091.38	9319.19	7365.83	4406.29	4502.26	4261.62	4380.78	3317.12	3235.91	3238.97
WBGene00001229	eif-3.F	6979.76	12048.2	12228.1	5244.66	6025.2	5962.08	6134.38	6360.23	8171.67	9005.66	9790.84	4588.28	8568.22	11069.5	10838	4768.93	5188.46	4901.6
WBGene00001230	eif-3.G	4687.83	6136.01	7097.52	4521.61	3876.55	3335.8	9306.96	8132.32	6628.8	5651.38	5678.08	3440.86	7008.44	7918.29	7309.32	2894.35	2911.45	2885.04
WBGene00001231	eif-3.H	2447.35	1971.66	1483.22	3738.75	3123.84	3357.48	2187.14	2275.99	2173.43	6242.2	5415.36	2853.64	1945.35	2230.86	2235.3	2208.08	2293.82	2106.62
WBGene00001232	eif-3.I	4582.76	6160.98	5652.26	6459.26	5670.16	3665.96	7680.98	7380.08	4413.37	10181	9270.9	4581.17	5495.69	5467.44	5178.17	2958.62	2970.55	2969.43
WBGene00001233	eif-3.K	2028.15	2518.22	1767.98	4104.17	3356.68	3581.75	2157.03	1904.69	2406.18	6505.32	5299.82	3047.01	1751.65	2244.31	2305.6	2513.72	2607.27	2585.89
WBGene00001234	eif-6	1797.2	1826.47	1290.91	3262.79	3376.28	1917.61	3068.56	2379.66	1826.36	5555.28	4870.66	2253.62	1687.08	1665.1	1608.45	1376.84	1243.96	1218
WBGene00001235	elb-1	422.485	479.968	452.313	964.923	971.732	839.578	837.627	677.492	504.568	675.897	606.597	694.57	488.875	467.468	461.511	639.857	631.538	588.847
WBGene00001236	elc-1	668.752	958.087	727.167	1074.16	1067.41	913.781	1647.88	1347.75	833.558	1017.78	986.237	944.814	873.518	874.089	851.42	966.213	951.943	935.857
WBGene00001237	elc-2	2.18904	2.77438	14.857	1.30044	6.91624	8.33741	5.47469	0	0.583316	1.57552	2.75101	0.710921	0	0.585066	0	3.57063	5.79393	4.40848
WBGene00001239	elo-1	5973.89	5132.61	4219.39	15048.6	16054.9	8117.31	9454.78	9009.92	7958.76	18542.3	13748.2	6574.6	7609.85	7959.83	7732.43	5001.74	4845.46	4965.84
WBGene00001240	elo-2	1908.84	2184.36	1257.89	7845.53	3314.03	1098.04	498.196	846.262	932.722	11904.6	9386.44	2320.45	737.924	834.89	842.307	1238.29	1219.04	1235.63
WBGene00001241	elo-3	2622.47	2252.8	1464.24	4338.25	2547.48	1841.73	1283.81	1461.07	1374.88	4632.02	3774.38	2171.15	1450.02	1257.31	1318.14	2060.25	1982.68	1995.78
WBGene00001242	elo-4	422.485	670.476	1704.43	131.344	243.221	180.088	484.51	1253.72	1447.79	181.185	229.709	154.981	524.849	1113.38	1204.88	247.088	246.821	285.921
WBGene00001243	elo-5	2038	2819.7	1060.62	7874.14	6402.13	4398.82	262.785	631.683	920.472	11441.4	11499.2	2826.62	300.704	493.796	555.246	3590.63	3764.9	3633.85
WBGene00001244	elo-6	4590.42	7450.14	3141.43	20584.6	19553.4	7821.33	914.272	1716.63	2293.01	25547	20144.3	6205.63	1199.13	2027.84	2157.84	8514.53	8771.43	8814.44
WBGene00001245	elo-7	6.56712	0	0	87.1292	91.0638	73.3692	90.3323	122.961	334.24	50.4166	61.8977	118.724	452.901	444.65	425.71	257.085	283.323	239.947
WBGene00001246	elo-8	8.75617	2.77438	1.65078	248.383	306.62	131.731	604.953	672.67	930.389	11.0286	35.7631	174.176	1212.04	1162.53	1064.27	362.062	375.447	371.572
WBGene00001247	elo-9	383.082	610.364	738.723	316.006	183.28	165.081	147.816	267.621	381.488	786.184	788.164	251.666	330.221	413.057	423.757	349.922	378.923	381.648
WBGene00001248	elp-1	909.547	949.764	938.467	296.499	382.699	450.22	399.652	670.259	545.4	631.783	624.479	378.21	506.401	519.539	574.123	347.779	357.486	326.228
WBGene00001249	elt-1	883.278	574.297	917.832	303.001	300.856	346.836	402.389	465.324	593.815	483.684	445.663	582.955	623.546	532.995	557.849	796.965	711.495	760.778
WBGene00001250	elt-2	689.548	804.571	765.96	922.009	859.919	333.497	604.953	588.285	443.32	2306.56	1495.17	503.332	598.641	562.834	589.745	350.636	350.533	379.759
WBGene00001251	elt-3	2338.99	2022.53	3084.48	794.566	945.22	551.103	1437.1	1639.48	2314.6	2612.21	2071.51	843.863	2199.01	1933.64	2088.19	728.409	742.202	800.454
WBGene00001252	elt-4	55.8206	135.02	112.253	35.1118	95.6747	75.0367	32.8481	40.9871	57.1649	61.4452	72.9017	39.1006	69.1804	67.2826	74.2063	62.129	67.2096	51.6422
WBGene00001253	elt-6	321.789	292.235	329.33	62.4209	100.285	60.0294	301.108	376.117	194.244	277.291	215.954	180.574	213.076	195.997	205.044	170.676	184.247	167.522
WBGene00001258	emb-4	4444.85	1466.72	1809.25	6996.34	3349.77	3767.68	4782.14	5079.99	3334.82	4487.08	4319.08	5481.91	5816.69	4269.81	4063.12	4551.84	4273.6	4282.52
WBGene00001259	emb-5	6340.56	3146.15	4764.97	8841.66	4172.8	8793.47	7795.95	7809.24	7661.85	5482.8	6865.14	11617.2	9569.96	8287.46	7820.96	10995.4	11118	10975.9
WBGene00001262	emb-8	7824.73	3523.47	3992.4	7010.65	4866.73	6757.47	4051.27	3435.68	3008.16	8139.13	6664.32	4516.48	2375.19	2276.49	2381.76	3256.42	3142.05	3186.07
WBGene00001263	emb-9	18484.3	4681.31	5228.84	22844.7	24508.9	19127.7	2217.25	4146.93	2862.91	40142.6	25800.3	14294.5	5000.36	3819.31	3766.3	7337.65	7262.11	7054.2
WBGene00001281	emb-27	793.527	946.99	589.327	2446.12	1393.62	1900.93	1940.78	1788.97	1535.87	825.572	1232.45	1828.49	1736.89	1663.34	1613.66	1911	1850.58	1851.56
WBGene00001284	emb-30	1819.09	1369.62	1589.7	2401.9	1244.92	2909.76	2042.06	1950.5	1835.69	1849.66	2184.3	2940.37	2291.26	2099.22	1950.19	2825.8	2876.69	2899.52
WBGene00001303	emo-1	4089.13	3970.14	2782.38	10805.3	4973.93	6621.57	4059.48	3816.62	4430.87	15181.7	12050.8	5958.94	2847.47	3656.66	3947.91	7218.39	7336.85	7404.36
WBGene00001309	emr-1	1064.97	1018.2	676.819	2671.09	2061.04	1910.94	2740.08	1822.72	1732.45	1629.09	1235.2	1763.79	1367.93	1441.6	1456.14	1861.01	1949.08	1927.14
WBGene00001310	end-1	2.18904	0.924794	0	0	3.45812	15.8411	2.73734	4.82201	1.74995	0	0	9.24197	2.76722	1.17013	5.20746	5.71301	11.0085	1.25957
WBGene00001311	end-3	3.28356	3.69918	1.65078	6.50218	14.9852	23.3448	13.6867	12.055	4.08321	3.15104	9.62853	20.6167	4.61203	3.5104	7.81119	19.2814	30.7078	18.8935
WBGene00001320	ent-1	2846.85	1307.66	1478.27	7629.65	4276.54	3704.31	4152.55	2912.49	3688.31	4030.18	3892.68	5039.72	4217.24	3156.43	3071.75	4309.75	4246.37	4313.38
WBGene00001324	eor-1	1255.42	916.471	1253.77	2079.4	1171.15	2103.53	1177.06	1000.57	915.806	1137.52	1173.31	1748.87	1072.76	916.214	911.306	1660.34	1628.09	1598.39
WBGene00001325	eor-2	1052.93	751.858	1399.03	762.055	591.339	682	823.94	974.046	681.896	702.681	642.361	903.58	754.528	690.963	755.733	876.233	872.566	843.279
WBGene00001328	epi-1	5969.52	1635.04	1645.82	3727.05	1536.56	2417.85	1270.13	2664.16	2166.43	9519.28	10878.9	4743.97	3042.09	2252.51	2041.32	2966.48	2815.85	2861.73
WBGene00001329	epn-1	4879.37	2813.22	3079.52	3424.05	3650.62	2740.51	3260.17	3705.71	2177.52	3297.56	2281.96	2540.12	3357.56	2599.45	2569.23	2030.26	1989.06	1888.09
WBGene00001330	eps-8	5113.6	2312.91	2561.18	3684.13	2650.07	2018.49	2455.4	3587.57	2015.94	11772.3	6861.02	2668.8	2482.19	2074.06	1931.32	1165.45	1126.92	1134.24
WBGene00001331	erd-2.1	2331.33	3292.27	2046.14	2893.47	1579.21	1397.35	870.475	1154.87	1499.12	5244.9	4123.76	1814.27	1128.1	1340.39	1472.41	2007.41	2051.63	2039.24
WBGene00001332	eri-1	623.877	727.813	488.63	1366.76	911.791	1692.5	1464.48	1140.4	1292.63	499.439	656.116	1635.12	1390.07	1355.01	1279.73	1761.04	1783.95	1777.25
WBGene00001333	erm-1	6848.42	4293.82	4916.84	14394.5	9263.15	10364.2	5718.31	5851.51	5778.91	19894.1	14849.9	8434.37	6253.91	5545.84	5459.37	6839.9	6368.69	6675.07
WBGene00001334	ero-1	1749.04	1523.14	1327.22	3771.26	1951.53	2246.1	1792.96	1760.03	1645.53	2662.63	2463.53	2632.54	1962.88	1780.36	1734.08	2683.69	2560.34	2597.22
WBGene00001335	F35A5.8	412.634	642.732	680.12	440.848	418.433	363.511	364.067	282.087	373.322	460.051	459.419	460.677	331.144	372.102	382.097	527.025	508.128	517.682
WBGene00001336	qars-1	4685.64	4564.79	3884.28	8354	7466.08	5161.69	10826.2	9540.34	6043.73	8041.45	7217.27	5146.36	8450.16	7683.68	7375.07	3479.94	3547.62	3401.46
WBGene00001337	ears-1	8746.31	3877.66	5037.35	12013.4	6822.87	8853.5	10768.7	10984.5	6738.46	12586.8	10988.9	7372.25	10628	8671.85	8177.67	4966.75	5053.47	4965.84
WBGene00001338	ears-2	875.617	1206.86	916.181	834.88	897.959	975.477	722.658	814.919	865.64	857.082	943.596	715.897	1064.46	1034.4	1073.39	736.264	748.576	666.31
WBGene00001345	fos-1	2231.73	758.331	1628.49	830.978	869.141	1199.75	1034.72	1333.29	1226.13	1577.09	1148.55	1088.42	1168.69	827.284	933.438	726.98	720.186	693.391
WBGene00001352	evl-14	2370.73	1630.41	2330.9	2944.19	1472.01	3782.68	2808.51	2685.86	3075.82	1655.87	2309.47	4040.16	4132.38	3435.51	3335.38	4096.23	3992.02	4020.53
WBGene00001358	evl-20	354.625	430.954	437.456	591.698	737.732	1008.83	1111.36	1034.32	1462.96	406.484	448.414	616.368	968.526	1145.56	1102.03	715.554	715.55	743.774
WBGene00001362	exc-1	100.696	47.1645	51.1741	83.2279	53.0245	11.6724	120.443	231.456	159.829	132.344	137.55	73.2248	238.903	156.213	157.526	57.1301	56.2011	55.4209
WBGene00001365	exc-4	985.069	651.98	1003.67	1130.08	888.737	1184.75	799.304	1077.72	1035.39	820.845	760.654	1190.79	1291.37	988.177	1042.14	1385.4	1319.86	1351.51
WBGene00001366	exc-5	2409.04	2004.03	2486.9	427.843	707.762	1195.59	963.545	1547.86	1402.29	1146.98	1083.9	823.246	1176.99	1211.09	1340.92	518.456	505.231	620.966
WBGene00001368	exc-7	1984.37	805.496	1570.71	378.427	481.831	241.785	802.041	1169.34	893.056	893.319	760.654	494.801	1348.56	1047.85	1010.25	379.201	382.979	388.576
WBGene00001371	exl-1	445.47	787	522.471	1322.54	1949.23	1454.88	1365.93	1178.98	1310.13	1169.03	1116.91	990.313	1456.48	1673.87	1605.2	1265.43	1276.98	1287.91
WBGene00001372	exo-3	298.804	462.397	179.935	2936.38	1950.38	1807.55	3172.58	2003.54	1916.78	839.751	927.09	1640.09	1281.22	1443.36	1400.81	1794.6	1801.91	1820.07
WBGene00001373	exp-1	234.227	175.711	196.442	49.4165	71.4678	41.6871	73.9082	118.139	74.6644	337.161	240.713	66.1156	98.6974	66.6976	77.461	32.1357	36.5018	42.8252
WBGene00001374	exp-2	1406.46	1240.15	1853.82	169.057	247.832	153.408	681.598	769.11	579.232	672.746	574.961	186.972	634.615	534.751	680.876	94.2646	97.338	98.2461
WBGene00001377	eya-1	119.303	110.051	51.9995	36.4122	16.1379	72.5355	57.4842	50.6311	43.7487	31.5104	48.1427	185.55	53.4995	42.1248	49.4709	207.097	209.74	187.675
WBGene00001385	far-1	61620.4	51395.5	33795.5	34999.9	61954.5	26534.7	49849.7	49698	32875.1	89502	54673.6	26929	38976.2	30771.6	30462.3	19205	19171.5	18686.9
WBGene00001386	far-2	18180	22878.5	921.959	117523	234805	155514	1563.02	1388.74	526.151	192431	115199	93343.2	489.797	524.805	498.614	93374.8	92417.2	88751.5
WBGene00001387	far-3	11057.9	21052.9	12057.3	3039.12	1187.29	723.688	799.304	1398.38	1761.61	138.646	262.721	672.531	1376.23	4328.91	5722.35	4961.03	5328.1	4977.8
WBGene00001388	far-4	15.3233	18.4959	28.8886	9.10305	8.06895	9.17116	2.73734	2.411	4.66653	7.87759	13.755	7.82013	6.45684	15.2117	23.4336	27.8509	26.0727	27.7104
WBGene00001389	far-5	1170.04	2042.87	2146.01	440.848	518.718	330.995	139.604	200.113	593.232	729.465	685.001	302.852	416.005	611.394	676.319	582.727	643.706	629.783
WBGene00001390	far-6	2094.91	1768.21	2055.22	1547.52	3078.88	3189.89	2080.38	1977.02	2708.33	2171.06	1514.43	3054.12	2097.55	1903.81	1939.13	3533.5	3542.99	3669.75
WBGene00001392	far-8	2025.96	1990.16	3864.47	1374.56	2474.86	2091.02	1946.25	848.673	3281.73	2319.16	3055	1378.48	2531.08	3135.37	3148.56	2410.18	2524.99	2492.05
WBGene00001393	fat-1	15811.4	16822.9	16417	12709.2	34785.2	20538.4	20291.9	20033	20581.1	13080	11189.7	9927.3	15464.1	18278.1	18712.4	11483.9	11257	10948.1
WBGene00001394	fat-2	11413.7	16209.8	11949.1	29977.6	49669	44823.6	8699.27	11030.3	10353.9	22443.3	17649.1	16555.2	13483.7	16381.9	16402.9	21825.1	22236.5	21860.4
WBGene00001395	fat-3	3431.32	5067.87	2929.3	3966.33	33974.9	31115.2	1174.32	2283.22	2060.85	9484.62	9287.41	8023.45	3202.59	3766.66	3888.67	9167.95	9418.61	9425.33
WBGene00001396	fat-4	8085.22	11449	8550.2	10390.5	23940.6	23936.7	5162.63	6140.83	6186.06	9271.93	9413.95	8317.06	6340.62	8281.61	8059.85	12191.6	13193.9	13151.1
WBGene00001397	fat-5	987.258	1496.32	697.453	3283.6	4176.26	4189.55	506.408	455.68	484.735	176.458	155.432	4364.34	387.41	625.436	729.045	3087.17	2990.83	3026.11
WBGene00001398	fat-6	10395.8	13703.6	9818	23916.3	75519.6	46871.3	7377.14	8371.01	2538.59	17184.2	14440	23524.4	1655.72	2532.17	2697.47	17166.2	16399.1	16784.3
WBGene00001399	fat-7	73.3329	92.4794	0.825388	1583.93	404.6	569.445	0	4.82201	1.16663	322.981	218.705	254.51	0.922406	1.17013	0.650933	252.801	214.375	220.424
WBGene00001400	fax-1	55.8206	61.0364	85.8404	10.4035	11.5271	10.0049	41.0601	40.9871	43.1654	29.9348	24.7591	17.773	76.5597	64.3573	64.4423	22.1379	31.2872	15.7446
WBGene00001401	fbf-1	287.859	105.427	42.0948	924.61	774.619	738.695	782.88	585.874	498.152	425.39	621.728	651.204	807.105	676.337	614.48	624.146	596.775	586.328
WBGene00001402	fbf-2	225.471	159.989	93.2689	815.373	710.067	583.619	287.421	294.143	278.825	423.814	683.626	511.863	410.47	382.633	370.381	496.318	452.506	450.925
WBGene00001403	fbl-1	2488.94	2434.06	3559.9	730.845	1036.28	687.837	1374.15	2066.23	1752.28	3065.96	2470.41	811.161	1617.9	1858.76	1951.5	417.05	472.205	464.15
WBGene00001405	fce-1	2217.5	2551.51	2193.88	3547.59	3476.56	4007.79	2126.92	2059	3089.82	3578	3213.18	2641.78	2819.79	3312.65	3227.32	3187.86	3073.1	3119.94
WBGene00001406	fce-2	224.377	277.438	187.363	642.415	532.551	602.795	372.279	313.431	284.075	478.958	536.447	466.364	364.35	328.222	328.07	441.33	390.511	394.874
WBGene00001410	feh-1	742.085	358.82	442.408	171.657	169.448	70.868	407.864	542.476	301.574	770.428	896.829	254.51	353.281	300.139	298.127	93.5505	99.0762	83.7611
WBGene00001411	fem-1	1978.89	2081.71	1842.27	2585.27	1989.57	1932.61	2143.34	2160.26	1895.78	2320.74	2375.5	1805.74	2565.21	2315.11	2274.36	1451.1	1566.68	1551.79
WBGene00001412	fem-2	1267.45	1519.44	1128.31	4836.32	3527.28	2457.87	4231.93	3233.16	2524.59	1767.73	1665.74	2442.01	2555.06	2454.35	2458.57	2187.37	2153.02	2213.69
WBGene00001414	fer-1	18.6069	2.77438	7.4285	284.795	152.157	178.421	602.215	561.764	585.066	171.731	280.603	434.373	1387.3	951.903	785.676	353.492	337.786	359.606
WBGene00001423	fib-1	8814.17	9280.31	4604.02	22177.6	13105.1	11538.1	7388.09	5673.09	5510	41404.6	32837.4	16367.5	6792.59	5968.85	5946.92	9255.07	9351.4	9195.46
WBGene00001424	fis-1	2.18904	2.77438	8.25388	113.138	169.448	104.218	169.715	168.77	390.822	11.0286	8.25303	95.2634	385.565	448.746	440.031	220.665	229.44	178.858
WBGene00001425	fis-2	371.043	677.874	425.075	782.862	816.116	651.152	602.215	424.337	543.65	1003.61	1165.05	770.638	317.307	375.613	401.625	882.66	937.458	856.505
WBGene00001426	fkb-1	3108.44	3031.48	3216.54	4231.62	3524.98	4102.84	2729.13	2837.75	3237.4	5194.48	4243.43	3133.03	2876.06	3406.26	3561.9	3337.11	3395.24	3379.42
WBGene00001427	fkb-2	5748.42	10870	8745.82	9874.21	10636	9424.61	7396.3	6733.93	7430.86	9202.6	8997.18	5481.91	10728.5	10372.1	12775.2	5545.9	4529.69	6504.4
WBGene00001428	fkb-3	1894.62	2441.46	1706.08	1456.49	1055.88	743.697	736.345	1147.64	1397.04	3113.22	3403	1069.22	855.07	1211.09	1338.32	1650.35	1633.89	1682.78
WBGene00001429	fkb-4	408.256	565.049	351.615	169.057	174.059	85.0416	145.079	212.168	197.161	976.821	1166.43	241.002	78.4045	161.478	210.251	105.691	126.308	133.514
WBGene00001430	fkb-5	831.836	1336.33	598.407	745.149	486.442	340.166	328.481	641.327	675.48	5071.59	5434.62	1268.99	144.818	386.729	425.71	1011.2	1041.17	1039.14
WBGene00001431	fkb-6	4490.82	4129.21	3124.92	12257.9	6161.22	7564.54	9509.53	7517.51	6827.71	8189.54	6877.52	7388.6	6794.44	6689.06	6341.39	5925.82	5770.18	5560.35
WBGene00001432	fkb-7	248.456	219.176	734.596	63.7213	72.6205	177.587	158.766	508.722	691.229	155.976	237.962	329.156	179.869	391.409	466.068	541.308	456.562	493.12
WBGene00001433	fkb-8	634.822	1205.93	852.626	222.374	253.595	240.951	344.905	342.363	582.732	491.562	511.688	156.403	425.229	566.344	590.396	139.255	126.887	146.11
WBGene00001434	fkh-2	48.1589	29.5934	37.1425	0	4.61083	4.16871	0	7.23301	25.6659	1.57552	4.12651	17.773	33.2066	25.1579	27.3392	16.4249	14.4848	17.0041
WBGene00001435	fkh-3	18.6069	30.5182	0	124.842	55.3299	107.553	41.0601	19.288	4.66653	0	0	202.612	0.922406	2.34027	0.650933	183.53	225.963	199.641
WBGene00001436	fkh-4	33.9301	38.8414	0	52.0174	32.2758	103.384	8.21203	2.411	1.16663	0	0	145.739	0.922406	0	0	173.533	156.436	184.526
WBGene00001437	fkh-5	9.85069	12.9471	0	50.717	31.1231	30.8484	32.8481	55.4531	9.33305	0	0	51.1863	6.45684	9.36106	6.50933	67.842	63.7332	67.3868
WBGene00001438	fkh-6	16.4178	13.8719	33.8409	152.151	342.354	88.3766	24.6361	28.932	4.66653	165.429	218.705	148.582	10.1465	10.5312	7.81119	174.961	173.818	180.118
WBGene00001440	fkh-8	256.118	370.843	579.423	45.5152	38.0393	80.0392	161.503	149.482	218.16	66.1718	100.412	85.3105	214.92	273.226	251.911	129.257	141.372	115.25
WBGene00001441	fkh-9	2465.96	1109.75	4271.39	2658.09	3746.3	3475.03	960.807	1776.91	1245.96	5999.57	4143.02	2088.69	2402.87	1699.62	1775.74	1294.71	1231.21	1274.68
WBGene00001442	fkh-10	60.1986	42.5405	49.5233	19.5065	12.6798	20.0098	73.9082	48.2201	82.2475	6.30207	35.7631	39.1006	90.3957	99.4613	86.5741	31.4215	46.9308	52.272
WBGene00001443	fli-1	2236.11	1196.68	1798.52	2580.06	1410.91	2656.3	2113.23	2097.57	2615	1490.44	2048.13	3233.27	3025.49	2675.51	2274.36	2820.8	2769.5	2726.96
WBGene00001444	flp-1	4860.77	5372.13	10711.1	491.565	510.649	689.504	2441.71	1031.91	5514.67	622.33	1836.3	683.906	3020.88	4086.1	4182.24	832.671	924.711	881.696
WBGene00001445	flp-2	1756.71	1265.12	3994.05	111.837	305.467	210.103	993.655	947.525	1297.29	255.234	231.085	110.193	1090.28	1116.89	1212.04	127.829	110.664	108.952
WBGene00001446	flp-3	2135.41	1685.9	2814.57	231.478	386.157	293.477	960.807	634.094	1261.71	321.406	354.88	246.69	908.569	889.886	979.654	317.072	304.761	288.441
WBGene00001447	flp-4	1012.43	1037.62	2011.47	191.164	545.23	284.306	881.424	921.004	968.304	560.885	460.794	182.707	967.603	819.093	814.317	137.112	150.063	160.595
WBGene00001448	flp-5	1603.47	2263.9	4662.62	314.705	886.432	401.03	1256.44	1186.21	2199.1	962.642	975.233	376.788	1475.85	1763.98	1856.46	357.063	392.249	398.653
WBGene00001449	flp-6	3383.16	3585.43	6070.73	427.843	619.004	1299.8	2340.43	1215.15	3721.55	537.252	852.813	780.591	2576.28	3047.03	3091.93	1249.01	1308.27	1202.89
WBGene00001450	flp-7	1070.44	1342.8	1850.52	287.396	703.151	278.47	859.526	937.881	835.308	953.189	599.72	218.253	545.142	778.138	850.118	228.52	203.946	202.79
WBGene00001451	flp-8	1576.11	3812.93	4797.16	319.907	517.565	367.68	1338.56	1362.22	1992.02	384.426	808.797	280.814	1076.45	1631.16	1721.72	312.787	360.962	335.045
WBGene00001452	flp-9	4268.63	5445.19	8841.56	680.128	1744.05	837.076	1828.54	1972.2	3606.64	1613.33	1515.81	686.039	2568.9	3317.33	3411.54	747.69	732.353	708.506
WBGene00001453	flp-10	875.617	959.012	1472.49	654.119	1807.44	912.947	544.731	622.039	569.899	1372.28	858.315	619.212	559.9	524.219	576.075	656.996	649.5	657.493
WBGene00001454	flp-11	2812.92	3034.25	4983.7	364.122	613.24	284.306	1828.54	1029.5	3090.41	671.171	914.711	327.735	1991.47	2561.42	2636.28	287.793	327.357	279.624
WBGene00001456	flp-13	931.437	775.903	1503.03	70.2235	118.729	101.716	432.5	212.168	593.232	100.833	203.575	78.9122	412.315	531.825	543.529	118.545	121.673	125.327
WBGene00001457	flp-14	4477.68	5249.13	7060.37	648.917	1579.21	806.228	3054.87	2191.6	4007.38	995.728	1679.49	733.67	2608.56	3503.96	3818.37	1014.77	1041.17	1061.81
WBGene00001458	flp-15	1511.53	2872.41	5494.61	412.238	1491.6	576.115	1628.72	2697.91	1191.13	1646.42	1116.91	404.514	877.208	1178.91	1350.69	267.797	268.838	275.215
WBGene00001459	flp-16	2662.97	3163.72	7062.85	490.264	1291.03	565.277	2447.18	2934.19	2083.02	1529.83	1148.55	435.794	1972.1	2129.64	2298.44	413.479	387.614	374.721
WBGene00001460	flp-17	2386.06	2163.09	4058.44	247.083	477.221	680.333	1094.94	489.434	1971.02	272.565	445.663	325.602	1571.78	1727.12	1985.34	579.87	547.526	557.358
WBGene00001461	flp-18	3756.39	4067.25	7324.5	326.409	775.772	561.942	2321.27	1420.08	3355.82	523.072	811.548	427.974	2198.09	2823.53	2951.98	574.157	677.89	614.038
WBGene00001462	flp-19	1555.31	1474.12	3734.06	132.644	154.463	285.14	1401.52	1056.02	1845.61	211.119	368.635	202.612	1388.22	1692.01	1728.88	299.219	313.452	298.517
WBGene00001463	flp-20	820.891	2265.75	3893.36	295.199	950.983	372.682	804.779	1207.91	1243.63	792.486	755.152	246.69	731.468	991.102	1088.36	240.661	228.86	239.318
WBGene00001464	flp-21	1140.49	1223.5	3070.45	107.936	334.285	149.24	1023.77	1219.97	1148.55	356.067	302.611	116.591	835.699	1003.39	1118.95	86.4093	85.1708	83.7611
WBGene00001465	flr-1	372.137	340.324	339.235	250.984	266.275	546.101	134.13	89.2072	197.744	557.733	453.916	211.854	212.153	236.367	216.761	212.81	201.629	187.675
WBGene00001466	flr-2	224.377	233.048	352.441	89.73	116.423	118.391	98.5443	103.673	244.409	256.809	225.583	100.951	216.765	262.695	257.769	185.673	186.565	203.42
WBGene00001468	flr-4	58.0096	70.2844	37.9679	183.361	134.867	211.77	13.6867	26.521	18.0828	486.835	422.28	136.497	19.3705	25.7429	19.528	130.685	139.054	130.995
WBGene00001470	baz-2	2022.67	1194.83	2068.42	867.39	450.708	958.803	796.567	1000.57	926.305	680.624	683.626	1716.16	1034.02	1029.72	1034.33	1918.86	1960.67	1941.62
WBGene00001475	fmi-1	1651.63	677.874	2159.22	191.164	216.709	361.844	583.054	1666	549.483	830.298	667.12	1245.53	581.115	518.954	606.669	1090.47	1188.34	1096.45
WBGene00001476	fmo-1	1110.94	1387.19	1204.24	642.415	2491	1177.24	498.196	740.178	416.487	4214.51	3705.61	1394.83	343.135	440.555	484.945	851.238	845.914	847.058
WBGene00001477	fmo-2	270.347	147.967	56.1264	1.30044	1212.65	271.8	98.5443	190.469	0.583316	23.6328	17.8816	12.0857	4.61203	14.6267	18.2261	68.5561	78.7975	65.4974
WBGene00001478	fmo-3	915.019	816.594	918.657	577.393	612.087	356.841	188.877	231.456	583.899	2695.71	2943.58	720.163	352.359	658.2	604.716	614.863	632.118	653.715
WBGene00001480	fmo-5	814.323	633.484	715.612	687.93	540.619	551.937	577.579	436.392	591.482	827.147	646.487	464.942	701.028	704.42	669.159	434.903	424.695	422.584
WBGene00001481	fog-1	542.882	186.808	160.951	898.601	477.221	440.215	1606.82	1212.74	1021.39	642.811	749.65	896.471	2783.82	1953.54	1775.74	761.973	792.61	757.629
WBGene00001482	fog-2	232.038	293.16	119.681	1206.8	1047.81	1330.65	936.171	807.686	1214.46	178.034	281.978	1124.68	1023.87	1216.94	1180.14	1183.31	1257.28	1229.97
WBGene00001483	fog-3	144.477	76.7579	52.8249	141.747	126.798	83.3741	290.158	248.333	396.655	282.018	411.276	238.158	689.037	661.125	643.122	200.669	228.86	207.828
WBGene00001484	fox-1	1025.57	627.935	920.308	292.598	268.581	220.108	624.114	617.217	404.821	545.129	427.782	453.568	635.537	486.775	506.426	368.489	409.051	378.5
WBGene00001485	fre-1	722.384	763.88	638.025	1990.97	1257.6	1029.67	1511.01	1371.86	958.388	742.069	636.859	1143.16	1324.57	1113.38	1152.15	954.787	941.514	935.228
WBGene00001486	frh-1	201.392	341.249	199.744	486.363	610.935	905.443	227.199	272.443	303.324	345.039	385.141	427.263	163.266	276.151	227.826	577.014	601.989	574.362
WBGene00001488	frm-1	32015.8	6946.13	9447.4	7317.55	5234.44	5995.43	8811.51	22212.6	5971.99	12104.7	10806	7060.16	12005.1	7846.91	7519.57	5394.51	5027.39	5217.75
WBGene00001489	frm-2	2320.38	2381.35	2708.92	795.866	1387.86	1462.38	1568.5	2032.48	1966.94	1870.14	1642.35	1143.16	2007.15	1945.93	2008.78	1257.58	1315.22	1288.54
WBGene00001490	frm-3	1884.76	641.807	1172.88	275.692	295.093	185.091	602.215	937.881	641.064	1246.23	939.47	384.608	990.664	734.258	742.714	156.394	156.436	156.186
WBGene00001491	frm-4	5684.94	4053.37	5608.51	4067.76	3896.15	4961.6	4018.42	3946.81	4112.38	2887.93	2426.39	3857.46	5489.24	4638.99	4631.39	3737.02	3567.32	3490.89
WBGene00001492	frm-5.1	341.49	121.148	183.236	261.388	145.241	163.413	150.554	250.744	92.1639	376.549	261.346	187.683	226.912	173.765	143.856	182.102	176.715	156.816
WBGene00001493	frm-7	5632.4	1795.03	7257.64	2304.37	2651.23	3482.54	3084.99	4658.06	3046.07	4017.57	3181.54	3008.62	3410.13	2437.39	2432.54	2097.39	1967.62	2074.51
WBGene00001494	frm-8	2191.23	1419.56	1773.76	351.118	375.782	122.56	2157.03	1943.27	1997.86	827.147	645.112	334.133	2664.83	2216.82	2118.14	254.229	239.869	232.39
WBGene00001495	frm-9	2288.64	661.228	1827.41	169.057	208.64	221.775	569.367	1005.39	515.068	198.515	213.203	189.816	899.345	670.486	651.584	235.662	249.139	277.104
WBGene00001496	frm-10	4439.38	4128.28	4826.87	2723.11	2949.78	5541.05	3172.58	4096.3	4458.28	3009.24	3079.75	3541.81	3210.89	3374.08	3357.51	3682.03	3649.6	3779.33
WBGene00001497	fars-1	2397	2984.31	1406.46	5576.27	3481.17	3650.95	3843.23	3189.76	2853.58	7220.6	6467.62	3750.11	2537.54	2675.51	2607.64	2883.64	3049.92	3050.04
WBGene00001498	fars-3	4744.75	3694.55	4471.95	4797.31	3905.37	4131.19	4940.9	5229.47	3926.3	7081.95	6038.46	3678.3	4478.28	4327.15	4311.13	2756.53	2733.58	2737.04
WBGene00001499	fsn-1	841.686	998.778	851.801	3248.49	2216.66	2251.94	4697.28	3324.77	2461.01	668.02	651.989	2368.08	1743.35	2000.93	1903.33	2368.04	2509.93	2350.35
WBGene00001500	ftn-1	4298.18	6432.87	5012.58	426.543	797.673	351.005	4270.25	4019.14	2337.93	789.335	851.437	433.662	3300.37	3991.32	4322.19	1301.14	1307.69	1258.31
WBGene00001501	ftn-2	6870.31	8419.33	5973.34	7728.49	9221.65	7929.71	5269.38	5280.1	4554.53	19114.2	14548.7	5673.86	3043.02	4089.61	4117.8	4876.77	5145.59	5054.64
WBGene00001502	ftt-2	24796.4	15295.2	21017.7	18663.8	17735.5	10382.6	17521.7	19555.7	13514.3	35701.2	23010.8	12314.6	18066.2	13985.4	14582.2	7985.36	7887.86	7799.86
WBGene00001503	fum-1	6182.95	2537.64	3459.2	11400.9	8653.37	4870.72	5816.85	6111.9	3005.83	12998	8768.84	5604.19	5153.48	3912.92	3737	3944.83	3868.03	3705.64
WBGene00001505	fut-1	853.726	1333.55	1217.45	577.393	960.205	1204.76	443.449	400.227	589.149	1228.9	1119.66	541.722	624.469	651.764	676.319	557.733	600.831	547.911
WBGene00001506	fut-2	114.925	149.817	274.029	62.4209	108.354	64.1981	52.0095	108.495	95.6638	135.495	141.677	52.6081	32.2842	57.9216	70.3007	21.4238	35.9224	33.3785
WBGene00001507	fut-4	109.452	108.201	186.538	63.7213	94.522	75.0367	205.301	137.427	152.829	29.9348	24.7591	66.1156	213.998	197.167	185.516	77.1256	99.6556	105.804
WBGene00001508	fut-8	767.259	815.669	822.912	546.183	442.639	643.648	191.614	279.676	346.49	1340.77	1193.94	498.356	332.066	396.09	397.72	556.304	574.179	572.473
WBGene00001509	fzo-1	1905.56	1667.4	1783.66	3421.45	2417.23	3095.68	3013.81	2936.6	2631.34	2470.41	2335.61	2904.82	3062.39	3024.21	2841.32	2907.21	2886.54	2800.01
WBGene00001510	fzr-1	2743.96	1069.06	1522.84	3320.01	2311.18	1883.42	2255.57	2186.78	1481.04	1819.72	1587.33	2060.96	2912.03	2023.16	1834.98	1697.48	1656.48	1647.51
WBGene00001511	fzy-1	799	824.917	182.411	5140.62	2765.34	4158.7	3312.18	2037.3	1976.27	634.934	807.421	4044.43	1865.1	1795.57	1668.99	4434.72	4481.61	4467.05
WBGene00001512	gab-1	413.729	337.55	439.932	83.2279	57.6353	45.022	120.443	272.443	131.829	174.883	180.191	57.5846	98.6974	124.034	123.026	32.1357	34.7636	27.7104
WBGene00001513	gad-1	1452.43	1255.87	1050.72	3933.82	2563.62	2984.79	3703.62	2791.94	2294.18	1718.89	1601.09	3021.41	2724.79	2684.28	2654.5	3104.31	3078.89	3041.22
WBGene00001514	xnd-1	744.274	295.934	75.1103	4392.87	2091.01	2211.08	3331.35	2203.66	1325.88	634.934	740.021	2009.77	2244.21	1458.57	1404.06	2000.98	1917.79	1941.62
WBGene00001515	gap-1	840.592	480.893	778.341	126.142	177.517	192.594	418.813	605.162	450.903	507.317	541.949	213.987	561.745	475.659	412.04	149.966	157.016	154.297
WBGene00001516	gap-2	6210.31	2543.18	3767.9	1764.69	1277.2	1023	2113.23	2948.66	1604.12	2424.72	1854.18	1631.56	1912.15	1575	1665.09	1264.72	1326.23	1328.84
WBGene00001517	gar-1	470.644	299.633	330.981	49.4165	95.6747	64.1981	210.775	216.99	209.994	110.286	108.665	89.576	290.558	226.421	249.307	86.4093	93.8617	106.433
WBGene00001518	gar-2	959.895	722.264	1317.32	141.747	172.906	185.091	429.763	549.709	408.904	521.497	519.941	181.996	476.884	438.215	479.086	129.971	126.887	161.224
WBGene00001519	gar-3	1492.93	1494.47	1122.53	159.954	239.763	150.073	656.962	701.602	702.312	619.179	482.802	185.55	677.968	613.735	631.405	128.543	124.57	116.51
WBGene00001520	gas-1	5757.18	6946.13	5712.51	5219.95	6222.31	3578.42	4166.24	3901	4139.21	10885.3	9104.46	3424.51	3497.76	3629.75	3854.82	2475.16	2391.16	2447.34
WBGene00001522	gbh-1	292.237	422.631	84.1896	353.718	284.719	540.264	104.019	142.249	123.663	403.333	370.011	380.343	95.0078	107.067	108.055	587.726	579.972	580.66
WBGene00001523	gbh-2	707.06	785.151	397.837	364.122	886.432	3242.42	177.927	212.168	213.494	664.869	704.258	1117.57	198.317	195.997	220.015	1453.25	1529.6	1524.07
WBGene00001526	gck-1	1788.45	959.012	1381.7	2823.25	1845.48	1951.79	1212.64	1188.63	1258.8	2424.72	1726.26	1732.51	2043.13	1580.85	1499.75	1446.82	1313.48	1400.64
WBGene00001527	gcs-1	2697.99	1952.24	2342.45	4381.17	2218.96	3630.11	3314.92	2926.96	2569.51	5779	4861.03	3401.76	3182.3	2824.7	2776.23	3015.75	2961.86	2944.87
WBGene00001528	gcy-1	58.0096	18.4959	55.301	0	2.30541	1.66748	43.7975	26.521	54.2484	3.15104	8.25303	5.68737	56.2667	53.8261	54.6783	8.56951	4.63514	6.29783
WBGene00001529	gcy-2	9.85069	4.62397	9.90466	9.10305	3.45812	10.8386	49.2722	7.23301	42.582	0	2.75101	9.95289	46.1203	40.3696	33.1976	12.8543	10.4291	13.2254
WBGene00001530	gcy-3	117.114	83.2315	492.757	6.50218	11.5271	8.33741	172.453	166.359	90.9972	15.7552	28.8856	16.3512	174.335	149.777	145.158	9.28364	5.21454	8.18718
WBGene00001531	gcy-4	62.3877	40.691	75.9357	3.90131	5.76353	5.83619	27.3734	21.699	34.4156	9.45311	12.3795	6.39829	43.3531	30.4234	24.7354	4.28476	3.47636	5.03826
WBGene00001532	gcy-5	13.1342	7.39836	9.07927	13.0044	3.45812	5.83619	32.8481	28.932	18.6661	22.0573	12.3795	17.0621	17.5257	33.9338	11.7168	12.8543	20.2788	24.5615
WBGene00001533	gcy-6	144.477	93.4042	112.253	7.80261	6.91624	10.0049	62.9589	16.877	90.4139	11.0286	26.1346	12.0857	104.232	74.3034	90.4796	7.14126	9.27029	13.8552
WBGene00001534	gcy-7	27.363	12.9471	59.428	7.80261	0	3.33497	52.0095	14.466	55.415	3.15104	15.1305	11.3747	54.4219	29.8384	27.3392	4.99888	5.79393	6.29783
WBGene00001535	gcy-8	247.362	159.065	257.521	9.10305	14.9852	11.6724	60.2215	62.6861	194.244	7.87759	20.6326	31.9914	207.541	167.329	196.582	59.2725	55.6217	52.9018
WBGene00001536	gcy-9	130.248	60.1116	140.316	41.6139	23.0541	26.6797	71.1709	31.3431	122.496	22.0573	23.3836	36.257	154.964	156.213	117.168	27.1368	51.566	40.9359
WBGene00001537	gcy-11	321.789	174.786	534.852	140.447	140.63	152.575	93.0696	200.113	97.4137	218.997	222.832	147.872	62.7236	69.6229	74.8573	166.391	149.483	158.705
WBGene00001539	gcy-13	43.7808	25.8942	57.7772	1.30044	0	6.66993	46.5348	38.5761	36.7489	4.72655	4.12651	9.95289	59.034	45.0501	54.6783	7.85539	8.6909	8.81696
WBGene00001540	gcy-14	131.342	55.4877	65.2057	3.90131	4.61083	9.17116	65.6962	21.699	57.1649	15.7552	24.7591	7.10921	68.258	53.8261	42.9616	7.14126	5.79393	2.51913
WBGene00001541	gcy-15	43.7808	14.7967	51.1741	18.2061	8.06895	10.8386	5.47469	4.82201	13.4163	42.539	61.8977	19.9058	3.68962	3.5104	4.55653	11.426	15.6436	15.7446
WBGene00001542	gcy-17	84.2781	30.5182	43.7456	2.60087	1.15271	2.50122	79.3829	50.6311	49.5818	12.6041	15.1305	8.53105	88.5509	53.241	44.9144	1.42825	4.63514	8.18718
WBGene00001543	gcy-18	68.9548	30.5182	401.139	53.3179	19.596	52.5257	232.674	115.728	301.574	25.2083	74.2772	59.7174	399.402	290.778	261.675	37.1346	52.1454	45.3444
WBGene00001544	gcy-19	145.571	61.0364	118.031	44.2148	34.5812	36.6846	270.997	229.045	125.413	12.6041	38.5141	100.951	149.43	149.777	125.63	74.9832	81.115	71.1655
WBGene00001545	gcy-20	89.7507	30.5182	76.7611	2.60087	5.76353	1.66748	52.0095	21.699	86.914	4.72655	20.6326	7.10921	88.5509	64.9424	45.5653	7.14126	7.53211	5.66805
WBGene00001546	gcy-21	17.5123	9.24794	103.174	1.30044	5.76353	17.5086	2.73734	14.466	12.8329	12.6041	19.2571	32.7024	1.84481	5.2656	1.30187	35.7063	31.8666	42.1955
WBGene00001547	gcy-22	331.64	115.599	245.966	16.9057	32.2758	20.0098	183.402	233.867	178.495	25.2083	77.0283	37.6788	174.335	133.395	136.696	33.5639	37.0812	42.1955
WBGene00001548	gcy-23	296.615	85.0811	214.601	18.2061	13.8325	5.83619	199.826	50.6311	181.411	23.6328	41.2651	26.3041	227.834	130.47	159.479	26.4227	33.0254	23.302
WBGene00001549	gcy-25	73.3329	54.5629	89.9673	6.50218	5.76353	10.8386	41.0601	38.5761	40.8321	39.388	15.1305	12.0857	43.3531	31.5936	38.405	3.57063	8.6909	5.03826
WBGene00001550	gcy-27	51.4425	29.5934	34.6663	3.90131	1.15271	1.66748	46.5348	19.288	32.6657	7.87759	8.25303	4.97645	37.8186	39.7845	21.4808	3.57063	3.47636	3.14891
WBGene00001551	gcy-31	19.7014	22.1951	40.444	18.2061	25.3595	55.8607	27.3734	24.11	34.9989	18.9062	53.6447	41.2334	32.2842	18.7221	26.6882	37.8487	45.1927	43.455
WBGene00001552	gcy-32	260.496	262.642	397.012	27.3091	56.4826	46.6895	98.5443	238.689	146.412	184.336	127.922	53.3191	104.232	123.449	118.47	22.852	30.7078	26.4509
WBGene00001553	gcy-33	131.342	127.622	175.808	26.0087	27.665	31.6822	60.2215	48.2201	107.913	67.7473	78.4038	44.0771	118.99	121.694	120.423	71.4126	61.9951	62.9783
WBGene00001554	gcy-34	172.934	146.118	431.678	5.20174	19.596	32.5159	98.5443	101.262	96.2471	15.7552	20.6326	36.257	105.154	90.6853	76.8101	24.2803	19.6994	20.1531
WBGene00001555	gcy-35	522.086	428.18	600.883	63.7213	95.6747	87.5428	229.937	431.57	205.327	258.385	248.966	90.2869	195.55	236.952	242.147	55.7018	63.1538	61.0889
WBGene00001556	gcy-36	217.81	234.898	270.727	29.91	58.788	26.6797	142.342	202.524	93.3305	154.401	159.559	44.0771	74.7148	78.984	102.196	35.7063	30.1284	24.5615
WBGene00001557	gcy-37	389.649	356.971	438.281	44.2148	63.3989	50.0245	235.411	368.884	146.412	245.781	181.567	118.013	178.024	170.254	201.138	48.5606	68.3684	68.0166
WBGene00001558	gdi-1	14075.5	6963.7	11100.6	15618.2	11461.4	9442.96	9471.21	9340.23	9319.05	19314.3	12814.2	10375.9	9560.73	8911.15	9011.51	8153.89	7894.81	7975.57
WBGene00001559	gei-1	2572.12	1043.17	2005.69	1162.59	1047.81	1030.5	1302.98	1721.46	1212.71	1501.47	1202.19	858.792	1365.16	1172.47	1246.54	789.823	731.194	693.391
WBGene00001560	gei-3	5189.12	1704.4	3937.1	2345.99	1623.01	2216.92	1918.88	2763.01	1915.03	4105.8	2536.43	1596.02	3992.17	2660.3	2601.78	1054.05	950.784	914.445
WBGene00001561	gei-4	4477.68	3290.42	5032.39	4222.51	3453.51	4513.88	4867	3845.55	2839	4534.34	3789.51	4286.85	4363.9	3257.65	3305.44	3440.66	3248.66	3383.19
WBGene00001562	lin-66	4674.7	1294.71	3056.41	2170.43	1518.11	1526.58	1853.18	2247.06	1405.21	2776.06	1991.73	2297.7	2575.36	1658.66	1573.96	1732.47	1654.17	1702.3
WBGene00001563	gei-6	2354.31	855.435	1602.9	4191.3	1609.18	2126.87	3668.04	2943.84	1863.11	1624.36	1334.24	3332.09	3588.16	2514.03	2306.91	2750.81	2730.1	2728.85
WBGene00001564	icl-1	46059.6	11670	12966	24409.2	91315.1	70169.3	15583.7	22354.8	8311.67	14277.3	8163.62	19160.7	3704.38	4711.54	5202.91	9095.11	7817.17	8154.43
WBGene00001565	gei-8	3377.69	1159.69	2268.17	1382.36	1093.92	1181.41	1647.88	2090.34	1657.78	1747.25	1427.77	1810.72	3245.02	2337.34	2267.2	1390.4	1396.92	1377.97
WBGene00001566	acdh-13	934.721	1185.59	711.485	1977.96	1058.18	1367.34	988.181	769.11	1002.14	1849.66	2101.77	1239.14	1005.42	1042	978.352	1074.05	1160.52	1138.65
WBGene00001568	snpc-4	1450.24	1093.11	953.324	4011.84	2171.7	3149.04	3867.87	3329.6	3127.74	1479.41	1960.09	3735.18	4206.17	3636.19	3387.45	3667.75	3694.79	3639.52
WBGene00001569	meg-3	386.366	285.761	260.823	2019.58	917.555	857.086	766.456	342.363	268.325	63.0207	39.8896	1547.67	214.92	214.134	238.241	1519.66	1535.39	1510.22
WBGene00001570	gei-13	1591.43	696.37	265.775	309.504	534.856	281.805	41.0601	149.482	53.665	1112.32	980.735	448.591	53.4995	61.432	65.7442	292.792	261.886	284.662
WBGene00001571	gei-14	302.088	209.004	79.2373	2204.24	910.638	1719.17	1133.26	843.851	926.305	181.185	375.513	1711.19	1486.92	1222.2	1054.51	1954.56	1849.42	1889.35
WBGene00001572	gei-15	1718.4	1211.48	1406.46	1309.54	1391.32	711.181	599.478	841.44	669.063	3056.51	1927.08	776.326	1046.01	894.566	873.552	406.338	428.751	401.172
WBGene00001575	gei-18	25.174	27.7438	14.857	20.807	28.8177	22.511	2.73734	0	36.1656	33.0859	27.5101	22.0385	15.6809	22.2325	33.1976	64.2714	78.7975	94.4674
WBGene00001577	gem-4	294.426	318.129	529.074	245.782	441.487	1554.09	251.836	378.528	477.152	266.263	250.342	1198.61	245.36	286.097	298.778	1346.84	1314.06	1338.29
WBGene00001578	ges-1	531.937	405.985	686.723	2127.51	2771.11	3908.58	741.82	949.936	915.222	2352.25	1796.41	1515.68	1026.64	1202.9	1210.73	1907.43	1781.63	1850.93
WBGene00001579	gex-2	1467.75	682.498	935.165	1742.58	1105.45	1138.89	1174.32	1246.49	879.64	1791.36	1312.23	1770.9	1331.95	1040.25	1019.36	1568.22	1648.37	1602.8
WBGene00001580	gex-3	1501.68	1123.63	1659.86	2760.82	1696.78	2664.64	2143.34	1899.87	1854.36	1332.89	1668.49	2459.08	1882.63	1755.78	1595.44	2619.41	2673.32	2605.41
WBGene00001581	gfi-1	5658.67	1070.91	2089.88	4135.38	2130.2	3945.26	520.095	607.573	557.066	8744.13	8087.97	1755.97	1398.37	802.126	675.017	1458.25	1322.17	1335.77
WBGene00001582	gfi-2	4390.12	3551.21	4355.57	4200.41	2769.95	3782.68	4415.33	3266.91	3851.63	3411	3026.11	4559.14	3843.66	3721.02	3638.06	4772.5	4676.28	4808.39
WBGene00001583	gfi-3	431.241	298.709	376.377	522.775	302.009	376.851	410.601	405.049	216.41	362.369	298.484	667.555	260.118	204.188	205.695	647.712	596.195	600.183
WBGene00001584	nrde-4	1049.65	1201.31	1067.23	2827.15	1785.54	3513.39	2534.78	2235	2476.76	1068.2	1671.24	3217.63	2988.59	2766.78	2603.08	3543.49	3414.94	3484.59
WBGene00001585	gfl-1	443.281	545.629	455.614	1016.94	991.328	1603.28	829.415	559.353	846.974	463.202	514.439	1160.93	584.805	593.257	633.358	1618.21	1617.09	1601.54
WBGene00001586	ggr-1	262.685	313.505	436.63	61.1205	69.1624	53.3594	123.18	195.291	138.829	157.552	141.677	47.6317	151.275	198.337	172.497	49.9888	38.2399	47.2337
WBGene00001587	ggr-2	159.8	110.975	126.284	22.1074	31.1231	28.3472	71.1709	57.8641	90.4139	72.4738	105.914	45.4989	107.921	88.345	89.8287	32.8498	29.549	30.8594
WBGene00001588	ggr-3	553.827	713.017	883.991	61.1205	119.882	64.1981	246.361	390.583	313.241	300.924	279.227	105.216	330.221	352.795	337.183	75.6974	75.3211	78.0931
WBGene00001589	gip-1	1336.41	685.273	721.39	2408.41	1203.43	1477.39	2022.9	1793.79	1415.12	1362.82	1228.33	1784.41	2033.9	1507.13	1466.55	1688.91	1602.6	1548.64
WBGene00001590	C45G3.3	308.655	471.645	303.743	447.35	458.777	746.199	547.469	354.418	636.981	466.353	444.288	595.752	578.348	565.759	520.746	736.978	687.74	710.395
WBGene00001591	glc-1	765.07	749.084	1046.59	318.607	1730.21	1815.89	739.082	679.903	768.81	264.687	474.549	1110.46	726.856	831.379	807.807	1079.04	1169.79	1128.57
WBGene00001592	glc-2	464.077	277.438	462.218	256.186	342.354	141.736	342.168	361.651	311.491	538.827	470.423	181.996	397.557	296.629	326.117	192.1	202.788	174.45
WBGene00001593	glc-3	304.277	200.68	220.379	15.6052	38.0393	17.5086	104.019	77.1521	127.746	69.3228	79.7793	27.015	149.43	141.001	120.423	34.2781	22.0169	28.3402
WBGene00001594	glc-4	577.907	509.562	543.931	62.4209	81.8422	55.0269	156.029	163.948	270.075	293.046	359.007	115.88	310.851	260.355	346.947	130.685	144.269	98.8759
WBGene00001595	gld-1	2348.84	858.209	110.602	32867.2	12161.1	10390.1	12063.5	7208.9	5605.66	2026.12	2151.29	11165.7	9371.64	5723.7	5116.33	10435.5	9892.56	10328.4
WBGene00001596	gld-2	5174.89	1763.58	3825.68	6296.71	3363.6	4051.15	4015.68	3978.16	3162.15	4061.69	3301.21	4646.58	5286.31	3635.6	3371.83	3734.88	3581.23	3623.14
WBGene00001597	gld-3	1087.95	716.716	115.554	7801.31	3403.94	5210.05	3533.91	2131.33	2111.6	527.799	759.278	6023.63	3328.04	2593.6	2415.61	6349.3	6505.43	6358.29
WBGene00001598	glh-1	2529.44	1349.28	530.725	13775.5	4631.58	7844.67	8127.17	6111.9	5756.16	8107.62	9742.7	10712.2	9474.95	7736.33	7460.99	8724.48	8854.86	8482.55
WBGene00001599	glh-2	600.892	345.873	76.7611	5069.1	1868.54	3630.94	4439.97	3011.34	2328.01	430.116	733.144	4462.45	4059.51	3275.79	2996.24	4853.2	5182.09	4998.59
WBGene00001600	glh-3	384.177	425.405	75.1103	2141.82	1202.27	1507.4	1842.23	1376.68	1343.38	371.822	562.581	1662.13	2020.07	1830.67	1687.87	1618.21	1596.81	1560.6
WBGene00001601	glh-4	608.553	313.505	108.126	4464.39	1830.5	2043.5	3618.77	2259.11	1623.95	948.462	1217.32	3317.87	2653.76	2141.34	2017.89	3130.01	3222	3100.42
WBGene00001602	gln-1	1430.54	2007.73	989.641	1655.45	1216.11	680.333	1981.84	1781.73	1184.71	3442.51	3110.02	1175.86	1114.27	1104.61	1236.12	1197.59	1263.66	1252.64
WBGene00001603	gln-2	6.56712	2.77438	0.825388	1470.79	1470.85	684.502	1532.91	1273.01	1876.53	97.6821	105.914	804.762	3028.26	2836.4	2772.32	813.39	932.243	881.696
WBGene00001604	gln-3	32852	16854.4	24403.4	16302.3	13212.3	7386.12	20814.8	23943.7	11615	12793.2	8635.42	7152.57	17713	15314.1	16444.5	6848.47	6229.05	6258.78
WBGene00001606	gln-5	388.555	460.548	33.0155	7961.27	5205.62	4728.15	3158.89	2010.78	747.811	206.393	200.824	4181.64	361.583	431.779	371.032	4606.83	4734.22	4700.7
WBGene00001607	gln-6	1017.9	1325.23	147.745	16981.1	10374.4	9574.69	12101.8	7088.35	3180.82	497.864	610.724	11070.5	1761.79	1858.76	1822.61	12090.9	12220.6	12227.9
WBGene00001608	R07B1.8	221.093	138.719	146.919	10.4035	17.2906	36.6846	35.5855	50.6311	71.1645	121.315	226.958	49.7645	78.4045	60.8469	83.9703	22.852	37.0812	27.0807
WBGene00001609	glp-1	1378	504.013	363.996	7004.15	3089.25	4087	4185.4	2871.51	2091.77	726.314	1005.49	5568.64	2734.93	2089.27	1834.98	5213.83	5099.82	5085.5
WBGene00001612	glr-1	256.118	129.471	181.585	32.5109	39.192	35.8509	79.3829	94.0292	104.997	215.846	184.318	74.6467	105.154	125.789	139.951	52.1312	66.0508	40.3061
WBGene00001613	glr-2	342.585	196.981	270.727	49.4165	56.4826	128.396	139.604	161.537	145.246	220.573	221.456	98.1071	205.696	140.416	130.837	63.5572	68.9478	73.0548
WBGene00001614	glr-3	193.73	190.508	294.664	7.80261	16.1379	5.83619	71.1709	40.9871	152.829	4.72655	23.3836	8.53105	250.894	193.657	190.072	11.426	19.12	21.4126
WBGene00001615	glr-4	600.892	326.452	548.058	146.949	124.492	111.721	191.614	272.443	279.992	319.83	484.178	231.049	269.342	255.089	276.646	201.384	198.732	192.714
WBGene00001616	glr-5	640.295	434.653	637.2	137.846	156.768	134.232	320.269	407.46	449.153	477.382	477.3	221.807	488.875	493.211	476.483	197.099	245.663	225.462
WBGene00001617	glr-6	455.321	442.052	524.122	195.065	204.029	268.465	194.351	323.075	237.409	359.218	390.643	231.76	266.575	246.898	264.279	244.231	241.028	263.249
WBGene00001618	glr-7	17.5123	18.4959	14.857	3.90131	6.91624	18.3423	16.4241	19.288	14.5829	17.3307	19.2571	22.7495	14.7585	8.19093	16.2733	25.7085	18.5406	23.9318
WBGene00001619	glr-8	51.4425	46.2397	34.6663	6.50218	20.7487	16.6748	10.9494	24.11	22.7493	31.5104	35.7631	17.773	25.8274	20.4773	14.3205	14.2825	23.1757	18.2637
WBGene00001620	glt-1	4558.68	2128.88	2238.45	3582.7	1754.42	1232.27	2918.01	2587.01	2413.76	5055.84	4393.36	1853.37	2273.73	2030.77	2025.7	1492.52	1499.47	1447.87
WBGene00001621	glt-3	655.618	549.328	730.469	159.954	334.285	218.44	443.449	489.434	923.389	308.802	371.386	175.597	822.786	864.728	859.882	247.088	216.114	272.696
WBGene00001622	glt-4	659.996	350.497	371.425	343.315	344.659	208.435	328.481	371.295	200.661	965.793	691.879	346.929	322.842	283.172	293.571	211.381	192.358	218.535
WBGene00001623	glt-5	425.769	420.781	687.549	107.936	876.057	341.834	473.56	405.049	338.906	359.218	448.414	270.15	242.593	376.198	398.371	234.233	229.44	216.016
WBGene00001624	glt-6	105.074	137.794	90.7927	57.2192	73.7732	57.5282	104.019	67.5081	222.827	113.437	162.31	83.8887	208.464	219.4	206.997	99.9777	129.784	130.365
WBGene00001625	glt-7	153.233	106.351	120.507	39.0131	35.7339	23.3448	93.0696	135.016	180.245	44.1145	42.6406	29.8587	163.266	179.615	178.356	55.7018	39.3987	44.0848
WBGene00001626	gly-1	24.0795	17.5711	12.3808	3.90131	13.8325	5.00245	0	7.23301	8.16642	31.5104	42.6406	12.7966	14.7585	12.2864	8.46213	13.5684	10.4291	6.92761
WBGene00001627	gly-2	823.08	838.789	967.355	366.723	388.462	656.988	202.563	233.867	626.481	313.528	297.109	462.809	1256.32	1233.32	1281.69	1417.54	1405.03	1386.78
WBGene00001628	gly-3	2588.54	2445.16	2024.68	3261.49	2018.39	2519.57	2753.77	2285.63	2389.26	2590.15	2452.52	2587.75	2965.53	2576.05	2593.97	2855.08	2760.81	2762.23
WBGene00001629	gly-4	1719.49	1537.01	868.309	2823.25	2306.57	2718	1171.58	1128.35	865.057	7478.99	5323.2	2323.29	1200.97	1053.12	1023.92	1381.83	1292.63	1301.13
WBGene00001630	gly-5	2483.47	2162.17	2645.37	4864.93	3119.22	3163.21	2277.47	2297.69	2301.76	5939.7	5268.18	3248.2	2191.64	2146.61	2274.36	2797.23	2705.77	2699.88
WBGene00001631	gly-6	3604.26	3523.47	4660.97	1769.89	1943.46	1196.42	1609.56	2389.31	2150.1	3166.79	3154.03	1480.14	1833.74	1958.8	2066.06	1545.37	1546.98	1544.23
WBGene00001632	gly-7	1990.93	1993.86	1666.46	4785.6	2982.05	2436.19	2302.11	1793.79	1612.87	3533.89	3203.55	2793.21	1564.4	1527.61	1541.41	2735.1	2613.64	2703.66
WBGene00001633	gly-8	2275.51	2492.32	2513.31	2309.57	1267.98	580.284	859.526	1405.62	1443.71	2341.22	2459.4	889.362	462.125	1022.7	1203.57	911.939	908.488	937.747
WBGene00001635	gly-10	1941.68	1770.06	1591.35	3187.37	1569.99	1964.29	2671.65	1735.92	1928.44	1983.58	2248.95	2412.15	2668.52	2291.12	2292.58	2400.18	2282.23	2325.79
WBGene00001636	gly-11	389.649	522.509	361.52	283.495	243.221	199.264	328.481	339.952	331.907	611.301	605.222	372.523	374.497	331.148	362.57	347.065	381.241	355.198
WBGene00001637	gly-12	1017.9	969.185	1325.57	241.881	216.709	225.11	309.32	455.68	579.232	918.527	804.67	307.829	523.004	503.157	537.019	261.37	258.409	238.688
WBGene00001638	gly-13	568.056	700.069	621.518	647.617	371.172	698.675	383.228	308.609	521.484	1383.31	1210.44	698.124	499.944	461.617	471.926	622.004	601.41	676.387
WBGene00001639	gly-14	26.2685	29.5934	6.60311	74.1248	64.5516	88.3766	260.048	200.113	297.491	17.3307	52.2692	107.349	484.263	393.75	375.588	112.832	97.338	117.769
WBGene00001643	gly-18	116.019	159.065	234.41	33.8113	39.192	32.5159	49.2722	40.9871	150.495	59.8697	78.4038	35.546	155.887	153.287	149.064	43.5617	37.0812	32.1189
WBGene00001644	gly-19	864.671	1131.95	858.404	331.611	511.802	596.125	169.715	188.058	519.734	721.587	592.842	329.156	425.229	555.228	523.35	394.912	406.155	396.133
WBGene00001645	gly-20	1928.55	2207.48	2066.77	3114.54	2764.19	3941.93	3514.75	2813.64	3771.14	1484.14	1702.87	3600.1	3207.2	3303.87	3242.3	4344.03	4339.07	4371.95
WBGene00001646	gna-1	238.606	364.369	216.252	208.07	126.798	95.8803	164.241	183.236	306.241	311.953	360.382	160.668	257.351	308.915	324.164	148.538	191.2	171.931
WBGene00001647	gna-2	311.938	381.015	64.3803	3424.05	2176.31	3485.04	1467.22	1017.44	838.225	99.2577	198.073	2299.83	360.661	383.218	354.758	2904.35	2982.72	3007.84
WBGene00001648	goa-1	5205.54	5599.63	4990.3	5983.3	4457.52	3436.68	3366.93	3703.3	2939.91	7401.79	6061.85	4629.52	3927.6	3587.63	3678.42	4618.25	4532.59	4491.61
WBGene00001649	gob-1	3979.68	4707.2	3332.92	2387.6	2290.43	1948.45	1404.26	1559.92	1241.88	3751.31	3167.79	1531.32	1361.47	1495.43	1510.81	1440.39	1498.89	1405.05
WBGene00001651	gon-2	5968.42	2041.95	4076.59	1994.87	1356.74	2181.07	2356.85	3136.72	2173.43	2930.46	2577.7	1966.41	3019.03	2516.96	2390.88	1323.99	1243.96	1248.86
WBGene00001653	gon-4	1023.38	740.76	1011.1	2620.38	1330.22	3347.47	1924.35	1861.3	1766.86	612.877	965.604	3747.26	2175.03	1837.11	1752.31	3717.03	3793.87	3822.78
WBGene00001660	gop-1	963.178	945.14	1070.53	1114.47	836.865	1321.48	758.244	778.754	1033.64	1113.89	986.237	1190.79	1313.51	1236.83	1130.02	1181.88	1211.51	1070.63
WBGene00001661	gop-2	910.641	1506.49	946.721	2230.25	2253.54	2956.45	1677.99	1550.28	1860.78	1663.75	1995.86	1975.65	1481.38	1665.1	1598.69	2372.33	2306.56	2392.55
WBGene00001662	gop-3	1795.01	2447.01	1658.21	2906.47	2932.49	2758.85	2129.65	2099.98	2234.1	3114.8	3701.48	2457.65	2159.35	2531	2627.16	2512.3	2374.35	2423.4
WBGene00001663	gpa-1	171.84	220.101	321.901	40.3135	80.6895	108.386	93.0696	120.55	111.997	85.078	89.4078	72.5139	187.248	161.478	197.884	76.4115	80.5356	78.7229
WBGene00001664	gpa-2	264.874	332.001	526.598	24.7083	84.1476	53.3594	128.655	159.126	251.409	122.89	125.171	63.272	202.007	210.624	227.176	62.129	61.9951	69.9059
WBGene00001666	gpa-4	149.949	140.569	174.157	33.8113	29.9704	60.0294	68.4336	38.5761	118.996	74.0494	78.4038	63.9829	140.206	124.034	115.866	84.2669	93.2823	73.0548
WBGene00001667	gpa-5	38.3082	25.8942	19.8093	6.50218	12.6798	6.66993	8.21203	16.877	17.4995	17.3307	8.25303	8.53105	44.2755	26.328	52.0746	8.56951	11.5879	11.9659
WBGene00001668	gpa-6	82.0891	159.065	94.9197	18.2061	29.9704	20.8435	46.5348	89.2072	37.3322	102.409	60.5222	27.7259	37.8186	47.3904	48.169	22.1379	21.4375	27.0807
WBGene00001669	gpa-7	573.529	732.437	848.499	187.263	227.083	223.443	199.826	238.689	325.49	532.525	616.226	297.876	428.919	420.078	409.437	372.774	344.739	362.125
WBGene00001670	gpa-8	62.3877	122.073	168.379	6.50218	18.4433	20.8435	41.0601	12.055	100.914	45.69	16.5061	30.5696	84.8613	117.013	115.866	39.2769	30.7078	34.0083
WBGene00001672	gpa-10	158.705	148.892	312.822	27.3091	40.3447	55.0269	68.4336	118.139	100.914	51.9921	33.0121	58.2955	127.292	128.715	150.365	107.833	86.909	86.2803
WBGene00001673	gpa-11	73.3329	89.7051	97.3958	14.3048	9.22165	10.0049	38.3228	38.5761	40.8321	34.6614	37.1386	14.9293	34.129	38.0293	44.2634	16.4249	11.0085	11.3361
WBGene00001674	gpa-12	689.548	1116.23	1167.92	475.959	425.349	346.003	235.411	378.528	639.314	798.788	880.323	356.882	445.522	558.738	612.528	471.323	450.768	539.724
WBGene00001675	gpa-13	145.571	123.922	157.649	7.80261	9.22165	17.5086	13.6867	21.699	86.3307	37.8124	19.2571	12.0857	102.387	102.387	106.753	14.2825	21.4375	16.3744
WBGene00001676	gpa-14	236.416	186.808	255.87	36.4122	32.2758	34.1834	71.1709	137.427	131.829	107.135	78.4038	50.4754	130.982	98.8762	136.045	49.2747	49.2484	47.2337
WBGene00001677	gpa-15	155.422	175.711	258.347	19.5065	17.2906	37.5184	76.6456	38.5761	158.079	53.5676	39.8896	41.2334	140.206	141.001	128.234	63.5572	50.4072	66.757
WBGene00001678	gpa-16	541.788	517.885	266.6	1925.94	1272.59	1266.45	1883.29	1661.18	1363.79	541.978	731.768	1682.75	1996.09	1649.89	1489.98	1622.49	1612.45	1639.95
WBGene00001679	gpb-1	11657.7	4438.09	7306.34	8818.25	5775.06	3866.06	5614.29	6738.76	4159.62	12791.6	8588.65	5772.68	7953.9	5190.71	5005.02	4069.8	3914.96	3963.85
WBGene00001681	gpc-1	149.949	233.973	292.188	41.6139	97.9801	66.6993	68.4336	79.5631	121.913	266.263	191.195	105.927	102.387	146.267	177.054	114.974	117.037	105.804
WBGene00001682	gpc-2	1850.83	3287.64	2719.65	2161.32	2796.47	3053.99	2233.67	1786.55	2694.92	3601.63	3244.82	2240.11	1810.68	2397.6	2580.3	2828.65	2815.85	2895.11
WBGene00001683	gpd-1	572.434	468.871	98.2212	8173.24	3778.57	3777.68	3410.73	2430.29	1315.96	346.614	381.015	3742.29	1373.46	1097.58	1023.27	3591.34	3695.37	3450.58
WBGene00001684	gpd-2	15326.6	7947.68	7459.86	15697.6	12710.9	4670.62	8288.67	9482.48	4541.11	20046.9	13009.5	5496.13	5242.03	5097.68	6243.1	3748.45	3375.54	3450.58
WBGene00001685	gpd-3	24984.6	13097.9	19958.7	18323.1	22489.3	13470.8	16667.7	17571.4	11139	22941.1	14852.7	8854.52	13988.3	12161.2	13332.4	8051.06	7602.22	8069.41
WBGene00001686	gpd-4	454.226	274.664	76.7611	4483.9	2095.62	1898.43	1409.73	1306.76	645.73	343.463	336.999	1876.83	967.603	691.548	681.527	1790.31	1910.26	1810
WBGene00001687	gpn-1	52.537	31.443	33.0155	68.9231	36.8866	47.5233	24.6361	26.521	41.9987	167.005	299.86	72.5139	31.3618	40.3696	39.7069	51.4171	77.6387	47.2337
WBGene00001688	gpr-1	267.063	375.467	97.3958	643.716	327.369	497.744	596.741	537.654	529.651	250.507	314.991	554.518	604.176	604.374	638.565	633.43	583.449	539.094
WBGene00001689	gpr-2	329.451	381.015	141.967	1079.36	687.013	727.022	1204.43	1154.87	1077.38	411.21	519.941	903.58	1278.45	1281.88	1179.49	989.779	1020.31	1014.58
WBGene00001690	grd-1	563.678	319.979	360.695	128.743	232.847	63.3643	134.13	356.829	191.911	437.994	529.569	130.809	54.4219	131.64	167.941	81.4104	81.115	85.6505
WBGene00001691	grd-2	113.83	74.9084	14.0316	54.6183	250.137	57.5282	0	4.82201	10.4997	315.104	312.24	106.638	4.61203	7.60586	3.25466	41.4193	45.1927	49.7529
WBGene00001692	grd-3	9631.78	7611.06	25822.3	4794.71	2999.34	1313.14	3810.38	3855.2	10859.6	3748.16	3020.61	1038.66	6997.37	8011.31	8973.11	1359.7	1243.38	1321.28
WBGene00001693	grd-4	414.823	561.35	2363.91	137.846	24.2068	27.5135	454.399	508.722	1560.95	53.5676	93.5343	58.2955	457.513	896.907	942.551	232.805	243.924	229.871
WBGene00001694	grd-5	3057	5228.79	7657.95	5157.53	4683.45	1052.18	1631.46	1803.43	4475.2	7397.06	7873.39	1935.84	1928.75	2798.96	3111.46	2400.89	2430.55	2492.68
WBGene00001695	grd-6	952.233	380.091	41.2694	756.853	1103.14	114.223	0	43.3981	6.99979	4094.77	3072.88	730.827	18.4481	15.2117	15.6224	187.101	168.603	155.556
WBGene00001696	grd-7	311.938	146.118	1491.48	3.90131	11.5271	6.66993	832.152	1656.36	645.73	17.3307	30.2611	7.10921	261.963	396.675	472.577	2.8565	1.15879	3.14891
WBGene00001697	grd-8	13.1342	6.47356	49.5233	0	0	0	19.1614	31.3431	46.0819	0	0	0.710921	52.5771	40.3696	33.1976	0.714126	1.15879	0
WBGene00001698	grd-9	100.696	70.2844	305.394	5.20174	6.91624	10.0049	136.867	487.023	165.078	7.87759	12.3795	9.95289	82.0941	165.574	203.091	4.99888	5.21454	9.44674
WBGene00001699	grd-10	3054.81	5477.56	9581.11	1369.36	1855.86	483.57	1149.68	1229.61	4361.45	6541.55	8049.45	1534.17	2101.24	2776.72	3194.13	322.785	365.018	335.045
WBGene00001700	grd-11	10.9452	4.62397	7.4285	3.90131	13.8325	12.5061	0	12.055	2.91658	25.2083	31.6366	14.9293	0.922406	3.5104	1.30187	11.426	11.0085	15.7446
WBGene00001701	grd-12	66.7658	63.8108	61.9041	22.1074	23.0541	7.50367	41.0601	113.317	47.8319	61.4452	71.5262	36.257	19.3705	35.689	33.8485	24.9944	24.3345	39.6763
WBGene00001702	grd-13	1430.54	1000.63	1763.86	855.687	726.205	215.939	246.361	520.777	796.809	8027.27	6448.37	1451.7	425.229	416.567	489.501	145.682	152.96	169.412
WBGene00001703	grd-14	1295.91	1623.94	189.839	2176.93	2148.65	250.122	0	43.3981	103.247	5900.32	5020.59	1137.47	35.0514	82.4944	93.7343	372.06	363.279	380.389
WBGene00001704	grd-15	35.0247	90.6299	90.7927	46.8157	96.8274	20.0098	60.2215	101.262	41.9987	297.773	332.872	72.5139	33.2066	46.2202	41.6597	9.28364	25.4933	15.1148
WBGene00001705	grd-16	9.85069	7.39836	6.60311	1.30044	8.06895	15.0073	5.47469	14.466	8.16642	4.72655	12.3795	20.6167	5.53443	7.60586	6.50933	37.8487	26.6521	29.5998
WBGene00001707	grh-1	3513.41	1328.93	2320.99	317.306	423.043	238.45	1497.33	2063.82	1149.72	493.137	354.88	327.024	1389.14	978.816	1070.13	251.372	246.242	243.096
WBGene00001708	grk-1	1355.02	739.836	1188.56	1122.28	650.127	538.597	465.348	663.026	382.072	1323.44	826.678	867.323	631.848	539.431	516.841	721.982	756.108	805.492
WBGene00001709	grk-2	1338.6	1004.33	1390.78	356.319	333.132	320.99	558.418	600.34	782.81	686.926	613.475	440.771	906.725	846.591	832.543	404.195	414.266	396.763
WBGene00001710	grl-1	159.8	202.53	182.411	124.842	144.088	26.6797	93.0696	163.948	63.5814	406.484	233.836	90.9979	12.9137	45.6352	50.1218	27.1368	17.3818	23.302
WBGene00001711	grl-2	50.348	65.6604	25.587	2.60087	24.2068	15.0073	0	26.521	13.4163	42.539	17.8816	13.5075	1.84481	8.19093	9.76399	17.139	11.5879	15.7446
WBGene00001712	grl-3	116.019	172.937	708.183	5.20174	6.91624	12.5061	125.918	559.353	733.811	9.45311	24.7591	4.97645	87.6285	273.811	356.06	4.99888	4.63514	5.66805
WBGene00001713	grl-4	1324.37	760.181	705.707	1685.36	1415.52	443.55	136.867	284.498	361.656	6476.96	4579.05	1301.7	201.084	267.375	327.419	576.3	539.415	558.617
WBGene00001714	grl-5	540.693	533.606	220.379	321.208	612.087	116.724	136.867	279.676	106.163	757.824	913.335	223.94	51.6547	121.694	150.365	94.2646	115.299	88.7994
WBGene00001715	grl-6	27.363	14.7967	11.5554	2.60087	6.91624	2.50122	0	2.411	6.99979	70.8983	123.795	24.1713	3.68962	2.34027	5.85839	4.99888	4.05575	1.88935
WBGene00001716	grl-7	1633.02	851.736	248.442	634.612	1197.66	180.088	93.0696	347.185	146.996	1296.65	1083.9	340.531	79.3269	200.678	169.243	179.246	167.445	165.633
WBGene00001717	grl-8	111.641	48.0893	160.125	55.9187	24.2068	15.8411	46.5348	67.5081	100.33	31.5104	24.7591	22.0385	85.7837	75.4736	73.5554	29.9933	28.3903	25.1913
WBGene00001718	grl-9	342.585	300.558	3111.71	6.50218	5.76353	17.5086	2187.14	5784	1534.12	7.87759	5.50202	13.5075	807.105	1616.54	1739.29	17.8532	19.6994	16.3744
WBGene00001719	grl-10	320.695	422.631	278.156	135.245	343.507	193.428	303.845	552.12	238.576	206.393	283.354	137.208	186.326	232.856	268.184	174.961	150.642	180.748
WBGene00001720	grl-11	2.18904	12.0223	21.4601	5.20174	6.91624	1.66748	0	4.82201	4.08321	3.15104	5.50202	4.26553	2.76722	2.92533	6.50933	7.14126	2.31757	8.81696
WBGene00001721	grl-12	58.0096	102.652	43.7456	9.10305	25.3595	13.3399	101.282	122.961	107.913	45.69	37.1386	15.6403	121.758	114.673	118.47	17.139	12.7466	14.485
WBGene00001723	grl-14	77.711	62.886	52.8249	16.9057	29.9704	29.1809	158.766	144.66	108.497	20.4817	19.2571	98.1071	130.982	107.652	111.96	63.5572	75.9005	75.574
WBGene00001724	grl-15	641.389	938.666	39.6186	252.284	514.107	140.069	19.1614	4.82201	33.8323	471.08	613.475	229.627	19.3705	44.465	39.056	187.815	174.977	161.854
WBGene00001725	grl-16	5179.27	4131.06	91.6181	4175.7	5273.63	653.653	57.4842	110.906	89.8306	11559.6	8057.71	2130.63	39.6634	94.7807	143.205	682.705	635.594	665.681
WBGene00001726	grl-17	374.326	549.328	2683.34	11.7039	29.9704	61.6969	68.4336	209.757	172.661	18.9062	26.1346	51.1863	489.797	1168.38	1404.06	22.1379	29.549	32.7487
WBGene00001727	grl-18	26.2685	11.0975	10.73	7.80261	5.76353	16.6748	0	7.23301	7.5831	9.45311	12.3795	21.3276	3.68962	5.2656	6.50933	11.426	12.7466	23.302
WBGene00001728	grl-19	120.397	187.733	1091.99	0	1.15271	12.5061	405.127	1304.35	821.892	1.57552	1.3755	0.710921	308.083	683.943	874.203	0.714126	0	0
WBGene00001729	grl-20	1577.2	1411.24	11349.1	14.3048	19.596	44.1883	6435.49	14521.5	5541.5	4.72655	2.75101	3.5546	1688.92	3330.78	4232.36	2.14238	3.47636	3.14891
WBGene00001730	grl-21	412.634	540.08	93.2689	686.63	1303.71	257.626	21.8987	55.4531	96.8304	8804	8606.53	1832.04	46.1203	144.511	192.676	220.665	219.011	241.207
WBGene00001731	grl-22	107.263	101.727	207.173	105.335	86.453	35.8509	142.342	303.787	194.827	77.2004	101.787	46.2099	101.465	178.445	223.921	83.5528	75.9005	68.6463
WBGene00001732	grl-23	7380.35	6172.08	40385.4	94.9318	136.019	180.088	12720.4	18338.1	20721.1	319.83	222.832	61.8501	5317.67	10666.9	12824.7	16.4249	12.7466	8.81696
WBGene00001733	grl-24	8.75617	9.24794	26.4124	0	2.30541	0.833741	0	0	40.2488	6.30207	0	0.710921	22.1377	25.7429	42.9616	2.8565	1.15879	1.88935
WBGene00001735	grl-26	13.1342	14.7967	9.07927	15.6052	8.06895	0.833741	8.21203	12.055	10.4997	6.30207	6.87752	5.68737	4.61203	10.5312	9.76399	9.99777	4.05575	6.29783
WBGene00001736	grl-27	9.85069	4.62397	1.65078	23.4078	33.4285	1.66748	16.4241	2.411	9.91637	20.4817	22.0081	7.82013	2.76722	5.85066	3.9056	6.42714	10.4291	5.03826
WBGene00001740	gro-1	511.141	587.244	439.932	652.819	651.279	1349.83	640.538	556.942	979.97	463.202	613.475	821.825	1160.39	1039.66	1001.79	914.796	921.235	915.704
WBGene00001743	grp-1	858.104	879.48	1032.56	1812.81	1179.22	3040.65	1393.31	1137.99	1560.37	779.882	894.078	2462.63	1108.73	1248.53	1214.64	3175	3258.51	3261.02
WBGene00001744	gars-1	3980.77	2462.73	2259.09	6939.12	3372.82	3545.07	3670.78	3732.23	3135.32	7800.39	6624.43	4292.54	3316.05	3169.3	3086.72	3000.76	2935.78	2818.28
WBGene00001745	gsa-1	2141.98	572.448	784.119	619.007	557.91	330.995	588.529	1311.59	387.322	1633.81	1481.42	521.105	1068.15	642.403	526.605	258.514	239.289	225.462
WBGene00001746	gsk-3	3313.11	1396.44	2224.42	3314.81	2481.78	1679.99	1979.1	3047.51	1760.45	3444.08	2690.49	2335.38	4022.61	2538.6	2436.44	1935.28	1893.46	1932.8
WBGene00001747	gsp-1	5864.44	4157.88	4533.86	7273.34	5061.54	3184.06	4001.99	3867.25	3309.73	7058.32	5437.37	4259.84	4463.52	3575.93	3494.21	3832	3578.91	3609.92
WBGene00001748	gsp-2	20301.2	24722.5	31368.1	15390.7	16972.5	16133.7	21170.6	18750.4	16937.7	15153.3	12750.9	11791.3	18362.3	19164.4	18982.5	10941.1	10850.9	10697.5
WBGene00001749	gst-1	6234.39	6926.71	7381.45	10273.4	4065.6	8588.37	4836.88	4542.33	5464.5	9038.75	6778.49	5545.89	3283.76	4333	4678.25	7651.86	7959.7	7821.9
WBGene00001750	gst-2	65.6712	103.577	128.761	16.9057	43.8029	27.5135	19.1614	16.877	67.0813	20.4817	50.8937	25.5932	76.5597	63.7722	78.7629	49.2747	61.9951	51.0124
WBGene00001751	gst-3	536.315	875.78	1893.44	35.1118	199.418	154.242	320.269	467.735	847.558	70.8983	114.167	90.9979	567.279	778.138	923.023	119.973	119.355	110.212
WBGene00001752	gst-4	1894.62	2271.3	790.722	1000.03	673.181	705.345	238.149	325.486	613.648	1243.08	1185.68	578.69	396.634	603.788	719.281	1748.18	1869.12	1895.02
WBGene00001753	gst-5	997.108	1486.14	1950.39	963.623	2093.32	1253.11	695.285	976.457	850.474	1753.55	1962.84	972.54	493.487	681.602	789.581	2163.09	2365.66	2198.57
WBGene00001754	gst-6	461.888	763.88	588.502	629.411	1445.49	1404.02	169.715	221.812	344.74	2223.06	2684.98	689.593	226.912	313.596	316.353	685.561	685.422	702.208
WBGene00001755	gst-7	922.681	1604.52	1645.82	4632.15	6842.47	5619.42	1702.63	1653.95	1290.29	3154.19	3414	4129.03	446.444	935.521	893.731	4886.77	5452.09	4972.14
WBGene00001756	gst-8	12.0397	6.47356	2.47617	5.20174	41.4974	33.3497	2.73734	2.411	1.74995	15.7552	42.6406	19.1949	0	4.68053	2.60373	15.7108	20.2788	14.485
WBGene00001757	gst-9	28.4575	36.9918	28.0632	61.1205	108.354	74.203	60.2215	24.11	28.5825	103.984	155.432	67.5375	23.9825	28.0832	25.3864	134.97	114.72	131.625
WBGene00001758	gst-10	1780.79	2974.14	2429.12	1386.26	912.944	1145.56	689.81	1456.25	1254.13	3940.37	3088.01	1212.12	689.959	1259.06	1483.48	2652.26	2526.73	2499.61
WBGene00001759	gst-11	151.044	205.304	274.029	28.6096	70.3151	40.8533	125.918	91.6182	99.747	167.005	209.077	56.1627	75.6373	106.482	117.168	59.2725	50.9866	60.4592
WBGene00001760	gst-12	66.7658	114.675	182.411	29.91	176.364	161.746	35.5855	36.1651	40.2488	37.8124	101.787	48.3426	50.7323	50.9008	51.4237	89.9799	88.0677	88.1696
WBGene00001761	gst-13	1615.51	2520.06	1688.74	3967.63	3318.64	4571.4	547.469	834.207	1291.46	7975.27	7855.51	2785.39	823.708	1130.93	1144.99	3793.44	3717.97	3773.03
WBGene00001762	gst-14	53.6315	75.8331	71.8088	20.807	87.6057	267.631	24.6361	81.9741	12.8329	367.096	495.182	115.169	3.68962	9.36106	9.76399	75.6974	80.5356	64.2379
WBGene00001763	gst-15	2286.45	2668.96	3452.6	96.2322	542.925	1133.05	2072.17	2071.05	1346.29	121.315	143.052	565.182	2021.91	2307.5	2459.22	578.442	584.608	541.613
WBGene00001764	gst-16	123.681	145.193	406.091	81.9274	93.3692	158.411	62.9589	132.605	177.911	94.5311	112.791	77.4904	117.145	119.354	149.715	134.256	148.325	139.182
WBGene00001766	gst-18	39.4027	36.9918	9.90466	3.90131	10.3744	0.833741	2.73734	4.82201	5.83316	1.57552	0	1.42184	5.53443	5.2656	2.60373	1.42825	1.73818	3.14891
WBGene00001767	gst-19	3.28356	14.7967	19.8093	5.20174	8.06895	8.33741	16.4241	38.5761	8.74974	0	9.62853	4.97645	4.61203	5.2656	3.25466	7.14126	9.27029	10.7063
WBGene00001768	gst-20	2892.82	4376.13	8861.37	534.479	1310.63	2411.18	1927.09	1907.1	1976.27	2788.67	2888.56	1319.47	1393.75	1900.88	2004.22	1327.56	1389.38	1325.06
WBGene00001769	gst-21	54.726	39.7662	73.4596	18.2061	36.8866	21.6773	30.1108	43.3981	19.2494	47.2655	85.2813	27.7259	15.6809	17.552	15.6224	26.4227	33.6048	25.8211
WBGene00001770	gst-22	99.6014	175.711	15.6824	102.734	103.744	134.232	21.8987	19.288	5.24984	489.986	389.268	145.739	2.76722	10.5312	6.50933	155.679	158.754	159.965
WBGene00001771	gst-23	70.0493	89.7051	165.903	26.0087	48.4137	42.5208	84.8576	84.3851	111.413	69.3228	61.8977	34.1242	112.533	113.503	128.885	39.9911	42.8751	40.3061
WBGene00001772	gst-24	190.447	274.664	301.267	55.9187	91.0638	156.743	221.725	783.576	582.149	274.14	387.892	329.867	149.43	242.803	259.722	487.748	505.231	563.026
WBGene00001774	gst-26	523.181	977.508	155.173	1853.12	1241.47	513.585	221.725	467.735	181.994	4143.61	2910.57	801.208	54.4219	118.768	130.187	729.837	770.013	595.145
WBGene00001775	gst-27	1033.23	1319.68	558.788	3070.33	4093.26	2487.05	514.62	1280.24	397.821	6670.74	4367.23	1448.15	131.904	232.271	291.618	1179.74	1204.56	1186.51
WBGene00001776	gst-28	248.456	464.247	402.79	929.811	1272.59	388.523	150.554	176.003	233.326	1325.01	1114.16	359.015	96.8526	132.81	166.639	453.47	494.802	480.524
WBGene00001777	gst-29	112.736	161.839	351.615	187.263	401.142	152.575	21.8987	69.9191	47.2486	653.84	477.3	174.176	55.3443	91.2703	88.5268	216.38	216.693	222.943
WBGene00001778	gst-30	35.0247	46.2397	123.808	28.6096	43.8029	55.0269	24.6361	24.11	45.4986	26.7838	23.3836	32.7024	22.1377	46.8053	41.6597	75.6974	75.3211	66.1272
WBGene00001779	gst-31	22.9849	47.1645	77.5865	18.2061	17.2906	31.6822	21.8987	24.11	29.7491	17.3307	24.7591	24.1713	17.5257	25.7429	33.1976	29.9933	46.9308	58.5698
WBGene00001780	gst-32	7.66164	2.77438	8.25388	10.4035	19.596	21.6773	10.9494	9.64402	2.33326	6.30207	13.755	13.5075	2.76722	2.34027	3.25466	10.7119	11.0085	17.6339
WBGene00001781	gst-33	40.4973	29.5934	39.6186	10.4035	189.044	112.555	24.6361	14.466	10.4997	59.8697	56.3957	59.0064	6.45684	5.2656	9.11306	89.9799	115.879	100.135
WBGene00001782	gst-34	126.964	61.9612	234.41	1.30044	20.7487	4.16871	57.4842	14.466	128.329	48.8411	35.7631	14.9293	109.766	106.482	130.187	7.85539	9.84968	7.5574
WBGene00001783	gst-35	219.999	172.937	392.885	45.5152	71.4678	55.8607	62.9589	55.4531	45.4986	274.14	144.428	60.4283	29.517	44.465	62.4895	49.2747	62.5744	58.5698
WBGene00001784	gst-36	1240.09	1758.03	1077.96	2736.12	1761.34	1113.88	1738.21	1808.25	1471.12	2553.92	2286.09	1050.74	1170.53	1486.65	1717.81	1704.62	1724.85	1689.08
WBGene00001786	gst-38	246.267	508.637	55.301	300.401	84.1476	77.5379	1363.2	735.356	1916.78	3094.32	3378.24	654.758	1258.16	1520	1475.66	132.827	128.625	134.144
WBGene00001787	gst-39	186.069	237.672	351.615	561.788	350.423	285.973	265.522	315.842	320.24	1712.59	1243.46	410.912	247.205	356.305	363.22	372.774	329.675	392.985
WBGene00001788	gst-40	164.178	271.89	361.52	66.3222	94.522	34.1834	139.604	130.194	144.662	244.205	229.709	86.7323	154.042	139.831	185.516	64.2714	66.6302	60.4592
WBGene00001789	gst-41	2459.39	3252.5	1534.4	89.73	106.049	202.599	862.263	597.929	1240.71	173.307	408.525	159.957	1408.51	1569.15	1665.74	381.343	369.073	392.985
WBGene00001790	gst-42	990.541	1143.97	1314.02	1326.44	1178.07	1449.04	897.848	1260.96	813.142	2185.24	1763.4	816.137	832.932	997.538	1081.85	1208.3	1315.22	1265.86
WBGene00001791	gst-43	349.152	426.33	359.044	240.581	312.384	368.514	396.915	460.502	569.316	502.59	452.541	312.094	360.661	431.194	455.002	367.775	385.296	354.568
WBGene00001792	gst-44	3.28356	10.1727	5.77772	32.5109	257.054	43.3546	13.6867	4.82201	1.74995	9.45311	22.0081	32.7024	0	0	3.25466	27.8509	35.343	28.97
WBGene00001793	gsy-1	3403.96	2734.62	3010.19	7855.93	6963.5	4156.2	2474.56	2075.87	1500.29	4101.07	3041.24	3396.78	2134.45	2079.33	2068.66	2918.63	2800.21	2844.1
WBGene00001794	gta-1	12238.9	19224.6	13835.2	18086.5	23876	17310.1	5685.46	6082.96	6023.9	27166.7	25259.8	10671.6	5175.62	6481.95	6746.27	13180.6	13470.3	13379.1
WBGene00001795	gtl-1	2399.19	1345.58	2217.82	974.026	1095.07	3991.12	982.706	1056.02	1448.37	3968.73	4299.83	1669.95	1943.51	1686.75	1618.22	1153.31	1093.89	1151.87
WBGene00001796	gtl-2	2456.1	1354.82	1955.35	215.872	145.241	151.741	470.823	870.372	1240.71	209.544	407.149	268.017	1514.59	1246.78	1256.95	319.929	308.816	310.483
WBGene00001803	lite-1	989.447	772.203	2660.23	102.734	239.763	140.069	744.557	949.936	708.729	362.369	266.848	158.535	697.339	752.395	799.345	142.111	154.698	143.591
WBGene00001804	gur-3	10.9452	8.32315	8.25388	0	2.30541	2.50122	5.47469	4.82201	10.4997	4.72655	5.50202	10.6638	8.30165	9.36106	8.46213	12.8543	9.27029	6.92761
WBGene00001805	gur-4	26.2685	40.691	18.9839	54.6183	101.438	42.5208	16.4241	4.82201	13.4163	311.953	206.326	70.3812	8.30165	20.4773	20.1789	45.7041	33.6048	46.6039
WBGene00001806	gur-5	401.689	712.092	545.582	35.1118	81.8422	62.5306	169.715	137.427	121.913	25.2083	20.6326	24.1713	118.068	166.159	171.195	45.7041	67.789	63.6081
WBGene00001808	gut-2	290.048	502.163	382.98	1113.17	1190.75	1408.19	670.649	455.68	539.567	778.306	716.638	720.874	297.015	420.078	444.587	977.639	1040.59	965.457
WBGene00001811	haf-1	363.381	354.196	400.313	180.761	199.418	275.135	229.937	241.1	254.326	195.364	187.069	206.167	266.575	261.525	270.788	229.949	244.504	221.684
WBGene00001812	haf-2	1566.26	1130.1	1074.66	3476.06	1957.3	3243.25	2318.53	2382.07	2469.18	1430.57	1335.61	2530.88	1960.11	1769.24	1730.18	2540.86	2556.86	2589.67
WBGene00001813	haf-3	1413.03	1236.45	869.134	2719.21	1603.42	1711.67	1708.1	1314	1220.88	2791.82	2799.15	1771.61	1370.69	1287.15	1268.02	1509.66	1449.64	1416.38
WBGene00001814	haf-4	2333.52	1351.12	576.121	2698.4	2949.78	1884.26	405.127	482.201	364.572	13992.2	8790.85	2508.84	689.037	542.357	484.294	614.148	580.552	572.473
WBGene00001815	hmt-1	1070.44	750.008	375.552	2624.28	1339.45	1499.9	900.586	720.89	544.234	3321.19	2705.62	1832.75	832.01	673.411	566.311	1225.44	1274.66	1308.69
WBGene00001816	haf-6	600.892	650.131	250.093	1684.06	937.151	939.627	281.946	315.842	276.492	1616.48	1559.82	736.514	382.798	331.733	350.202	594.867	595.616	654.344
WBGene00001817	haf-7	1073.72	932.193	967.355	395.332	237.458	456.89	339.43	499.078	548.317	2111.19	1907.82	644.805	513.78	495.551	545.482	429.904	464.094	466.669
WBGene00001819	haf-9	2120.09	1521.29	411.043	3050.82	4410.26	2480.38	147.816	453.269	267.159	14367.2	11686.3	2931.13	223.222	299.554	300.731	969.783	1050.44	1036.62
WBGene00001820	ham-1	467.36	345.873	374.726	118.34	123.34	170.917	199.826	270.032	166.828	801.939	616.226	466.364	178.024	147.437	174.45	409.194	420.06	381.019
WBGene00001821	ham-2	1028.85	563.2	1391.6	96.2322	172.906	227.611	665.174	819.741	681.313	231.601	162.31	223.94	835.699	662.88	693.894	234.947	232.337	231.13
WBGene00001823	hap-1	598.703	952.538	734.596	633.312	892.195	902.942	635.063	537.654	680.146	1055.6	1089.4	590.064	582.038	757.076	742.063	627.717	668.04	603.962
WBGene00001824	hbl-1	1663.67	515.111	1075.48	301.701	328.521	293.477	448.924	614.806	548.317	923.254	653.365	814.715	1095.82	662.88	681.527	732.693	763.061	700.319
WBGene00001827	hcf-1	2250.33	1709.02	1536.87	7157.6	4067.9	6221.38	6123.44	4530.28	4817.6	2298.68	2632.72	7047.36	5534.43	4972.48	4613.16	6885.6	7046	7071.2
WBGene00001828	hch-1	67.8603	46.2397	5.77772	0	2.30541	148.406	8.21203	12.055	1.16663	0	0	541.011	1.84481	2.34027	1.30187	675.563	670.358	668.2
WBGene00001829	hcp-1	1709.64	767.579	250.918	10234.4	4028.71	4369.64	7388.09	5441.64	3473.06	1239.93	1491.05	6551.14	4156.36	3303.87	2903.16	6093.64	5899.96	5903.59
WBGene00001830	hcp-2	1420.69	782.376	263.299	6377.34	3193	4862.38	6616.16	5943.13	5783.58	1139.1	1738.64	5820.31	9009.13	7039.52	6603.06	5343.81	5401.68	5145.96
WBGene00001831	hcp-3	413.729	491.066	314.473	2747.82	1958.45	2030.16	3933.56	2743.72	2190.93	504.166	552.953	1872.57	1491.53	1773.92	1591.53	1924.57	1906.78	1738.2
WBGene00001832	hcp-4	1467.75	982.132	459.741	7399.48	3165.33	3475.03	5641.66	4122.82	3629.39	1507.77	1668.49	4210.07	6570.29	4714.46	4375.57	4066.95	4123.54	3875.68
WBGene00001833	hcp-6	1240.09	574.297	255.045	3887	1578.06	2740.51	2233.67	2140.97	1449.54	868.111	1155.42	4237.09	2842.85	2043.05	1820.66	3817	3796.76	3756.03
WBGene00001834	hda-1	2776.8	1681.28	1812.55	6614.01	3384.35	3544.23	4182.66	2864.27	2496.01	2881.62	2202.18	4527.14	2627.01	2284.1	2183.88	4236.91	4074.29	4188.69
WBGene00001835	hda-2	794.622	955.313	759.357	1252.32	980.953	1542.42	1308.45	1140.4	1458.29	527.799	656.116	1298.14	1299.67	1471.44	1408.62	1516.09	1509.9	1445.98
WBGene00001836	hda-3	779.299	1035.77	615.74	2554.06	1724.45	1584.94	1620.51	1097.01	1083.8	932.707	1141.67	1879.67	913.181	978.231	904.146	1933.85	1905.62	1892.5
WBGene00001837	hda-4	3174.11	1347.43	2418.39	1257.52	1166.54	1237.27	1453.53	1769.68	1468.79	1975.7	1430.52	1197.9	2420.39	1806.68	1790.72	881.946	874.304	857.135
WBGene00001838	hda-10	306.466	395.812	185.712	1408.37	1031.67	698.675	1182.53	795.631	419.987	636.509	595.593	841.73	478.728	420.663	425.71	678.42	736.988	726.14
WBGene00001839	hdl-1	8.75617	5.54877	2.47617	192.464	153.31	168.416	95.807	103.673	131.246	14.1797	31.6366	178.441	252.739	195.997	167.29	327.784	329.095	337.564
WBGene00001841	hen-1	48.1589	41.6158	62.7295	18.2061	11.5271	20.8435	30.1108	9.64402	19.2494	11.0286	20.6326	23.4604	20.2929	30.4234	31.2448	101.406	111.243	117.14
WBGene00001842	her-1	12.0397	20.3455	9.90466	22.1074	16.1379	29.1809	27.3734	19.288	19.2494	6.30207	6.87752	59.0064	23.9825	35.104	35.1504	101.406	92.7029	86.91
WBGene00001843	hgo-1	2619.19	3194.24	3526.06	3193.87	3259.85	4056.99	1842.23	2869.09	1424.46	4049.08	3394.75	2203.14	1367.93	1668.02	1831.72	2820.8	2811.79	2709.33
WBGene00001844	hid-1	1143.77	798.098	1074.66	768.557	639.752	783.717	665.174	848.673	576.316	2089.14	1775.78	970.407	682.58	634.797	611.877	766.257	792.03	688.353
WBGene00001851	hif-1	19356.6	6883.25	11516.6	6861.1	8199.2	7761.3	8819.72	10369.7	6562.88	15402.3	10365.8	5597.08	7401.38	5962.41	6194.28	3723.45	3696.53	3596.69
WBGene00001852	hil-1	12501.6	18900	23011	546.183	4487.49	3289.11	14362.8	12269.6	13483.3	256.809	244.84	1851.24	12419.3	15220.5	15508.5	2285.92	2307.72	2258.4
WBGene00001853	hil-2	1058.4	698.22	457.265	1323.84	1670.27	1303.97	1959.94	2362.78	1117.05	1948.92	1662.98	2947.48	1322.73	1101.09	1174.28	3417.09	3627.58	3335.96
WBGene00001854	hil-3	5606.13	3280.25	5109.15	568.29	1571.14	932.123	6739.34	6422.91	3457.9	2750.85	1990.36	2587.75	5783.48	3966.75	4108.04	2612.99	2671	2635.64
WBGene00001855	hil-4	878.9	513.261	80.8881	9200.58	4368.76	3203.23	5901.71	3995.03	1967.52	2033.99	2210.44	4828.57	2808.72	1852.91	1984.69	4816.78	4828.08	4791.39
WBGene00001856	hil-5	1006.96	528.058	258.347	8560.77	5974.48	4648.11	5688.2	4224.08	2163.52	3986.06	3939.44	5804.67	2365.97	1653.4	1578.51	5395.94	5398.2	5197.6
WBGene00001857	hil-6	8.75617	11.0975	1.65078	5.20174	2.30541	5.83619	10.9494	38.5761	9.91637	11.0286	2.75101	31.2805	20.2929	13.4565	15.6224	41.4193	23.7551	25.1913
WBGene00001858	hil-7	101.79	79.5323	161.776	9.10305	32.2758	283.472	95.807	156.715	71.7478	36.2369	24.7591	718.741	55.3443	69.6229	52.7255	686.989	777.545	703.468
WBGene00001859	hil-8	177.312	130.396	203.046	15.6052	29.9704	28.3472	229.937	176.003	267.742	7.87759	20.6326	48.3426	346.824	303.064	276.646	69.2702	61.4157	72.425
WBGene00001860	him-1	2687.05	1466.72	2069.25	7448.89	3618.35	6283.91	5190	4308.46	4127.54	2459.38	3145.78	7387.89	4918.27	4160.99	3963.53	7142.69	7106.84	7001.3
WBGene00001863	him-4	5648.82	1451	2562.01	2270.56	942.914	722.854	1691.68	2661.75	1743.53	6626.63	9107.22	2492.49	3536.5	2324.47	2210.57	990.493	899.218	894.922
WBGene00001864	him-5	381.988	384.715	275.68	706.136	723.9	1045.51	1004.6	687.136	1119.38	138.646	226.958	609.259	1235.1	1205.24	1084.45	830.529	877.201	840.13
WBGene00001865	him-6	510.047	333.851	342.536	3127.55	1266.82	1503.24	2017.42	1622.61	1500.29	571.913	691.879	1690.57	2613.17	2002.68	1914.39	1487.52	1438.05	1532.26
WBGene00001867	him-8	332.734	444.826	277.331	1282.23	1164.23	2336.98	925.222	752.233	1090.22	329.283	423.655	1401.23	967.603	1023.28	911.957	1813.17	1999.49	1916.43
WBGene00001869	him-10	432.336	393.962	204.696	2647.69	1608.03	2952.28	2088.59	1509.29	1800.7	450.598	605.222	2566.42	1792.23	1546.92	1515.37	2751.53	2819.91	2894.48
WBGene00001872	him-14	234.227	211.778	90.7927	1175.59	705.457	1489.9	503.671	571.408	722.145	187.487	400.272	899.315	866.139	840.74	796.742	1036.2	1024.37	1054.26
WBGene00001874	him-17	2093.82	1360.37	1621.89	4113.28	2064.5	3082.34	4204.56	3898.59	3197.74	1829.18	1877.56	3890.87	3843.66	3339.56	3293.72	3629.19	3760.26	3514.19
WBGene00001875	his-1	19.7014	22.1951	6.60311	5.20174	29.9704	30.8484	32.8481	24.11	6.99979	33.0859	11.004	40.5225	2.76722	13.4565	14.3205	30.7074	37.6605	40.9359
WBGene00001876	his-2	14.2288	8.32315	3.30155	15.6052	36.8866	19.1761	30.1108	31.3431	6.99979	26.7838	35.7631	30.5696	8.30165	2.92533	2.60373	60.7007	38.8193	42.8252
WBGene00001877	his-3	49.2534	57.3373	9.07927	57.2192	292.788	45.8558	46.5348	24.11	15.7495	127.617	94.9098	80.3341	5.53443	8.776	9.76399	86.4093	57.9393	66.757
WBGene00001878	his-4	16.4178	7.39836	0.825388	13.0044	78.3841	21.6773	19.1614	21.699	2.91658	48.8411	22.0081	26.3041	23.9825	5.85066	2.60373	58.5583	23.1757	29.5998
WBGene00001879	his-5	36.1192	20.3455	28.8886	18.2061	131.409	25.846	32.8481	33.7541	15.1662	70.8983	22.0081	36.9679	9.22406	9.94613	16.9243	44.9899	31.2872	39.6763
WBGene00001880	his-6	33.9301	18.4959	11.5554	23.4078	103.744	25.0122	84.8576	62.6861	25.0826	50.4166	50.8937	41.9443	39.6634	19.3072	33.8485	52.1312	37.0812	45.9742
WBGene00001881	his-7	20.7959	26.819	41.2694	22.1074	53.0245	15.0073	16.4241	28.932	8.16642	51.9921	33.0121	36.257	0	9.94613	12.3677	24.9944	26.6521	40.3061
WBGene00001882	his-8	8.75617	8.32315	8.25388	19.5065	12.6798	5.00245	41.0601	19.288	4.08321	6.30207	2.75101	16.3512	2.76722	2.34027	8.46213	19.9955	19.6994	13.2254
WBGene00001890	his-16	1.09452	0	0.825388	1.30044	2.30541	3.33497	0	0	2.91658	7.87759	1.3755	4.26553	8.30165	5.2656	3.25466	9.99777	6.95272	10.7063
WBGene00001891	his-17	30.6466	12.0223	35.4917	0	39.192	9.17116	5.47469	2.411	4.08321	12.6041	13.755	11.3747	1.84481	2.34027	1.9528	19.2814	10.4291	6.92761
WBGene00001892	his-18	25.174	29.5934	23.1109	3.90131	77.2314	13.3399	5.47469	14.466	9.91637	42.539	20.6326	29.8587	5.53443	4.09546	5.85839	35.7063	27.8109	28.3402
WBGene00001898	his-24	3984.06	2886.28	4240.02	667.123	2091.01	1354	3750.16	5188.48	1716.11	3514.98	2830.79	4593.97	2129.83	1777.43	1935.87	4775.36	4756.82	4851.22
WBGene00001899	his-25	13.1342	17.5711	31.3648	2.60087	16.1379	9.17116	19.1614	14.466	15.7495	3.15104	1.3755	3.5546	15.6809	18.7221	18.2261	2.14238	1.73818	3.7787
WBGene00001905	his-31	9.85069	15.7215	9.90466	11.7039	10.3744	35.0171	8.21203	9.64402	13.4163	31.5104	20.6326	63.272	7.37924	16.9669	11.7168	75.6974	61.4157	75.574
WBGene00001906	his-32	45.9699	36.9918	12.3808	33.8113	57.6353	48.357	101.282	79.5631	32.0824	116.588	101.787	166.355	67.3356	46.2202	59.2349	152.109	154.698	158.705
WBGene00001909	his-35	2008.45	3000.03	4021.29	2160.02	2582.06	1783.37	4158.02	3657.49	4269.87	3801.73	3171.91	1854.79	3060.54	3766.07	3745.47	1536.09	1695.88	1689.08
WBGene00001910	C50F4.6	223.282	308.881	252.569	322.508	454.166	926.287	437.975	219.401	378.572	192.213	247.591	841.73	181.714	261.525	264.93	1067.62	1145.46	1095.82
WBGene00001911	his-37	4484.25	6388.48	8457.76	2706.21	5277.09	4059.49	6520.35	6434.97	6392.56	2794.97	2518.55	2445.57	4613.87	6262.55	6598.5	3397.81	3489.1	3523.01
WBGene00001912	his-38	14.2288	48.0893	17.3332	126.142	138.325	54.1932	41.0601	40.9871	77.581	33.0859	38.5141	38.3897	44.2755	69.6229	74.8573	83.5528	64.892	71.7953
WBGene00001914	his-40	20.7959	24.0447	7.4285	102.734	176.364	40.8533	46.5348	9.64402	30.9157	34.6614	44.0161	46.2099	21.2153	21.0624	27.3392	49.2747	44.0339	49.1231
WBGene00001915	his-41	1483.08	1139.35	2298.71	998.734	1033.98	1071.36	1647.88	1738.33	1674.12	1619.63	1508.93	1007.37	1272	1574.41	1552.47	938.362	973.38	965.457
WBGene00001922	his-48	54.726	14.7967	13.2062	59.82	85.3003	66.6993	112.231	120.55	39.6655	115.013	72.9017	91.7088	391.1	24.5728	34.4994	269.226	103.132	113.361
WBGene00001929	his-55	2.18904	0.924794	0	6.50218	11.5271	1.66748	0	4.82201	1.16663	3.15104	5.50202	5.68737	4.61203	3.5104	2.60373	12.8543	7.53211	8.81696
WBGene00001931	his-57	4.37808	5.54877	1.65078	18.2061	36.8866	25.0122	27.3734	21.699	15.7495	11.0286	5.50202	24.1713	8.30165	16.3819	15.6224	22.1379	31.2872	21.4126
WBGene00001933	his-59	252.834	74.9084	24.7617	132.644	334.285	166.748	309.32	670.259	97.997	261.536	162.31	194.792	582.96	107.067	131.488	331.355	184.826	216.645
WBGene00001934	his-60	178.407	135.945	80.8881	141.747	380.393	396.027	511.883	368.884	422.321	286.744	187.069	333.422	335.756	356.89	339.136	329.212	347.056	384.797
WBGene00001935	his-61	74.4274	36.9918	28.8886	123.541	244.374	167.582	131.392	108.495	54.2484	217.422	123.795	165.645	81.1717	63.7722	75.5082	239.232	209.161	177.599
WBGene00001936	his-62	153.233	20.3455	20.6347	79.3266	140.63	130.064	260.048	245.922	72.9145	245.781	112.791	169.91	662.287	80.7392	93.7343	371.346	196.414	161.224
WBGene00001937	his-63	66.7658	24.9695	10.73	53.3179	77.2314	96.714	104.019	144.66	31.499	130.768	63.2732	119.435	94.0854	30.4234	31.8957	210.667	119.934	89.4292
WBGene00001938	his-64	42.6863	16.6463	51.9995	48.1161	94.522	188.426	153.291	214.579	109.663	267.838	41.2651	177.73	123.602	111.748	128.885	247.088	194.097	225.462
WBGene00001940	his-66	1.09452	2.77438	1.65078	7.80261	9.22165	5.00245	0	12.055	0	3.15104	2.75101	13.5075	3.68962	3.5104	1.30187	9.99777	8.1115	9.44674
WBGene00001941	his-67	21.8904	1.84959	3.30155	89.73	58.788	145.071	54.7469	48.2201	20.416	53.5676	27.5101	126.544	35.0514	25.7429	33.8485	190.672	168.603	201.531
WBGene00001942	his-68	48.1589	47.1645	16.5078	414.839	379.241	337.665	673.386	400.227	239.159	105.56	127.922	302.852	166.955	195.412	182.912	339.924	366.176	375.98
WBGene00001943	his-69	0	0.924794	9.07927	3.90131	4.61083	5.83619	38.3228	21.699	51.9151	1.57552	6.87752	7.82013	40.5858	40.9546	48.169	6.42714	6.95272	1.88935
WBGene00001944	his-70	2.18904	1.84959	4.95233	198.967	288.177	135.9	421.551	306.198	569.899	56.7187	103.163	152.137	1825.44	2617.59	2706.58	1069.05	1177.91	1125.42
WBGene00001945	his-71	3055.9	2309.21	4067.51	1183.4	2291.58	1584.11	4524.83	4766.56	3050.16	3007.66	2225.57	1096.24	2885.28	3267.01	3327.57	887.659	866.772	881.066
WBGene00001946	his-72	3843.96	4091.29	3627.58	4823.31	5164.13	3967.78	7795.95	6584.45	5543.25	4212.94	3507.54	4940.19	5252.18	4799.88	4929.51	4181.21	4279.98	4025.57
WBGene00001947	his-73	49.2534	43.4653	23.1109	22.1074	55.3299	10.0049	180.665	135.016	106.163	29.9348	26.1346	38.3897	126.37	116.428	117.168	47.1323	50.4072	40.3061
WBGene00001948	hlh-1	558.206	676.95	453.964	94.9318	161.379	102.55	325.744	388.172	326.657	616.028	506.186	192.66	362.505	377.368	376.89	96.407	90.9647	110.212
WBGene00001950	hlh-3	27.363	24.9695	24.7617	70.2235	58.788	116.724	123.18	57.8641	20.9994	23.6328	11.004	132.231	21.2153	15.2117	24.7354	135.684	147.745	144.22
WBGene00001951	hlh-4	50.348	38.8414	39.6186	11.7039	9.22165	3.33497	16.4241	19.288	40.8321	17.3307	20.6326	16.3512	41.5082	29.2533	32.5466	13.5684	9.84968	10.7063
WBGene00001952	hlh-6	72.2384	32.3678	109.777	5.20174	17.2906	25.846	43.7975	24.11	78.7476	3.15104	16.5061	21.3276	76.5597	77.8138	78.7629	18.5673	20.2788	21.4126
WBGene00001953	hlh-8	44.8753	73.0588	82.5388	39.0131	73.7732	40.8533	35.5855	38.5761	20.9994	167.005	123.795	50.4754	25.8274	22.8176	29.9429	32.8498	35.9224	30.8594
WBGene00001954	hlh-10	20.7959	49.0141	67.6819	6.50218	12.6798	4.16871	19.1614	21.699	22.166	23.6328	35.7631	14.9293	22.1377	25.1579	27.9901	13.5684	14.4848	11.3361
WBGene00001955	hlh-11	3856	2158.47	4586.68	1979.26	3681.75	2099.36	1658.83	2309.74	1342.79	3596.91	2738.63	1148.85	2119.69	1716	1758.17	744.119	760.164	700.948
WBGene00001956	hlh-12	15.3233	25.8942	44.571	10.4035	23.0541	15.0073	35.5855	65.0971	60.6648	23.6328	22.0081	9.24197	79.3269	78.984	77.461	16.4249	15.6436	19.5233
WBGene00001957	hlh-13	131.342	157.215	264.95	6.50218	35.7339	50.0245	24.6361	16.877	27.4158	15.7552	5.50202	17.0621	20.2929	48.5605	52.0746	25.7085	21.4375	27.0807
WBGene00001958	hlh-14	14.2288	16.6463	13.2062	1.30044	3.45812	39.1858	5.47469	9.64402	3.49989	12.6041	13.755	120.146	0	4.68053	2.60373	122.116	103.711	86.91
WBGene00001959	hlh-15	18.6069	53.6381	101.523	5.20174	10.3744	7.50367	10.9494	21.699	19.2494	12.6041	9.62853	4.26553	18.4481	26.328	23.4336	3.57063	2.31757	3.14891
WBGene00001960	hlh-16	22.9849	43.4653	28.8886	11.7039	13.8325	45.8558	24.6361	48.2201	17.4995	22.0573	16.5061	41.9443	2.76722	10.5312	14.3205	52.8453	45.7721	42.8252
WBGene00001961	hlh-17	27.363	22.1951	18.9839	1.30044	2.30541	1.66748	8.21203	2.411	13.4163	4.72655	8.25303	5.68737	8.30165	6.43573	3.25466	14.9966	11.0085	7.5574
WBGene00001962	hlh-19	10.9452	10.1727	6.60311	1.30044	9.22165	2.50122	0	16.877	2.33326	17.3307	6.87752	7.10921	1.84481	5.2656	10.4149	2.8565	1.73818	3.7787
WBGene00001971	hmg-1.1	8475.97	5779.04	6739.3	12688.3	8826.28	7517.85	10393.7	10239.5	6361.64	16152.2	12445.6	12355.1	9765.51	7607.03	7901.67	12789.3	12782	12653
WBGene00001972	hmg-1.2	2009.54	2224.13	2372.17	2520.24	2262.76	2716.33	3060.35	2466.46	2760.83	2976.15	2737.25	2970.23	3420.28	3216.69	3215.61	2990.05	3074.84	2968.17
WBGene00001973	hmg-3	998.203	1004.33	241.013	6022.32	3870.79	8055.61	5209.16	3602.04	5163.51	1337.62	2156.79	6507.77	6714.19	5914.44	5898.1	7663.29	7733.16	7675.79
WBGene00001974	hmg-4	3746.54	3516.99	3025.87	5824.65	3511.14	6826.67	5255.7	3358.53	4538.2	2960.4	3284.7	7442.63	3649.96	3735.65	3669.96	8466.68	8959.73	8697.93
WBGene00001975	hmg-5	556.016	779.602	814.658	1468.19	1563.07	3207.4	1494.59	1246.49	1842.69	576.64	731.768	1870.43	1113.34	1339.22	1331.81	2615.84	2635.66	2689.17
WBGene00001976	hmg-11	1022.28	1992.93	2039.53	482.462	910.638	818.734	906.06	1239.26	1092.55	1761.43	1724.88	1171.6	777.588	1009.82	1002.44	1353.98	1400.39	1355.29
WBGene00001977	hmg-12	1150.34	1481.52	416.821	9002.91	5235.59	3230.75	9227.58	6304.78	3747.22	2848.54	2640.97	4448.94	4005.08	4124.72	3836.6	3872.71	3902.21	3820.26
WBGene00001978	hmp-1	2459.39	1587.87	2094.01	3818.08	2209.74	3408.33	2444.45	2488.16	2378.18	2512.95	2280.59	4050.12	2236.83	2111.5	1993.81	3879.13	3879.04	3871.28
WBGene00001979	hmp-2	2005.16	1476.9	1449.38	3697.14	2218.96	1913.44	2471.82	2054.18	1320.63	1406.94	1089.4	2142	1354.09	1168.38	1204.23	1842.45	1951.98	1849.67
WBGene00001980	hmr-1	4823.55	1617.47	2108.04	4632.15	2180.92	2269.44	4043.05	6068.5	1997.27	4517.01	3744.12	4709.85	2501.56	1942.42	1792.67	3823.43	3901.63	3705.64
WBGene00001981	hnd-1	3.28356	5.54877	10.73	50.717	40.3447	75.0367	30.1108	31.3431	2.91658	0	0	58.2955	6.45684	5.85066	1.9528	57.8442	60.8363	51.0124
WBGene00001983	hoe-1	2103.67	1322.46	875.737	4173.1	2485.24	4625.6	4845.1	4402.49	3724.47	5378.82	5239.3	4359.37	4050.28	3559.54	3423.26	3721.31	3629.9	3640.78
WBGene00001984	hog-1	296.615	389.338	223.68	139.147	159.074	50.0245	76.6456	241.1	174.411	356.067	429.157	108.06	98.6974	156.213	169.893	57.8442	92.1235	81.242
WBGene00001985	hop-1	180.596	224.725	74.285	1091.07	927.929	1301.47	766.456	525.599	767.06	89.8045	165.061	743.623	559.9	557.568	524.652	934.791	892.845	885.475
WBGene00001986	hot-1	419.201	544.704	433.329	231.478	321.605	124.227	134.13	183.236	237.409	604.999	562.581	177.73	163.266	244.558	254.515	136.398	132.102	114.62
WBGene00001987	hot-2	169.651	147.042	142.792	24.7083	29.9704	9.17116	125.918	120.55	82.8308	58.2942	82.5303	34.8351	111.611	85.4197	68.9989	24.9944	17.9612	22.6722
WBGene00001988	hot-3	117.114	122.998	193.141	16.9057	28.8177	28.3472	71.1709	48.2201	108.497	66.1718	59.1467	28.4368	101.465	104.727	87.8759	22.852	22.0169	19.5233
WBGene00001989	hot-4	159.8	287.611	316.124	75.4253	138.325	81.7067	104.019	132.605	100.33	356.067	221.456	111.615	95.9302	105.897	108.055	84.981	104.87	85.6505
WBGene00001990	hot-5	102.885	110.051	153.522	27.3091	57.6353	55.8607	46.5348	45.8091	94.4971	89.8045	88.0323	44.0771	71.9476	105.897	109.357	53.5595	65.4714	57.94
WBGene00001991	hot-6	201.392	321.828	359.044	87.1292	278.955	145.905	120.443	149.482	245.576	135.495	127.922	132.231	152.197	227.006	233.034	189.958	184.247	188.935
WBGene00001992	hot-7	59.1041	50.8637	72.6342	15.6052	32.2758	35.0171	21.8987	28.932	19.2494	74.0494	83.9058	24.8822	31.3618	22.8176	29.9429	29.2792	22.0169	30.2296
WBGene00001993	hpd-1	5433.2	8739.31	8286.9	6480.07	6807.89	6017.95	5061.35	7421.07	3795.05	14669.7	12811.4	4598.95	3516.21	4249.92	4311.13	4250.48	3913.8	4172.31
WBGene00001994	hpk-1	7780.95	2263.9	3983.32	1698.37	1424.75	1262.28	2879.68	3929.94	2368.85	3307.01	2563.94	1545.54	4564.98	2798.96	2867.36	1088.33	1071.3	984.351
WBGene00001995	hpl-1	242.984	336.625	327.679	197.666	251.29	145.071	235.411	204.935	191.328	316.679	290.231	173.465	188.171	210.039	214.157	134.256	140.793	159.335
WBGene00001996	hpl-2	944.571	1213.33	987.165	2620.38	1940.01	2733	2225.46	1485.18	1721.95	1394.33	1455.28	2164.04	1579.16	1466.76	1677.45	2506.58	2526.73	2507.17
WBGene00001997	hpr-9	250.645	215.477	151.046	1016.94	435.723	523.59	646.013	559.353	575.149	299.348	316.366	591.486	996.198	697.399	684.13	565.588	513.342	543.503
WBGene00001998	hpr-17	252.834	329.227	113.078	1810.21	1129.65	1167.24	1322.14	783.576	777.56	269.414	385.141	959.743	758.217	735.428	691.941	1019.77	988.445	1031.58
WBGene00001999	hrp-1	8194.68	5974.17	4644.46	12385.3	6066.7	6609.07	7538.64	6743.58	4613.44	9426.33	6939.42	8914.24	6526.02	5316.5	5034.31	7520.46	7823.54	7256.36
WBGene00002000	hrp-2	8808.7	6975.72	5608.51	12433.5	6140.47	6532.36	7524.95	7452.41	5739.24	11008.1	9125.1	9755.26	9585.64	7621.07	7513.07	9002.99	8832.27	8865.45
WBGene00002001	hars-1	3350.33	3286.72	3376.66	4166.6	3724.4	4736.48	4976.49	4778.61	3925.13	5000.7	4529.54	3777.12	3467.32	3806.44	3744.16	3237.13	3409.15	3360.52
WBGene00002002	hsb-1	582.285	577.072	907.102	1607.34	1817.82	1679.99	1259.18	1181.39	1327.04	1035.12	983.486	1320.18	929.785	1122.16	1097.47	1450.39	1444.43	1406.94
WBGene00002003	hse-5	974.123	1179.11	1035.86	2036.48	1435.12	1623.29	1363.2	978.868	1184.71	789.335	962.853	1832.04	1158.54	1094.66	1076.64	2108.81	2067.27	2109.77
WBGene00002004	hsf-1	1785.16	1364.07	1252.94	2711.41	1634.54	2035.16	2605.95	1738.33	1489.79	1526.68	1363.12	2214.52	2504.33	1979.28	1756.22	2257.35	2096.82	2221.24
WBGene00002005	hsp-1	91946.3	35887.6	42349.9	157171	55445.2	53828.8	81745.3	77665.7	51023.8	143030	98109.2	65358.5	62995.7	42250.6	42771.5	38042.9	35861.5	36132.5
WBGene00002007	hsp-3	37388.8	12564.3	10904.2	53133.2	14510.3	10667.7	13027	14615.5	12032.1	70012.9	40770	19789.9	16769.3	12905.4	12519.4	10479.8	9832.3	10240.9
WBGene00002008	hsp-4	4641.86	3032.4	2086.58	50804.1	10497.7	11292.2	5075.03	5345.2	6279.39	17292.9	13700	14137.4	4812.19	4880.04	5063.61	12836.4	12474.3	12675.6
WBGene00002010	hsp-6	24511.8	8271.36	15734.4	23770.7	13137.4	10670.2	17061.9	17875.2	10131	31274	22851.3	12132.6	17837.5	11893.8	12038.3	7701.14	7182.16	7187.71
WBGene00002011	hsp-12.2	496.912	280.213	226.156	661.922	586.728	281.805	377.753	236.278	182.578	639.66	1088.02	347.64	172.49	140.416	172.497	301.361	277.529	294.109
WBGene00002012	hsp-12.3	1916.51	3255.28	3551.65	163.855	463.388	285.973	350.38	426.748	492.902	48.8411	33.0121	79.6231	641.994	1161.94	1287.54	168.534	172.659	154.297
WBGene00002013	hsp-12.6	50654.4	66120	31765.1	91.0305	799.979	922.118	18165	15900.6	44515.2	20.4817	19.2571	313.516	35365.9	42995.4	43790.8	472.751	477.999	456.593
WBGene00002015	hsp-16.1	22.9849	20.3455	1.65078	18.2061	3.45812	12.5061	5.47469	12.055	32.0824	18.9062	22.0081	22.7495	1.84481	0.585066	6.50933	65.6996	44.0339	42.1955
WBGene00002016	hsp-16.2	1645.06	1945.77	2180.68	1896.03	302.009	1359	254.573	798.042	1322.38	1276.17	1817.04	2648.89	177.102	241.632	274.043	3182.15	3059.2	3259.13
WBGene00002017	hsp-16.11	28.4575	17.5711	1.65078	13.0044	8.06895	0.833741	5.47469	24.11	4.66653	15.7552	30.2611	11.3747	0	1.7552	1.9528	9.28364	9.27029	15.1148
WBGene00002018	hsp-16.41	2143.07	2174.19	1501.38	1707.47	348.117	745.365	177.927	467.735	1189.38	1625.93	2719.37	2407.89	121.758	175.52	206.997	2610.85	2699.39	2580.85
WBGene00002019	hsp-16.48	28.4575	14.7967	0.825388	18.2061	6.91624	2.50122	5.47469	7.23301	9.33305	15.7552	30.2611	14.9293	0	1.7552	0.650933	14.2825	15.6436	12.5957
WBGene00002020	hsp-16.49	13.1342	12.9471	4.12694	20.807	8.06895	10.8386	0	0	20.9994	20.4817	34.3876	19.1949	0.922406	1.17013	4.55653	61.4148	48.669	52.272
WBGene00002021	hsp-17	702.682	1151.37	420.948	4864.93	624.767	2081.85	328.481	443.625	477.736	3812.75	3529.54	1751.71	163.266	287.853	306.589	2156.66	2058.58	2279.18
WBGene00002023	hsp-25	2393.72	1607.29	2140.23	4444.89	5398.13	3965.27	1220.85	1518.93	1438.46	5779	4237.93	2615.48	1548.72	1325.76	1468.5	2529.43	2311.2	2336.49
WBGene00002024	hsp-43	1844.27	2260.2	2054.39	2539.75	2247.78	5066.65	1853.18	2266.34	1517.79	2027.69	1982.1	2645.34	779.433	929.67	924.324	3165.72	3217.95	3242.12
WBGene00002025	hsp-60	8167.31	4271.63	1709.38	14304.8	4873.64	3800.19	2217.25	2729.26	1976.27	23390.1	18153.9	5674.57	2916.65	2500.57	2364.19	2565.14	2280.49	2413.96
WBGene00002026	hsp-70	11110.5	9661.33	6955.55	2824.55	957.899	3199.07	3000.13	4551.98	4896.94	2391.64	3281.95	5705.85	1271.07	1401.82	1558.98	6877.75	6672.87	6878.49
WBGene00002027	hsr-9	5367.53	2818.77	3600.34	11545.3	5414.26	6946.73	8439.23	6119.13	5231.76	3395.24	3403	8544.56	6782.45	5323.52	4995.26	7802.54	7720.99	7672.65
WBGene00002028	hst-1	935.815	838.789	847.674	2031.28	1186.14	1589.94	881.424	747.411	881.39	735.767	742.772	1421.84	898.423	769.947	820.826	1468.24	1471.66	1505.18
WBGene00002029	hst-2	203.581	280.213	261.648	287.396	225.931	270.132	145.079	101.262	127.746	299.348	284.729	375.366	114.378	109.992	139.951	451.328	447.871	432.661
WBGene00002030	hst-3.1	430.147	587.244	489.455	52.0174	122.187	70.0343	82.1203	178.414	155.162	226.875	239.338	86.0214	130.982	131.055	143.856	84.2669	88.0677	90.059
WBGene00002031	hst-6	158.705	330.152	317.775	235.379	295.093	375.184	249.098	226.634	178.495	201.666	236.587	429.396	132.826	159.138	199.185	489.176	541.153	540.984
WBGene00002032	htp-1	247.362	352.347	92.4435	3470.86	2847.19	2719.66	3057.61	2131.33	2396.84	696.379	1522.68	2001.95	2758.91	2717.63	2572.49	2145.95	2311.2	2200.46
WBGene00002033	htp-2	228.755	248.77	59.428	2015.67	1723.3	1863.41	2855.05	2222.95	1796.03	390.729	627.23	1306.67	2104.01	2136.08	1975.58	1536.8	1437.47	1466.76
WBGene00002034	htp-3	850.443	401.361	109.777	3806.37	1848.94	2000.98	4051.27	3467.02	2839.58	767.277	873.445	2075.89	4641.54	3700.54	3474.03	1869.58	1924.16	1887.46
WBGene00002035	hum-1	2870.93	1835.72	2420.86	4291.44	2582.06	3603.43	1872.34	1769.68	1682.28	3048.63	2583.2	3071.89	1615.13	1483.14	1525.79	3026.47	2927.67	3006.58
WBGene00002036	hum-2	4297.09	2672.66	3874.37	6169.27	3778.57	4451.35	5617.03	5574.24	4126.96	3644.17	3206.3	5230.24	4364.82	3690.6	3650.43	4727.51	4759.13	4621.98
WBGene00002037	hum-4	3456.5	1278.07	2663.53	2042.98	1523.88	1309.81	1185.27	2676.21	2128.52	6993.73	4749.62	1822.09	2214.7	1909.66	1982.09	937.648	954.84	1000.73
WBGene00002038	hum-5	4954.9	2962.12	3361.81	3762.16	4308.82	5330.11	1990.05	2702.74	2178.68	8780.36	6068.73	2999.38	2496.03	2499.99	2545.15	2258.78	2144.33	2095.92
WBGene00002039	hum-6	1503.87	663.078	1422.14	652.819	574.048	871.26	448.924	2119.27	1137.47	3232.96	2911.94	1059.27	420.617	702.08	783.072	621.29	588.084	586.328
WBGene00002040	hum-7	1595.81	511.411	687.549	733.446	416.127	341.834	845.839	860.728	541.9	1504.62	1034.38	551.675	1130.87	744.204	740.11	309.217	315.769	324.968
WBGene00002041	hum-8	1600.19	1128.25	1374.27	2329.08	2290.43	5430.16	906.06	1215.15	1079.72	4737.58	4515.78	2082.29	1325.5	1281.88	1272.57	1747.47	1802.49	1813.77
WBGene00002042	hus-1	240.795	345.873	234.41	560.488	752.718	1137.22	758.244	646.149	838.225	233.177	324.619	560.917	692.727	776.968	758.337	760.544	709.177	700.319
WBGene00002043	hyl-1	831.836	1017.27	247.617	2407.11	1537.71	1160.57	1171.58	1118.71	867.974	2760.31	2378.25	1635.12	910.414	875.259	846.213	1418.25	1464.71	1377.34
WBGene00002044	hyl-2	1131.73	939.591	756.881	1384.96	1166.54	1044.68	394.177	484.612	492.902	2869.02	2057.75	1082.73	704.718	599.693	578.679	941.932	1027.26	950.972
WBGene00002045	icd-1	40797.2	30111.3	47693.4	43902.7	42469.2	38104.5	59953.3	52764.8	54127	76710.4	53853.8	28903.2	49059.1	46305.7	48975.5	21448.8	21310.1	21581.4
WBGene00002046	icln-1	1083.58	1217.03	1237.26	1910.34	1821.28	3732.66	2105.02	1757.62	2094.69	1640.11	1649.23	1941.52	1646.49	1824.82	1849.3	2552.29	2402.74	2615.49
WBGene00002047	icp-1	744.274	659.378	203.871	3659.43	1914.65	1543.26	3763.85	2738.9	1532.95	644.387	757.903	2432.06	2417.62	1862.85	1752.31	2447.31	2524.42	2436.63
WBGene00002048	ida-1	25511.1	11095.7	25359.2	2577.46	3964.16	1740.85	11135.5	15748.7	7489.77	7945.34	4911.93	2034.66	8627.26	7499.38	8055.29	1164.03	1117.65	1102.75
WBGene00002050	ifa-1	1506.06	762.955	633.073	3388.93	3430.46	2578.76	774.668	993.334	495.818	7466.38	4876.16	2147.69	514.702	442.31	476.483	1579.65	1574.79	1692.23
WBGene00002051	ifa-3	41.5918	24.9695	38.7933	9.10305	9.22165	65.0318	16.4241	7.23301	12.2496	40.9635	34.3876	194.792	24.9049	18.7221	22.1317	257.085	258.989	261.36
WBGene00002052	ifa-4	3594.41	4205.04	5985.72	2729.61	3161.87	5275.92	3635.19	4180.68	4654.86	2224.63	2021.99	2268.55	4187.72	4682.87	4665.89	2914.35	2808.9	2899.52
WBGene00002053	ifb-1	6779.46	4451.96	4571.83	7824.72	5164.13	7265.22	3339.56	4183.09	4007.96	15136	10789.5	5257.97	2441.61	2705.35	3052.22	5213.12	5122.99	5092.42
WBGene00002054	ifb-2	21851	15503.3	17733.5	13692.3	25203.9	11361.4	8425.54	9156.99	5627.25	65617.2	39930.9	11658.4	6869.15	6260.21	6514.53	2579.42	2422.44	2466.23
WBGene00002055	ifc-1	794.622	981.207	234.41	3615.21	6513.95	1707.5	49.2722	231.456	92.1639	23579.2	16532.2	4046.56	15.6809	23.9877	29.292	544.164	551.003	546.652
WBGene00002056	ifc-2	9633.97	4423.29	6502.41	12355.4	13832.5	10481.8	4125.18	5530.84	3864.47	38463.1	23191	7968	4497.65	3729.21	3966.13	2695.11	2544.11	2498.35
WBGene00002057	ifd-1	1537.8	1249.4	1057.32	1022.14	1723.3	860.421	454.399	494.256	700.562	7467.96	6398.85	1534.88	511.935	588.577	601.462	356.349	354.009	365.904
WBGene00002058	ifd-2	1589.24	1111.6	1266.15	1489	903.722	711.181	607.69	745	868.557	4028.6	2638.22	837.465	921.483	901.587	943.201	397.768	427.592	399.912
WBGene00002059	ife-1	2785.56	4568.48	3801.74	7667.37	10256.8	7002.59	10626.4	8117.85	8843.07	7148.13	7724.83	5147.78	7284.24	9416.06	9355.2	4913.9	5146.17	4936.87
WBGene00002060	ife-2	1693.22	2591.27	1829.89	1734.78	1636.84	994.653	1535.65	1210.32	1398.21	4017.57	3356.23	1367.1	1064.46	1285.98	1321.39	1098.33	1044.07	1123.53
WBGene00002061	ife-3	1675.71	2104.83	1197.64	10096.6	5975.63	5308.43	6544.99	5651.39	3747.22	2609.06	2755.14	4705.59	4576.98	3953.88	4138.63	4603.97	4547.08	4169.79
WBGene00002062	ife-4	273.63	393.038	317.775	289.997	266.275	314.321	208.038	180.825	242.659	513.619	529.569	360.437	182.636	209.454	255.166	369.203	362.7	404.321
WBGene00002063	ife-5	190.447	196.056	91.6181	823.176	487.595	462.726	629.589	477.379	415.321	327.708	425.031	369.679	466.737	486.19	423.106	326.356	334.31	329.376
WBGene00002064	iff-1	5932.3	9460.65	7998.01	24012.5	36267.6	25851.8	36565.4	29508.3	33324.8	10441	14059	13975.3	20168.4	29761.2	30296.4	15476.5	15899.1	15448.6
WBGene00002065	iff-2	26959.1	27197.3	45494.6	10265.6	21153.3	8727.6	33466.8	30986.2	22687.5	41024.9	30822.3	9611.65	29035.5	27635	26869.9	4760.36	4883.12	4536.96
WBGene00002066	ifg-1	13143	4571.26	6242.41	16126.7	6562.36	8926.87	7199.21	7254.71	7170.7	18014.5	14935.2	11661.9	10851.2	8276.93	7860.66	8419.55	8065.15	8321.32
WBGene00002067	ifp-1	1808.15	1398.29	698.279	1512.41	1810.9	699.509	273.734	540.065	587.399	15173.8	11668.4	2760.51	428.919	501.987	526.605	445.615	411.948	447.146
WBGene00002068	ify-1	654.523	846.187	174.157	5727.12	3441.98	3255.76	4757.5	3122.25	2723.5	616.028	715.262	3288.72	2920.34	2731.67	2532.13	3439.23	3453.18	3364.93
WBGene00002069	ikb-1	1379.1	1523.14	1775.41	275.692	906.028	629.475	1653.35	2225.36	653.314	649.114	664.369	443.615	918.716	771.703	740.761	459.183	444.974	474.227
WBGene00002070	ile-1	3088.74	2030.85	1823.28	6355.23	3113.46	2564.59	3126.05	2423.06	2193.85	4776.97	3841.78	3312.18	2154.74	2013.8	2006.83	3058.6	2990.83	3011.62
WBGene00002071	ile-2	1367.06	2119.63	1412.24	2023.48	1417.83	1119.71	1064.83	1106.65	1236.05	2796.55	2627.21	1325.87	982.362	1080.03	1168.42	1274	1304.21	1297.35
WBGene00002072	ima-1	889.845	932.193	938.467	3361.63	2642	4808.19	2359.59	2116.86	2956.24	590.819	843.184	3408.87	1889.09	2211.55	2053.04	4109.8	4259.12	4112.48
WBGene00002073	ima-2	1915.41	1963.34	493.582	15527.2	8649.91	8124.81	12509.7	7266.77	4433.2	2593.3	2751.01	8411.62	3198.9	3283.98	3192.17	7832.54	8065.15	7762.07
WBGene00002074	ima-3	10221.7	3265.45	5313.03	11737.7	6660.34	5370.13	6939.16	6647.14	5577.66	11547	8488.24	7104.94	9996.11	6965.21	6741.06	5611.6	5223.81	5368.27
WBGene00002075	imb-1	2000.78	866.532	947.546	3728.35	1948.07	1697.5	2025.63	1829.95	1235.46	2172.64	1997.23	2776.15	1927.83	1478.46	1321.39	2675.12	2564.39	2597.22
WBGene00002076	imb-2	2781.18	1511.11	1298.34	6356.53	2751.51	2923.93	2389.7	1923.98	1763.95	2793.39	2199.43	3558.87	2494.18	2034.28	2043.93	3367.82	3370.91	3307.62
WBGene00002077	imb-3	32936.3	8754.1	15666.7	23133.4	11076.4	9274.54	28148.1	31461.2	11178.1	22069.9	17770.1	12552.7	27004.3	15960.6	14866.7	8873.73	8275.47	8271.57
WBGene00002078	xpo-1	14361.2	3746.34	10316.5	14802.9	9696.57	9052.76	10265	12489	8058.51	6678.62	5943.56	10577.1	14660.7	10603.2	10305.6	8202.45	8051.25	7958.57
WBGene00002079	xpo-2	2248.15	1340.95	790.722	9041.93	4632.73	2788.86	5209.16	3599.63	2015.36	2698.86	2354.86	4026.66	2430.54	2075.82	1887.05	3529.21	3484.47	3319.59
WBGene00002080	xpo-3	2203.27	1114.38	1224.05	3665.93	2006.86	2716.33	1500.06	1574.39	1629.78	2736.68	2679.48	2768.33	2285.72	1869.29	1656.62	2466.59	2356.97	2407.66
WBGene00002081	ina-1	1360.49	1535.16	1181.13	1327.74	1116.97	1655.81	714.446	969.224	944.388	2714.62	2591.45	2533.01	808.027	889.886	915.211	2789.38	2891.75	2743.33
WBGene00002083	inf-1	11779.2	5217.69	3867.77	20823.9	8921.95	7512.01	6208.29	6594.1	5182.76	31753	22826.5	10783.2	6647.78	4887.64	4932.77	7041.28	6818.3	6954.06
WBGene00002084	ins-1	446.564	307.032	692.501	41.6139	61.0935	42.5208	260.048	106.084	379.155	74.0494	89.4078	53.3191	390.178	347.529	366.475	78.5539	60.2569	76.8335
WBGene00002085	ins-2	1.09452	49.0141	6.60311	0	3.45812	26.6797	0	0	4.08321	0	4.12651	51.8972	9.22406	1.7552	6.50933	83.5528	101.394	90.059
WBGene00002086	ins-3	75.5219	78.6075	111.427	22.1074	56.4826	125.061	10.9494	24.11	50.1652	15.7552	37.1386	61.8501	44.2755	62.017	66.3951	115.688	143.11	124.697
WBGene00002087	ins-4	55.8206	64.7356	53.6502	19.5065	32.2758	114.223	38.3228	9.64402	17.4995	9.45311	13.755	95.9743	18.4481	22.8176	15.6224	122.83	125.149	119.659
WBGene00002088	ins-5	71.1438	32.3678	8.25388	22.1074	17.2906	37.5184	19.1614	26.521	22.166	15.7552	24.7591	39.1006	8.30165	22.2325	13.6696	32.8498	35.343	32.1189
WBGene00002089	ins-6	86.4671	103.577	81.7135	63.7213	17.2906	19.1761	32.8481	28.932	22.166	20.4817	72.9017	22.7495	59.034	43.88	55.9802	67.842	91.5441	74.3144
WBGene00002090	ins-7	21.8904	83.2315	0	72.8244	23.0541	65.8656	0	0	4.08321	12.6041	9.62853	100.24	10.1465	4.68053	4.55653	137.826	162.809	158.705
WBGene00002092	ins-9	6.56712	5.54877	0	6.50218	0	4.16871	0	0	0	20.4817	57.7712	12.0857	0.922406	1.17013	0.650933	9.99777	8.6909	17.0041
WBGene00002093	ins-10	27.363	31.443	100.697	9.10305	55.3299	77.5379	13.6867	14.466	38.4988	3.15104	46.7672	39.8116	14.7585	29.2533	34.4994	59.2725	58.5187	52.272
WBGene00002094	ins-11	17.5123	28.6686	155.998	28.6096	125.645	43.3546	57.4842	142.249	62.9981	29.9348	63.2732	120.146	26.7498	39.7845	48.169	154.251	154.698	165.633
WBGene00002095	ins-12	39.4027	73.0588	139.491	67.6226	35.7339	31.6822	2.73734	40.9871	45.4986	124.466	75.6527	59.0064	59.034	71.3781	91.1306	49.2747	39.9781	47.8635
WBGene00002097	ins-14	33.9301	34.2174	82.5388	6.50218	18.4433	15.0073	8.21203	7.23301	18.0828	7.87759	42.6406	13.5075	20.2929	26.9131	18.877	13.5684	15.6436	11.9659
WBGene00002098	ins-15	170.745	121.148	307.87	0	2.30541	1.66748	93.0696	45.8091	236.826	0	4.12651	2.84368	94.0854	160.893	191.374	0.714126	0.579393	1.88935
WBGene00002099	ins-16	5.4726	16.6463	64.3803	0	0	0	2.73734	31.3431	65.3314	0	2.75101	2.13276	18.4481	58.5066	76.1591	7.85539	6.37332	5.03826
WBGene00002100	ins-17	1230.24	1698.85	2494.32	234.078	760.786	431.878	1226.33	1203.09	970.637	650.689	561.206	373.233	760.062	885.79	979.003	397.054	381.82	384.168
WBGene00002101	ins-18	455.321	860.984	1101.89	127.443	403.447	118.391	353.117	491.845	307.991	445.872	426.406	134.364	202.929	258.599	297.476	78.5539	75.9005	72.425
WBGene00002102	ins-19	14.2288	25.8942	0	0	1.15271	95.0465	5.47469	4.82201	2.33326	3.15104	1.3755	54.03	0.922406	0.585066	0	40.7052	53.8836	37.787
WBGene00002103	ins-20	51.4425	92.4794	35.4917	1.30044	38.0393	20.0098	95.807	89.2072	131.246	6.30207	11.004	31.9914	40.5858	42.7098	50.7728	49.9888	34.1842	30.2296
WBGene00002104	ins-21	15.3233	5.54877	31.3648	0	1.15271	1.66748	2.73734	0	6.99979	4.72655	0	1.42184	15.6809	11.7013	20.8298	6.42714	2.89697	3.14891
WBGene00002105	ins-22	28.4575	19.4207	29.714	37.7126	92.2165	82.5404	82.1203	67.5081	65.9147	22.0573	22.0081	83.1777	69.1804	108.237	125.63	208.525	234.654	190.824
WBGene00002106	ins-23	9.85069	1.84959	6.60311	91.0305	274.344	192.594	38.3228	40.9871	10.4997	3.15104	11.004	83.8887	15.6809	19.3072	32.5466	284.936	274.053	260.73
WBGene00002107	ins-24	246.267	197.906	547.233	70.2235	64.5516	83.3741	218.987	65.0971	290.491	31.5104	70.1507	80.3341	191.86	212.964	235.638	242.803	196.994	239.947
WBGene00002108	ins-25	22.9849	24.0447	42.0948	6.50218	11.5271	4.16871	8.21203	9.64402	19.8327	1.57552	9.62853	7.82013	14.7585	25.1579	35.1504	11.426	9.84968	5.66805
WBGene00002109	ins-26	111.641	142.418	95.7451	50.717	42.6502	49.1907	62.9589	26.521	76.9977	33.0859	108.665	53.3191	49.8099	71.3781	85.9231	119.973	105.45	107.693
WBGene00002110	ins-27	478.306	777.752	1093.64	345.916	564.826	265.964	208.038	542.476	519.151	779.882	696.005	240.291	190.938	348.7	384.05	252.087	199.891	271.436
WBGene00002111	ins-28	174.029	190.508	298.791	24.7083	51.8718	45.022	169.715	79.5631	236.243	42.539	103.163	40.5225	112.533	157.383	156.875	82.8386	88.6471	80.6122
WBGene00002112	ins-29	179.501	261.717	341.711	58.5196	50.7191	37.5184	194.351	84.3851	152.245	26.7838	66.0242	36.257	118.068	184.296	153.62	65.6996	68.9478	59.8294
WBGene00002113	ins-30	293.332	208.079	639.676	63.7213	106.049	47.5233	175.19	156.715	293.408	198.515	236.587	92.4197	250.894	226.421	216.11	119.973	104.291	135.403
WBGene00002114	ins-31	4.37808	1.84959	0	0	0	5.00245	2.73734	4.82201	1.74995	0	0	3.5546	0.922406	0	0.650933	9.99777	7.53211	11.3361
WBGene00002116	ins-33	78.8055	107.276	211.299	88.4296	86.453	37.5184	68.4336	166.359	233.91	157.552	464.921	76.0685	41.5082	53.241	76.1591	53.5595	58.5187	42.1955
WBGene00002117	ins-34	14.2288	40.691	9.07927	54.6183	34.5812	99.2152	2.73734	0	0.583316	6.30207	1.3755	142.184	0	2.34027	0.650933	231.377	177.874	190.824
WBGene00002118	ins-35	264.874	328.302	564.566	33.8113	96.8274	127.562	156.029	311.02	362.239	274.14	319.117	88.1542	116.223	234.027	259.071	117.117	100.235	96.3568
WBGene00002120	ins-37	7.66164	12.0223	5.77772	401.835	416.127	150.907	1226.33	916.182	1365.54	33.0859	37.1386	273.705	1229.57	1072.43	1046.05	265.655	232.916	227.981
WBGene00002124	inx-2	161.989	251.544	38.7933	417.44	310.078	651.152	73.9082	45.8091	26.8325	39.388	64.6487	845.996	12.9137	28.6683	19.528	1093.33	1139.67	1134.24
WBGene00002125	inx-3	420.296	445.751	33.8409	1079.36	636.294	1145.56	284.684	86.7961	63.5814	267.838	331.497	1884.65	71.9476	58.5066	61.8386	2345.19	2373.19	2303.75
WBGene00002127	inx-5	1556.41	1503.72	1287.61	1417.47	1044.35	441.049	574.842	1046.38	984.054	3982.91	3140.28	1128.23	841.234	1002.22	1133.27	679.848	694.692	697.17
WBGene00002128	inx-6	123.681	128.546	127.11	35.1118	46.1083	61.6969	416.076	515.955	215.243	121.315	207.701	91.7088	247.205	238.707	277.297	78.5539	91.5441	88.1696
WBGene00002129	inx-7	767.259	521.584	838.595	775.06	877.21	962.971	728.133	923.415	730.895	450.598	331.497	638.407	774.821	606.714	574.123	564.16	577.075	576.251
WBGene00002130	inx-8	166.367	231.199	12.3808	2222.44	2154.41	2680.48	208.038	296.554	523.817	159.127	284.729	1485.11	591.262	683.357	630.103	2569.43	2385.94	2444.82
WBGene00002131	inx-9	191.541	203.455	139.491	680.128	602.866	1070.52	172.453	118.139	90.9972	105.56	148.554	801.208	108.844	97.7061	114.564	1543.94	1426.47	1486.29
WBGene00002132	inx-10	557.111	454.074	810.531	409.637	474.915	455.223	303.845	472.557	405.404	794.061	551.577	439.349	392.945	420.663	482.341	417.764	416.004	450.295
WBGene00002133	inx-11	352.436	356.046	687.549	500.668	741.19	656.988	183.402	238.689	318.49	699.53	526.818	549.542	285.023	305.405	340.438	524.169	576.496	555.469
WBGene00002134	inx-12	3928.23	6325.59	4725.35	3238.08	3533.05	1549.93	2704.49	4344.63	2953.91	9508.25	7706.95	2632.54	2257.13	2740.45	3196.73	1941.71	2013.39	2054.98
WBGene00002135	inx-13	3141.27	3137.83	3204.16	2353.79	1860.47	939.627	1587.66	2242.23	1581.37	6563.61	5009.59	1812.85	1286.76	1586.11	1734.74	1281.14	1175.59	1208.55
WBGene00002136	inx-14	446.564	479.968	97.3958	3124.95	2062.19	3096.52	2206.3	1680.47	1765.11	280.442	502.059	2673.06	1543.18	1561.54	1547.92	2867.22	2982.14	2880
WBGene00002137	inx-15	1048.55	1726.59	1193.51	1676.26	3063.89	2146.88	312.057	433.981	466.653	5262.23	5247.55	1493.64	411.393	559.908	593.651	1139.75	1140.82	1137.39
WBGene00002138	inx-16	1388.95	1861.61	1038.34	1555.32	2326.16	1891.76	369.541	523.188	614.231	4788	4280.57	1293.17	601.408	764.682	664.602	1124.75	1107.22	1141.8
WBGene00002139	inx-17	847.159	959.012	880.689	786.763	793.062	916.282	265.522	318.253	599.065	2224.63	2037.12	629.876	628.158	700.324	699.753	528.453	554.479	593.885
WBGene00002140	inx-18	172.934	277.438	155.173	124.842	178.67	43.3546	60.2215	81.9741	99.1637	274.14	214.579	71.803	111.611	119.939	116.517	46.4182	42.8751	27.0807
WBGene00002141	inx-19	80.9945	80.4571	49.5233	22.1074	40.3447	19.1761	46.5348	53.0421	30.9157	55.1431	61.8977	56.8737	42.4307	38.0293	44.9144	27.1368	45.7721	42.8252
WBGene00002142	inx-20	68.9548	90.6299	134.538	11.7039	3.45812	35.0171	24.6361	43.3981	46.6653	22.0573	33.0121	16.3512	35.0514	40.3696	41.6597	15.7108	12.7466	16.3744
WBGene00002143	inx-21	337.112	391.188	146.919	1182.1	955.594	1214.76	1283.81	911.36	946.138	234.752	376.888	858.792	1083.83	1104.61	1018.06	976.21	957.157	957.9
WBGene00002144	inx-22	245.173	249.695	41.2694	2819.34	1627.62	1850.07	2192.61	1084.95	750.727	162.278	222.832	1871.85	534.073	496.136	443.936	1883.15	1987.9	1976.89
WBGene00002146	ipp-5	1228.05	1363.15	1457.64	746.45	713.525	961.304	802.041	829.385	1121.13	2494.05	2094.89	780.591	1489.68	1508.3	1623.43	740.549	769.434	753.85
WBGene00002147	ire-1	2342.27	1931.9	1768.81	4685.47	2514.05	3926.09	2110.49	2116.86	2646.5	3023.42	3169.16	4367.9	3140.79	2796.03	2765.81	4386.16	4317.64	4355.58
WBGene00002148	gon-14	1645.06	843.413	1326.4	3714.04	2001.1	2684.65	1957.2	1634.66	1550.45	1208.42	1254.46	2751.26	1961.03	1655.15	1611.06	2570.85	2560.92	2475.68
WBGene00002149	irk-1	367.759	145.193	355.742	33.8113	59.9408	34.1834	134.13	212.168	167.412	162.278	93.5343	66.1156	353.281	222.91	230.43	41.4193	41.7163	40.3061
WBGene00002150	irk-2	255.023	211.778	257.521	52.0174	57.6353	97.5477	227.199	161.537	223.41	74.0494	112.791	68.2484	245.36	250.993	227.176	88.5516	96.1792	77.4633
WBGene00002151	irk-3	346.963	404.135	408.567	100.134	116.423	154.242	150.554	132.605	233.91	137.07	170.563	147.161	188.171	174.35	214.157	152.109	168.024	181.377
WBGene00002152	iars-1	9317.65	6272.88	5677.85	10274.7	6709.91	7557.87	12006	13504	8004.26	14116.6	12839	8171.32	10319.9	9555.89	9087.67	5631.6	5764.38	5640.34
WBGene00002153	iars-2	1700.89	1179.11	1006.97	3054.72	1625.32	2454.53	1316.66	1364.63	1301.96	2684.68	2807.4	2218.07	1798.69	1479.05	1426.84	1994.55	1950.24	1973.11
WBGene00002162	isp-1	10597.1	9160.09	9138.7	12559.6	19417.3	9654.73	11866.4	11592.1	8525.74	19610.5	13749.5	6860.39	8471.37	8424.37	8392.48	4483.28	4445.1	4383.92
WBGene00002163	ist-1	3094.21	1419.56	3129.05	397.933	622.462	1364.83	1743.69	1950.5	1454.21	723.163	667.12	543.854	2650.07	1778.02	1748.41	440.616	381.241	394.244
WBGene00002169	isw-1	2783.37	1676.65	1610.33	7186.21	3401.64	4385.48	6038.58	4911.22	4043.54	2817.03	2863.8	6205.63	4618.48	3944.52	3813.81	5478.78	5434.71	5361.34
WBGene00002173	itr-1	4431.71	1909.7	5977.46	3140.55	1972.28	7050.95	1576.71	3551.41	2790.58	6925.98	9048.07	4131.87	3387.07	3010.75	2980.62	3751.3	3630.48	3745.32
WBGene00002174	itx-1	4710.82	1869.01	3269.36	2684.1	2691.57	3003.97	1576.71	2372.43	1902.78	8556.64	5224.17	2165.46	2561.52	2195.75	1971.68	924.793	919.497	871.62
WBGene00002175	jac-1	1569.54	761.106	907.102	1001.34	673.181	446.052	815.728	1101.83	662.647	1419.54	933.968	867.323	747.148	636.552	684.13	704.128	690.637	665.681
WBGene00002176	jip-1	1571.73	766.655	953.324	243.181	316.994	155.076	758.244	1046.38	476.569	564.036	425.031	281.525	691.804	523.049	496.011	163.535	155.857	166.892
WBGene00002177	jkk-1	170.745	140.569	218.728	20.807	28.8177	27.5135	106.756	91.6182	96.2471	92.9556	93.5343	49.7645	118.068	108.237	105.451	43.5617	41.7163	34.0083
WBGene00002179	jph-1	4164.65	2600.52	3152.98	996.134	824.185	666.993	1231.8	1497.23	1394.12	4102.65	3346.6	1187.24	1996.09	1679.73	1634.49	606.293	640.809	668.2
WBGene00002180	jtr-1	299.899	508.637	495.233	974.026	1369.42	1064.69	1130.52	954.758	959.554	334.01	466.296	697.413	704.718	804.466	814.968	818.389	902.115	925.781
WBGene00002181	kal-1	738.801	658.454	701.58	235.379	228.236	135.066	446.187	716.068	195.994	630.207	430.533	329.867	141.128	152.117	221.317	213.524	209.74	199.011
WBGene00002182	kap-1	287.859	278.363	326.854	106.636	89.9111	125.895	172.453	142.249	140.579	211.119	213.203	149.293	164.188	154.458	151.667	132.113	163.389	173.19
WBGene00002183	kat-1	4479.87	4068.17	1701.95	9764.97	4488.64	4451.35	2824.94	2806.41	2122.69	9610.66	7323.19	3449.39	2239.6	2053	2035.47	3264.27	3165.22	3252.2
WBGene00002184	kel-1	647.956	668.626	571.169	102.734	250.137	192.594	785.617	795.631	355.239	253.658	214.579	148.582	476.884	488.53	458.257	124.258	150.642	139.812
WBGene00002185	kel-3	988.352	1242.92	1054.85	1531.91	1484.69	1750.86	1354.98	1465.89	1644.37	1079.23	1061.89	1568.29	1363.32	1546.92	1482.82	1923.86	2078.28	1937.21
WBGene00002186	kel-10	14.2288	11.0975	15.6824	1005.24	917.555	536.096	1615.03	1776.91	1968.69	178.034	169.187	775.615	3816.91	3200.9	2908.37	1136.89	1138.51	1089.52
WBGene00002187	kgb-1	2097.1	2544.11	2025.5	1676.26	1798.22	1475.72	897.848	1070.49	1285.63	4368.91	3788.14	1465.21	1018.34	1056.04	1120.91	1050.48	1125.76	1102.12
WBGene00002188	kgb-2	241.889	196.981	301.267	148.25	262.817	450.22	361.329	267.621	393.738	261.536	268.223	240.291	416.927	334.073	302.684	205.668	242.766	209.718
WBGene00002189	kin-1	9858.35	4432.54	6164	3305.71	3511.14	1942.62	3952.72	4817.19	3320.82	7849.23	5290.19	2212.39	5472.63	4083.76	4090.46	1329.7	1274.66	1287.91
WBGene00002190	kin-2	9632.88	4885.69	6521.39	3691.94	3157.26	2604.61	4136.12	4703.87	3929.8	8164.34	5621.69	2586.33	7918.85	5840.13	5816.73	1948.14	1809.44	1803.07
WBGene00002191	kin-3	18755.7	22172.9	23714.2	9954.83	10239.5	8484.99	17258.9	16016.3	12051.9	13124.1	11246.1	8233.17	15208.6	14533.6	14676.6	6636.37	6572.63	6711.6
WBGene00002192	kin-4	8228.61	2852.99	7333.58	7599.74	4328.41	5673.61	7462	6463.9	5314.01	2300.26	2037.12	5739.97	7074.85	5379.69	5377.36	4394.02	4457.85	4314.01
WBGene00002193	kin-5	5.4726	2.77438	2.47617	322.508	321.605	307.651	654.225	602.751	984.054	36.2369	70.1507	455.7	2604.87	2408.13	2388.27	1191.88	1241.64	1204.14
WBGene00002194	kin-6	0	0.924794	0	2.60087	1.15271	3.33497	5.47469	2.411	0.583316	1.57552	0	11.3747	0.922406	0.585066	0.650933	14.2825	13.9054	8.81696
WBGene00002195	kin-9	284.575	238.597	361.52	67.6226	73.7732	80.0392	312.057	335.13	198.911	187.487	209.077	102.373	302.549	260.355	248.005	74.9832	79.3768	69.9059
WBGene00002196	kin-10	4031.12	5231.56	4159.96	6849.39	5792.35	3766.01	7609.81	6926.81	4997.27	7529.4	6235.16	4628.81	6263.13	6020.92	5908.52	3484.22	3632.79	3434.84
WBGene00002198	kin-14	159.8	188.658	214.601	417.44	446.098	428.543	552.943	525.599	874.974	97.6821	170.563	450.013	1617.9	1496.6	1450.93	1115.47	1158.79	1087.01
WBGene00002199	kin-15	317.411	352.347	113.904	403.135	160.226	159.245	52.0095	108.495	106.163	1320.28	1918.83	405.225	39.6634	83.6645	106.753	416.336	444.394	449.035
WBGene00002200	kin-16	1382.38	1708.1	3124.92	448.65	665.112	599.46	279.209	347.185	562.9	2385.33	2872.05	686.75	457.513	531.24	565.661	341.352	345.898	309.223
WBGene00002201	kin-18	3736.69	2732.77	3125.75	7221.32	3951.48	6112.99	5033.97	4026.38	3501.06	3596.91	3320.47	6308.71	4256.9	3571.24	3456.45	6058.65	5899.96	5955.86
WBGene00002202	kin-19	14590	7644.35	9720.6	13169.5	10415.9	7642.07	10828.9	9142.53	7297.28	13982.7	10220	8816.13	13154.4	9582.22	9291.41	7234.81	6890.72	6766.39
WBGene00002203	kin-20	3463.06	1807.05	1626.84	1811.51	2213.2	1729.18	1026.5	1152.46	866.224	4127.86	3115.52	1689.86	1400.21	1007.48	1025.87	1132.6	1107.22	1046.07
WBGene00002204	kin-21	3.28356	0	0	118.34	109.507	72.5355	120.443	204.935	271.825	12.6041	9.62853	110.193	561.745	556.398	565.01	693.416	698.748	751.331
WBGene00002205	kin-23	66.7658	19.4207	63.5549	1.30044	3.45812	1.66748	16.4241	16.877	41.4154	3.15104	9.62853	7.10921	54.4219	42.7098	40.3578	7.85539	4.63514	5.03826
WBGene00002206	kin-24	4.37808	0	6.60311	136.546	145.241	78.3717	232.674	277.265	306.241	78.7759	116.918	159.246	1428.81	1336.88	1219.85	754.117	677.89	743.774
WBGene00002208	kin-26	0	0	0	133.945	123.34	115.89	191.614	185.647	352.906	23.6328	24.7591	188.394	1621.59	1443.36	1393.65	1284.71	1251.49	1316.88
WBGene00002210	kin-29	3417.09	1620.24	2697.37	987.03	1023.6	717.851	1415.21	1559.92	1420.96	3354.28	2467.66	988.891	2010.84	1622.39	1633.84	654.854	677.89	627.264
WBGene00002211	kin-30	65.6712	51.7885	90.7927	9.10305	9.22165	21.6773	24.6361	72.3301	66.498	23.6328	71.5262	26.3041	75.6373	118.768	96.338	38.5628	41.1369	42.8252
WBGene00002213	kin-32	969.745	895.201	733.77	407.036	454.166	362.678	399.652	371.295	474.819	1104.44	885.825	509.019	417.85	407.791	413.342	395.626	398.622	410.618
WBGene00002214	klc-1	455.321	563.2	203.046	4252.42	2640.85	4569.74	3355.98	2242.23	2593.42	614.452	990.363	3388.96	2662.98	2659.71	2385.67	4312.61	4178.58	4172.94
WBGene00002215	klc-2	2666.25	2496.95	2351.53	1612.54	1642.61	1549.09	2017.42	2099.98	2062.6	3036.02	2738.63	1944.37	1856.8	1823.07	1841.49	1760.32	1799.59	1798.66
WBGene00002216	klp-3	870.144	962.711	1106.02	478.56	383.851	571.113	268.26	499.078	599.649	861.809	1165.05	512.574	395.712	478.584	534.416	588.44	664.564	678.276
WBGene00002217	klp-4	6309.91	2286.09	4235.07	1785.5	1695.63	2594.6	2808.51	3997.44	2281.35	4255.47	3336.97	1822.09	3923.91	3060.48	2982.57	1287.57	1257.86	1199.74
WBGene00002218	klp-6	17.5123	22.1951	30.5394	2.60087	14.9852	13.3399	19.1614	50.6311	24.4993	31.5104	30.2611	31.9914	39.6634	32.1786	35.1504	27.1368	23.1757	23.9318
WBGene00002219	klp-7	1367.06	963.636	720.564	4835.02	2223.57	1573.27	6528.56	4093.88	2161.77	1406.94	1259.96	2341.06	4484.74	3355.94	3212.35	1920.29	1893.46	1944.77
WBGene00002220	gcc-1	835.119	581.696	814.658	487.663	337.743	393.526	580.317	612.395	566.983	655.416	497.933	482.715	611.555	503.157	487.549	470.609	433.965	477.375
WBGene00002222	klp-11	530.843	327.377	532.376	57.2192	121.034	196.763	224.462	195.291	244.409	236.328	243.464	242.424	262.886	273.226	263.628	227.092	242.186	263.879
WBGene00002223	klp-12	4080.37	2320.31	4370.43	4032.65	2227.03	5066.65	2923.48	4011.91	3968.3	3740.28	4928.43	5036.87	5625.75	4699.25	4454.98	4751.08	4659.48	4601.19
WBGene00002224	klp-13	576.812	418.007	547.233	46.8157	58.788	88.3766	246.361	311.02	243.826	162.278	101.787	67.5375	392.945	372.102	355.409	67.1279	75.9005	67.3868
WBGene00002225	klp-15	500.196	412.458	250.918	5598.37	2067.96	1304.81	4240.14	2189.19	802.642	411.21	416.778	1727.54	720.399	656.444	604.066	1594.64	1613.03	1581.38
WBGene00002226	klp-16	1003.68	908.148	1045.77	5166.63	2280.05	1755.03	4664.43	3146.36	1494.45	751.522	627.23	2176.84	1301.51	1172.47	1069.48	2113.81	2078.86	2055.61
WBGene00002227	klp-17	4.37808	0.924794	3.30155	175.559	205.182	132.565	243.623	207.346	289.908	31.5104	44.0161	203.323	1320.88	1403.57	1343.53	1231.15	1253.81	1231.23
WBGene00002228	klp-18	1286.06	693.596	203.046	5279.77	2175.16	2136.88	6159.02	4706.28	2364.18	1085.53	1085.27	3674.75	2451.75	2038.96	1893.56	3699.17	3887.15	3635.11
WBGene00002229	klp-19	2256.9	1207.78	516.693	12966.6	5017.73	4004.46	10604.5	6881.01	3886.05	1588.12	1817.04	5833.11	5238.34	4480.44	3944.65	5564.47	5623.59	5480.37
WBGene00002230	klp-20	411.54	333.851	368.123	300.401	239.763	278.47	440.712	405.049	277.658	338.736	286.105	357.593	518.392	399.6	393.163	311.359	319.246	340.083
WBGene00002231	knl-1	1032.13	565.974	294.664	3430.55	1624.16	3299.95	3131.52	2594.24	2410.84	929.556	1184.31	4402.73	3666.56	3050.54	2694.86	4526.85	4434.09	4469.57
WBGene00002233	kqt-1	202.486	239.522	289.711	40.3135	48.4137	64.1981	73.9082	176.003	106.747	275.716	251.717	144.317	143.895	127.544	160.78	149.252	161.651	148.629
WBGene00002234	kqt-2	668.752	549.328	609.962	596.9	458.777	653.653	585.791	708.835	636.981	1295.08	969.731	403.803	691.804	755.906	667.206	335.639	316.928	327.487
WBGene00002235	kqt-3	302.088	267.266	392.885	381.028	260.512	311.819	199.826	200.113	202.994	386.002	295.733	151.426	208.464	216.475	183.563	137.112	161.651	140.442
WBGene00002238	kars-1	6773.99	4196.72	2607.4	17011	9114.45	10475.1	10645.5	8604.87	6947.87	18496.6	13544.6	9197.18	7852.44	6693.16	6465.71	6340.01	6364.05	6149.2
WBGene00002239	ksr-1	2730.83	2618.09	2377.12	434.345	470.304	616.969	1705.36	1559.92	1167.8	1049.3	819.801	638.407	901.19	932.011	946.456	607.721	550.423	604.592
WBGene00002240	ksr-2	1027.75	516.035	798.976	1935.05	1087	843.746	2209.04	1388.74	1046.47	442.721	411.276	1482.27	1785.78	1118.06	1116.35	1358.98	1315.8	1316.25
WBGene00002241	kup-1	1225.86	1299.34	1223.23	3407.14	2416.07	4039.48	2178.92	1576.8	2090.02	1039.84	1218.7	2999.38	1792.23	1852.91	1776.4	3483.51	3562.69	3622.51
WBGene00002242	kvs-1	402.784	403.21	467.995	102.734	133.714	99.2152	194.351	219.401	182.578	485.26	371.386	128.677	218.61	223.495	229.779	114.26	106.029	107.693
WBGene00002243	lad-2	808.851	610.364	733.77	187.263	225.931	143.404	396.915	855.906	323.157	1052.45	627.23	246.69	243.515	280.247	357.362	97.8353	109.505	108.323
WBGene00002244	laf-1	4341.96	1760.81	1611.98	5383.8	2049.51	2729.67	1998.26	2403.77	1658.95	7721.62	6233.79	3641.34	3282.84	2265.96	2076.48	2927.2	2728.36	2701.77
WBGene00002245	lag-1	1449.15	798.098	844.372	3066.43	1439.73	1649.97	1768.32	1306.76	1129.88	981.548	843.184	2011.2	1517.36	1209.92	1122.86	2198.08	2099.72	2139.37
WBGene00002246	lag-2	56.9151	24.0447	21.4601	7.80261	14.9852	23.3448	57.4842	38.5761	8.74974	7.87759	31.6366	28.4368	53.4995	38.0293	37.7541	26.4227	27.8109	28.3402
WBGene00002247	lam-1	4546.64	1793.18	1500.56	4387.67	1911.19	2585.43	919.747	1545.45	1129.3	10645.8	10790.8	4849.19	1464.78	1288.9	1214.64	3564.2	3612.52	3487.74
WBGene00002248	lam-3	515.519	135.945	155.173	340.714	127.95	726.189	202.563	344.774	485.319	387.578	1108.66	1790.1	434.453	375.613	427.012	2010.98	2009.91	1900.68
WBGene00002249	lap-1	2522.87	2585.73	2443.15	5836.35	3787.79	2957.28	5332.34	4942.56	3481.81	7052.02	5378.22	3704.61	3990.33	3791.81	3831.39	2963.62	2956.64	2820.17
WBGene00002250	lap-2	7798.46	3984.01	4133.55	19939.6	10323.6	8552.52	6525.82	5935.89	4521.28	6900.77	5744.11	6670.57	5563.95	4782.92	4938.63	6550.68	6380.86	6642.32
WBGene00002251	lat-1	2914.71	1411.24	1489.83	7208.31	3897.3	4384.65	4084.12	3409.16	2518.76	1854.39	1906.45	5846.61	3278.23	2628.7	2427.98	5782.99	5595.2	5641.6
WBGene00002252	lat-2	475.022	217.327	245.966	136.546	163.684	121.726	279.209	380.939	219.91	294.622	262.721	181.996	220.455	181.371	208.949	159.964	200.47	182.007
WBGene00002253	lbp-1	1012.43	1882.88	1566.59	3245.89	7150.24	6574.88	996.393	1239.26	1979.77	4027.02	3910.56	3840.39	1368.85	1755.2	1780.95	5351.66	5577.82	5310.96
WBGene00002254	lbp-2	3488.24	8182.58	3620.98	9914.52	17336.7	16033.7	3219.11	4096.3	3687.14	9621.69	9649.16	12674.3	3510.68	4978.91	5197.7	24183.2	25356	24377.6
WBGene00002255	lbp-3	897.507	1587.87	568.693	2450.02	2997.04	3076.51	424.288	472.557	501.652	3214.06	2544.68	2045.32	230.601	360.401	346.947	3928.41	3865.13	3813.97
WBGene00002256	lbp-4	547.26	1007.1	648.755	1524.11	1594.19	2201.08	791.092	793.22	1458.87	1948.92	2345.24	1392.69	878.13	1160.19	1102.68	1678.91	1775.26	1866.05
WBGene00002257	lbp-5	601.986	1054.27	677.644	1742.58	1612.64	2404.51	84.8576	192.88	322.574	2423.15	2010.99	1269.7	143.895	218.23	275.345	1791.03	1731.81	1767.8
WBGene00002258	lbp-6	6373.39	8165.94	3415.46	22113.9	10686.7	8385.77	1417.94	2324.21	2286.6	26791.7	23728.8	8796.22	1723.98	2977.99	3168.74	6651.37	7070.91	6940.84
WBGene00002259	lbp-7	610.743	829.541	663.612	1146.98	4283.46	5312.6	169.715	306.198	230.41	3492.92	3356.23	1967.83	202.929	289.608	295.523	1746.04	1889.4	1609.1
WBGene00002260	lbp-8	5.4726	12.9471	3.30155	13.0044	4.61083	29.1809	0	0	13.4163	33.0859	20.6326	11.3747	30.4394	28.0832	30.5938	93.5505	84.5914	71.7953
WBGene00002261	ldb-1	4466.74	2526.54	4443.89	882.996	972.885	758.705	1916.14	2167.49	1807.7	2297.11	1680.87	1219.94	2338.3	2077.57	2013.99	994.778	1041.17	957.9
WBGene00002262	ldh-1	2609.34	2725.37	899.673	4247.22	2141.73	842.913	1894.24	2203.66	1284.46	5656.11	4390.61	1657.87	1158.54	1342.73	1348.73	1345.41	1331.45	1199.74
WBGene00002263	lea-1	149527	97184.8	94555.7	72713.8	33018.1	32785.2	59381.2	45987.5	33715.1	13996.9	13528.1	31168.9	84284.8	68183.6	67748.4	27292.5	27495.1	27614.7
WBGene00002264	lec-1	9149.1	6095.32	5629.97	24441.7	22068.6	11411.4	9714.83	9882.71	5294.76	32392.7	21867.8	12102	6951.25	5855.93	6087.52	8570.94	8763.9	8213.63
WBGene00002265	lec-2	10104.6	6871.22	17707.1	14245	41016.8	50428.8	41429.7	50259.8	8181	15173.8	12265.4	17659.3	15105.3	10006.4	10087.5	11261.1	11076.8	10855.6
WBGene00002266	lec-3	4850.92	2443.31	4704.71	1828.41	2512.9	1064.69	2767.45	3536.94	1904.53	5799.48	4211.79	1728.96	3206.28	2574.29	2619.35	966.213	1015.1	1000.1
WBGene00002267	lec-4	4480.97	7932.89	6575.87	4058.66	5670.16	3617.6	1814.86	2849.81	2991.83	5797.91	5552.91	3140.14	2058.81	3019.53	3336.68	4272.62	4560.98	4448.79
WBGene00002268	lec-5	15246.7	24526.5	21392.4	6300.61	12664.8	8582.53	14661.2	16283.9	26970.8	10420.5	8873.38	8861.63	29465.3	35958.2	36042.8	14605.3	14914.7	15102.8
WBGene00002269	lec-6	2256.9	4327.11	1431.22	21967	9479.86	13684.2	1078.51	1475.53	1020.22	21523.2	16932.5	8850.96	447.367	740.694	727.743	11885.2	12410.6	12280.1
WBGene00002270	lec-7	193.73	204.38	273.204	100.134	82.9949	118.391	235.411	315.842	168.578	116.588	159.559	104.505	105.154	146.852	153.62	284.222	264.783	279.624
WBGene00002271	lec-8	1177.7	1710.87	883.991	9608.92	5771.6	5383.47	604.953	1615.37	641.064	6235.9	4645.08	4249.88	325.609	489.115	544.831	5727.29	5747	5807.86
WBGene00002272	lec-9	2152.92	3655.71	1080.43	9242.19	8933.48	4728.15	487.247	1005.39	397.238	36511.1	24462	6807.07	236.136	341.679	450.445	3017.18	2992.57	3028.63
WBGene00002273	lec-10	2414.51	2714.27	508.439	12866.5	4492.1	5820.35	353.117	831.796	298.074	42430.3	25840.2	7784.58	85.7837	159.723	170.544	3582.06	3492.58	3579.69
WBGene00002275	lem-2	1182.08	1132.87	465.519	2958.49	2127.9	1141.39	3205.43	2963.12	1201.05	1301.38	1404.39	2410.02	2616.86	1613.03	1491.94	2391.61	2299.61	2293.67
WBGene00002276	lem-3	1195.22	757.407	839.42	2564.46	1397.08	2531.24	1615.03	1181.39	1255.88	497.864	609.349	2331.82	1435.26	1140.29	1107.24	2458.74	2323.95	2390.66
WBGene00002278	lep-2	705.966	713.941	431.678	1172.99	749.259	670.328	1220.85	1125.94	761.227	767.277	676.748	1071.36	1055.23	910.948	923.674	1154.74	1152.99	1000.73
WBGene00002280	let-2	22159.7	5476.63	5062.11	25414.4	23978.6	18967.6	2277.47	4807.54	2811.58	47155.3	34873.2	16388.1	5175.62	3547.84	3474.68	8289.58	7686.23	7396.17
WBGene00002282	let-4	1012.43	481.818	487.805	174.258	236.305	157.577	142.342	513.544	353.489	392.304	403.023	366.124	70.1028	188.391	225.223	372.774	337.207	362.755
WBGene00002295	let-19	8403.73	2765.14	6577.52	2349.89	1431.66	1896.76	3470.95	6319.24	2841.33	3503.95	4009.6	2821.64	4612.95	3161.7	3138.15	2218.79	2113.63	2078.28
WBGene00002297	ect-2	894.223	357.895	105.65	5504.74	2480.62	2338.64	3599.61	2816.05	2071.35	560.885	801.919	3187.77	4136.07	2735.19	2541.89	3136.44	3070.2	3127.5
WBGene00002299	let-23	898.601	712.092	1212.5	460.354	680.097	1695.83	432.5	501.489	687.729	753.098	1024.75	986.047	758.217	733.088	697.149	1103.32	1093.89	1110.94
WBGene00002324	let-49	392.933	350.497	343.362	1247.12	793.062	807.062	922.484	771.521	725.645	411.21	386.517	686.039	764.674	648.839	663.3	728.409	675.572	666.94
WBGene00002335	let-60	2467.05	3151.7	2809.62	2577.46	2480.62	2738.01	2096.8	1482.77	2454.01	3292.83	2977.97	2621.17	2650.99	2666.15	2562.07	2710.82	2580.62	2600.37
WBGene00002344	let-70	13255.7	12171.2	13046.1	20614.5	17320.6	14466.2	15359.2	13344.9	13299.6	20560.5	15745.4	14266.8	15624.6	13324.3	12749.2	10571.2	10940.7	11181.2
WBGene00002348	myo-1	15403.2	1959.64	3898.31	1779	862.225	489.406	5272.12	7249.89	2137.85	6927.55	10182.9	2105.04	4676.6	2711.2	2638.23	590.582	522.033	512.643
WBGene00002363	let-92	6847.32	7136.64	6073.21	11512.8	8655.68	7371.11	7316.92	5489.86	6066.48	9724.1	8024.69	7813.02	5811.15	5690.94	5875.32	7120.55	7013.55	7008.85
WBGene00002368	let-99	439.997	217.327	76.7611	3238.08	1572.29	1536.59	4371.54	3358.53	1670.03	288.32	343.876	2045.32	1749.8	1349.75	1161.91	1853.87	1850.58	1770.32
WBGene00002393	lpr-1	284.575	461.472	118.031	52.0174	100.285	48.357	57.4842	86.7961	100.33	203.242	207.701	67.5375	25.8274	71.3781	77.461	42.1334	68.3684	64.8676
WBGene00002497	let-268	776.015	762.955	288.061	899.901	606.324	505.247	158.766	257.977	215.827	2087.56	2077.01	735.092	234.291	246.898	244.1	537.023	588.663	564.286
WBGene00002583	let-363	4722.86	1595.27	4323.38	5166.63	2643.16	5239.23	3574.97	5231.88	3546.56	4512.28	5126.51	6463.69	5983.64	4655.96	4371.66	5101	4956.71	4791.39
WBGene00002601	let-381	112.736	98.953	99.872	20.807	32.2758	37.5184	30.1108	53.0421	53.0817	48.8411	60.5222	47.6317	71.9476	74.8885	54.0274	47.1323	48.0896	61.7187
WBGene00002632	let-413	2444.06	1207.78	2206.26	1232.81	935.998	1581.61	936.171	1178.98	1306.04	2098.59	1731.76	1518.53	1515.51	1347.99	1402.11	1456.1	1411.4	1359.7
WBGene00002637	let-418	7273.09	3291.34	4831.82	8021.09	3546.88	6233.88	6884.42	6692.95	6202.98	4937.67	5444.25	8961.16	10096.7	7702.98	7308.02	7651.86	7608.01	7616.59
WBGene00002694	let-502	3908.53	1897.68	2863.27	4896.14	2866.78	4978.27	5942.77	5022.12	4955.85	2552.34	2760.64	5664.62	7964.97	6278.93	5937.81	5558.04	5420.22	5251.13
WBGene00002696	let-504	2009.54	1282.69	1618.59	4282.33	1964.21	2317.8	4062.22	3095.73	3118.99	1941.04	1686.37	3056.96	4092.71	3110.8	3006.66	3060.03	2758.49	2988.32
WBGene00002783	let-607	9153.48	2592.2	7311.29	5901.38	4320.35	4212.06	5039.45	6495.25	4807.1	5158.25	3823.9	4232.82	6369.21	4421.93	4423.09	3603.48	3363.38	3426.65
WBGene00002804	let-630	1879.29	1118.08	971.482	3291.4	1903.12	2177.73	2512.88	1972.2	1978.61	3289.68	2752.38	2359.55	2367.81	2141.34	2038.72	1860.3	1838.41	1904.46
WBGene00002827	let-653	1348.45	614.988	506.789	206.769	172.906	207.602	120.443	561.764	359.906	964.217	862.441	528.925	88.5509	196.582	190.072	485.606	518.557	464.15
WBGene00002845	let-711	11534.1	2899.23	5238.74	18866.7	8577.29	10606	9564.27	11401.6	6385.56	8493.62	8148.49	14359.9	12967.2	8761.95	8152.93	11998	11678.2	11589.3
WBGene00002850	let-716	4376.99	2329.56	3209.94	6474.87	3259.85	6315.59	4396.17	4274.71	4590.69	5572.61	8056.33	6313.69	7055.48	5954.81	5417.06	5548.05	5363.44	5404.17
WBGene00002855	let-721	5472.6	4955.97	3710.95	6272	3841.97	6944.23	4231.93	3539.35	4693.94	4356.31	3995.84	5921.97	5085.22	5499.62	5440.5	7559.03	7575.56	7416.32
WBGene00002879	let-754	2444.06	2112.23	961.578	5905.28	4071.36	3324.96	2225.46	1723.87	2242.85	6747.94	5067.36	2857.9	2056.96	2209.21	2189.74	2584.42	2557.44	2475.05
WBGene00002881	let-756	4177.79	2270.37	2512.48	349.817	433.418	236.783	1256.44	1721.46	714.562	1181.64	698.756	336.976	242.593	265.035	283.156	226.378	209.161	219.164
WBGene00002889	let-765	6205.93	2126.1	4040.28	4970.26	2834.51	4242.08	3991.05	5704.44	3034.99	4129.43	3766.13	5664.62	4414.63	3415.62	3168.09	4601.11	4574.31	4441.23
WBGene00002891	let-767	4232.51	3417.12	3429.49	11550.5	16880.2	9518.83	4248.36	4284.35	3685.39	16145.9	10976.5	4508.66	4212.63	4110.68	4117.15	3006.47	3015.74	2924.71
WBGene00002915	let-805	18177.8	3135.05	4992.77	4140.59	1385.55	2061.84	3501.06	10027.4	2678.59	10915.2	12224.1	3544.65	2753.38	2086.93	2185.83	2235.21	2038.88	1975
WBGene00002957	let-858	2837	1755.26	1685.44	5639.99	3127.29	3736	4377.01	3609.27	3400.73	3316.47	3088.01	4506.53	4295.64	3736.82	3526.1	4155.5	4297.94	4187.43
WBGene00002974	lev-1	698.304	787.925	586.026	257.486	213.251	111.721	306.582	364.062	388.488	800.363	694.63	226.784	376.341	430.609	437.427	129.971	156.436	123.437
WBGene00002975	lev-8	129.153	157.215	103.174	57.2192	65.7043	35.0171	32.8481	28.932	58.9149	214.27	224.207	63.9829	47.9651	41.5397	45.5653	47.1323	66.6302	54.7911
WBGene00002976	lev-9	725.667	409.684	498.535	128.743	111.813	60.0294	265.522	284.498	256.659	501.015	451.165	133.653	463.97	358.646	339.136	62.129	79.3768	74.3144
WBGene00002977	lev-10	1070.44	610.364	762.659	500.668	459.93	225.944	443.449	556.942	405.404	1356.52	1145.8	418.732	555.288	459.277	510.982	255.657	250.298	210.348
WBGene00002978	lev-11	26028.8	21939.8	16311.3	46114.7	75588.7	34785.4	9123.56	11165.4	7506.11	66132.4	45266.5	20958.7	11533.8	10072.5	10321.8	13803.3	13287.8	13316.1
WBGene00002979	lfe-2	4690.02	3171.12	4875.57	1243.22	2949.78	1845.9	2063.96	2502.62	2144.27	3590.61	2724.87	1318.76	2578.12	2177.62	2262.64	937.648	844.176	864.062
WBGene00002980	lgg-1	14521	23452.8	23814.9	14267.1	44878.3	40845	20820.2	19975.2	19861.3	14661.8	13390.5	24546	14355.4	18617.4	19356.8	27332.5	27942.4	27565
WBGene00002981	lgg-2	7359.56	6780.59	9463.9	4422.78	10130	9630.55	6320.52	6603.74	4961.1	2631.12	2220.06	4980	5553.8	4923.33	5081.18	4112.65	4042.43	4079.1
WBGene00002982	lgg-3	303.182	391.188	486.979	739.948	947.525	1145.56	985.443	776.343	926.889	300.924	328.746	655.469	635.537	658.785	707.564	710.555	729.456	690.872
WBGene00002983	lgx-1	784.771	196.056	42.9202	70.2235	68.0097	34.1834	57.4842	284.498	60.6648	324.557	418.153	145.028	42.4307	54.4112	51.4237	63.5572	60.8363	56.0507
WBGene00002985	lig-1	1323.28	1180.96	725.516	5210.84	3297.89	5587.73	3585.92	2656.93	2602.75	909.074	1184.31	5333.33	2924.95	2563.76	2506.09	5970.81	6295.11	6157.39
WBGene00002986	lig-4	679.697	508.637	624.819	1414.87	932.54	1554.93	621.377	773.932	830.058	1074.5	1148.55	1281.08	976.827	827.869	835.147	1251.15	1257.28	1250.12
WBGene00002987	lim-4	158.705	77.6827	123.808	10.4035	10.3744	8.33741	54.7469	24.11	100.33	14.1797	39.8896	14.2184	123.602	107.067	83.9703	11.426	9.84968	13.2254
WBGene00002988	lim-6	84.2781	137.794	138.665	144.348	304.315	335.164	82.1203	91.6182	64.748	127.617	159.559	174.887	83.0165	67.2826	70.3007	192.814	225.963	168.782
WBGene00002989	lim-7	632.633	440.202	619.041	239.28	240.916	185.091	353.117	378.528	337.74	315.104	251.717	275.837	332.066	281.417	334.579	288.507	279.267	257.581
WBGene00002990	lin-1	2399.19	1201.31	1450.21	592.999	803.437	692.839	908.798	921.004	718.645	1178.49	803.295	446.458	1186.21	895.152	880.061	247.088	247.98	270.177
WBGene00002991	lin-2	1291.53	945.14	1195.99	526.676	450.708	399.362	563.893	735.356	628.231	1462.08	1204.94	482.715	762.829	704.42	764.846	279.223	305.34	321.819
WBGene00002992	lin-3	381.988	247.845	189.839	1494.2	746.954	939.627	941.646	629.272	625.314	146.523	199.448	1090.55	685.347	558.153	503.171	1112.61	1111.28	1105.27
WBGene00002994	lin-5	2189.04	1930.97	1992.49	5433.22	2975.14	3945.26	5803.17	4477.23	3520.31	2364.85	2288.84	4252.73	3903.62	3510.4	3377.04	3854.14	4058.07	3824.04
WBGene00002996	lin-7	506.763	739.836	567.867	1632.05	1383.25	1263.12	859.526	619.628	592.649	981.548	873.445	1093.4	705.64	471.563	515.539	1126.89	1029.58	1073.15
WBGene00002997	lin-8	275.819	413.383	256.696	293.898	250.137	204.267	613.165	542.476	226.326	327.708	258.595	263.752	324.687	303.064	298.778	292.078	299.546	283.402
WBGene00002998	lin-9	884.373	608.515	732.12	2374.6	1304.86	2012.65	1083.99	1043.96	1141.55	805.09	845.935	1859.06	1605.91	1293	1200.32	2025.98	1917.21	1973.11
WBGene00002999	lin-10	3118.29	1525.91	1919.85	1685.36	977.495	1081.36	1376.88	1692.52	1205.13	2245.11	1572.2	1207.85	1528.43	1250.87	1239.38	1111.89	1148.36	1105.27
WBGene00003000	lin-11	253.929	136.87	265.775	188.563	242.068	325.993	101.282	113.317	132.413	274.14	371.386	233.893	162.343	122.864	129.536	220.665	206.843	247.505
WBGene00003001	lin-12	601.986	285.761	423.424	228.877	167.142	270.966	407.864	282.087	279.408	345.039	460.794	404.514	324.687	293.703	253.213	355.635	367.335	369.053
WBGene00003002	lin-13	6556.18	1993.86	4525.6	7525.62	3537.66	4953.26	6186.39	6709.82	4855.52	3853.72	3892.68	6517.01	8847.71	6230.37	5806.97	5548.05	5412.11	5375.2
WBGene00003003	lin-14	2765.85	883.179	1936.36	608.604	871.446	581.951	1001.87	1574.39	808.476	2679.96	1832.17	725.139	1472.16	901.002	896.334	399.911	418.901	432.661
WBGene00003007	lin-18	804.473	553.027	571.169	516.273	556.757	402.697	295.633	347.185	323.74	1074.5	778.536	329.156	371.729	379.123	384.701	298.505	309.396	275.215
WBGene00003008	lin-22	106.169	58.2621	120.507	27.3091	14.9852	28.3472	38.3228	43.3981	76.9977	70.8983	104.538	62.561	47.0427	58.5066	54.0274	47.1323	46.9308	47.2337
WBGene00003009	lin-23	3096.4	1990.16	2770.83	4958.56	3437.37	3987.79	3364.19	2654.52	2685	2547.61	2302.59	3763.62	3368.62	2750.98	2806.82	3399.95	3469.41	3333.44
WBGene00003010	lin-24	1196.31	1090.33	1307.42	2182.13	2014.93	2528.74	1762.85	1516.52	1609.95	1162.73	1171.93	1735.36	922.406	930.255	971.192	2081.68	2124.63	2085.84
WBGene00003011	lin-25	804.473	632.559	997.069	455.152	365.408	637.812	298.37	421.926	561.733	652.265	716.638	746.467	512.857	493.796	557.198	789.823	845.914	847.688
WBGene00003012	lin-26	3613.01	1730.29	2656.1	2716.61	1706.01	1603.28	2332.22	2254.29	1716.7	1417.97	1057.76	1930.15	1737.81	1394.8	1492.59	1958.13	1939.23	1888.72
WBGene00003014	lin-28	1114.22	1600.82	2194.71	1498.1	1519.27	2567.92	2638.8	2027.65	2273.18	814.543	760.654	1898.16	1708.29	2142.51	2089.49	2486.59	2687.22	2572.66
WBGene00003015	lin-29	650.145	398.586	338.409	291.298	323.911	115.056	197.089	366.473	223.41	1113.89	953.225	260.197	341.29	223.495	225.874	177.103	162.809	147.999
WBGene00003017	lin-31	244.078	242.296	337.584	123.541	93.3692	41.6871	104.019	149.482	99.747	223.724	144.428	55.4518	148.507	114.673	142.554	47.8465	52.1454	51.0124
WBGene00003018	lin-32	8.75617	21.2703	3.30155	1.30044	4.61083	17.5086	19.1614	12.055	5.24984	7.87759	5.50202	43.3662	11.9913	7.60586	7.16026	58.5583	60.8363	50.3826
WBGene00003019	lin-33	664.374	703.769	562.915	407.036	472.61	356.008	547.469	730.534	693.562	1307.68	1279.22	765.662	1005.42	1026.21	1097.47	718.411	780.442	699.689
WBGene00003020	lin-35	1360.49	1248.47	934.34	3629.52	1886.98	3569.25	2143.34	1731.1	2505.92	1221.03	1749.64	3841.82	2440.68	2349.63	2224.89	4219.06	4091.67	4132.64
WBGene00003021	lin-36	2121.18	1057.96	1229	5166.63	2255.85	2562.09	3002.86	1996.31	1881.19	1476.26	1514.43	3516.21	3200.75	2343.78	2159.79	3525.64	3562.69	3638.26
WBGene00003022	lin-37	614.026	631.635	651.231	1755.59	1686.41	2618.78	2219.98	1461.07	1405.21	727.889	696.005	1406.2	887.354	1050.19	1012.2	1651.06	1646.06	1623.58
WBGene00003024	lin-39	953.328	712.092	821.262	198.967	283.566	223.443	339.43	284.498	485.319	374.973	360.382	211.854	567.279	461.617	499.265	217.094	184.826	209.718
WBGene00003025	lin-40	3479.48	2237.08	2299.53	4256.33	2470.25	2148.55	3662.56	3286.2	2080.1	2995.06	2242.07	3381.14	3232.11	2472.49	2317.32	2905.78	2873.79	2801.9
WBGene00003026	lin-41	12202.8	2841.89	4509.1	12502.4	4578.55	3999.46	6909.05	6808.68	4229.62	3409.42	2412.63	6179.32	8287.81	5276.71	4966.62	5362.37	5085.33	4940.02
WBGene00003029	lin-44	283.481	758.331	535.677	206.769	519.871	135.9	339.43	638.916	152.829	1252.54	961.478	260.908	173.412	201.848	251.26	99.2635	96.7586	80.6122
WBGene00003030	lin-45	5183.65	2124.25	2651.97	4214.71	2427.6	2337.81	2849.57	2946.25	1899.86	1931.59	1540.57	2670.22	2742.31	2055.92	1859.06	2553	2294.98	2420.26
WBGene00003031	lin-46	290.048	433.729	218.728	67.6226	220.167	119.225	172.453	277.265	137.663	679.048	709.76	171.332	111.611	128.13	166.639	89.2658	87.4883	85.0207
WBGene00003033	lin-48	186.069	214.552	315.298	63.7213	126.798	64.1981	202.563	248.333	78.1643	411.21	233.836	93.8416	73.7924	91.8554	89.1778	35.7063	35.343	37.787
WBGene00003034	lin-49	2422.17	1401.99	2689.12	2812.84	1674.88	2644.63	2871.47	2907.67	2801.67	1227.33	1422.27	2690.12	4133.3	3391.63	3129.68	2425.89	2336.11	2292.41
WBGene00003035	lin-52	479.4	693.596	688.374	1146.98	1341.75	1930.95	1702.63	1285.07	1481.04	499.439	583.214	1397.67	793.269	996.953	1001.13	1661.06	1717.9	1713.64
WBGene00003036	lin-53	2222.97	2129.8	1475.79	7092.57	4435.62	6372.29	8444.7	6625.44	5478.5	2438.9	2298.47	6166.53	4431.24	4408.47	4216.74	6046.51	6318.28	6091.26
WBGene00003037	lin-54	627.16	651.055	495.233	2838.85	1913.49	2183.57	2849.57	1964.97	1613.45	573.489	665.744	2190.35	1394.68	1364.96	1320.09	2386.61	2428.82	2359.17
WBGene00003038	lin-56	420.296	453.149	436.63	592.999	476.068	1007.16	413.339	467.735	670.23	217.422	330.121	683.195	737.924	714.366	699.753	751.261	706.86	693.391
WBGene00003040	lin-59	8495.67	3121.18	7856.87	2632.08	2032.22	2728.84	4587.79	6396.39	3503.98	3584.3	2654.72	2826.62	5083.38	4018.24	4105.43	2942.91	2850.03	2784.27
WBGene00003041	lin-61	896.412	1135.65	1019.35	2254.96	1618.4	2447.86	1552.07	1586.44	1943.61	890.168	1012.37	1923.04	1853.11	2026.08	1870.78	2530.15	2596.26	2592.82
WBGene00003044	lir-1	1712.92	2095.58	1504.68	1619.04	1935.39	2660.47	2772.93	2090.34	2462.76	806.665	880.323	1716.87	1951.81	2176.45	2273.06	2358.76	2421.86	2455.52
WBGene00003045	lir-2	477.211	495.69	477.9	566.99	502.58	802.893	416.076	508.722	411.238	518.346	624.479	711.632	598.641	483.85	469.973	695.559	661.667	653.715
WBGene00003046	lir-3	63.4822	109.126	92.4435	114.438	93.3692	100.049	65.6962	120.55	93.3305	94.5311	57.7712	100.951	67.3356	79.569	90.4796	142.111	132.102	113.361
WBGene00003047	lis-1	3317.49	1841.27	1991.66	4369.46	3113.46	2320.3	4702.75	4166.22	2858.25	3793.85	2756.51	2555.05	4279.04	3153.51	2923.34	1979.56	1951.98	1866.05
WBGene00003048	lit-1	6298.97	2086.34	3276.79	2781.63	1969.98	1254.78	3438.1	4154.16	1941.86	2771.34	2195.31	1962.14	2847.47	2055.92	2032.21	1675.34	1561.46	1558.71
WBGene00003052	lmn-1	5734.19	6473.56	5100.08	11441.2	8414.76	7712.94	5633.45	4720.75	5068.43	9407.42	8543.26	8830.35	4910.89	5103.53	5187.28	8229.59	8342.1	8072.56
WBGene00003053	lmp-1	6909.71	3341.28	4727	4760.89	5356.63	4748.16	5050.4	4686.99	4513.7	11127.9	6778.49	4313.16	6347.99	5128.11	5258.89	2921.49	3007.63	2903.3
WBGene00003055	lon-1	1188.65	1370.55	859.229	1868.73	1167.69	1094.7	717.184	1251.31	649.23	1306.1	1338.37	1399.8	281.334	488.53	605.367	2958.62	2899.86	2922.82
WBGene00003056	lon-2	520.992	697.295	500.185	1022.14	907.18	1102.21	292.896	359.24	307.991	1326.59	1251.71	841.019	269.342	351.625	287.061	838.384	905.012	871.62
WBGene00003057	lon-3	1330.94	1684.98	47.0471	409.637	486.442	159.245	16.4241	7.23301	58.9149	1284.05	1580.45	332.711	15.6809	55.5813	35.8013	312.073	307.078	326.857
WBGene00003058	lov-1	2.18904	3.69918	2.47617	2.60087	0	0.833741	5.47469	24.11	2.91658	1.57552	0	7.10921	3.68962	4.09546	1.30187	13.5684	10.4291	3.7787
WBGene00003059	lpd-2	885.467	738.911	913.705	1544.92	1335.99	2778.03	1393.31	925.826	1632.7	1049.3	1350.75	1687.73	1853.11	1555.11	1728.23	2195.22	2088.13	2208.65
WBGene00003060	lpd-3	4996.49	1388.12	4101.36	3708.84	1389.01	3680.13	3922.61	6345.76	2874	2717.77	3573.56	4781.65	6324.01	4297.31	4036.43	3962.69	3929.44	3861.83
WBGene00003061	lpd-5	2052.23	3443.01	2134.45	4823.31	5462.68	4410.49	2824.94	2271.17	2773.67	6557.31	6928.42	3216.21	2207.32	2525.15	2931.8	3534.21	3607.3	3648.96
WBGene00003062	lpd-6	2811.82	2060.44	1788.62	4703.67	2246.63	2650.46	3580.44	2825.7	2957.99	5892.44	4977.95	3788.5	4485.66	3643.79	3533.26	2742.96	2792.1	2713.73
WBGene00003063	lpd-7	32570.7	31290.4	57710.3	8697.31	12714.4	9848.99	54574.4	51303.8	39934.4	13114.6	11889.9	9567.57	49244.5	46919.4	46459.7	8003.93	7867.58	7704.76
WBGene00003064	lpd-8	979.596	1538.86	1233.13	1892.13	1993.03	3007.31	1858.66	1854.06	1964.61	1655.87	1865.18	1660.71	1384.53	1765.73	1774.44	2160.95	2385.94	2301.86
WBGene00003065	lpd-9	1168.95	1878.26	1574.84	2868.76	2975.14	2432.86	1916.14	1627.43	2241.1	3814.33	3330.1	1995.55	1896.47	2232.61	2276.31	1742.47	1702.26	1761.5
WBGene00003066	lpl-1	942.382	960.861	875.737	1015.64	972.885	1254.78	1037.45	1070.49	1009.14	1480.99	1522.68	987.469	826.475	939.617	952.315	883.374	869.09	874.769
WBGene00003068	lrk-1	3074.51	1117.15	2300.36	1366.76	814.964	864.59	1209.91	1974.61	1004.47	2119.07	1690.5	1323.02	1483.23	1228.64	1182.74	1019.06	1012.2	971.125
WBGene00003071	lrp-1	29857.4	10426.1	32407.2	4342.15	1753.27	4676.46	12829.9	40114.3	17239.9	4031.75	7235.15	5744.24	19950.7	17429.1	18093.3	5955.1	5852.45	5805.34
WBGene00003072	lrp-2	14448.8	3621.5	8952.99	1711.37	1087	2246.1	5307.71	12438.4	4372.53	5044.81	7130.62	3779.97	6670.84	4815.1	4819.51	3072.17	2839.61	2859.84
WBGene00003073	lars-1	20946.9	15138	29180	10459.4	9063.73	10056.6	26182.7	30212.3	22661.8	12990.1	12526.7	10328.3	31418.1	29998.1	29254.9	9266.5	9245.95	9174.05
WBGene00003074	lars-2	1071.54	845.262	744.5	1357.65	1018.99	1757.53	1198.96	998.156	1097.22	1526.68	2125.15	1519.95	1343.94	1124.5	1069.48	1457.53	1510.48	1499.51
WBGene00003075	lrx-1	116.019	97.1034	63.5549	19.5065	19.596	44.1883	21.8987	84.3851	58.9149	53.5676	77.0283	44.0771	71.0252	84.8346	104.149	32.1357	42.2957	35.8976
WBGene00003076	lsm-1	403.878	725.964	520.82	1613.84	1878.91	2489.55	1174.32	954.758	1164.3	871.262	986.237	1342.93	520.237	729.578	647.678	1863.87	1852.9	1802.44
WBGene00003077	lsm-3	378.704	726.888	549.709	1196.4	1596.5	1389.85	1015.55	887.25	1000.97	1153.28	1442.9	1066.38	557.133	833.72	794.789	1239.01	1255.54	1143.69
WBGene00003078	lsm-4	530.843	941.441	569.518	1853.12	2122.13	1938.45	1363.2	1171.75	1416.87	1388.03	1627.22	1526.35	826.475	1149.07	1094.87	1699.62	1807.71	1728.12
WBGene00003079	lsm-5	883.278	988.605	1122.53	1183.4	1428.2	1220.6	2408.86	1928.8	1757.53	1071.35	1026.13	1032.97	1255.39	1529.95	1604.55	914.081	936.299	914.445
WBGene00003080	lsm-6	241.889	598.342	491.932	941.515	1398.23	1366.5	577.579	470.146	526.151	923.254	1229.7	966.852	339.445	363.326	468.672	1356.13	1371.42	1299.24
WBGene00003081	lsm-7	452.037	772.203	777.516	1534.51	2338.84	2083.52	1593.13	1116.29	1638.53	1208.42	1635.47	1364.97	771.131	1232.73	1222.45	1640.35	1811.76	1722.46
WBGene00003082	lsm-8	503.48	763.88	510.915	1906.44	1499.67	1883.42	1188.01	773.932	948.471	1011.48	1442.9	1187.95	688.115	934.351	876.806	1403.26	1621.72	1558.08
WBGene00003083	lst-1	910.641	638.108	541.455	3124.95	1958.45	1649.97	2389.7	1716.63	1369.63	972.095	883.074	2320.45	1967.49	1560.96	1498.45	2089.53	2129.27	2092.14
WBGene00003084	lst-2	5051.21	2302.74	4145.1	1140.48	1025.91	1053.02	2187.14	2524.32	1884.69	2160.04	1543.32	1116.86	2219.31	1776.85	1928.71	786.967	834.905	743.774
WBGene00003085	ccar-1	8253.78	4603.63	4197.93	15659.8	7029.21	7774.64	11655.6	9224.5	5938.74	10519.7	9349.3	10599.8	9074.63	7123.18	6737.15	9021.56	8867.61	8747.06
WBGene00003086	lst-4	2215.31	1119	1588.05	4756.99	2645.46	2675.48	5351.5	3910.65	2224.18	1537.71	1228.33	2873.54	2228.53	1764.56	1846.05	2555.86	2593.94	2333.35
WBGene00003087	lsy-2	849.348	602.041	789.897	592.999	526.787	470.23	687.073	619.628	545.4	868.111	588.716	710.921	742.536	646.498	598.858	601.294	632.697	610.889
WBGene00003089	ltd-1	1455.71	1753.41	2050.26	296.499	408.058	368.514	659.7	1241.67	1026.64	948.462	1050.89	671.82	870.751	963.604	1149.55	598.438	629.8	598.924
WBGene00003090	lys-1	3546.25	6702.91	3063.84	15761.3	8629.16	10657.7	818.465	2039.71	1363.21	29983.7	27871.8	9500.04	631.848	1089.98	1232.87	12245.1	12306.3	12169.9
WBGene00003091	lys-2	1115.32	2300.89	644.628	14178.6	2842.57	5500.19	276.472	544.887	430.487	20904	17771.5	5165.55	164.188	383.804	359.966	6798.48	7008.34	6855.19
WBGene00003092	lys-3	3509.03	5361.96	5203.25	71.5239	61.0935	146.738	1059.35	1340.52	1777.95	85.078	94.9098	211.854	968.526	1502.45	1561.59	212.81	231.178	216.016
WBGene00003093	lys-4	355.719	845.262	655.358	17735.3	6946.21	5049.14	150.554	1111.47	417.071	2796.55	2999.98	2124.23	97.775	283.172	290.316	5997.95	6128.24	5839.35
WBGene00003094	lys-5	0	8.32315	3.30155	14.3048	33.4285	4.16871	0	7.23301	0	9.45311	13.755	9.24197	0	0.585066	0	12.8543	13.326	12.5957
WBGene00003095	lys-6	3.28356	10.1727	28.0632	81.9274	95.6747	59.1956	0	14.466	3.49989	25.2083	30.2611	15.6403	0.922406	1.7552	0	29.2792	36.5018	29.5998
WBGene00003096	lys-7	1166.76	1334.48	5612.64	3208.17	5957.19	5137.51	2159.76	9173.87	4861.94	1146.98	2280.59	19310	1620.67	4035.2	5126.75	22452.8	23018.7	22283.6
WBGene00003097	lys-8	1745.76	2507.12	1637.57	7113.38	7807.28	12343.5	637.801	1350.16	1237.21	4491.8	5755.11	4768.86	590.34	942.542	1053.21	6550.68	6773.1	6573.67
WBGene00003099	lys-10	1.09452	2.77438	0	1209.4	259.359	28.3472	0	2.411	2.91658	6.30207	4.12651	47.6317	0.922406	0	0	112.118	150.063	147.369
WBGene00003100	mab-3	116.019	76.7579	77.5865	35.1118	42.6502	14.1736	57.4842	77.1521	71.7478	148.099	206.326	55.4518	102.387	73.1333	74.2063	34.9922	39.9781	44.0848
WBGene00003102	mab-5	751.936	1283.61	1326.4	118.34	253.595	88.3766	435.237	593.107	347.656	645.963	510.312	196.214	320.075	366.252	394.465	136.398	138.475	152.407
WBGene00003104	mab-7	633.727	716.716	517.519	222.374	397.684	105.051	290.158	542.476	323.157	753.098	682.25	184.839	213.998	322.957	380.145	101.406	95.5999	95.727
WBGene00003106	mab-9	460.793	556.726	675.168	74.1248	169.448	63.3643	213.513	274.854	114.913	521.497	309.489	96.6852	86.7061	116.428	115.866	17.8532	32.446	30.2296
WBGene00003111	mab-20	1124.07	1267.89	1219.92	671.025	534.856	402.697	837.627	887.25	596.149	767.277	801.919	1062.83	649.373	560.494	648.329	1013.34	988.445	951.602
WBGene00003112	mab-21	383.082	493.84	540.629	107.936	192.502	85.0416	164.241	214.579	338.323	422.239	425.031	168.488	177.102	226.421	253.213	102.834	118.776	106.433
WBGene00003114	mab-23	36.1192	72.134	53.6502	5.20174	14.9852	3.33497	8.21203	36.1651	18.6661	7.87759	12.3795	7.82013	15.6809	19.8923	21.4808	9.28364	14.4848	13.8552
WBGene00003119	mac-1	1196.31	1229.05	652.882	2886.97	2213.2	1366.5	1855.92	1511.7	802.642	2984.03	2888.56	1958.59	1352.25	1085.88	1037.59	1542.51	1599.7	1540.45
WBGene00003123	mag-1	1292.63	2474.75	1607.86	3807.67	4795.26	4565.57	3405.25	2468.87	3037.91	4211.36	4639.58	3774.28	1951.81	2628.12	2661.66	3857.71	4768.4	3876.31
WBGene00003124	mai-1	1013.53	1092.18	898.023	570.891	615.545	465.228	802.041	1034.32	767.643	784.608	759.278	431.529	755.45	791.01	857.278	424.191	348.215	380.389
WBGene00003129	map-1	907.358	1048.72	552.185	1876.53	1422.44	830.406	1732.74	1398.38	1002.72	1862.26	1650.61	1119.7	1224.95	1198.22	1215.29	741.263	797.245	777.152
WBGene00003130	map-2	6152.3	3558.61	3775.33	7208.31	3934.19	2826.38	5389.83	5039	3716.89	6678.62	5269.56	3421.66	5779.79	4586.92	4302.67	2361.62	2335.53	2328.31
WBGene00003132	mat-1	3058.09	2187.14	2235.15	5470.93	2948.62	3372.48	4765.71	4011.91	2950.99	2810.72	2396.13	3738.73	3816.91	3286.32	3160.93	3565.63	3739.98	3585.35
WBGene00003133	mat-2	1775.31	722.264	869.134	3866.19	1467.4	2770.52	3087.72	3030.63	1979.77	1318.71	1529.56	3876.65	3962.65	2859.8	2542.54	3500.65	3309.49	3321.48
WBGene00003134	mat-3	877.806	677.874	453.138	2343.38	1259.91	1210.59	1226.33	1241.67	860.391	964.217	990.363	1423.97	1220.34	1081.79	984.861	1332.56	1319.86	1266.49
WBGene00003136	mau-2	504.574	684.348	549.709	1642.45	1226.48	2114.37	1174.32	1019.85	1329.38	551.431	729.017	1599.57	1531.19	1586.7	1428.8	1822.45	1905.04	1840.86
WBGene00003142	mau-8	707.06	505.863	843.547	721.742	710.067	1629.96	938.909	788.398	1195.8	595.546	557.079	1131.08	997.12	991.102	936.692	1433.25	1511.06	1565.01
WBGene00003143	max-1	1511.53	1152.29	1565.76	193.765	262.817	280.137	588.529	884.839	684.229	694.804	686.377	627.032	546.064	610.809	628.801	669.136	642.547	688.353
WBGene00003144	max-2	5515.29	1867.16	2184.8	7487.91	4062.14	3024.81	6375.27	5149.9	3268.9	4039.63	2958.71	4557	5561.18	3552.52	3333.43	3929.12	3764.32	3672.89
WBGene00003148	mbf-1	1902.28	2511.74	2271.47	6089.94	3779.73	4932.41	3355.98	2738.9	3578.64	5474.93	4587.31	3566.69	2503.41	2688.96	2849.13	2640.12	2537.74	2634.38
WBGene00003149	mbk-1	2526.15	1125.47	1743.22	849.184	714.678	843.746	1929.83	1950.5	1026.64	1411.66	1247.58	1071.36	1719.36	1206.99	1168.42	953.358	930.505	928.3
WBGene00003150	mbk-2	8250.5	4265.15	5593.66	8355.3	5659.79	4077	6969.27	6029.92	4183.54	5068.44	4118.26	6565.35	5673.72	4380.39	4181.59	6342.87	6197.19	6166.2
WBGene00003151	mca-1	14226.6	3578.03	11882.3	5461.83	5254.04	2737.17	9353.5	10232.3	8230.58	5323.68	5529.53	3934.95	13075.1	9040.45	8915.17	3621.33	3421.9	3365.56
WBGene00003153	mca-3	19675.1	4836.68	7465.64	10740.3	6516.25	4913.24	6186.39	9557.22	4947.1	12935	10795	6184.3	8993.45	6260.79	6122.67	4543.98	4306.63	4332.28
WBGene00003154	mcm-2	2101.48	892.427	162.602	11412.6	5111.1	3970.28	3484.64	2878.74	1305.46	1586.55	1462.16	5231.67	1905.69	1411.77	1260.86	5112.43	5135.16	4855.63
WBGene00003155	mcm-3	2081.78	1107.9	330.155	8186.24	3610.28	4004.46	5959.19	4081.83	2661.09	1143.83	1292.97	5952.54	2306.94	1934.81	1851.25	5858.69	5883.16	5859.5
WBGene00003156	mcm-4	1979.99	1127.32	286.41	7680.37	3693.27	2798.87	6126.17	4197.56	1901.03	1531.4	1661.61	4429.75	2382.57	1823.07	1681.36	3839.86	3898.16	3845.45
WBGene00003157	mcm-5	1934.02	1252.17	330.155	7559.43	4157.81	5061.64	6701.01	5617.64	3145.24	1466.81	1616.22	6644.27	2588.27	2497.06	2388.27	6611.38	6858.85	6496.21
WBGene00003158	mcm-6	2007.35	1570.3	816.309	8112.12	4471.35	6292.25	6509.4	4797.9	4083.21	1569.22	2093.52	7014.66	3215.51	3158.19	3095.84	7289.09	7424.92	7248.17
WBGene00003159	mcm-7	2136.5	913.697	242.664	9789.68	4221.21	3685.14	5299.5	3435.68	1480.46	1397.48	1415.39	6569.62	1827.29	1283.64	1131.32	6584.96	6547.14	6288.38
WBGene00003160	mdf-1	1372.53	1491.69	1404.81	3097.64	1874.3	3856.05	3465.48	2975.18	3095.07	1536.13	1917.45	3061.94	3158.32	3508.06	3280.7	3607.05	3765.48	3758.54
WBGene00003161	mdf-2	373.232	703.769	174.157	2293.97	2250.08	2462.87	1850.44	1499.64	1153.8	397.031	624.479	1919.49	1041.4	1219.86	1147.59	2111.67	2256.74	2170.86
WBGene00003162	mdh-2	11094.1	5817.88	3204.98	21813.5	13916.6	6767.48	5285.81	4928.09	3571.64	24992.4	16694.5	7787.43	4866.61	3638.53	3851.57	4562.55	4598.64	4699.44
WBGene00003163	mdl-1	14633.7	7927.34	16914.7	3698.44	4375.67	3387.49	7902.71	12064.7	8246.92	3270.78	2390.63	1896.74	10519.1	7386.46	7819	1050.48	984.968	959.789
WBGene00003164	mdt-6	700.493	614.064	573.645	1940.25	1309.47	2170.23	2113.23	1304.35	1647.87	633.358	584.589	1486.54	1165	1098.75	1089.01	1488.95	1471.08	1440.31
WBGene00003165	mec-1	1290.44	811.045	1817.51	448.65	439.181	314.321	495.459	1682.88	414.737	1912.68	1484.17	459.255	336.678	351.04	445.238	166.391	163.389	180.118
WBGene00003166	mec-2	1312.33	1058.89	1739.09	222.374	310.078	179.254	719.921	949.936	779.893	1072.93	855.564	298.587	949.155	783.989	809.109	174.247	159.333	158.076
WBGene00003167	mec-3	188.258	295.009	342.536	24.7083	133.714	90.8778	93.0696	113.317	119.58	173.307	152.681	61.8501	119.913	142.756	147.762	74.9832	69.5272	59.8294
WBGene00003168	mec-4	270.347	269.115	425.075	67.6226	87.6057	55.0269	112.231	265.21	82.2475	365.52	244.84	83.8887	102.387	100.046	141.252	37.8487	39.9781	32.7487
WBGene00003169	mec-5	859.199	1070.91	340.885	912.906	784.993	401.863	197.089	356.829	352.906	2265.6	1444.28	532.48	299.782	304.82	312.448	344.923	348.215	364.015
WBGene00003170	mec-6	140.099	184.034	166.728	53.3179	73.7732	79.2054	76.6456	43.3981	103.247	143.372	144.428	110.904	99.6198	89.5152	104.8	141.397	132.681	127.846
WBGene00003171	mec-7	2680.48	3073.09	1589.7	1479.9	2230.49	1080.53	670.649	1309.18	537.234	5213.39	3078.38	1063.54	267.498	376.783	460.86	426.333	414.845	473.597
WBGene00003172	mec-8	2100.39	1299.34	2602.45	603.402	645.516	532.761	930.696	1386.33	1079.72	1682.65	1276.47	985.336	1333.8	1042	1165.82	872.662	827.373	825.645
WBGene00003173	mec-9	760.692	750.933	1217.45	143.048	170.601	172.584	208.038	385.761	452.653	663.293	537.822	201.191	426.151	507.838	486.898	182.102	183.088	152.407
WBGene00003174	mec-10	369.948	369.918	469.646	70.2235	107.202	89.2103	161.503	255.566	168.578	430.116	334.248	104.505	138.361	135.735	149.715	65.6996	55.0423	68.6463
WBGene00003175	mec-12	4082.56	2711.5	2194.71	2377.2	2476.01	1015.5	958.07	1957.74	729.145	6941.73	3918.81	1343.64	668.744	600.863	704.96	481.321	446.712	487.452
WBGene00003176	mec-14	55.8206	85.0811	64.3803	10.4035	18.4433	20.8435	43.7975	60.2751	37.3322	80.3514	60.5222	36.9679	18.4481	24.5728	23.4336	16.4249	19.6994	14.485
WBGene00003177	mec-15	577.907	841.563	706.533	1941.55	1663.36	2658.8	1524.7	1292.3	1497.95	641.236	704.258	1755.26	1234.18	1411.77	1383.23	2136.67	2008.18	2094.03
WBGene00003178	mec-17	1386.76	3382.9	1823.28	1236.71	1908.88	812.064	621.377	1207.91	599.649	3839.54	2969.71	885.807	301.627	500.232	543.529	474.894	522.613	500.048
WBGene00003179	mec-18	639.2	799.947	932.689	244.482	408.058	200.098	301.108	614.806	198.327	1216.3	697.381	239.58	220.455	213.549	248.005	94.9788	95.0205	93.8377
WBGene00003181	med-2	41.5918	24.0447	20.6347	1.30044	4.61083	0.833741	13.6867	7.23301	22.166	4.72655	9.62853	4.26553	13.8361	12.2864	14.9715	6.42714	5.79393	6.92761
WBGene00003182	mef-2	4134	2148.3	3786.88	590.398	948.678	749.534	1609.56	1921.57	1670.03	1302.95	1012.37	700.257	2151.05	1660.42	1712.6	452.756	384.717	391.725
WBGene00003183	mei-1	769.448	707.468	503.487	4058.66	2221.27	2107.7	4954.59	3107.78	1870.11	767.277	669.871	2765.48	1604.06	1504.21	1475.01	2482.3	2505.87	2425.92
WBGene00003184	mei-2	360.097	373.617	99.0466	5463.13	3543.42	4450.51	4149.81	2263.93	2455.76	192.213	250.342	3221.18	1125.33	1144.97	1165.82	3214.28	3246.92	3101.68
WBGene00003186	mek-2	1620.99	1905.08	1385.83	2984.5	1931.94	1678.32	1962.67	1745.57	1671.2	2498.77	2368.62	1793.65	1820.83	1972.26	1827.82	1540.37	1502.37	1573.2
WBGene00003196	mel-11	2884.06	1449.15	1660.68	4742.69	2466.79	3164.05	3980.1	3225.92	2528.67	1755.13	1696	4083.53	3832.59	2843.42	2672.73	3993.39	3898.74	3756.66
WBGene00003209	mel-26	3653.51	4362.26	4360.53	5712.81	3852.35	6299.75	3772.06	2536.38	4292.62	1564.49	1497.92	5437.83	3756.96	3906.49	3915.36	6692.79	6725.02	6778.98
WBGene00003210	mel-28	3966.54	1670.18	3574.76	8407.32	3398.18	5729.47	6755.76	6350.58	5363	2686.26	3440.14	7776.76	9704.63	7118.5	6534.71	6571.39	6404.03	6322.39
WBGene00003214	mel-32	9266.21	8293.56	4710.49	33215.7	9960.54	10605.2	10793.3	9412.56	9324.3	28187.6	20262.6	10666.7	9880.81	10232.2	10358.3	8810.17	8814.31	8829.56
WBGene00003216	memi-1	169.651	162.764	25.587	2206.84	1119.28	1061.35	1560.29	761.877	701.729	50.4166	112.791	979.649	462.125	411.887	406.182	898.371	910.806	885.475
WBGene00003218	mep-1	4753.5	2367.47	4091.45	5327.88	2888.68	3879.4	5003.86	3872.07	3597.31	3267.62	2954.58	4415.53	4117.62	3329.61	3332.78	4333.32	4277.08	4288.19
WBGene00003219	mes-1	79.9	41.6158	20.6347	590.398	319.3	281.805	109.494	96.4402	31.499	33.0859	30.2611	511.863	20.2929	23.4027	14.3205	537.737	593.298	522.09
WBGene00003220	mes-2	938.004	897.051	715.612	2427.91	1342.9	1720.01	2844.1	2018.01	1838.61	778.306	940.845	2006.22	2848.39	2522.81	2289.33	1830.31	1754.98	1735.68
WBGene00003221	mes-3	2309.44	1897.68	1800.17	2654.19	1738.28	3123.2	2595	2386.89	2606.84	1851.23	2027.49	3688.97	3624.13	3171.06	2843.92	3487.79	3501.85	3337.85
WBGene00003222	mes-4	886.562	388.414	193.141	3552.79	1470.85	1932.61	2699.02	1911.93	1356.79	731.04	763.405	2924.02	2240.52	1638.77	1476.32	2825.8	2752.12	2880.63
WBGene00003224	mes-6	647.956	651.055	609.137	1503.3	1004.01	1331.49	802.041	906.538	716.895	404.908	529.569	1053.58	978.672	812.657	793.487	985.494	1023.21	1067.48
WBGene00003225	mev-1	2627.94	2211.18	1657.38	4993.67	5524.92	2547.91	3205.43	3016.17	2153.6	5936.55	4616.19	2422.82	2571.67	2114.43	2263.94	1848.16	1899.25	1832.04
WBGene00003228	mex-1	656.712	426.33	21.4601	8578.97	3020.09	2778.86	4319.53	2307.33	1098.38	124.466	189.82	4463.16	1208.35	798.616	712.12	4062.66	4019.25	4081.62
WBGene00003229	mex-3	2141.98	1376.09	726.342	15129.3	6605.01	4809.02	8888.15	5022.12	2766.67	981.548	939.47	8490.53	2395.49	1957.63	1702.84	7948.94	7883.22	7762.7
WBGene00003230	mex-5	1721.68	922.945	47.8725	22644.5	8328.31	6736.63	12860	6360.23	3436.9	597.121	873.445	11822.6	4462.6	2828.21	2405.2	11710.2	11356.1	11416.7
WBGene00003231	mex-6	870.144	669.551	42.9202	11439.9	5518.01	6158.85	6386.22	2919.73	2105.19	204.817	303.986	7907.57	1533.04	1115.14	1072.09	8604.51	8513.02	8441.61
WBGene00003232	mgl-1	263.779	163.689	231.934	36.4122	46.1083	47.5233	156.029	139.838	115.497	91.3801	96.2853	54.7409	166.033	138.661	165.337	62.129	50.4072	57.94
WBGene00003233	mgl-2	3164.26	1486.14	2303.66	201.567	246.679	190.093	607.69	614.806	772.31	704.257	497.933	214.698	921.483	907.438	977.701	97.1212	92.1235	105.174
WBGene00003234	mif-1	385.271	789.774	888.118	728.244	1467.4	753.702	1688.94	1292.3	911.139	1068.2	881.698	573.713	619.856	850.101	860.533	657.71	731.194	656.234
WBGene00003235	mif-2	821.985	1455.63	841.896	1404.47	1737.13	1226.43	539.256	568.997	635.814	1783.49	2023.37	1000.27	423.384	699.154	803.251	1790.31	1902.15	1808.11
WBGene00003236	mif-3	470.644	593.718	642.978	833.579	1046.66	1337.32	741.82	619.628	870.307	403.333	409.9	793.388	552.521	689.793	766.799	1031.2	1144.3	1074.41
WBGene00003237	mif-4	32.8356	77.6827	63.5549	18.2061	49.5664	37.5184	30.1108	50.6311	41.4154	47.2655	74.2772	51.8972	46.1203	40.3696	32.5466	61.4148	73.5829	69.2761
WBGene00003238	mig-1	1207.26	773.128	696.628	407.036	942.914	642.815	604.953	532.832	419.987	866.535	565.332	335.555	574.659	482.68	471.926	223.521	204.526	190.194
WBGene00003239	mig-2	618.404	994.154	698.279	1067.66	1007.47	1028.84	309.32	359.24	379.739	1677.93	1458.03	1048.61	246.282	353.38	312.448	1114.75	1157.63	1156.28
WBGene00003241	mig-5	853.726	837.864	647.105	3152.26	1565.38	1794.21	1790.22	1164.51	892.473	931.131	1027.5	2188.93	844.923	867.653	833.194	2302.34	2338.43	2345.94
WBGene00003242	mig-6	17523.3	4253.13	11768.4	13822.3	24342.9	12296	5540.38	10210.6	4198.71	29006.9	22477.1	10231.6	11485.8	7361.89	7164.17	4949.61	4598.64	4497.91
WBGene00003243	mig-10	4462.36	2342.5	2987.08	1070.26	1393.62	1018	1705.36	2451.99	1932.52	3544.92	2464.9	1563.31	2640.85	2141.34	2155.24	1061.91	1084.62	1006.39
WBGene00003245	mig-13	250.645	161.839	134.538	139.147	242.068	320.157	41.0601	48.2201	87.4974	179.609	209.077	178.441	105.154	87.1749	85.2722	136.398	137.316	130.365
WBGene00003246	mig-14	989.447	794.398	1075.48	1556.62	1099.68	737.027	1390.57	1188.63	586.816	1258.84	777.16	1015.19	815.406	669.316	784.374	810.533	729.456	723.621
WBGene00003247	mig-15	4912.21	2391.52	2495.97	1440.88	1217.26	814.565	1716.31	2312.15	1552.2	4064.84	3094.89	1834.18	1689.85	1541.65	1541.41	1355.41	1356.94	1256.42
WBGene00003248	mig-17	142.288	145.193	61.0787	131.344	101.438	187.592	5.47469	43.3981	27.4158	132.344	200.824	218.964	10.1465	19.8923	21.4808	334.925	299.546	316.151
WBGene00003249	mig-18	145.571	229.349	345.838	217.173	824.185	440.215	224.462	315.842	172.078	401.757	570.834	305.696	133.749	188.391	161.431	365.633	425.274	384.168
WBGene00003252	mig-21	18.6069	34.2174	30.5394	26.0087	31.1231	41.6871	16.4241	21.699	23.9159	3.15104	6.87752	24.1713	47.9651	36.2741	44.2634	45.7041	34.7636	35.2678
WBGene00003253	mig-22	2005.16	1194.83	2075.85	4465.7	2348.06	2517.9	2518.36	2145.79	1725.45	1959.94	1746.89	2474	1899.23	1569.15	1622.78	2325.19	2347.7	2265.96
WBGene00003254	mig-23	774.921	865.608	638.851	702.235	688.166	689.504	435.237	419.515	443.32	1540.86	1436.03	750.732	400.324	457.522	436.125	704.128	739.306	785.969
WBGene00003258	cogc-1	1119.69	1069.99	785.77	2166.53	1420.13	1609.12	2031.11	1682.88	1297.88	1175.34	1178.81	1875.41	1661.25	1493.09	1396.9	1873.15	1826.25	1855.34
WBGene00003367	mix-1	2551.33	1522.21	1912.43	3512.48	1662.2	3890.24	3402.52	3382.64	3051.32	1504.62	1903.7	4946.59	4893.36	3748.52	3518.29	4668.24	4835.61	4596.16
WBGene00003368	mkk-4	1677.9	1507.42	2170.77	408.337	491.053	692.005	588.529	655.793	908.223	819.27	774.409	615.657	737.924	745.96	775.912	477.75	468.729	547.911
WBGene00003369	mlc-1	13158.3	15594.8	10398.2	28476.9	42434.6	17208.4	5518.48	7293.29	5882.74	53076.1	35446.8	13730.7	4909.96	5837.21	5875.97	7822.54	7611.49	7784.75
WBGene00003370	mlc-2	24384.8	25259.8	51290.5	29090.7	59989.2	42297.4	13007.9	12320.2	14304.1	35787.9	25895.2	17197.9	10048.7	11613	13368.2	18436.6	17236.4	18510.6
WBGene00003371	mlc-3	28815.4	33904.8	32907.4	33494	65636.3	25156.5	8395.43	10463.8	7664.77	54306.5	37457.7	15757.6	7443.81	8336.03	9109.8	9648.56	9737.86	9691.1
WBGene00003372	mlc-4	3448.83	3081.42	3858.69	7538.62	7485.68	6396.46	5931.82	4547.15	4238.37	3180.97	2606.58	5221	3196.14	3353.02	3454.5	5719.44	5609.1	5605.7
WBGene00003373	mlh-1	770.543	561.35	263.299	2758.22	1748.66	1420.7	2337.69	1692.52	901.223	749.947	679.499	1571.85	1091.21	951.318	882.014	1481.1	1435.74	1478.1
WBGene00003374	mlk-1	2471.43	1083.86	2006.52	1053.35	848.392	1302.3	1122.31	1514.11	1288.54	2004.06	1563.95	900.026	1580.08	1199.97	1273.22	691.274	612.418	643.638
WBGene00003375	mlp-1	788.055	1593.42	458.916	3939.02	5083.44	2404.51	448.924	318.253	417.654	4524.89	4555.67	2180.39	265.653	353.38	370.381	3304.26	3263.72	3412.79
WBGene00003376	mls-1	71.1438	127.622	152.697	35.1118	71.4678	42.5208	32.8481	106.084	29.7491	193.789	138.926	49.0535	24.9049	34.5189	47.5181	31.4215	39.3987	47.2337
WBGene00003377	mls-2	148.855	87.8555	126.284	2.60087	2.30541	38.3521	84.8576	26.521	92.7472	7.87759	5.50202	65.4047	107.921	85.4197	96.989	77.1256	67.789	94.4674
WBGene00003378	mml-1	3347.04	1463.95	3135.65	1153.49	1385.55	1235.6	1875.08	2502.62	1700.95	1904.8	1541.94	1325.16	2223	1672.7	1603.9	1020.49	997.715	1034.73
WBGene00003380	mnm-2	176.218	146.118	344.187	24.7083	84.1476	290.142	101.282	86.7961	109.08	20.4817	26.1346	95.2634	128.214	117.013	131.488	109.261	110.664	102.655
WBGene00003384	moc-1	507.858	564.125	468.821	520.174	343.507	266.797	599.478	477.379	522.068	337.161	303.986	340.531	500.866	503.157	542.878	322.071	355.747	352.049
WBGene00003385	moc-2	938.004	1605.44	2142.71	253.585	546.383	289.308	2318.53	1887.82	1230.21	321.406	382.39	223.94	1009.11	1242.1	1273.88	189.243	211.478	190.824
WBGene00003386	mod-1	341.49	279.288	307.87	65.0218	94.522	66.6993	109.494	180.825	151.662	167.005	149.93	85.3105	174.335	136.32	123.677	91.4081	71.2653	90.6887
WBGene00003387	mod-5	125.87	128.546	118.031	52.0174	168.295	130.897	166.978	188.058	88.664	102.409	70.1507	84.5996	135.594	91.2703	115.215	72.1267	48.669	52.272
WBGene00003388	moe-3	4571.81	3794.43	2789.81	638.514	1219.56	591.956	3024.76	3008.93	1293.21	1162.73	947.723	416.6	1742.42	1381.34	1406.01	269.94	272.894	261.36
WBGene00003389	mog-1	2579.79	1584.17	2330.9	4039.15	2019.54	4908.24	4045.79	3457.38	3715.14	2328.62	3083.88	5230.96	4743.93	4002.44	3825.53	5083.15	5194.84	5144.07
WBGene00003390	mog-2	892.034	1135.65	718.913	2723.11	2669.67	3248.26	1439.84	1338.11	1616.95	1766.16	2126.53	2274.24	1225.88	1412.94	1347.43	2552.29	2543.54	2716.88
WBGene00003391	mog-3	1705.26	1270.67	1814.2	3490.37	1908.88	2121.87	2603.21	2022.83	1839.19	1566.07	1484.17	2392.96	2454.52	1932.47	1780.3	2186.65	2087.55	2032.94
WBGene00003392	mog-4	1415.22	897.975	928.562	2931.18	1326.77	1582.44	2627.85	2439.94	2085.35	1575.52	1532.31	2271.39	3101.13	2435.05	2338.15	1947.42	1915.47	1909.5
WBGene00003393	mog-5	2812.92	1722.89	2030.46	4019.65	1943.46	3995.29	3528.43	3252.44	3341.82	2191.55	2657.47	4569.09	5173.77	4389.17	4067.68	4202.63	4240	4336.69
WBGene00003394	mom-1	105.074	142.418	71.8088	219.774	174.059	184.257	112.231	74.7411	66.498	163.854	116.918	191.238	49.8099	56.1664	87.225	204.954	219.011	224.203
WBGene00003395	mom-2	391.838	344.024	184.887	3953.32	1747.5	1317.31	1508.28	993.334	470.152	168.58	211.828	1805.03	540.53	383.804	389.258	1919.57	1851.16	1991.37
WBGene00003396	mom-4	1137.21	822.142	760.183	1866.12	1224.17	1862.58	832.152	634.094	879.057	835.025	808.797	1665.69	873.518	839.57	813.015	1716.05	1606.66	1698.52
WBGene00003397	mom-5	1792.82	1218.88	1115.1	4637.35	3024.7	4592.25	1965.41	1285.07	1813.53	1028.81	1226.95	4273.35	1833.74	1625.31	1523.83	4374.74	4614.87	4364.4
WBGene00003400	dapk-1	3898.68	1444.53	1543.48	1443.48	1084.7	758.705	1530.17	2726.85	1119.97	3450.39	2495.17	1053.58	1424.19	1148.49	1166.47	609.864	654.135	632.932
WBGene00003401	mpk-1	3051.52	2572.78	2501.75	5893.57	3626.42	2598.77	2630.59	2266.34	1983.86	4121.56	3009.6	2981.6	2639	2203.94	2168.91	2632.27	2508.19	2618.64
WBGene00003402	mpk-2	757.408	756.482	817.96	325.109	364.255	422.707	224.462	364.062	428.154	1186.37	1137.54	403.092	314.54	338.753	368.428	309.931	306.499	345.751
WBGene00003403	mps-1	124.775	139.644	240.188	14.3048	34.5812	28.3472	142.342	118.139	158.662	40.9635	42.6406	32.7024	147.585	166.744	197.233	44.9899	37.0812	33.3785
WBGene00003404	mpz-1	4786.34	1625.79	3912.34	712.639	591.339	697.008	1658.83	2980	1223.8	1878.02	1884.44	904.291	2288.49	1437.51	1510.16	585.583	625.165	634.821
WBGene00003405	mre-11	704.871	486.442	222.029	3714.04	1886.98	3238.25	3076.77	2374.84	2621.42	669.595	911.959	3324.27	3041.17	2554.98	2381.11	3301.41	3256.77	3214.41
WBGene00003406	mrg-1	1513.72	1621.16	983.863	5452.73	3363.6	3068.17	4735.6	3322.36	2582.92	1733.07	1795.03	3810.54	2207.32	2178.79	2097.31	3858.42	3983.33	3724.54
WBGene00003407	mrp-1	4199.68	2036.4	3024.22	2037.78	1501.98	1914.27	1442.58	2314.56	1733.03	6618.75	5632.69	2344.62	2068.96	1849.98	2073.87	1599.64	1577.11	1575.72
WBGene00003408	mrp-2	1023.38	452.225	542.28	485.062	385.004	355.174	687.073	1453.84	755.394	2207.3	1756.52	1022.3	732.39	651.764	755.082	831.243	909.068	850.837
WBGene00003409	mrp-3	676.414	316.28	955.8	1308.24	1307.17	1725.84	339.43	392.994	587.399	1156.43	856.939	699.546	640.149	648.839	671.763	560.589	555.638	564.915
WBGene00003410	mrp-4	1660.39	417.082	344.187	6080.84	2142.88	2228.59	2792.09	1805.84	733.228	2328.62	1546.07	4426.19	620.779	505.497	449.144	3951.26	3888.31	3882.61
WBGene00003411	mrp-5	4939.57	2188.06	3611.9	5083.4	4440.23	5420.15	2291.16	2495.39	2177.52	5405.6	4782.63	3804.14	2686.04	2270.06	2226.84	4420.44	4823.45	4613.79
WBGene00003412	mrp-6	520.992	257.093	241.839	283.495	162.532	152.575	166.978	178.414	101.497	326.132	357.631	287.212	163.266	146.267	149.064	312.787	328.516	364.644
WBGene00003413	mrp-7	1832.23	585.395	410.218	6292.81	2338.84	2006.82	2849.57	2505.03	1234.3	2185.24	2008.24	2832.31	2346.6	1634.68	1427.5	2513.01	2333.22	2374.91
WBGene00003414	mrp-8	315.222	144.268	182.411	239.28	160.226	219.274	364.067	474.968	353.489	288.32	287.48	298.587	339.445	352.21	339.136	225.664	245.083	198.382
WBGene00003415	mars-1	6865.93	5432.24	4511.57	8404.71	4667.31	5478.51	12446.7	11789.8	7217.37	8150.16	7327.31	5825.29	9367.03	8247.68	7841.79	4545.41	4639.78	4552.7
WBGene00003417	mrt-2	180.596	334.776	213.776	711.338	712.373	613.634	577.579	373.706	440.403	376.549	579.087	517.55	429.841	474.489	451.096	475.608	529.565	475.486
WBGene00003418	msh-2	918.303	845.262	289.711	4149.69	2602.81	3188.23	2986.44	2423.06	2297.1	1030.39	1573.58	3140.14	2183.33	2150.7	2054.99	3428.52	3373.23	3245.27
WBGene00003421	msh-5	534.126	236.747	167.554	1436.98	610.935	1395.68	1322.14	1094.6	1332.88	277.291	427.782	1448.86	2108.62	1646.38	1537.5	1332.56	1333.18	1303.02
WBGene00003422	msh-6	1130.64	645.507	242.664	6935.22	3217.2	4098.67	3676.25	2804	2570.09	1377	2013.74	4992.8	4142.52	3307.97	3060.03	4506.85	4277.08	4425.48
WBGene00003423	msi-1	5893.99	2520.06	5847.88	2234.15	2489.85	2695.49	3514.75	4822.01	3137.66	3733.98	2803.28	1953.61	5404.37	3865.53	3863.94	1314.71	1259.6	1318.14
WBGene00003424	msp-3	5.4726	0.924794	0	2321.28	2698.49	702.844	648.75	501.489	766.477	96.1066	79.7793	836.754	266.575	359.816	343.042	921.937	966.428	944.045
WBGene00003425	msp-10	3.28356	0.924794	0	323.808	443.792	210.937	98.5443	69.9191	148.162	20.4817	9.62853	221.807	52.5771	55.5813	55.3293	302.075	240.448	290.33
WBGene00003426	msp-19	4.37808	0	0	2577.46	2333.08	740.362	1149.68	949.936	1202.21	83.5025	89.4078	896.471	804.338	712.611	883.967	1036.91	973.96	950.342
WBGene00003429	msp-31	17.5123	7.39836	7.4285	3554.09	4520.92	1389.85	2102.28	1740.74	2591.67	215.846	243.464	1597.44	1002.65	1336.88	1284.29	2291.63	2367.4	2250.21
WBGene00003431	msp-33	2.18904	2.77438	0	4602.24	6342.19	1723.34	903.323	691.958	1249.46	146.523	224.207	1697.68	519.314	698.569	767.45	2647.98	2686.07	2493.31
WBGene00003432	msp-36	12.0397	4.62397	0	4581.43	5105.34	1879.25	2072.17	1866.12	2833.16	207.968	174.689	2395.09	1762.72	2325.64	2197.55	2925.06	2967.07	2844.1
WBGene00003434	msp-38	4.37808	3.69918	0	2261.46	2637.39	779.548	596.741	412.282	709.312	36.2369	77.0283	901.448	265.653	346.359	346.296	670.564	675.572	638.6
WBGene00003435	msp-40	14.2288	0.924794	0	4491.7	5599.85	1824.23	3205.43	2895.62	3916.38	203.242	306.738	1834.18	2130.76	2628.7	2749.54	2068.82	2166.35	2041.13
WBGene00003438	msp-45	9.85069	0	0	3399.34	3710.56	1129.72	3372.41	2852.22	3963.63	111.862	119.669	1561.89	1462.94	1871.04	1799.83	1923.14	1998.33	1878.64
WBGene00003442	msp-49	1.09452	0	1.65078	1806.3	1936.55	505.247	303.845	279.676	438.653	61.4452	81.1548	722.296	83.9389	118.768	105.451	1043.34	1004.09	945.304
WBGene00003443	msp-50	5.4726	4.62397	7.4285	2343.38	2775.72	940.46	1738.21	1427.31	2208.43	97.6821	99.0363	1244.82	636.46	907.438	949.711	1574.65	1586.96	1595.87
WBGene00003444	msp-51	5.4726	0	0	3725.75	3515.76	1831.73	1067.56	884.839	1762.2	108.711	125.171	1886.07	882.742	881.695	876.155	2238.07	2204.59	2444.19
WBGene00003446	msp-53	6.56712	0	0	1812.81	1831.65	1110.54	1193.48	1007.8	2141.35	72.4738	60.5222	1216.39	1450.02	1267.25	1093.57	1254.72	1290.31	1274.05
WBGene00003448	msp-55	1.09452	0.924794	0.825388	2645.09	2559.01	1188.92	884.162	829.385	1187.63	78.7759	83.9058	1364.97	625.391	581.556	583.236	1443.96	1450.8	1503.29
WBGene00003449	msp-56	8.75617	2.77438	0.825388	1453.89	1693.33	761.206	1817.6	1586.44	2732.25	81.927	79.7793	850.261	2162.12	2019.06	1962.56	1011.92	1165.16	911.926
WBGene00003450	msp-57	2.18904	1.84959	0	2437.02	2602.81	1268.95	1275.6	1068.07	2152.43	74.0494	94.9098	1043.63	939.009	1220.45	921.721	1216.87	1294.36	1172.66
WBGene00003452	msp-59	7.66164	3.69918	0	5587.97	5210.23	2266.11	2751.03	2280.81	3377.98	192.213	211.828	2560.74	2096.63	2006.78	1831.72	3351.39	3172.18	3013.51
WBGene00003456	msp-63	1.09452	0	0	338.113	428.807	100.049	43.7975	31.3431	33.8323	4.72655	13.755	103.794	29.517	31.0085	21.4808	197.099	202.788	155.556
WBGene00003457	msp-64	8.75617	0.924794	0	2463.02	3390.11	1015.5	599.478	518.366	1042.97	108.711	121.044	1638.67	544.219	751.81	747.271	2030.97	2088.71	2081.43
WBGene00003458	msp-65	2.18904	0.924794	0	1902.54	1818.97	850.416	194.351	142.249	390.822	74.0494	48.1427	992.446	77.4821	66.1125	55.3293	863.378	875.463	888.624
WBGene00003462	msp-74	2.18904	0	0	13.0044	25.3595	9.17116	8.21203	2.411	6.41647	7.87759	8.25303	14.9293	0	3.5104	5.20746	21.4238	27.8109	17.6339
[truncated: 15,335 more rows]

## Sheet: daf2 pd vs dauer
WormBase ID	Gene	baseMean	log2FoldChange	lfcSE	stat	pvalue	padj	daf2.dauer.1	daf2.dauer.2	daf2.dauer.3	daf2.PD.1	daf2.PD.2	daf2.PD.3
WBGene00000001	aap-1	1710.59	0.851891	0.297403	3.00272	0.00267579	0.00486514	1224.77	959.012	1083.74	2386.3	1546.93	2243.6
WBGene00000002	aat-1	557.39	0.9761	0.337598	3.05353	0.00226167	0.00417216	320.695	383.79	568.693	765.956	1022.45	741.196
WBGene00000003	aat-2	587.495	0.0498423	0.402336	0.12509	0.900453	0.919605	282.386	646.431	224.506	378.427	690.471	182.589
WBGene00000004	aat-3	653.705	-1.14541	0.227203	-5.21344	1.85e-07	7.44e-07	1067.16	800.872	1031.74	485.062	495.664	326.827
WBGene00000007	aat-6	318.041	1.11342	0.488419	2.61077	0.00903394	0.0148057	133.532	209.928	66.8565	266.589	328.521	372.682
WBGene00000008	aat-7	141.689	-3.12907	0.533869	-6.33164	2.43e-10	1.59e-09	284.575	393.038	388.758	14.3048	86.453	20.0098
WBGene00000009	aat-8	60.7999	0.805608	0.563608	1.70797	0.0876417	0.117951	58.0096	67.51	51.1741	11.7039	177.517	170.083
WBGene00000010	aat-9	849.581	0.952384	0.303124	3.2971	0.000976896	0.00194114	791.338	469.796	462.218	1615.14	879.515	977.145
WBGene00000012	abf-1	28.4312	1.87302	1.0074	2.6772	0.00742403	0.0123874	4.37808	5.54877	0.825388	19.5065	21.9014	31.6822
WBGene00000013	abf-2	1510.92	-2.15499	0.712955	-3.57879	0.000345194	0.000746133	1136.11	1919.87	1890.14	195.065	307.773	475.233
WBGene00000016	abf-5	204.659	-0.913948	0.382028	-2.58846	0.00964052	0.0157166	143.382	104.502	316.124	53.3179	63.3989	166.748
WBGene00000017	abf-6	439.874	-1.26512	0.401472	-3.42116	0.000623553	0.00128514	275.819	251.544	682.596	87.1292	155.615	205.1
WBGene00000018	abl-1	1060.83	-1.36623	0.278959	-5.09498	3.49e-07	1.33e-06	2251.43	1095.88	1522.84	643.716	487.595	677.832
WBGene00000019	abt-1	241.594	4.86997	0.537201	9.50904	1.92e-21	6.57e-20	8.75617	7.39836	6.60311	247.083	175.211	291.809
WBGene00000020	abt-2	1019.75	-0.599936	0.413176	-1.61674	0.105935	0.140101	1893.52	556.726	1240.56	823.176	534.856	878.763
WBGene00000022	abt-4	1957.77	0.542728	0.493524	1.24525	0.213042	0.262859	1696.51	583.545	722.215	2405.81	811.506	1364.83
WBGene00000023	abt-5	415.996	5.79748	0.673764	9.02456	1.8e-19	4.62e-18	5.4726	2.77438	2.47617	239.28	186.738	204.267
WBGene00000024	abu-1	28.4265	0.351185	0.553915	0.718842	0.472238	0.53262	48.1589	10.1727	1.65078	39.0131	41.4974	2.50122
WBGene00000025	abu-2	16.1849	-3.25079	1.04379	-3.83801	0.000124038	0.00029136	20.7959	10.1727	37.1425	2.60087	3.45812	0
WBGene00000027	abu-4	5.82567	3.17537	1.38792	3.02812	0.00246078	0.00451112	1.09452	0.924794	0	19.5065	11.5271	1.66748
WBGene00000029	abu-6	39.3326	-0.23336	0.667367	-0.481364	0.630258	0.682596	52.537	5.54877	4.12694	24.7083	32.2758	0.833741
WBGene00000030	abu-7	51.2386	-0.548336	0.630189	-1.11323	0.265612	0.319964	56.9151	12.0223	20.6347	28.6096	25.3595	4.16871
WBGene00000031	abu-8	220.329	-0.958753	0.806888	-1.68647	0.0917055	0.122867	583.38	77.6827	77.5865	154.752	125.645	9.17116
WBGene00000033	abu-10	76.5178	-1.04394	0.788003	-1.81976	0.0687958	0.0947884	157.611	23.1199	14.0316	35.1118	42.6502	0.833741
WBGene00000034	abu-11	93.7874	-0.608145	0.661027	-1.20592	0.22785	0.279084	232.038	39.7662	66.8565	87.1292	100.285	12.5061
WBGene00000035	ace-1	404.538	-1.30509	0.326896	-4.24146	2.22e-05	6e-05	1021.19	522.509	463.043	221.074	260.512	265.964
WBGene00000036	ace-2	931.355	-0.56688	0.302295	-1.97271	0.0485283	0.0689516	1671.33	1295.64	1185.26	684.029	1294.49	750.367
WBGene00000037	ace-3	176.904	-2.44863	0.339348	-7.46198	8.52e-14	9.54e-13	352.436	233.048	346.663	41.6139	56.4826	63.3643
WBGene00000038	ace-4	40.5199	-2.7966	0.541978	-5.54991	2.86e-08	1.31e-07	121.492	65.6604	51.1741	14.3048	6.91624	8.33741
WBGene00000039	acn-1	1315.6	-1.80981	0.415496	-4.68064	2.86e-06	9.22e-06	4126.34	2247.25	1559.98	750.351	882.973	428.543
WBGene00000040	aco-1	4499.25	1.3288	0.304665	4.5605	5.1e-06	1.56e-05	5550.31	2569.08	1712.68	9566	10132.3	5210.88
WBGene00000041	aco-2	21601.7	-0.0803078	0.238086	-0.350979	0.725604	0.768383	46866.3	22090.6	24994.4	32313.2	30350.8	25395.8
WBGene00000042	acr-2	103.004	-2.64016	0.465445	-6.15752	7.39e-10	4.43e-09	182.785	219.176	283.108	31.2105	65.7043	15.8411
WBGene00000043	acr-3	31.62	-0.0545299	0.465214	-0.125566	0.900076	0.919383	35.0247	28.6686	27.2378	15.6052	53.0245	20.0098
WBGene00000044	acr-5	177.696	-2.49246	0.321148	-8.01555	1.1e-15	1.61e-14	343.679	384.715	497.709	53.3179	82.9949	72.5355
WBGene00000045	acr-6	13.253	-1.88691	0.572958	-3.7013	0.000214501	0.000481973	49.2534	18.4959	31.3648	5.20174	9.22165	8.33741
WBGene00000046	acr-7	47.3873	-1.32117	0.520981	-2.94007	0.00328142	0.005866	48.1589	81.3819	113.078	23.4078	48.4137	19.1761
WBGene00000047	acr-8	200.384	-1.88439	0.420303	-4.79856	1.6e-06	5.39e-06	265.969	443.901	203.046	118.34	81.8422	38.3521
WBGene00000048	acr-9	33.0689	-0.869494	0.46277	-2.15086	0.0314873	0.0464642	47.0644	46.2397	76.7611	48.1161	26.5123	14.1736
WBGene00000049	acr-10	13.1509	-0.648119	0.524438	-1.4423	0.149218	0.190921	30.6466	14.7967	28.0632	13.0044	11.5271	16.6748
WBGene00000050	acr-11	47.1451	0.687995	0.335451	2.18054	0.0292177	0.0434592	36.1192	34.2174	31.3648	42.9144	59.9408	65.8656
WBGene00000051	acr-12	132.156	-1.25435	0.31252	-4.21669	2.48e-05	6.63e-05	187.163	196.981	190.665	50.717	97.9801	79.2054
WBGene00000053	acr-14	46.6061	-3.06914	0.384127	-8.16819	3.13e-16	5.02e-15	88.6562	80.4571	119.681	7.80261	5.76353	18.3423
WBGene00000054	acr-15	195.175	-1.69946	0.407523	-4.497	6.89e-06	2.06e-05	308.655	299.633	316.124	85.8287	125.645	59.1956
WBGene00000055	acr-16	237.009	-1.83167	0.404701	-4.85283	1.22e-06	4.2e-06	285.67	569.673	353.266	141.747	141.783	60.0294
WBGene00000057	acr-18	122.979	-1.31787	0.264004	-5.17662	2.26e-07	8.94e-07	282.386	213.628	226.982	113.138	110.66	64.1981
WBGene00000058	acr-19	101.545	-1.66591	0.42388	-4.266	1.99e-05	5.44e-05	132.437	165.538	250.918	36.4122	72.6205	47.5233
WBGene00000059	acr-20	99.6567	-2.29098	0.373947	-6.43348	1.25e-10	8.59e-10	182.785	124.847	179.935	35.1118	36.8866	25.0122
WBGene00000060	acr-21	185.334	-3.08804	0.366291	-8.70688	3.12e-18	6.8e-17	407.162	344.024	599.232	45.5152	57.6353	50.0245
WBGene00000061	lgc-11	26.4491	-2.44731	0.688072	-4.05159	5.09e-05	0.000128177	45.9699	24.9695	33.8409	1.30044	4.61083	8.33741
WBGene00000062	acr-23	117.886	-2.77909	0.462856	-6.41423	1.42e-10	9.66e-10	222.188	248.77	273.204	29.91	58.788	20.8435
WBGene00000063	act-1	10124.1	1.59608	0.261774	6.28442	3.29e-10	2.1e-09	8264.73	6885.09	5034.87	22864.3	27726.1	13791.8
WBGene00000064	act-2	12534.8	2.26388	0.379556	6.25798	3.9e-10	2.46e-09	6953.49	4433.46	3370.06	43078.2	21201.7	13039.7
WBGene00000065	act-3	8191.77	0.913635	0.297583	3.21712	0.00129487	0.00251444	10689.1	7451.99	3313.11	16286.7	15955.8	8207.35
WBGene00000066	act-4	30942.2	0.91797	0.33683	2.89522	0.00378889	0.00669721	34995.1	21717.9	25518.5	52819.8	79136.8	39825.3
WBGene00000067	act-5	21495.7	1.19599	0.436114	3.01703	0.00255262	0.00466276	11941.2	9996.1	2333.37	33954.4	13367.9	8680.08
WBGene00000068	acy-1	1059.53	-1.89023	0.380038	-5.27601	1.32e-07	5.44e-07	2459.39	1157.84	2435.72	569.591	512.955	473.565
WBGene00000069	acy-2	133.634	-3.03742	0.375575	-8.45555	2.78e-17	5.22e-16	294.426	246.92	452.313	36.4122	53.0245	27.5135
WBGene00000070	acy-3	696.385	-0.613829	0.325694	-1.98248	0.0474258	0.067518	1418.5	838.789	685.072	461.655	757.328	561.108
WBGene00000071	acy-4	488.63	-0.949366	0.270125	-3.64902	0.000263239	0.00058198	677.508	603.891	1075.48	330.311	303.162	547.768
WBGene00000072	add-1	454.531	0.190691	0.305561	0.650354	0.515464	0.574496	387.46	495.69	531.55	520.174	582.117	547.768
WBGene00000073	add-2	4265.91	-2.5921	0.198695	-13.2087	7.82e-40	1.99e-37	6996.18	10317	10697	1109.27	1474.31	2117.7
WBGene00000074	adm-2	1172.71	-0.416834	0.323743	-1.36408	0.172543	0.217299	1805.96	680.649	1391.6	938.914	813.811	1065.52
WBGene00000075	adm-4	374.097	0.759312	0.258914	3.0587	0.00222297	0.00410557	319.6	328.302	264.124	738.647	409.211	448.553
WBGene00000079	adr-1	2379.42	0.244433	0.283585	0.894842	0.370872	0.430305	2702.37	1203.16	2155.91	2841.45	1686.41	2762.19
WBGene00000080	adr-2	2203.47	1.38907	0.257625	5.59141	2.25e-08	1.05e-07	959.895	962.711	801.452	2509.84	1810.9	3330.8
WBGene00000081	ads-1	5583.3	1.30616	0.335	4.14989	3.33e-05	8.68e-05	4485.35	4793.21	2425.82	10527	7695.47	10189.2
WBGene00000082	adt-1	469.664	-0.432024	0.374846	-1.25158	0.210725	0.260186	1045.27	457.773	336.758	690.531	496.817	196.763
WBGene00000083	adt-2	1540.27	-0.489193	0.344869	-1.51902	0.128758	0.167323	3301.07	1632.26	1166.27	1945.45	1594.19	726.189
WBGene00000084	aex-1	335.505	1.15787	0.414942	3.17513	0.0014977	0.00286656	269.252	295.934	165.903	362.821	366.561	1098.87
WBGene00000085	aex-2	64.2681	-1.5157	0.405684	-4.1005	4.12e-05	0.000105534	101.79	110.975	173.332	42.9144	63.3989	24.1785
WBGene00000086	aex-3	839.254	-1.65901	0.409052	-4.36149	1.29e-05	3.67e-05	1859.59	660.303	1418.02	310.804	380.393	451.888
WBGene00000088	aex-5	779.164	1.35518	0.344146	4.1775	2.95e-05	7.77e-05	478.306	656.604	459.741	948.017	1609.18	1623.29
WBGene00000089	aex-6	289.4	-0.543899	0.28117	-2.02245	0.0431296	0.0618282	340.396	493.84	497.709	208.07	350.423	329.328
WBGene00000090	age-1	1914.19	1.03015	0.359734	3.06425	0.00218214	0.00403359	1443.67	923.87	1043.29	3499.47	1910.04	1975.13
WBGene00000093	agt-1	660.09	1.04263	0.207621	5.13886	2.76e-07	1.08e-06	413.729	546.554	413.52	806.27	1038.59	1025.5
WBGene00000094	agt-2	571.875	1.1548	0.351405	3.50043	0.000464512	0.000983915	398.406	240.447	368.123	929.811	564.826	887.101
WBGene00000095	aha-1	853.446	-0.884141	0.221896	-4.11902	3.8e-05	9.82e-05	1026.66	1196.68	1578.97	451.251	617.851	966.306
WBGene00000096	ahr-1	120.013	-3.22354	0.435837	-7.73935	9.99e-15	1.26e-13	303.182	175.711	368.949	22.1074	41.4974	24.1785
WBGene00000097	aip-1	1325.22	0.419235	0.161126	2.63789	0.00834229	0.0137738	893.129	990.455	1158.85	1219.81	1068.56	1890.93
WBGene00000098	air-1	3385.35	2.66922	0.49632	5.78526	7.24e-09	3.67e-08	813.229	804.571	345.012	5357.79	4037.93	4915.74
WBGene00000099	air-2	1238.74	2.52538	0.570392	4.89661	9.75e-07	3.42e-06	337.112	391.188	106.475	2351.19	1553.85	1683.32
WBGene00000100	ajm-1	4994.1	-0.143927	0.325898	-0.471695	0.637145	0.688591	6903.14	2816.92	6906.85	4606.14	4728.4	5560.22
WBGene00000101	aka-1	4902.15	0.771837	0.360679	2.29165	0.0219261	0.033434	3757.49	2110.38	3595.39	6851.99	3354.38	7025.94
WBGene00000102	akt-1	7945.49	-0.621142	0.238971	-2.68465	0.00726068	0.0121406	11337	10881.1	13787.3	7008.05	6291.47	10218.3
WBGene00000103	akt-2	1765.86	-0.781222	0.223617	-3.59569	0.000323535	0.000702472	2485.66	2440.53	3237.17	1036.45	1459.33	2213.58
WBGene00000105	alg-1	2325.84	-0.468428	0.414512	-1.25759	0.208542	0.257803	4216.09	1140.27	3866.12	2877.86	2031.07	1636.63
WBGene00000106	alg-2	1117.35	0.495725	0.266524	1.92608	0.0540945	0.0762169	1142.68	754.632	586.851	1797.2	1024.76	786.218
WBGene00000107	alh-1	10544.5	1.58356	0.363927	4.61245	3.98e-06	1.25e-05	6925.03	6319.12	7256.82	8979.51	36509.7	20327.4
WBGene00000108	alh-2	1738.37	-7.80798	0.589033	-13.4831	1.97e-41	5.77e-39	7741.54	12577.2	4172.34	28.6096	61.0935	13.3399
WBGene00000109	alh-3	4682.43	0.341154	0.256964	1.37011	0.170652	0.215223	4722.86	3768.54	5502.86	4537.22	6166.98	7283.56
WBGene00000110	alh-4	5663.19	0.965475	0.209683	4.7161	2.4e-06	7.88e-06	4267.54	2691.15	4611.45	7006.75	8243.01	7809.66
WBGene00000111	alh-5	332.016	0.606992	0.487127	1.42447	0.154311	0.196681	396.216	257.093	518.344	188.563	1325.61	532.761
WBGene00000112	alh-6	2608.18	-0.492692	0.302224	-1.73044	0.0835521	0.112965	3847.24	4045.05	2682.51	4577.53	2447.2	1058.85
WBGene00000113	alh-7	1164.05	0.244972	0.194705	1.27702	0.201595	0.249999	1153.62	1457.48	992.942	1500.7	1945.77	972.976
WBGene00000114	alh-8	54110.7	-0.545072	0.434338	-1.39887	0.161852	0.205356	93615.4	36402.7	93072.5	44204.4	52757.1	49729.3
WBGene00000115	alh-9	5825.49	0.260763	0.359643	0.775926	0.437793	0.498539	5671.81	5278.73	6494.16	12170.8	5512.24	4095.34
WBGene00000116	alh-10	746.276	0.39463	0.258303	1.58571	0.112805	0.148373	624.971	594.643	371.425	734.746	598.255	736.194
WBGene00000117	alh-11	1352.27	1.32169	0.30136	4.58756	4.48e-06	1.39e-05	989.447	607.59	848.499	3158.76	1418.98	1878.42
WBGene00000118	alh-12	3458.2	0.266166	0.336058	0.832166	0.405315	0.465964	3653.51	4863.49	5196.65	3902.61	7418.82	5574.39
WBGene00000120	aly-1	1024.16	-0.81175	0.183411	-4.54077	5.6e-06	1.7e-05	1079.2	1340.03	1719.28	658.02	700.846	953.8
WBGene00000121	aly-2	4096.08	1.86086	0.394611	5.05635	4.27e-07	1.61e-06	1430.54	1796.88	926.086	5122.42	4834.45	7249.38
WBGene00000123	ama-1	5749.38	0.236461	0.403365	0.634849	0.525527	0.584545	8172.79	2139.05	2724.61	7555.53	3971.07	3936.93
WBGene00000133	amt-1	227.291	-4.51137	0.733889	-6.65726	2.79e-11	2.14e-10	423.579	723.189	2104.74	3.90131	61.0935	46.6895
WBGene00000134	amt-2	87.1761	-2.84403	0.369589	-7.93127	2.17e-15	3.03e-14	136.815	147.042	231.934	16.9057	21.9014	28.3472
WBGene00000135	amt-3	325.097	-3.53357	0.270394	-13.2733	3.31e-40	8.56e-38	860.293	730.588	945.07	71.5239	87.6057	59.1956
WBGene00000136	amt-4	1224.89	0.48908	0.328568	1.56895	0.116661	0.152967	1166.76	1694.22	384.631	2595.67	1726.75	498.577
WBGene00000137	amx-1	525.668	-0.245298	0.192389	-1.3161	0.18814	0.234792	645.767	663.078	607.486	595.599	454.166	554.438
WBGene00000138	amx-2	654.828	0.0363902	0.364933	0.0757504	0.939618	0.951122	746.463	353.271	723.04	573.492	835.712	545.267
WBGene00000139	amx-3	284.162	0.0991636	0.39855	0.254213	0.799331	0.833673	226.566	346.798	360.695	260.087	262.817	496.91
WBGene00000140	anc-1	4862.88	-1.72483	0.781422	-2.9433	0.00324738	0.00580936	23007.9	4746.05	3708.47	1803.7	1170	2201.91
WBGene00000142	aos-1	3126.16	1.65574	0.236847	7.18506	6.72e-13	6.57e-12	1094.52	1658.16	1133.26	3900.01	3750.91	5240.06
WBGene00000143	apc-2	1440.97	1.43283	0.298058	5.02517	5.03e-07	1.87e-06	686.264	900.75	656.184	2362.89	1536.56	2613.78
WBGene00000144	apc-10	797.142	2.08041	0.291881	7.38712	1.5e-13	1.62e-12	271.441	274.664	187.363	950.618	1046.66	1319.81
WBGene00000145	apc-11	913.193	1.17385	0.287417	4.2684	1.97e-05	5.39e-05	317.411	615.913	581.899	885.597	1027.06	1835.9
WBGene00000146	ape-1	4023.97	0.363073	0.284263	1.32752	0.184336	0.230632	4379.18	2613.47	3517.81	5731.02	3469.65	4573.07
WBGene00000147	aph-1	799.511	1.21053	0.247383	5.05116	4.39e-07	1.65e-06	414.823	627.011	517.519	1143.08	1118.13	1514.91
WBGene00000148	aph-2	1381.64	0.438306	0.222297	2.02178	0.0431992	0.0619127	1022.28	1275.29	903.8	1533.21	1044.35	1906.77
WBGene00000149	apl-1	10836.6	-0.651383	0.313292	-2.19676	0.0280376	0.0418691	20730.2	8751.33	14266.8	9270.8	8904.66	8651.73
WBGene00000150	apm-1	2210.52	-0.0778912	0.272416	-0.310114	0.756474	0.795243	1994.22	2295.34	2193.06	1659.36	2327.31	2104.36
WBGene00000151	apn-1	2053.25	0.951274	0.261898	3.76984	0.000163349	0.000375757	871.238	906.299	1331.35	1945.45	1339.45	3137.37
WBGene00000155	app-1	4329.31	1.594	0.223893	7.28941	3.11e-13	3.22e-12	2229.54	2812.3	1553.38	8694.71	5324.35	6109.66
WBGene00000156	2026-04-01	2782.17	0.947625	0.363414	2.79465	0.00519557	0.00894644	1701.98	1252.17	1761.38	3662.03	2171.7	3912.75
WBGene00000157	aps-2	594.376	0.172387	0.246416	0.70748	0.479268	0.539495	385.271	802.722	628.946	693.132	639.752	726.189
WBGene00000158	apg-1	2574.3	0.444074	0.215171	2.11236	0.0346556	0.0506993	2862.17	1857.91	1947.09	4262.83	2637.39	2374.5
WBGene00000159	aps-1	1357.7	0.676604	0.234044	2.97525	0.00292751	0.00528513	730.045	1295.64	1129.96	1430.48	1679.49	2053.51
WBGene00000160	apb-1	2844.52	0.375899	0.303057	1.29966	0.193718	0.241162	3665.55	1602.67	1853	5160.13	2701.94	1930.95
WBGene00000161	apa-2	1674.04	-0.676248	0.247672	-2.81354	0.00489993	0.00847863	2706.75	1410.31	2111.34	1589.13	1074.32	1163.9
WBGene00000162	apd-3	1700.22	0.0220265	0.292837	0.0746746	0.940474	0.95151	2258	1426.03	1655.73	2850.55	1306.02	1344.82
WBGene00000163	apb-3	2817.35	0.106369	0.205803	0.525104	0.599511	0.653501	2645.46	2701.32	2637.94	3222.48	2356.13	3062.33
WBGene00000164	apm-3	619.183	-0.494767	0.208118	-2.433	0.0149743	0.0235591	659.996	934.967	687.549	569.591	484.137	540.264
WBGene00000165	aps-3	2168.93	1.24801	0.23713	5.41126	6.26e-08	2.72e-07	1013.53	2164.94	1162.97	3780.37	4032.17	2791.37
WBGene00000166	apt-9	109.067	-2.0443	0.438899	-5.03741	4.72e-07	1.76e-06	142.288	144.268	288.061	39.0131	49.5664	39.1858
WBGene00000169	aqp-1	2573.31	4.77121	0.695223	7.26784	3.65e-13	3.73e-12	513.33	561.35	157.649	1193.8	26520.3	9227.02
WBGene00000170	aqp-2	8593.31	-2.08469	0.364584	-6.04914	1.46e-09	8.26e-09	15402.1	9873.11	18853.5	1984.46	5315.13	2496.22
WBGene00000171	aqp-3	122.955	-1.91169	0.438576	-4.7021	2.58e-06	8.4e-06	239.7	251.544	256.696	22.1074	85.3003	81.7067
WBGene00000172	aqp-4	499.994	0.649618	0.403861	1.75545	0.0791825	0.107704	379.799	661.228	214.601	723.042	655.89	569.445
WBGene00000173	aqp-5	9.29665	-0.376426	0.646224	-0.742178	0.457979	0.518281	4.37808	6.47356	13.2062	1.30044	2.30541	13.3399
WBGene00000174	aqp-6	242.237	-3.3028	0.403923	-8.59249	8.51e-18	1.75e-16	418.107	522.509	528.249	50.717	76.0786	20.8435
WBGene00000175	aqp-7	2708.17	2.22373	0.357914	6.48008	9.17e-11	6.43e-10	2180.29	1102.36	472.122	6357.83	8751.35	2784.7
WBGene00000176	aqp-8	416.119	1.52953	0.302672	5.26074	1.43e-07	5.87e-07	246.267	268.19	80.0627	858.287	639.752	269.298
WBGene00000177	aqp-9	256.262	-0.442543	0.349574	-1.36947	0.170854	0.215406	371.043	579.846	297.14	192.464	380.393	298.479
WBGene00000178	aqp-10	1723.94	1.37872	0.390008	3.77233	0.000161732	0.000372482	763.975	1404.76	1080.43	2710.11	3964.16	2443.7
WBGene00000179	aqp-11	1313.81	0.56542	0.328607	1.81678	0.0692511	0.0953475	910.641	1555.5	691.676	2186.03	1468.55	1139.72
WBGene00000180	arc-1	844.002	-0.391124	0.28085	-1.45252	0.146356	0.187632	1062.78	1008.03	1017.7	771.158	839.171	707.013
WBGene00000181	ard-1	5634.42	1.06025	0.254631	4.3043	1.68e-05	4.64e-05	3364.56	5293.52	3718.38	8066.6	10117.3	8324.07
WBGene00000182	arf-1.2	8767.49	0.239047	0.274098	0.901648	0.367244	0.426609	9035.27	9371.87	7403.73	14206	9846.42	7261.05
WBGene00000183	arf-3	9587.17	0.021183	0.227855	0.0920538	0.926655	0.941263	10076.2	8546.03	11104.8	12847	9052.21	8590.87
WBGene00000184	arf-6	1233.66	0.784767	0.235952	3.43401	0.000594722	0.00123084	758.503	1058.89	843.547	2158.72	1550.39	1093.03
WBGene00000185	arg-1	23.7192	-3.67052	0.818498	-4.83765	1.31e-06	4.51e-06	19.7014	31.443	29.714	1.30044	4.61083	0
WBGene00000186	ark-1	1586.85	-0.470016	0.357319	-1.4158	0.156833	0.199676	2800.88	1090.33	1622.71	2136.62	1001.7	789.553
WBGene00000187	arl-1	1670.95	0.726991	0.219186	3.43125	0.000600808	0.00124285	924.87	1297.49	991.292	1616.44	1678.34	2191.91
WBGene00000188	arl-3	201.971	-1.96197	0.330277	-6.20499	5.47e-10	3.36e-09	523.181	277.438	426.726	74.1248	85.3003	138.401
WBGene00000189	arl-5	613.127	1.02765	0.268639	3.97461	7.05e-05	0.000172753	237.511	456.848	403.615	630.711	716.984	1003.82
WBGene00000190	arf-1.1	59.1313	0.0514865	0.481388	0.109971	0.912432	0.929922	35.0247	68.4348	42.0948	81.9274	28.8177	41.6871
WBGene00000192	arl-8	2925.58	1.16428	0.218303	5.46365	4.66e-08	2.06e-07	1745.76	2251.87	2079.98	4998.87	4165.88	4763.16
WBGene00000193	arl-6	43.0923	-2.85154	0.365656	-7.9885	1.37e-15	1.96e-14	72.2384	72.134	96.5704	7.80261	6.91624	16.6748
WBGene00000195	arr-1	587.586	-0.185565	0.23134	-0.835129	0.403645	0.46429	789.149	611.289	865.007	573.492	687.013	716.184
WBGene00000197	aars-2	7730.97	0.0333144	0.259378	0.129489	0.896971	0.916752	9861.63	5418.37	7014.15	11361.9	6449.39	5593.57
WBGene00000198	art-1	4120.99	1.02863	0.259499	4.10851	3.98e-05	0.000102227	3241.97	2521.91	2590.89	8452.83	4915.14	4560.57
WBGene00000199	arx-1	1799.36	0.655782	0.153836	4.23233	2.31e-05	6.23e-05	1514.82	1603.59	1288.43	2987.1	2214.35	1810.89
WBGene00000200	arx-2	3356.16	0.999071	0.168023	6.03498	1.59e-09	8.97e-09	2179.19	1860.69	2015.6	4747.89	3590.68	3932.76
WBGene00000201	arx-3	2204.09	0.556451	0.164357	3.44256	0.000576227	0.00119628	1900.09	2044.72	1862.9	3630.82	3233.34	2011.82
WBGene00000202	exos-4.2	1508.22	1.53379	0.213283	7.34345	2.08e-13	2.2e-12	609.648	961.786	658.66	2044.28	2412.62	2141.88
WBGene00000203	arx-5	1549.84	1.04643	0.186536	5.71212	1.12e-08	5.45e-08	792.433	1228.13	960.752	2079.4	2016.08	2155.22
WBGene00000204	arx-6	1358.31	1.21008	0.164477	7.45676	8.87e-14	9.9e-13	728.951	959.012	883.166	1989.67	2020.69	2019.32
WBGene00000205	arx-7	983.858	1.24954	0.259739	4.96237	6.96e-07	2.52e-06	338.207	671.401	491.106	1245.82	1362.5	1098.87
WBGene00000206	asb-1	4400.52	2.467	0.252853	9.98035	1.86e-23	8.37e-22	1369.25	1747.86	891.42	8092.61	7014.22	7541.19
WBGene00000207	asb-2	13971.8	-0.000788654	0.317924	-0.00791712	0.993683	0.995233	22511	12169.4	14615.2	16698.9	23206.3	11624.9
WBGene00000208	trip-4	2204.89	0.140656	0.179354	0.796594	0.425687	0.486351	1397.7	1769.13	1909.12	1903.84	1895.05	1810.05
WBGene00000209	asg-1	3348.3	1.66308	0.331411	5.26183	1.43e-07	5.84e-07	960.989	2406.32	1348.68	5395.51	6776.76	3842.71
WBGene00000210	asg-2	3398.54	0.542423	0.342337	1.66469	0.0959739	0.128061	3050.43	2886.28	3823.2	4455.29	7539.86	3649.29
WBGene00000211	asm-1	595.103	0.0812809	0.326552	0.262973	0.792572	0.827669	618.404	630.71	293.013	377.126	497.969	734.526
WBGene00000212	asm-2	2268.03	0.590724	0.314133	1.9916	0.0464147	0.0661763	1547.65	1624.86	2425.82	1139.18	2693.88	5727.8
WBGene00000213	asm-3	2020.23	1.8793	0.948517	2.68056	0.00734982	0.0122731	293.332	541.93	1783.66	67.6226	4454.06	9299.55
WBGene00000214	asp-1	67246.2	2.26308	0.525994	4.70251	2.57e-06	8.38e-06	32792.9	22351.4	38699.2	147711	218634	165963
WBGene00000215	asp-2	14452.1	2.83559	0.479754	6.30514	2.88e-10	1.85e-09	6490.51	5085.44	2640.42	36118.3	30239	35138
WBGene00000216	asp-3	38139.9	2.49099	0.536646	5.08179	3.74e-07	1.42e-06	13734	8936.29	27388.9	103897	99388.7	112317
WBGene00000217	asp-4	12140.4	0.187123	0.222203	0.859209	0.390225	0.450648	9759.84	14375	13961.4	11921.1	13742.6	18212.2
WBGene00000218	asp-5	24399.3	2.13772	0.537337	4.38726	1.15e-05	3.29e-05	11979.5	6856.43	17097.1	50179.9	65677.8	65431.2
WBGene00000219	asp-6	47139	2.71076	0.579427	5.13514	2.82e-07	1.1e-06	14610.8	9629.88	37126	104204	150748	185624
WBGene00000220	atf-2	197.499	-1.3284	0.487295	-3.08602	0.00202853	0.00377786	397.311	286.686	236.061	78.0261	116.423	147.572
WBGene00000221	atf-5	1980.56	0.316254	0.322212	0.991826	0.321282	0.378811	2880.78	1485.22	2060.99	3935.12	2716.93	1812.55
WBGene00000222	atf-6	1072.45	-1.35634	0.27198	-5.1857	2.15e-07	8.54e-07	2537.1	1312.28	1912.43	507.17	738.885	955.468
WBGene00000223	atf-7	5607.28	0.235341	0.264585	0.917506	0.358877	0.417955	7189.91	3776.86	8242.33	8229.16	5860.36	8654.24
WBGene00000224	atgp-1	1622.25	-0.66063	0.263383	-2.60936	0.00907108	0.014862	2689.24	2162.17	2408.48	1378.46	1828.19	1320.65
WBGene00000225	atgp-2	1233.75	-0.242484	0.348877	-0.755376	0.450024	0.510555	1547.65	814.744	1365.19	1421.38	1314.09	627.807
WBGene00000226	atl-1	2845.06	0.509262	0.363357	1.50777	0.131613	0.170605	1623.17	917.396	1949.57	2167.83	929.082	4179.55
WBGene00000227	atm-1	1396.11	1.22421	0.4451	3.04528	0.00232462	0.00428235	1186.46	392.113	404.44	2318.68	1128.5	1564.93
WBGene00000228	atn-1	3664.55	1.07476	0.324188	3.50934	0.000449226	0.000953752	4896.89	2401.69	1733.32	7277.24	6296.08	5463.51
WBGene00000229	atp-2	46419.4	0.719946	0.30293	2.49353	0.0126481	0.0201738	62609.9	26357.6	29128	83304.6	81170.2	43165.3
WBGene00000230	atp-3	16270.3	0.206486	0.27237	0.787243	0.43114	0.491965	19574.4	11723.6	18140.4	19881.1	25663.9	14581.3
WBGene00000231	atx-2	4933.61	0.717908	0.354815	2.16232	0.0305939	0.0453079	5325.94	2043.8	3087.78	9439.86	4183.17	4676.46
WBGene00000232	avr-14	346.891	-2.02326	0.324576	-6.48323	8.98e-11	6.31e-10	767.259	481.818	619.041	140.447	148.699	149.24
WBGene00000233	avr-15	1087.89	-2.64062	0.320874	-8.49883	1.92e-17	3.7e-16	2247.05	2586.65	3558.25	397.933	491.053	394.36
WBGene00000235	baf-1	2179	1.51426	0.261325	5.99727	2.01e-09	1.11e-08	946.76	1596.2	733.77	2964.99	3436.22	3159.88
WBGene00000236	bag-1	1648.91	1.7956	0.21654	8.4955	1.97e-17	3.79e-16	531.937	738.911	581.073	2139.22	1618.4	3072.34
WBGene00000237	bam-2	1070.89	0.31875	0.340503	0.99078	0.321793	0.379354	1495.12	596.492	1177	1083.26	1326.77	1754.19
WBGene00000238	bar-1	797.362	-0.635968	0.295508	-2.24049	0.0250589	0.0377462	1099.99	852.661	1127.48	590.398	716.984	630.308
WBGene00000239	bas-1	555.999	0.633887	0.32244	2.06736	0.0387002	0.0560066	561.489	619.612	242.664	931.112	629.378	584.453
WBGene00000240	pah-1	6446.6	-0.372028	0.417231	-1.0003	0.317166	0.374638	4808.23	5937.18	8847.34	5149.72	6533.54	4130.35
WBGene00000241	bbs-1	64.6672	-2.63465	0.374841	-7.33765	2.17e-13	2.29e-12	140.099	90.6299	160.125	20.807	25.3595	15.0073
WBGene00000242	bbs-2	97.6476	-3.19298	0.365085	-9.04486	1.5e-19	3.88e-18	212.337	153.516	249.267	26.0087	19.596	18.3423
WBGene00000244	bbs-8	119.877	-2.09286	0.3638	-6.02666	1.67e-09	9.41e-09	216.715	193.282	254.22	32.5109	63.3989	50.8582
WBGene00000245	bca-1	730.535	1.34385	0.325912	4.36849	1.25e-05	3.56e-05	695.021	643.657	288.061	958.421	1907.73	1192.25
WBGene00000246	bcc-1	475.63	-1.60297	0.417917	-4.19469	2.73e-05	7.25e-05	588.852	657.529	757.707	215.872	210.945	175.086
WBGene00000247	bec-1	2062.76	-0.0974369	0.217374	-0.46355	0.642971	0.694195	1755.61	2660.63	1834.01	1613.84	1681.8	2617.95
WBGene00000248	ben-1	1640.93	0.348158	0.160319	2.1963	0.0280704	0.0419145	1483.08	1647.06	1151.42	2253.65	1883.52	1379.84
WBGene00000249	bir-1	1148.06	1.31368	0.288592	4.74165	2.12e-06	7e-06	327.262	713.941	724.691	1305.64	1508.89	1689.99
WBGene00000250	bir-2	805.495	2.57894	0.551405	5.12497	2.98e-07	1.15e-06	240.795	211.778	67.6819	1638.55	912.944	957.969
WBGene00000251	bli-1	347.022	4.78821	0.491684	9.99354	1.63e-23	7.42e-22	26.2685	11.0975	4.95233	905.103	442.639	77.5379
WBGene00000252	bli-2	419.253	3.99072	0.679244	6.27181	3.57e-10	2.26e-09	44.8753	69.3596	2.47617	890.798	818.422	173.418
WBGene00000253	bli-3	1139.54	-0.349703	0.336835	-1.1288	0.258982	0.312948	1640.69	927.569	1578.14	1085.86	1133.11	982.147
WBGene00000254	bli-4	7378.84	-0.61004	0.260148	-2.48898	0.012811	0.0204093	14245.2	6087	9383.84	7702.48	5915.69	5290.92
WBGene00000255	bli-5	56.15	0.219457	0.469007	0.516539	0.605478	0.659011	41.5918	84.1563	28.0632	49.4165	116.423	26.6797
WBGene00000256	bli-6	1053.3	6.24993	0.652479	9.77029	1.51e-22	5.96e-21	98.5069	18.4959	2.47617	3365.53	5566.42	446.052
WBGene00000257	bmk-1	2840.92	2.01667	0.512842	4.36089	1.3e-05	3.68e-05	1036.51	585.395	346.663	3803.77	2125.59	3308.29
WBGene00000259	bpl-1	1445.52	0.384117	0.120025	3.19373	0.00140448	0.00270608	1136.11	1041.32	1495.6	1442.18	1279.5	2115.2
WBGene00000262	bra-1	227.356	-0.328617	0.2288	-1.48632	0.137195	0.177119	248.456	293.16	238.537	187.263	170.601	260.961
WBGene00000263	F23H11.5	4826.62	0.448112	0.316764	1.49831	0.134054	0.173413	2445.16	2810.45	7707.48	4001.44	5622.9	7124.32
WBGene00000264	brc-1	724.514	2.22061	0.502249	4.83397	1.34e-06	4.59e-06	308.655	185.884	91.6181	1462.99	684.708	903.776
WBGene00000265	brd-1	875.099	2.2401	0.509574	4.82713	1.39e-06	4.74e-06	305.371	320.904	85.8404	1777.7	884.126	1087.2
WBGene00000266	bre-1	1620.08	-0.413548	0.353429	-1.25624	0.209029	0.258277	1715.11	2184.36	1373.45	1847.92	1106.6	904.609
WBGene00000267	bre-2	300.703	-0.421167	0.375498	-1.22997	0.218707	0.269161	454.226	475.344	437.456	123.541	299.704	687.837
WBGene00000269	bre-4	614.051	0.249566	0.160321	1.57851	0.114448	0.150294	502.385	675.1	490.281	717.84	744.649	541.932
WBGene00000270	bre-5	480.576	0.88314	0.205711	4.41007	1.03e-05	2.99e-05	339.301	389.338	342.536	720.441	556.757	757.871
WBGene00000271	brf-1	1561.02	0.965825	0.319625	3.18951	0.00142516	0.00274043	1092.33	695.445	850.975	2351.19	1158.47	1920.11
WBGene00000272	bro-1	78.5416	-3.47518	0.342658	-10.3777	3.13e-25	1.81e-23	180.596	166.463	238.537	14.3048	16.1379	20.8435
WBGene00000273	brp-1	42683.4	-2.5995	0.357028	-7.65414	1.95e-14	2.36e-13	90011.2	55898.3	162764	14867.9	18392.6	15123.2
WBGene00000274	btf-1	1629.42	1.04243	0.391783	2.88157	0.00395693	0.00696795	1452.43	646.431	602.534	3111.94	1334.83	1491.56
WBGene00000275	bub-1	4016.99	2.31639	0.557569	4.65004	3.32e-06	1.06e-05	1446.96	976.583	258.347	6819.48	3523.82	4692.3
WBGene00000276	byn-1	9506.37	-1.95283	0.288525	-7.06584	1.6e-12	1.46e-11	11427.9	15866.7	24005.6	4351.26	4990.07	3598.43
WBGene00000277	cab-1	9766.85	-1.79699	0.396369	-4.89005	1.01e-06	3.53e-06	20906.4	10920.9	29156	4512.51	7303.55	4774.84
WBGene00000279	cah-1	199.243	-1.42788	0.21404	-6.82015	9.09e-12	7.41e-11	237.511	282.062	372.25	104.035	106.049	112.555
WBGene00000280	cah-2	180.576	-2.46487	0.401808	-6.43662	1.22e-10	8.43e-10	356.814	334.776	439.107	39.0131	73.7732	78.3717
WBGene00000281	cah-3	2105.56	0.104965	0.308112	0.352504	0.72446	0.767406	2818.39	2627.34	2581.82	3221.18	3701.34	2089.36
WBGene00000282	cah-4	9788.76	0.761713	0.269941	2.93611	0.00332352	0.00592965	7136.27	6202.6	4124.47	9025.02	16380	5691.12
WBGene00000283	cah-5	420.334	1.03231	0.381823	2.94922	0.00318573	0.00570791	464.077	441.127	292.188	732.145	704.304	1192.25
WBGene00000284	cah-6	489.863	-3.40332	0.401955	-8.94274	3.8e-19	9.25e-18	1139.4	954.388	1602.08	106.636	194.807	68.3668
WBGene00000285	cal-1	660.093	-2.44679	0.303556	-8.299	1.05e-16	1.82e-15	1538.9	1760.81	2108.04	201.567	461.083	298.479
WBGene00000286	cal-2	1434.44	-2.49404	0.318493	-8.11388	4.9e-16	7.55e-15	2693.62	3765.76	3791.83	408.337	798.826	540.264
WBGene00000287	cal-3	105.329	-1.79668	0.338422	-5.56753	2.58e-08	1.19e-07	163.084	96.1786	192.316	32.5109	21.9014	73.3692
WBGene00000288	cal-4	737.744	-2.66299	0.373782	-7.41125	1.25e-13	1.37e-12	1313.42	1604.52	2097.31	167.756	316.994	261.795
WBGene00000289	cam-1	1615.46	0.119443	0.318502	0.390073	0.696483	0.743129	2815.11	1451	1224.88	2515.04	1650.68	1832.56
WBGene00000292	cap-1	3231.66	0.72013	0.125064	5.80492	6.44e-09	3.29e-08	2133.22	2581.1	2229.37	4065.16	3782.03	3665.13
WBGene00000293	cap-2	4891.16	-0.025165	0.175939	-0.147612	0.882649	0.904888	4020.17	5207.52	6001.4	4689.37	5377.38	4882.39
WBGene00000294	cas-1	2781.82	-0.118622	0.223328	-0.547898	0.583762	0.638623	4740.37	2592.2	2777.43	3152.26	3124.99	2898.92
WBGene00000295	cat-1	69.6489	-2.2863	0.42655	-5.69011	1.27e-08	6.13e-08	198.108	94.329	137.014	37.7126	23.0541	21.6773
WBGene00000296	cat-2	80.2283	-3.83588	0.410249	-9.59774	8.17e-22	2.94e-20	256.118	123.922	155.998	14.3048	17.2906	5.83619
WBGene00000298	cat-4	1826.29	0.475434	0.407778	1.26493	0.205897	0.254861	1081.39	1615.62	2240.93	1694.47	2512.9	3045.66
WBGene00000301	cav-1	1559.97	-0.137697	0.816009	-0.358087	0.720278	0.76377	560.395	1338.18	136.189	474.659	431.112	2445.36
WBGene00000302	cav-2	446.161	-0.0921508	0.436321	-0.240038	0.810301	0.843185	279.103	282.987	623.994	236.679	419.585	393.526
WBGene00000366	cbp-1	7023.2	-0.75808	0.399587	-2.07578	0.0379139	0.0549605	12244.4	3572.48	11470.4	6277.2	3390.11	5315.1
WBGene00000367	cca-1	870.392	-1.95165	0.405883	-5.13616	2.8e-07	1.09e-06	2273.32	803.646	1916.55	384.929	283.566	518.587
WBGene00000368	ccb-1	622.859	-1.28203	0.286656	-4.66182	3.13e-06	1e-05	1265.27	1009.88	905.451	403.135	534.856	330.162
WBGene00000369	ccf-1	1800.49	0.733384	0.224459	3.36317	0.000770516	0.00156039	1518.1	1256.8	1440.3	3238.08	2192.45	1842.57
WBGene00000370	ccg-1	6114.45	-1.57252	0.193998	-8.25898	1.47e-16	2.47e-15	9345.02	9365.39	10134.9	2676.3	4185.48	2689.65
WBGene00000371	cox-5B	8159.48	0.19298	0.292644	0.688087	0.491398	0.551288	6046.13	8770.75	10232.3	8045.79	13340.3	8088.13
WBGene00000372	cyp-13A7	300.664	5.11743	1.69068	4.20837	2.57e-05	6.86e-05	21.8904	27.7438	22.2855	15.6052	4743.39	87.5428
WBGene00000373	cyp-14A5	2366.99	-1.8807	0.415109	-4.86243	1.16e-06	4.01e-06	3143.46	2834.5	2662.7	980.528	330.827	889.602
WBGene00000375	cyp-44A1	943.209	1.02643	0.233186	4.53488	5.76e-06	1.75e-05	643.578	908.148	651.231	1538.42	1357.89	1753.36
WBGene00000376	ccr-4	5882.25	0.731189	0.305561	2.51252	0.0119871	0.0191991	6306.63	3898.01	3968.47	11432.1	6916.24	6155.51
WBGene00000377	cct-1	11234.8	0.497761	0.216109	2.36035	0.0182577	0.0282923	9652.58	7260.56	7577.07	16501.2	10233.7	9086.95
WBGene00000378	cct-2	9892.48	0.202801	0.279549	0.752416	0.451801	0.512337	11777	6598.41	8743.34	16310.1	8413.61	7852.18
WBGene00000379	cct-4	15033.6	-1.09551	0.227632	-4.95882	7.09e-07	2.56e-06	22176.1	17138.3	22079.1	12953.6	7742.73	7888.03
WBGene00000380	cct-5	21370.1	-0.371268	0.2306	-1.66725	0.0954644	0.12744	21627.7	26128.2	27775.1	26142.7	19222.5	14689.7
WBGene00000381	cct-6	10998.5	0.492731	0.202796	2.48029	0.0131275	0.0208636	8814.17	10615.7	7266.72	18470.1	10594.5	9399.6
WBGene00000382	cdc-6	1990.37	1.27909	0.285533	4.67612	2.92e-06	9.41e-06	1141.59	949.764	769.262	2773.83	1835.11	2696.32
WBGene00000383	cdc-14	3318.92	0.347153	0.307816	1.18071	0.237718	0.289901	4048.63	2045.65	3379.14	4868.83	3385.5	4024.47
WBGene00000386	cdc-25.1	2418.3	2.09833	0.480367	4.73346	2.21e-06	7.27e-06	1212.73	848.961	534.852	6092.54	3378.58	2801.37
WBGene00000388	cdc-25.3	556.969	1.30399	1.68291	2.08231	0.0373146	0.0541732	96.3178	185.884	0	1104.07	751.565	984.649
WBGene00000389	cdc-25.4	322.855	5.53064	0.803991	7.19663	6.17e-13	6.07e-12	3.28356	0	1.65078	84.5283	88.7584	60.0294
WBGene00000390	cdc-42	4915.96	0.557707	0.169719	3.3358	0.000850538	0.00170946	4245.65	3446.71	4008.91	6740.16	5393.52	5269.25
WBGene00000391	cdd-1	451.986	0.198021	0.349872	0.565743	0.571568	0.627303	444.375	387.489	232.76	547.483	250.137	373.516
WBGene00000392	cdd-2	585.726	1.21411	0.238357	5.23444	1.65e-07	6.7e-07	359.003	579.846	320.251	1174.29	952.136	840.411
WBGene00000393	cdf-1	975.242	-0.257201	0.266642	-1.00789	0.313506	0.370897	1125.17	1050.57	1097.77	996.134	818.422	890.436
WBGene00000395	cdh-3	523.93	-1.68163	0.488726	-3.82918	0.000128569	0.000301146	927.059	344.024	850.15	184.662	185.586	219.274
WBGene00000396	cdh-4	2342.8	-0.774484	0.555199	-1.66395	0.096122	0.128239	2470.33	1082.01	3219.84	1019.54	507.191	2126.87
WBGene00000397	cdh-5	274.31	-1.74631	0.489727	-3.94266	8.06e-05	0.000195241	409.351	117.449	186.538	75.4253	54.1772	61.6969
WBGene00000399	cdh-7	462.995	-2.17712	0.516832	-4.63266	3.61e-06	1.14e-05	1376.91	528.982	834.468	178.16	280.108	114.223
WBGene00000401	cdh-9	132.613	-0.606021	0.371491	-1.77189	0.0764134	0.104289	190.447	110.051	116.38	74.1248	132.561	60.0294
WBGene00000402	cdh-10	707.407	-2.29222	0.500003	-4.99822	5.79e-07	2.13e-06	2206.55	842.488	1259.54	266.589	432.265	149.24
WBGene00000403	casy-1	5594.11	-2.76177	0.330191	-8.69783	3.38e-18	7.33e-17	16902.7	8226.05	14747.2	2169.13	2622.41	1220.6
WBGene00000405	cdk-1	3442.36	2.59257	0.529073	5.37202	7.79e-08	3.33e-07	843.875	1124.55	325.203	5490.44	4524.37	5997.94
WBGene00000406	cdk-4	222.881	0.975638	0.297985	3.44551	0.000569986	0.00118446	106.169	212.703	102.348	262.688	239.763	341.834
WBGene00000407	cdk-5	1056.7	0.556119	0.170229	3.31861	0.000904651	0.0018092	1079.2	972.884	1187.73	1630.75	1700.24	1474.89
WBGene00000408	cdk-7	2107.77	1.46122	0.305171	5.02343	5.08e-07	1.89e-06	933.626	1142.12	643.803	2570.96	2464.49	2966.45
WBGene00000409	cdk-8	1641.36	0.627768	0.28186	2.32644	0.0199951	0.0307139	1084.67	1212.41	1216.62	1806.3	1393.62	2630.45
WBGene00000410	cdk-9	1193.3	0.305531	0.176317	1.96484	0.0494322	0.0701554	921.586	936.817	728.818	1417.47	1059.34	842.079
WBGene00000411	cdl-1	3318.2	1.83245	0.566774	3.68018	0.000233066	0.000520316	1589.24	1721.04	417.647	7603.65	3881.16	3646.78
WBGene00000412	cdr-1	74.8233	1.84704	0.627498	3.57159	0.000354824	0.00076523	29.5521	32.3678	9.07927	35.1118	93.3692	152.575
WBGene00000413	cdt-1	941.027	1.56565	0.594068	3.08316	0.00204817	0.00381034	506.763	309.806	146.094	1541.02	864.53	1026.34
WBGene00000414	cec-1	2299.47	-0.251658	0.263107	-1.01604	0.309609	0.366812	1848.65	2641.21	3787.71	1603.44	2344.61	2820.55
WBGene00000415	ced-1	3089.76	0.0675478	0.273915	0.253094	0.800196	0.834223	4545.54	2761.44	3333.74	3621.71	3556.1	4047.81
WBGene00000416	ced-2	1431.83	1.48285	0.345017	4.54198	5.57e-06	1.69e-05	591.041	811.045	550.534	2509.84	1851.25	1419.03
WBGene00000417	ced-3	1958.29	2.7409	0.758051	4.19366	2.74e-05	7.28e-05	718.006	393.962	116.38	5677.7	2403.39	2027.66
WBGene00000418	ced-4	720.171	1.22126	0.269577	4.70191	2.58e-06	8.4e-06	429.052	357.895	430.853	1076.76	736.58	1158.07
WBGene00000419	ced-5	2088.85	0.694048	0.327699	2.24157	0.0249893	0.0376544	2001.88	892.427	1855.47	3580.1	1729.06	2647.13
WBGene00000420	ced-6	1093.08	0.823858	0.27433	3.1257	0.00177384	0.00334741	759.597	852.661	862.531	1464.29	1323.31	1745.02
WBGene00000421	ced-7	5758.86	-0.195069	0.315395	-0.65477	0.512616	0.571875	8747.41	3611.32	6160.7	6530.79	3499.62	6031.29
WBGene00000422	ced-8	63.7611	0.299834	0.506852	0.688635	0.491053	0.550936	38.3082	58.2621	36.3171	55.9187	34.5812	114.223
WBGene00000423	ced-9	1248.89	1.45179	0.339569	4.51299	6.39e-06	1.92e-05	666.563	806.421	562.915	2136.62	1857.01	1938.45
WBGene00000424	ced-10	1310.54	0.479769	0.176592	2.68508	0.00725131	0.0121274	1106.56	1071.84	935.165	1739.98	1220.72	1375.67
WBGene00000425	ced-11	413.751	-2.44016	0.291116	-8.60162	7.86e-18	1.62e-16	725.667	496.615	919.483	137.846	100.285	140.902
WBGene00000426	ced-12	2126.31	0.695332	0.289125	2.5246	0.0115831	0.0185966	1467.75	1365.92	1306.59	2186.03	1769.4	3343.3
WBGene00000428	ceh-1	18.9118	-0.925923	0.485382	-2.16002	0.030771	0.0455235	19.7014	37.9166	33.8409	13.0044	17.2906	13.3399
WBGene00000429	ceh-2	17.6548	-0.90864	0.668094	-1.70283	0.0886003	0.119084	17.5123	6.47356	17.3332	1.30044	4.61083	10.8386
WBGene00000430	ceh-5	18.0346	1.16104	0.731273	2.08325	0.0372286	0.05407	5.4726	11.0975	2.47617	28.6096	5.76353	26.6797
WBGene00000431	ceh-6	171.474	-1.93881	0.417295	-5.00826	5.49e-07	2.03e-06	265.969	291.31	384.631	59.82	122.187	59.1956
WBGene00000433	ceh-8	19.1451	-3.03378	0.746113	-4.58863	4.46e-06	1.38e-05	33.9301	19.4207	42.9202	1.30044	1.15271	10.0049
WBGene00000434	ceh-9	28.9799	-2.48262	0.529918	-5.09092	3.56e-07	1.36e-06	43.7808	83.2315	58.6026	7.80261	19.596	5.00245
WBGene00000435	ceh-10	56.6406	-2.04925	0.314378	-6.73668	1.62e-11	1.28e-10	76.6164	88.7803	131.237	10.4035	21.9014	36.6846
WBGene00000436	ceh-12	9.38758	-3.01639	0.770223	-4.31865	1.57e-05	4.38e-05	12.0397	22.1951	38.7933	1.30044	2.30541	3.33497
WBGene00000437	ceh-13	471.306	-2.6733	0.287008	-9.52999	1.57e-21	5.49e-20	933.626	906.299	1247.16	98.8331	160.226	216.773
WBGene00000438	ceh-14	206.713	-1.19451	0.537678	-2.66294	0.00774613	0.0128839	315.222	219.176	648.755	150.851	238.61	112.555
WBGene00000439	ceh-16	136.289	-4.40288	0.379514	-11.8203	3.07e-32	4.22e-30	332.734	303.333	496.884	10.4035	13.8325	30.0147
WBGene00000440	ceh-17	20.8737	-3.56702	0.60243	-6.20202	5.57e-10	3.42e-09	51.4425	49.0141	41.2694	2.60087	4.61083	3.33497
WBGene00000441	ceh-18	921.29	-1.58775	0.358005	-4.70879	2.49e-06	8.15e-06	1876.01	1201.31	1578.97	589.097	568.284	347.67
WBGene00000442	ceh-19	87.8956	0.203822	0.462167	0.481558	0.63012	0.682548	53.6315	86.0059	186.538	89.73	129.103	137.567
WBGene00000443	ceh-20	1368.24	-1.71448	0.285757	-6.21568	5.11e-10	3.16e-09	2268.94	2213.96	2767.53	534.479	826.491	762.04
WBGene00000444	ceh-21	308.004	0.311958	0.411915	0.823351	0.410309	0.470861	323.978	218.251	278.981	421.341	322.758	310.152
WBGene00000445	ceh-22	46.7662	-2.83312	0.508793	-5.94792	2.72e-09	1.47e-08	107.263	59.1868	67.6819	6.50218	4.61083	17.5086
WBGene00000446	ceh-23	41.8015	-2.01158	0.569539	-3.9747	7.05e-05	0.000172714	50.348	34.2174	136.189	13.0044	12.6798	18.3423
WBGene00000447	ceh-24	33.6851	-2.87197	0.528324	-5.79915	6.67e-09	3.4e-08	77.711	54.5629	76.7611	9.10305	9.22165	7.50367
WBGene00000448	pros-1	511.913	-2.80249	0.285585	-10.0349	1.07e-23	5.03e-22	981.785	684.348	1327.22	91.0305	174.059	144.237
WBGene00000449	ceh-27	89.386	-2.47864	0.673541	-4.37363	1.22e-05	3.48e-05	215.621	89.7051	192.316	11.7039	5.76353	82.5404
WBGene00000451	ceh-30	25.558	-0.33709	0.413149	-0.887231	0.374955	0.434751	44.8753	24.0447	40.444	23.4078	17.2906	44.1883
WBGene00000452	ceh-31	64.0918	-2.65988	0.45927	-6.13364	8.59e-10	5.1e-09	126.964	110.975	257.521	18.2061	23.0541	28.3472
WBGene00000453	ceh-32	425.587	-2.08648	0.370799	-6.01535	1.79e-09	1e-08	999.297	490.141	737.897	105.335	114.118	325.159
WBGene00000454	ceh-33	31.3353	-2.82963	0.621471	-4.98725	6.12e-07	2.24e-06	67.8603	61.0364	83.3642	9.10305	5.76353	10.8386
WBGene00000455	ceh-34	121.16	-2.31954	0.390185	-6.25885	3.88e-10	2.45e-09	367.759	233.973	236.061	46.8157	51.8718	56.6944
WBGene00000457	ceh-36	19.2336	-1.48917	0.662593	-2.78209	0.00540097	0.00926056	28.4575	12.9471	43.7456	1.30044	5.76353	30.8484
WBGene00000458	ceh-37	314.247	-0.440425	0.291803	-1.58314	0.11339	0.149063	479.4	262.642	456.44	227.576	228.236	446.052
WBGene00000459	ceh-38	2782.89	0.350281	0.284286	1.2812	0.200122	0.248297	2931.13	1931.9	2910.32	4096.37	2488.69	3436.68
WBGene00000460	ceh-39	319.266	0.899102	0.653905	1.71701	0.0859778	0.115946	261.59	151.666	166.728	645.016	345.812	325.993
WBGene00000461	ceh-40	88.013	0.718097	0.790252	1.29496	0.195334	0.242914	44.8753	62.886	20.6347	130.044	65.7043	153.408
WBGene00000462	ceh-41	274.341	-0.244561	0.256545	-0.989928	0.32221	0.379716	201.392	430.029	306.219	253.585	237.458	297.646
WBGene00000463	ceh-43	458.974	-1.56586	0.399304	-4.27955	1.87e-05	5.14e-05	460.793	586.32	605.835	88.4296	136.019	379.352
WBGene00000464	ceh-44	2971.68	0.217896	0.226265	0.985702	0.324279	0.381792	2838.09	1960.56	2524.86	3366.83	2218.96	2998.13
WBGene00000465	cpg-1	16182.8	3.42201	1.42556	3.43839	0.000585189	0.00121343	4325.55	1500.94	56.1264	64577	21130.3	16579.8
WBGene00000466	cel-1	1855.29	0.508914	0.225192	2.32791	0.0199169	0.0306073	1244.47	1482.45	1220.75	1870.03	1442.04	2587.93
WBGene00000467	cep-1	1326.88	1.80381	0.358342	5.3119	1.08e-07	4.53e-07	376.515	461.472	437.456	1720.48	1061.64	2150.22
WBGene00000468	ces-1	6.65718	-0.0853643	0.810041	-0.17625	0.860098	0.885856	2.18904	2.77438	1.65078	1.30044	0	9.17116
WBGene00000469	ces-2	87.7576	-0.723358	0.761407	-1.46053	0.144146	0.185166	38.3082	52.7133	29.714	9.10305	10.3744	144.237
WBGene00000472	cey-1	14680	-0.00855244	0.217951	-0.0437541	0.9651	0.971716	14339.3	14317.7	19640.9	14905.6	17585.7	15416.7
WBGene00000473	cey-2	15097.7	4.09492	0.700378	6.36168	2e-10	1.32e-09	2499.89	2882.58	599.232	51723.5	31942.7	37479.2
WBGene00000474	cey-3	8987.38	3.96487	0.540523	7.73518	1.03e-14	1.3e-13	1132.83	2019.75	512.566	23413	20285.3	20118.2
WBGene00000475	cey-4	17749	1.05158	0.257122	4.23254	2.31e-05	6.22e-05	12608.9	7233.74	6884.57	25379.3	16448	15098.2
WBGene00000476	cfi-1	293.36	-2.988	0.237488	-12.7491	3.15e-37	6.51e-35	760.692	482.743	668.565	80.627	70.3151	84.2079
WBGene00000477	cft-1	232.402	-1.01725	0.370314	-2.95363	0.00314063	0.00563409	328.356	159.065	171.681	119.64	99.1328	85.8754
WBGene00000478	cfz-2	200.112	-2.4484	0.332537	-7.62043	2.53e-14	3.03e-13	369.948	234.898	321.901	39.0131	55.3299	69.2005
WBGene00000479	cgh-1	15578.7	3.2278	0.582518	5.94468	2.77e-09	1.5e-08	6582.45	2935.3	1914.08	67220.8	25548.6	27050.7
WBGene00000480	cgp-1	4101.55	1.25724	0.281274	4.64866	3.34e-06	1.06e-05	2390.43	1967.96	2576.04	7139.39	3580.31	6516.52
WBGene00000481	cha-1	198.216	-2.30471	0.367583	-6.60902	3.87e-11	2.89e-10	433.43	362.519	472.948	84.5283	115.271	57.5282
WBGene00000482	chd-3	2446.54	-0.995209	0.367733	-2.91224	0.00358841	0.00636883	4899.07	1561.98	4133.55	1851.82	1173.46	1956.79
WBGene00000483	che-1	4.29479	-2.13508	1.22326	-2.51785	0.0118074	0.0189376	2.18904	4.62397	18.9839	0	1.15271	1.66748
WBGene00000484	che-2	86.7272	-2.7638	0.33182	-8.53063	1.46e-17	2.88e-16	151.044	132.246	176.633	14.3048	19.596	29.1809
WBGene00000485	che-3	494.542	-2.78335	0.460614	-6.38165	1.75e-10	1.18e-09	938.004	350.497	1388.3	98.8331	85.3003	169.25
WBGene00000487	che-6	169.276	-5.42113	0.609069	-9.24129	2.44e-20	7.12e-19	608.553	989.53	322.727	14.3048	20.7487	6.66993
WBGene00000488	che-7	129.622	-2.90435	0.308036	-9.6554	4.66e-22	1.73e-20	265.969	221.951	315.298	39.0131	31.1231	33.3497
WBGene00000490	che-11	228.41	-3.29376	0.31892	-10.5023	8.43e-26	5.26e-24	380.893	301.483	647.93	35.1118	31.1231	62.5306
WBGene00000491	che-12	214.948	-3.38018	0.253669	-13.4739	2.23e-41	6.44e-39	546.166	331.076	622.343	41.6139	43.8029	54.1932
WBGene00000492	che-13	102.852	-1.45952	0.249284	-6.01726	1.77e-09	9.93e-09	114.925	117.449	189.014	44.2148	39.192	64.1981
WBGene00000493	che-14	170.856	-1.50688	0.309497	-5.08095	3.76e-07	1.42e-06	328.356	411.534	199.744	93.6314	134.867	80.0392
WBGene00000496	chs-1	3636.36	3.35379	1.03436	4.04734	5.18e-05	0.000130374	1094.52	575.222	46.2218	12692.2	5210.23	6600.73
WBGene00000497	chs-2	248.52	-1.49411	0.376286	-4.25958	2.05e-05	5.59e-05	546.166	171.087	264.95	118.34	89.9111	116.724
WBGene00000498	chk-1	1329.27	2.1401	0.441373	5.19381	2.06e-07	8.2e-07	515.519	540.08	189.839	2727.01	1869.69	1279.79
WBGene00000499	chk-2	240.406	1.4607	0.460499	3.49878	0.000467386	0.000989641	124.775	69.3596	47.0471	416.139	182.128	139.235
WBGene00000500	chn-1	2012.98	1.08916	0.249875	4.51323	6.38e-06	1.92e-05	980.691	1418.63	1110.15	2206.84	2361.9	3346.64
WBGene00000501	cho-1	237.946	-3.06465	0.361376	-8.79031	1.49e-18	3.39e-17	573.529	406.91	638.025	54.6183	92.2165	46.6895
WBGene00000502	chp-1	2148.13	0.422428	0.195709	2.14242	0.0321599	0.0473922	1591.43	2037.32	1452.68	2690.6	1757.88	2334.48
WBGene00000503	cht-1	1148.64	-0.534964	0.752487	-1.06716	0.285901	0.34169	545.071	453.149	422.599	201.567	154.463	1278.13
WBGene00000506	cic-1	600.923	0.733499	0.20213	3.65193	0.000260282	0.000576176	453.132	503.088	411.043	829.678	701.998	767.876
WBGene00000507	cit-1.1	816.624	0.615707	0.283411	2.26553	0.02348	0.0355689	806.662	426.33	607.486	1266.62	681.25	953.8
WBGene00000508	cit-1.2	1344.84	-0.762071	0.20938	-3.73136	0.000190448	0.000432696	2069.74	1296.56	1764.68	1200.3	887.584	897.939
WBGene00000509	cka-1	1802.77	0.318425	0.158258	2.03636	0.0417144	0.0599482	1946.06	1739.54	1616.94	2491.63	1928.48	2211.08
WBGene00000510	cka-2	389.954	-1.26949	0.360626	-3.78013	0.000156747	0.00036182	573.529	726.888	648.755	273.091	353.881	165.081
WBGene00000511	ckb-1	278.524	-0.854114	0.352284	-2.5993	0.00934138	0.0152648	397.311	416.158	400.313	217.173	209.793	207.602
WBGene00000512	ckb-2	769.387	1.56143	0.583694	3.08509	0.00203491	0.00378806	527.559	770.354	178.284	3842.79	554.452	664.492
WBGene00000513	ckb-3	4.95768	-0.38038	0.706451	-0.720165	0.471424	0.531805	5.4726	4.62397	3.30155	1.30044	4.61083	2.50122
WBGene00000515	ckc-1	779.934	-0.0893204	0.313219	-0.304602	0.760669	0.798975	813.229	854.51	527.423	830.978	593.644	584.453
WBGene00000516	cki-1	518.948	-0.240958	0.303167	-0.8371	0.402536	0.463199	580.096	444.826	590.978	365.422	652.432	373.516
WBGene00000517	cki-2	1212.38	1.14261	0.286208	4.18386	2.87e-05	7.57e-05	691.737	644.582	631.422	1992.27	1453.56	1068.86
WBGene00000518	ckk-1	484.901	-2.03267	0.295326	-7.12698	1.03e-12	9.71e-12	945.666	920.171	805.579	165.155	235.152	218.44
WBGene00000519	cku-70	1544.91	1.42876	0.309392	4.84376	1.27e-06	4.38e-06	785.866	651.98	449.837	2218.54	1339.45	1765.86
WBGene00000520	cku-80	1725.06	1.38765	0.345876	4.26992	1.96e-05	5.36e-05	781.488	728.738	680.945	2020.88	1417.83	3062.33
WBGene00000521	cky-1	7.91852	-3.27248	1.45265	-3.43026	0.000602994	0.00124712	36.1192	15.7215	4.95233	0	0	6.66993
WBGene00000522	clc-1	699.179	0.372514	0.379911	1.0328	0.301697	0.358319	318.506	676.95	628.121	897.3	574.048	687.837
WBGene00000523	clc-2	237.377	-0.543798	0.38226	-1.55659	0.119567	0.156306	168.556	349.572	417.647	141.747	149.852	329.328
WBGene00000524	clc-3	184.483	0.0288759	0.38245	0.0808508	0.935561	0.948067	160.895	228.424	269.902	152.151	390.768	170.083
WBGene00000525	clc-4	7.30972	0.115165	0.683403	0.242856	0.808117	0.841419	3.28356	6.47356	3.30155	2.60087	4.61083	7.50367
WBGene00000526	clc-5	296.898	-0.899627	0.344455	-2.81138	0.00493296	0.00853153	299.899	282.062	713.136	144.348	169.448	328.494
WBGene00000527	cle-1	1202.43	1.22582	0.338053	3.85418	0.000116117	0.000274242	1003.68	505.863	789.897	2694.5	1753.27	1190.58
WBGene00000528	clh-1	2715.36	-0.959847	0.43523	-2.46551	0.0136818	0.021673	6500.36	1574.92	3349.43	3329.11	1629.93	858.754
WBGene00000529	clh-2	439.145	-3.22396	0.43069	-7.88269	3.2e-15	4.38e-14	1362.68	675.1	1319.8	102.734	183.28	70.868
WBGene00000531	clh-4	121.935	-0.280886	0.358505	-0.849363	0.395679	0.456035	149.949	65.6604	77.5865	88.4296	130.256	36.6846
WBGene00000532	clh-5	1725.45	0.337741	0.217748	1.58778	0.112336	0.147811	1733.72	1675.73	1496.43	3137.95	1629.93	1563.27
WBGene00000533	clh-6	1268.08	0.849345	0.173596	4.97618	6.49e-07	2.36e-06	1051.83	968.26	841.071	1962.36	1415.52	1846.74
WBGene00000535	cpi-1	7860.03	0.812664	0.476575	1.96541	0.0493665	0.0700679	2610.43	5017.01	3550	4680.27	5016.58	19234.4
WBGene00000536	clk-1	948.798	0.125586	0.219664	0.583541	0.559529	0.61612	707.06	1078.31	1084.56	832.279	1074.32	1243.11
WBGene00000537	clk-2	1265.57	1.02396	0.325539	3.33154	0.000863654	0.00173361	773.826	609.44	600.883	1478.6	1159.62	1711.67
WBGene00000539	cln-3.1	195.507	2.04107	0.468722	4.69112	2.72e-06	8.8e-06	52.537	88.7803	31.3648	401.835	161.379	190.927
WBGene00000540	cln-3.2	531.463	0.238788	0.166822	1.4516	0.146612	0.187932	492.534	639.958	549.709	590.398	700.846	704.511
WBGene00000541	cln-3.3	455.476	-1.17613	0.416385	-3.09118	0.00199365	0.00372089	461.888	801.797	575.296	200.267	358.492	203.433
WBGene00000542	clp-1	8357.7	-0.939087	0.238894	-4.05907	4.93e-05	0.000124415	18073.8	10614.8	17817.7	8252.56	7440.72	8010.59
WBGene00000543	clp-2	1081.89	0.489371	0.244672	2.0624	0.0391699	0.0565871	919.397	720.415	852.626	1453.89	797.673	1331.49
WBGene00000544	clp-3	274.087	1.72379	0.52205	3.75862	0.000170855	0.000391724	42.6863	48.0893	114.729	245.782	207.487	169.25
WBGene00000545	clp-4	2058.26	-1.13377	0.2165	-5.37593	7.62e-08	3.26e-07	3581.27	2676.36	4584.21	1403.17	1803.99	1567.43
WBGene00000546	clp-6	402.7	4.77923	0.699832	7.27651	3.43e-13	3.51e-12	14.2288	15.7215	8.25388	534.479	393.073	247.621
WBGene00000547	clp-7	2496.7	-0.223481	0.306264	-0.768699	0.442072	0.502619	3448.83	2060.44	2354.83	3322.61	1534.25	1800.05
WBGene00000549	cls-2	1818.11	0.0501028	0.353838	0.147956	0.882378	0.904664	2413.42	853.585	1002.85	2334.28	1205.73	942.128
WBGene00000550	clu-1	4439.01	0.613489	0.398547	1.67308	0.0943118	0.126018	6723.64	2005.88	2484.42	8802.65	3900.76	4983.27
WBGene00000551	clx-1	139.578	-3.215	0.840314	-4.50891	6.52e-06	1.96e-05	22.9849	12.0223	1910.77	2.60087	2.30541	93.379
WBGene00000552	cmd-1	13096.9	-0.141283	0.273576	-0.543347	0.586891	0.641682	18625.5	10319.8	16021.6	17245.1	14755.8	9376.26
WBGene00000553	cmk-1	401.218	-2.09436	0.352865	-6.27437	3.51e-10	2.23e-09	875.617	508.637	691.676	183.361	236.305	90.8778
WBGene00000554	cnb-1	1946.92	-0.220552	0.345642	-0.685077	0.493295	0.553202	1665.86	2847.44	2740.29	1462.99	2628.17	2027.66
WBGene00000555	cnc-1	25.4209	-2.20912	0.681197	-3.76178	0.000168709	0.000387059	26.2685	30.5182	121.332	0	6.91624	33.3497
WBGene00000556	cnc-2	100.896	0.550051	0.714369	1.01484	0.310183	0.367391	27.363	61.9612	28.8886	49.4165	104.896	73.3692
WBGene00000557	cnc-3	236.378	-1.13268	0.396832	-3.14626	0.00165375	0.00313615	294.426	475.344	266.6	119.64	155.615	161.746
WBGene00000558	cnc-4	493.751	1.22827	0.751131	2.22241	0.0262558	0.0394394	56.9151	196.981	930.213	876.493	467.999	705.345
WBGene00000559	cnc-5	126.961	-6.0393	0.638078	-9.81322	9.88e-23	4.04e-21	180.596	349.572	986.339	0	9.22165	10.0049
WBGene00000560	cnc-6	591.103	-5.6585	0.819888	-7.47998	7.43e-14	8.37e-13	1274.02	1598.97	725.516	5.20174	31.1231	50.8582
WBGene00000561	cnd-1	38.3524	-2.24613	0.646508	-3.93494	8.32e-05	0.000201151	50.348	50.8637	171.681	1.30044	10.3744	42.5208
WBGene00000563	cng-3	25.8554	-1.87421	0.650935	-3.34911	0.000810715	0.00163682	42.6863	15.7215	47.8725	9.10305	4.61083	10.0049
WBGene00000564	cnk-1	1419.55	0.565041	0.327475	1.83971	0.0658108	0.0909866	1569.54	830.465	1240.56	2746.52	1498.52	1376.51
WBGene00000565	cnt-1	1350.12	0.262957	0.27639	0.987347	0.323473	0.380945	1778.6	1014.5	1040.81	2279.66	1400.54	1051.35
WBGene00000566	cnt-2	1920.78	0.396977	0.277785	1.48473	0.137614	0.177607	2377.3	1228.13	1271.1	2816.74	1775.17	1921.77
WBGene00000567	cnx-1	9687.8	-0.439965	0.145937	-3.05116	0.00227962	0.00420347	9922.92	11064.2	11586	8087.41	6449.39	9387.09
WBGene00000583	cof-2	82.8035	-0.712547	0.332312	-2.27819	0.0227152	0.0345128	106.169	99.8778	148.57	55.9187	73.7732	76.7042
WBGene00000584	cog-1	122.829	-1.196	0.382693	-3.38497	0.000711855	0.00145057	203.581	140.569	265.775	76.7257	100.285	79.2054
WBGene00000585	cogc-2	1754.18	0.912748	0.270298	3.51946	0.000432424	0.000921014	1312.33	1215.18	821.262	2773.83	1513.5	2261.11
WBGene00000591	coh-1	658.323	-0.279819	0.293098	-1.00862	0.313158	0.370561	1021.19	463.322	655.358	756.853	507.191	476.066
WBGene00000592	coh-3	1377.56	2.04587	0.543072	4.24099	2.23e-05	6.01e-05	467.36	249.695	91.6181	1616.44	977.495	1165.57
WBGene00000593	col-2	7831.69	-7.52366	0.668868	-11.7411	7.85e-32	1.03e-29	4086.94	5545.99	39552.6	20.807	63.3989	112.555
WBGene00000594	col-3	2201.39	-0.309947	0.42524	-0.825951	0.408832	0.469508	1729.34	2038.25	732.945	1512.41	2383.8	245.954
WBGene00000596	col-7	261.017	8.95553	1.76614	5.58308	2.36e-08	1.1e-07	5.4726	0	0	1282.23	1958.45	579.45
WBGene00000597	col-8	8759.14	7.62067	1.01733	7.87719	3.35e-15	4.57e-14	76.6164	223.8	35.4917	38269.2	23716.9	22762.8
WBGene00000599	col-10	7502.77	-0.0174726	0.482187	-0.122335	0.902634	0.921453	6718.17	5595.01	1594.65	4792.1	7347.35	1372.34
WBGene00000601	col-12	2576.04	2.31506	0.513656	4.87388	1.09e-06	3.81e-06	444.375	803.646	147.745	2199.04	4825.23	785.384
WBGene00000602	col-13	3623.04	1.96151	0.512497	4.20065	2.66e-05	7.08e-05	819.796	1539.78	116.38	3131.45	5894.94	737.861
WBGene00000603	col-14	2280.52	-0.355739	0.511989	-0.866779	0.386063	0.446347	2347.75	2152	3398.95	2357.69	4429.85	562.775
WBGene00000606	col-17	3506.29	-0.346214	0.687716	-0.708094	0.478887	0.539102	12150.3	7021.96	324.378	4730.98	6036.73	825.404
WBGene00000608	col-19	13411.7	8.90641	1.69146	5.93795	2.89e-09	1.56e-08	122.586	177.561	0.825388	66431.4	71955.4	39472.7
WBGene00000609	col-20	15550.7	8.5009	0.920125	9.5055	1.99e-21	6.77e-20	188.258	239.522	93.2689	92290.6	81030.7	41244.4
WBGene00000610	col-33	827.585	-4.13445	0.979903	-5.74681	9.09e-09	4.52e-08	321.789	613.139	2710.58	91.0305	111.813	16.6748
WBGene00000611	col-34	1467.34	-0.432154	0.532047	-1.02872	0.303609	0.360417	1109.84	1935.59	2261.56	1394.07	2962.46	539.431
WBGene00000612	col-35	1199.14	-7.2557	0.782076	-9.72658	2.32e-22	8.95e-21	566.962	1001.55	5569.72	5.20174	10.3744	18.3423
WBGene00000613	col-36	9056.95	-7.17035	0.729706	-10.2047	1.89e-24	9.72e-23	3546.25	4851.47	33358.9	16.9057	63.3989	145.071
WBGene00000614	col-37	7571.24	-7.35992	0.819342	-9.51407	1.83e-21	6.28e-20	3272.62	4853.32	38647.2	14.3048	66.857	121.726
WBGene00000615	col-38	1113.59	4.53308	0.434064	10.6571	1.62e-26	1.1e-24	181.69	108.201	26.4124	2886.97	4515.15	566.944
WBGene00000616	col-39	10442.5	1.14642	0.580133	2.40663	0.0161004	0.0252026	3502.47	2198.24	2708.1	8611.48	18016.8	2346.98
WBGene00000617	col-40	6893.13	-7.09768	0.691228	-11.1873	4.7e-29	4.31e-27	4084.75	5215.84	30515.4	52.0174	95.6747	75.0367
WBGene00000618	col-41	2010.37	-0.332761	0.696817	-0.676294	0.498854	0.558785	6817.77	3221.06	155.173	2184.73	3338.24	520.255
WBGene00000620	col-43	8556.35	-6.53859	0.708459	-10.1415	3.61e-24	1.79e-22	3445.55	3242.33	31893	92.3309	76.0786	129.23
WBGene00000621	col-44	781.234	-6.17323	0.666499	-9.81051	1.01e-22	4.14e-21	414.823	744.46	3380.79	7.80261	19.596	20.0098
WBGene00000622	col-45	1662.7	-5.44944	0.690292	-8.60925	7.35e-18	1.53e-16	566.962	1256.8	6470.22	29.91	51.8718	57.5282
WBGene00000623	col-46	115.889	-1.49169	0.625724	-2.83621	0.00456528	0.00794957	274.725	271.89	158.475	48.1161	124.492	38.3521
WBGene00000624	col-47	31.2105	-2.22874	0.682387	-3.79773	0.000146029	0.000338928	66.7658	81.3819	48.6979	14.3048	19.596	3.33497
WBGene00000625	col-48	1078.9	-0.765356	0.604904	-1.70328	0.0885151	0.119007	870.144	1173.56	2133.63	925.91	1689.87	175.919
WBGene00000626	col-49	562.229	5.47173	0.392216	14.4018	5.04e-47	2.03e-44	20.7959	24.0447	18.9839	1394.07	1940.01	341.834
WBGene00000627	col-50	3293.87	-6.35131	0.687949	-9.70689	2.82e-22	1.07e-20	1583.77	2772.53	15116.2	10.4035	69.1624	95.8803
WBGene00000628	col-51	2261.97	-7.00334	0.688566	-10.5546	4.84e-26	3.09e-24	1203.97	1398.29	12847.2	7.80261	21.9014	54.1932
WBGene00000629	col-52	4.69262	-0.310468	0.703908	-0.591465	0.554209	0.611659	5.4726	0.924794	4.12694	1.30044	2.30541	3.33497
WBGene00000630	col-53	48.4671	-0.315465	0.338825	-0.982317	0.325943	0.383334	56.9151	43.4653	33.0155	40.3135	29.9704	32.5159
WBGene00000631	col-54	549.122	-0.0198176	0.636049	-0.0721589	0.942475	0.953247	792.433	1327.08	12.3808	693.132	892.195	119.225
WBGene00000633	col-56	11.4673	-0.913386	0.83222	-1.58279	0.11347	0.149135	6.56712	6.47356	9.07927	1.30044	5.76353	0.833741
WBGene00000634	col-58	248.921	0.703906	0.540177	1.50311	0.132811	0.171985	234.227	381.94	36.3171	426.543	650.127	84.2079
WBGene00000636	col-60	587.574	5.27443	0.670562	8.15134	3.6e-16	5.68e-15	106.169	28.6686	4.95233	1751.69	3984.91	266.797
WBGene00000637	col-61	152.301	-0.18084	0.498384	-0.440895	0.659289	0.709208	91.9397	147.967	163.427	144.348	223.625	45.022
WBGene00000638	col-62	262.075	5.37361	0.709665	7.98901	1.36e-15	1.96e-14	25.174	31.443	25.587	1122.28	2097.93	573.614
WBGene00000639	col-63	699.88	6.80086	0.76821	9.10277	8.81e-20	2.37e-18	42.6863	1.84959	0.825388	1481.2	2874.85	465.228
WBGene00000640	col-64	24.7971	-0.40503	0.443916	-1.0158	0.309723	0.366902	28.4575	20.3455	39.6186	16.9057	19.596	25.846
WBGene00000641	col-65	1156.92	0.465865	0.605324	0.926992	0.35393	0.412748	1120.79	1786.7	250.093	1513.71	3258.7	315.988
WBGene00000644	col-68	71.0609	-0.485692	0.412985	-1.31933	0.187058	0.23361	53.6315	90.6299	141.141	81.9274	69.1624	39.1858
WBGene00000645	col-69	19.8346	-0.357682	0.427688	-0.924055	0.355458	0.414362	38.3082	38.8414	18.1585	15.6052	35.7339	16.6748
WBGene00000646	H17B01.2	8.92283	3.23346	1.17808	3.34736	0.000815852	0.00164662	3.28356	0.924794	0	46.8157	19.596	0.833741
WBGene00000647	col-71	1067.14	4.09552	0.447998	9.48356	2.46e-21	8.25e-20	172.934	122.073	47.8725	3043.02	3729.01	397.695
WBGene00000648	col-72	686.072	-6.58203	0.649029	-10.3537	4.03e-25	2.29e-23	443.281	628.86	2976.35	2.60087	10.3744	20.0098
WBGene00000649	col-73	3127.89	-0.067779	0.799985	-0.196553	0.844177	0.87231	6868.12	7365.99	161.776	4733.58	5544.52	927.12
WBGene00000650	col-74	82.5509	-0.81104	1.41138	-2.24821	0.0245626	0.0370534	48.1589	19.4207	4.12694	0	0	280.137
WBGene00000651	col-75	21.3399	-1.06632	0.528431	-2.32816	0.0199038	0.0305907	30.6466	60.1116	27.2378	19.5065	24.2068	8.33741
WBGene00000652	col-76	906.489	-0.194729	0.177774	-1.11852	0.263347	0.317558	1434.92	1234.6	1129.13	1020.84	964.816	1323.15
WBGene00000653	col-77	2977.21	1.48194	0.585129	2.9484	0.00319428	0.00572263	1687.75	1811.67	296.314	4204.31	7919.1	789.553
WBGene00000655	col-79	207.911	1.72638	0.629481	3.21181	0.00131902	0.00255819	111.641	142.418	5.77772	326.409	446.098	79.2054
WBGene00000656	col-80	12560.2	5.85899	0.494091	12.2804	1.15e-34	1.94e-32	795.717	575.222	801.452	75252.3	46693.8	22928.7
WBGene00000657	col-81	5985.14	8.62421	0.966536	9.2481	2.29e-20	6.69e-19	167.462	29.5934	8.25388	44850.7	38329.8	8698.42
WBGene00000658	col-83	48.8317	-2.81031	0.422422	-6.88542	5.76e-12	4.84e-11	51.4425	84.1563	68.5072	3.90131	11.5271	10.8386
WBGene00000659	col-84	4002.86	-7.66696	0.692432	-11.3806	5.22e-30	5.59e-28	1920.88	2490.47	14903.2	5.20174	24.2068	45.8558
WBGene00000660	col-85	2781.18	-6.68971	0.687997	-10.5516	4.99e-26	3.18e-24	1213.82	2283.32	13964.7	16.9057	49.5664	40.8533
WBGene00000661	col-86	11.7876	-0.380622	0.514085	-0.84862	0.396093	0.456481	9.85069	19.4207	15.6824	11.7039	11.5271	9.17116
WBGene00000662	col-87	23.9621	-2.44838	0.697273	-3.92217	8.78e-05	0.000211229	16.4178	9.24794	23.9363	5.20174	1.15271	1.66748
WBGene00000663	col-88	437.062	5.00574	0.633917	8.07904	6.53e-16	9.93e-15	98.5069	31.443	0.825388	1403.17	2884.07	113.389
WBGene00000664	col-89	866.922	-1.87554	0.774238	-3.42437	0.000616235	0.00127157	443.281	606.665	2741.94	312.105	435.723	75.0367
WBGene00000665	col-90	2744.43	-0.785552	0.849031	-1.46867	0.141923	0.182652	8014.08	11220.5	141.141	2451.32	2918.65	992.152
WBGene00000666	col-91	1039.09	0.467347	0.527022	1.03789	0.29932	0.355886	994.919	918.321	465.519	1676.26	2744.59	201.765
WBGene00000667	col-92	4510.83	2.02445	0.528041	4.23669	2.27e-05	6.12e-05	2025.96	1065.36	501.011	7879.34	9225.11	1474.89
WBGene00000668	col-93	8801.21	3.859	0.584108	6.99774	2.6e-12	2.31e-11	2289.74	1656.31	338.409	31836	18458.3	10121.6
WBGene00000669	col-94	561.691	1.33136	0.502555	3.00068	0.00269375	0.00489473	169.651	121.148	296.314	482.462	605.171	571.113
WBGene00000670	col-95	3127.18	3.84495	1.39208	3.71739	0.000201291	0.000454946	374.326	247.845	34.6663	3372.03	6787.14	10245.8
WBGene00000671	col-96	217.175	5.36379	0.691671	8.12088	4.63e-16	7.16e-15	20.7959	24.9695	18.1585	1196.4	1022.45	666.159
WBGene00000672	col-97	1786.18	-0.224145	0.505946	-0.57185	0.567424	0.623266	2011.73	1671.1	2344.93	2453.92	3726.7	380.186
WBGene00000673	col-98	10967.2	1.67354	0.540644	3.638	0.000274764	0.000604684	3719.18	6625.23	8335.6	35994.8	33493	9014.41
WBGene00000674	col-99	219.778	-0.804099	0.254049	-3.26689	0.00108735	0.00214141	396.216	319.054	153.522	206.769	213.251	75.8705
WBGene00000675	col-101	6047.73	4.84915	0.718339	7.13828	9.45e-13	8.98e-12	436.714	737.061	366.472	23315.5	10919.6	20244.1
WBGene00000676	col-102	3447.99	-7.28512	0.836151	-9.2487	2.27e-20	6.68e-19	1916.51	1541.63	11475.4	7.80261	28.8177	37.5184
WBGene00000677	col-103	11355.4	1.17382	0.53273	2.68684	0.00721318	0.0120705	5404.74	5927.01	14795.9	33460.2	29014.8	9610.54
WBGene00000678	col-104	1543.39	-0.0864383	0.528739	-0.244579	0.806783	0.840231	1235.71	1618.39	2181.5	1672.36	3865.03	417.704
WBGene00000679	col-105	14.9913	-3.27439	0.900425	-4.1218	3.76e-05	9.71e-05	6.56712	25.8942	36.3171	0	3.45812	1.66748
WBGene00000680	col-106	14304.5	6.99144	0.905203	8.14125	3.91e-16	6.14e-15	270.347	602.041	49.5233	51538.9	54378.9	28995
WBGene00000681	col-107	12495	-0.535706	0.555356	-1.22759	0.219603	0.270185	9193.97	10189.4	11911.2	9342.33	12348.9	1353.16
WBGene00000682	col-108	796.209	-7.48156	0.822602	-9.54752	1.33e-21	4.69e-20	1033.23	1675.73	5005.98	6.50218	12.6798	11.6724
WBGene00000683	col-109	1201.44	-0.86738	0.532441	-2.03538	0.0418131	0.0600751	1579.39	1179.11	1899.22	1208.1	1661.05	188.426
WBGene00000684	col-110	200.517	3.49279	0.429082	8.31732	9e-17	1.57e-15	44.8753	56.4125	1.65078	490.264	524.482	85.0416
WBGene00000685	col-111	964.706	-0.558886	0.462605	-1.41561	0.156889	0.199718	1156.91	1360.37	1550.08	710.038	2147.49	337.665
WBGene00000687	col-113	443.136	-0.630773	0.472772	-1.58155	0.113752	0.149471	360.097	482.743	727.993	396.633	552.147	149.24
WBGene00000688	col-114	1214.44	-7.06789	0.799371	-9.16965	4.75e-20	1.33e-18	449.848	602.041	5189.22	3.90131	5.76353	23.3448
WBGene00000689	col-115	275.468	0.403021	0.459473	0.964739	0.334675	0.392644	400.595	516.96	37.1425	499.367	627.072	90.8778
WBGene00000690	col-116	126.863	0.160789	0.636391	0.325894	0.744505	0.78485	27.363	55.4877	312.822	50.717	58.788	310.152
WBGene00000691	col-117	1861.22	-0.0286585	0.472465	-0.0843479	0.93278	0.945877	1444.77	1389.04	270.727	1375.86	2033.37	116.724
WBGene00000692	col-118	3923.8	0.524516	0.509904	1.20353	0.228772	0.280056	1569.54	3701.03	3164.54	4716.68	9444.13	2356.15
WBGene00000693	col-119	17645.3	7.69436	1.62815	5.62031	1.91e-08	8.97e-08	372.137	379.166	4.12694	80383.8	71099	58452.8
WBGene00000694	col-120	465.558	4.69728	0.549898	8.87525	6.98e-19	1.65e-17	82.0891	40.691	13.2062	1241.92	3048.91	175.919
WBGene00000695	col-121	96.2894	-0.413485	0.898721	-1.03888	0.298859	0.355389	6.56712	11.0975	1.65078	0	1.15271	160.912
WBGene00000696	col-122	14755.6	7.19712	1.03278	7.41265	1.24e-13	1.36e-12	524.275	506.787	7.4285	84195.4	66744	27517.6
WBGene00000697	col-123	1613.79	-6.35351	0.808519	-8.15921	3.37e-16	5.36e-15	589.947	879.48	7119.8	5.20174	13.8325	62.5306
WBGene00000698	col-124	20200.6	8.31738	0.870295	9.85899	6.27e-23	2.64e-21	397.311	234.898	60.2534	116165	86169.4	55603
WBGene00000699	col-125	16492.5	0.601354	0.520719	1.32586	0.184887	0.231232	11924.8	10813.6	608.311	12762.5	19337.8	2209.41
WBGene00000700	col-126	3.32869	5.01346	2.98695	2.98187	0.00286494	0.00518297	0	0	0	15.6052	13.8325	0
WBGene00000701	col-127	8.65278	3.59731	1.06983	3.90639	9.37e-05	0.000224597	1.09452	0.924794	0.825388	22.1074	32.2758	3.33497
WBGene00000702	col-128	174.949	-1.70292	0.56722	-3.42875	0.000606375	0.00125347	352.436	479.968	209.649	79.3266	142.936	53.3594
WBGene00000703	col-129	8727.96	8.41354	0.755371	11.3917	4.6e-30	4.95e-28	238.606	75.8331	51.9995	60742	64261.1	11974.2
WBGene00000704	col-130	3979.09	1.02713	0.566017	2.11519	0.0344137	0.0503709	1550.94	1485.22	219.553	2802.44	4611.98	472.731
WBGene00000705	col-131	644.003	-1.03644	0.650406	-2.12148	0.0338818	0.0497015	487.062	1158.77	1130.78	537.08	968.274	121.726
WBGene00000706	col-132	8.71323	0.171106	0.628403	0.339565	0.734184	0.77581	4.37808	8.32315	4.95233	11.7039	3.45812	6.66993
WBGene00000707	col-133	7815.34	3.5824	0.807613	5.13654	2.8e-07	1.09e-06	1344.07	788.85	4.12694	7811.72	11463.7	1298.14
WBGene00000708	col-135	206.025	0.626842	1.23427	1.60737	0.107972	0.142579	64.5767	62.886	0	388.83	628.225	967.14
WBGene00000710	col-137	149.605	4.49915	0.581934	7.97937	1.47e-15	2.11e-14	31.7411	12.9471	2.47617	461.655	731.969	55.8607
WBGene00000711	col-138	901.254	5.96288	0.639863	9.85036	6.83e-23	2.86e-21	43.7808	12.9471	18.1585	2430.51	3340.54	386.856
WBGene00000712	col-139	7878.81	7.84732	0.765595	10.9292	8.36e-28	6.62e-26	219.999	62.886	354.092	55929.1	52674.1	12206.8
WBGene00000713	col-140	21338.6	7.74266	1.38125	6.30253	2.93e-10	1.88e-09	533.032	559.501	4.95233	114800	109279	55874
WBGene00000714	col-141	121.508	0.810274	0.533713	1.83196	0.0669572	0.092424	67.8603	98.953	115.554	332.911	268.581	68.3668
WBGene00000715	col-142	2726.64	4.67915	0.427798	11.3391	8.4e-30	8.57e-28	420.296	273.739	472.122	15657.2	11042.9	6231.38
WBGene00000716	col-143	4442.17	6.38419	0.992893	6.95417	3.55e-12	3.08e-11	302.088	208.079	14.857	30027.1	10889.6	10457.6
WBGene00000717	col-144	8066.15	0.212305	0.571103	0.424724	0.671038	0.719568	7226.03	4755.29	677.644	5922.18	7008.46	1441.54
WBGene00000718	col-145	5057.29	1.05425	0.618976	2.05333	0.0400409	0.057725	1268.55	847.112	32.1901	1998.77	2592.44	190.927
WBGene00000719	col-146	5526.39	2.25907	0.594167	4.23775	2.26e-05	6.1e-05	804.473	1510.19	128.761	4147.09	7232.08	977.979
WBGene00000720	col-147	9993.5	0.900326	0.562518	1.90328	0.0570043	0.0799462	2510.83	5291.67	3110.06	7724.59	15924.6	3000.64
WBGene00000722	col-149	1163.58	-0.17215	0.516734	-0.405005	0.685474	0.732963	2671.72	2795.65	2322.64	5088.6	1511.2	631.976
WBGene00000723	col-150	1506.91	-0.18878	0.563258	-0.480204	0.631083	0.683318	887.656	1096.81	2009	1414.87	1352.13	391.858
WBGene00000724	col-151	108.366	-3.55092	0.448856	-8.246	1.64e-16	2.74e-15	170.745	214.552	340.06	7.80261	25.3595	24.1785
WBGene00000725	col-152	24.9586	0.535319	0.706935	1.11612	0.26437	0.318704	8.75617	12.9471	37.1425	18.2061	101.438	6.66993
WBGene00000726	col-153	609.88	0.398056	0.35673	1.18616	0.235561	0.287493	905.169	1233.68	495.233	579.994	1805.14	946.296
WBGene00000727	col-154	2516.83	-0.0733104	0.545904	-0.175802	0.860449	0.885955	2081.78	1407.54	401.139	1955.85	1512.35	265.964
WBGene00000728	col-155	2251.58	2.61195	0.612489	5.04571	4.52e-07	1.69e-06	794.622	543.779	37.9679	2045.58	2149.8	1675.82
WBGene00000729	col-156	1451.9	0.809135	0.506483	1.81372	0.069721	0.0959678	640.295	899.825	155.173	823.176	2289.28	272.633
WBGene00000730	col-157	1706.07	0.23351	0.411151	0.618465	0.536269	0.594852	1693.22	1122.7	70.158	957.12	1446.65	245.954
WBGene00000731	col-158	7442.36	-6.43233	0.605516	-11.1701	5.71e-29	5.1e-27	2803.07	4776.56	29991.3	66.3222	79.5368	167.582
WBGene00000732	col-159	8885.28	2.95648	0.521025	6.03012	1.64e-09	9.23e-09	2814.01	1901.38	259.997	17630	19336.7	2906.42
WBGene00000733	col-160	20028.4	3.02554	0.468237	6.81296	9.56e-12	7.78e-11	5402.55	3918.35	2849.24	56034.5	45422.4	16333
WBGene00000734	col-161	6908.26	1.76127	0.485146	3.98609	6.72e-05	0.000165474	1524.67	1819.07	151.046	4117.18	7137.56	890.436
WBGene00000735	col-162	3780.59	1.66572	0.528622	3.51799	0.000434825	0.000925785	1058.4	1240.15	89.142	2668.49	4923.21	461.893
WBGene00000736	col-163	164.467	-5.54428	0.757825	-7.3949	1.42e-13	1.54e-12	124.775	67.51	570.343	0	1.15271	14.1736
WBGene00000737	col-164	1336	-6.74896	0.7801	-8.99807	2.3e-19	5.79e-18	444.375	762.955	5975.81	3.90131	11.5271	32.5159
WBGene00000738	col-165	98.023	-2.93954	1.02189	-3.87662	0.000105917	0.000251693	86.4671	82.3067	393.71	2.60087	3.45812	148.406
WBGene00000739	col-166	19540.4	0.0747737	0.444813	0.172959	0.862683	0.88761	12817.9	12437.6	5449.21	14434.8	18480.2	3383.32
WBGene00000740	col-167	5826.89	-0.107493	0.46626	-0.274841	0.783438	0.819612	5780.16	4267.93	998.72	4625.65	4661.55	843.746
WBGene00000741	col-168	1339.6	0.431143	0.497553	0.975203	0.32946	0.387075	979.596	622.387	101.523	775.06	1448.95	175.919
WBGene00000742	col-169	1922.69	-0.484105	0.515583	-1.1467	0.251507	0.305064	2139.79	1528.69	790.722	1270.53	1835.11	214.272
WBGene00000743	col-170	569.446	0.20023	0.461079	0.47282	0.636341	0.687981	414.823	352.347	14.0316	323.808	365.408	50.0245
WBGene00000744	col-171	2.73044	-1.19247	2.06288	-2.2322	0.0256017	0.0385002	4.37808	0	14.857	0	0	0
WBGene00000745	col-172	705.838	-1.29268	0.647569	-2.58004	0.00987894	0.016069	556.016	1165.24	1510.46	518.874	726.205	152.575
WBGene00000746	col-173	578.596	-1.45838	0.539207	-3.23719	0.00120713	0.00235675	826.363	1137.5	1257.07	494.165	697.388	117.558
WBGene00000747	col-174	363.681	-2.1882	0.820091	-3.74502	0.00018038	0.000411438	257.212	395.812	1045.77	140.447	222.472	20.0098
WBGene00000748	col-175	769.638	5.89843	0.611204	10.2633	1.03e-24	5.48e-23	40.4973	12.0223	23.1109	1897.34	3637.94	413.536
WBGene00000749	col-176	2572.38	-0.674919	0.692059	-1.48783	0.136796	0.176656	956.611	895.201	3937.93	811.472	2381.49	299.313
WBGene00000750	col-177	61.2353	-1.57007	0.426048	-3.99324	6.52e-05	0.000160948	54.726	66.5852	114.729	22.1074	24.2068	26.6797
WBGene00000751	col-178	11661.7	7.66308	0.964247	8.30222	1.02e-16	1.78e-15	182.785	289.461	34.6663	48363.2	52070.1	29672
WBGene00000752	col-179	2278.76	8.19676	1.5776	5.87553	4.21e-09	2.21e-08	25.174	49.9389	0	14086.3	9066.04	5435.99
WBGene00000753	col-180	6235.95	0.51658	0.58915	1.03748	0.299512	0.35609	2479.09	3796.28	167.554	4144.49	5050.01	492.741
WBGene00000754	col-181	16585	7.26619	0.933257	8.17957	2.85e-16	4.61e-15	420.296	603.891	53.6502	79848	76132.8	32811.9
WBGene00000755	col-182	102.659	0.0312699	0.552464	0.0371634	0.970355	0.976382	218.904	206.229	4.12694	123.541	154.463	41.6871
WBGene00000756	col-183	2209.74	-6.00335	0.702869	-9.15765	5.3e-20	1.48e-18	1761.08	2540.41	11606.6	14.3048	81.8422	45.022
WBGene00000757	col-184	12334.4	6.85899	0.800699	8.88736	6.26e-19	1.49e-17	302.088	649.206	104.824	53734	59498.1	23467.3
[truncated: 16,751 more rows]

## Sheet: aak pd vs dauer
WormBase ID	Gene	baseMean	log2FoldChange	lfcSE	stat	pvalue	padj	aak.dauer.1	aak.dauer.2	aak.dauer.3	aak.PD.1	aak.PD.2	aak.PD.3
[truncated: 17,334 more rows]

[truncated: 5 more sheets: aak dauer vs daf2 dauer, aak pd vs daf2 pd, alg34 pd vs dauer, alg34 dauer vs aak dauer, alg34 pd vs aak pd]
