# Supplementary material for: AMPK tunes reproductive gene expression and small RNA homeostasis to mediate timely germ cell development
Source: Nucleic Acids Res. 2026 Jun 8;54(11):gkag555. doi: 10.1093/nar/gkag555 (PMC13291822; doi:10.1093/nar/gkag555)
Supplement: gkag555_Supplemental_Files [file gkag555_Supplemental_Files.zip › Small_RNA-seq_Supplemental_Data.xlsx]

## Sheet: Normalized counts
Row	daf2dauer_01_normcounts	daf2dauer_02_normcounts	daf2dauer_03_normcounts	daf2postdauer_01_normcounts	daf2postdauer_02_normcounts	daf2postdauer_03_normcounts	daf2aakdauer_01_normcounts	daf2aakdauer_02_normcounts	daf2aakdauer_03_normcounts	daf2aakpostdauer_01_normcounts	daf2aakpostdauer_02_normcounts	daf2aakpostdauer_03_normcounts
cTel3X.2	0	0	0	0	0	0	0	0	0	0	0	0
cTel3X.3	0	0	0	0	0	0	0	0	0	0	0	0
cTel3X.1	2.40239	1.32913	2.03174	3.1913	2.67146	1.88061	5.8711	7.6912	6.3345	10.9397	20.366	18.7915
B0348.5	675.073	581.494	607.491	1822.77	1874.03	1566.54	1724.11	1527.1	1898.62	1944.13	2200.6	2136.25
B0348.6a.1	0	0	0	0	0	0	0	0	0	0	0	0
B0348.6a.2	0	0	0	0	0	0	0	0	0	0	0	0
B0348.6b.1	0	0	0	0	0	0	0	0	0	0	0	0
B0348.6b.2	0	0	0	0	0	0	0	0	0	0	0	0
B0348.6c.1	0	0	0	0	0	0	0	0	0	0	0	0
B0348.6c.2	0	0	0	0	0	0	0	0	0	0	0	0
B0348.9	0	5.31652	2.03174	1.06377	1.33573	0.940303	0.880885	2.12171	0.575864	0	0	0
B0348.4a	0	0	0	0	0	0	0	0	0	0	0	0
B0348.4b	0	0	0	1.06377	0	0	0.440443	0	0	0	0	0
B0348.4c	0	1.32913	4.06348	0	0	0.940303	0	0	0	0.781405	1.07189	0
B0348.7	0	0	0	0	0	0	0	0	0	0	0	0
B0348.8	0	0	0	0	0	0	0	0	0	0	0	0
B0348.2	28.8287	17.2787	16.2539	0	1.33573	0.940303	0.880885	0	0	2.34421	2.14379	0
B0348.1	0	0	2.03174	0	0	0	0	0	0	0	0	0
Y38C9B.2	0	0	0	0	1.33573	1.88061	0	0.530428	0	0.781405	1.07189	0
Y38C9B.1	31.2311	25.2535	20.3174	30.8493	20.036	14.1045	5.28531	6.36513	11.5173	14.8467	23.5816	29.0414
Y38C9B.3	0	0	0	0	0	0.940303	0	0	0	0	0	0.854158
F56E10.2	396.395	544.943	296.716	12.7865	8.01438	15.9851	50.2105	27.5822	43.7657	30.4748	30.0344	60.6453
F56E10.6	0	0	0	0	0	0	0	0	0	0	0	0
F56E10.7	0	0	0	0	0	0	0	0	0	0	0	0
F56E10.5	0	0	2.03174	0	0	0	0	0	0	0	0	0
F56E10.4.1	0	0	0	0	0	0	0	0	0	0	0	0
F56E10.4.2	0	0	0	0	0	0	0	0	0	0	0	0
F56E10.1	36.0359	29.2409	26.4126	128.716	168.302	221.911	111.432	92.2944	77.1658	150.03	131.843	174.248
Y38C9A.1	187.387	171.458	144.254	657.408	810.788	855.675	537.34	485.341	523.46	754.056	736.39	817.43
Y38C9A.2.1	0	0	0	0	0	0	0	0	0	0	0	0
Y38C9A.2.2	2.40239	0	0	0	0	0	0	0	0	1.56281	0	0
W03F9.1	385.584	329.624	358.095	1152.06	1238.89	1583	420.623	380.317	387.556	1129.52	1161.93	1235.27
W03F9.2a	106.907	93.0391	91.4284	601.561	389.365	512.465	105.486	89.1119	85.8037	385.233	278.692	482.172
W03F9.2b	0	0	0	0	0	0	0	0	0	0	0	0
W03F9.10	72.0718	43.8613	79.2379	435.081	510.249	557.599	206.568	170.798	207.887	550.5	526.299	543.672
W03F9.3	2192.18	2180.44	2407.61	700.491	737.323	715.1	1473.5	1575.11	1574.12	1037.71	1290.02	935.731
W03F9.11	158.558	180.762	113.778	63.8261	44.0791	51.7166	171.773	146.398	119.204	76.5777	72.8887	90.5408
W03F9.9	2.40239	1.32913	6.09523	7.44637	4.00719	5.17166	0	1.06086	1.15173	5.86054	5.89541	6.83327
W03F9.8	0	0	0	0	0	0	0	0	0	0	0	0
W03F9.7	0	0	0	0	0	0	0	0	0	0	1.07189	0
W03F9.12	0	0	0	0	0	0	0	0	0	0	0	0
W03F9.6	0	1.32913	0	0	0	0	0	0	0	0	0	0
W03F9.4	9.60958	38.5448	18.2857	65.9536	60.1079	63.0003	7.48752	10.0781	9.78969	17.9723	19.2941	11.1041
W03F9.5.2	0	0	0	0	0	0	0	0	0	0	0	0
W03F9.5.1	0	0	0	0	0	0	0	0	0	0	0	0
W03F9.5.3	0	0	0	0	0	0	0	0	0	0	0	0
Y108G3AL.3	84.0838	62.4691	95.4919	19.6797	26.7146	32.4404	50.2105	49.0646	51.8277	32.819	28.9411	36.7288
Y108G3AL.2	72.0718	50.5069	50.7935	271.261	368.662	320.643	106.587	108.738	107.111	278.961	275.476	277.602
Y108G3AL.10b	12.012	5.31652	10.1587	20.7435	11.3537	9.40303	4.62465	8.22163	2.87932	9.37686	3.21568	9.39574
Y108G3AL.10a	0	0	0	0	0	0	0	0	0	0	0	0
Y108G3AL.8	0	0	0	0	0	0	0	0	0	0	0	0
Y108G3AL.9	0	0	0	0	0	0	0	0	0	0	0	0
Y108G3AL.1.2	0	0	0	0	0	0	0.440443	0	0	0	0	0
Y108G3AL.1.1	0	0	0	0	0	0	0	0	0	0	0	0
Y108G3AL.7	74.4742	63.7982	71.111	582.945	619.779	677.018	414.531	353.62	368.841	660.287	625.985	719.201
DC2.8	21.6216	35.8865	36.5714	191.478	168.302	176.777	70.4708	61.5296	71.4071	110.178	118.98	122.572
DC2.3a	4.80479	2.65826	0	6.38261	8.01438	4.70151	4.84487	5.30428	5.18277	7.03264	13.9346	2.56248
DC2.3b	393.993	477.158	416.507	477.632	483.534	528.45	470.393	467.837	490.06	904.085	1017.23	1075.39
DC2.5	259.459	261.839	251.936	578.69	463.498	404.8	128.609	118.285	133.6	265.678	225.633	274.185
DC2.2	0	0	0	1.06377	0	0.940303	0.880885	0	0	0.781405	2.14379	0.854158
DC2.1	0	0	0	1.06377	1.33573	1.88061	0.880885	2.12171	2.87932	0.781405	0	4.27079
DC2.6	16.8168	15.9496	16.2539	5.31884	10.6858	11.2836	154.155	92.8249	188.307	29.6934	46.0914	33.3122
DC2.7a	0	0	0	0	0	0	0	0	0	0	0	0
DC2.7c	0	0	0	0	0	0	0	0	0	0	0	0
DC2.7b	0	0	0	0	0	0	0	0	0	0	0	0
R02C2.1	240.239	248.547	264.126	3304.59	2650.09	2693.03	234.315	180.345	170.456	1333.86	1193.02	1243.65
R02C2.6	2.40239	3.98739	10.1587	124.461	89.4939	110.956	5.28531	5.83471	7.48623	14.8467	18.2222	11.1041
R02C2.7	0	0	0	0	0	0	0.440443	0.530428	0	0	0	0
R02C2.2	7.20718	10.633	10.1587	15.9565	21.3717	16.9254	1.32133	2.12171	2.30346	5.46983	7.50325	5.12495
R02C2.3	189.789	260.509	365.714	26.5942	32.0575	31.9703	67.3877	61.5296	50.676	15.6281	2.14379	9.39574
R02C2.5	2.40239	0	2.03174	11.7014	13.3573	11.2836	7.48752	2.65214	5.18277	7.03264	6.43136	7.68743
R02C2.4	569.367	505.069	473.396	3506.18	2963.99	2733.46	680.924	541.567	666.85	1519.44	1291.63	1496.91
Y58G8A.1	0	0	0	3.1913	6.67865	0	15.8559	20.1563	16.7001	3.90702	5.35946	2.56248
Y58G8A.5	0	0	0	0	1.33573	0.940303	0	0	0	1.56281	4.28757	1.70832
Y58G8A.4a	0	0	0	0	0	0	0	0	0	0	0	0
Y58G8A.4b	0	0	0	0	0	0.940303	0	0	0	0	0	0
F33E11.2	12.012	17.2787	20.3174	154.246	160.288	211.568	106.147	83.2772	76.014	157.062	166.143	173.394
F33E11.3	112.913	118.293	113.778	495.184	493.552	486.136	874.939	824.02	877.329	607.151	545.057	623.536
F33E11.6b	4.80479	3.98739	0	42.5507	49.422	33.8509	7.04708	6.89556	9.78969	42.1959	49.3071	51.2495
F33E11.6a	0	0	0	1.06377	0	0.940303	0	0	0.575864	0	0	3.41663
F33E11.7	72.0718	49.1778	60.9523	188.287	140.252	143.866	92.0525	88.051	89.8348	165.658	143.634	140.936
F33E11.1	657.055	796.813	684.697	1789.79	1650.96	1546.96	3916.12	3878.22	3516.13	5834.36	5691.43	5955.96
Y39D8C.1	896.093	1046.02	919.363	754.743	631.8	636.115	276.157	275.292	275.263	474.313	438.404	397.184
Y39D8C.2	0	0	0	0	0	0	0	0	0	0	0	0
T22H9.4	0	18.6078	6.09523	5.31884	2.67146	4.70151	8.36841	5.30428	8.63796	9.37686	8.57514	2.56248
T22H9.3	16.8168	53.1652	16.2539	6.38261	6.67865	8.46272	20.2604	20.6867	13.8207	13.2839	12.8627	17.9373
T22H9.2a	24.0239	29.2409	14.2222	138.29	172.309	180.538	75.3157	59.9383	59.8898	163.314	198.3	179.373
T22H9.2b	12.012	9.30391	2.03174	24.4667	44.0791	25.3882	17.1773	22.278	24.7621	28.1306	38.5881	46.9787
T22H9.1	146.546	140.888	152.381	471.249	554.996	730.615	251.493	212.171	232.649	422.349	452.875	532.995
Y39D8B.2	2.40239	2.65826	6.09523	13.2971	12.0216	9.87318	1.32133	4.50864	5.18277	10.1583	6.9673	13.2395
Y39D8B.1	12.012	11.9622	12.1905	81.3782	58.7721	40.433	4.84487	4.77385	6.3345	28.1306	45.0195	36.7288
Y39D8B.4	0	0	0	5.31884	1.33573	4.70151	0	0	0	0	2.14379	2.56248
Y39D8B.3	24.0239	18.6078	52.8253	413.274	309.889	407.621	96.8974	63.9166	78.8934	71.8892	108.797	105.489
Y39D8B.5	0	0	0	0	0	0	0	0	0	0	0	0
ZK6.8	16.8168	17.2787	20.3174	22.3391	16.0288	16.9254	0.440443	2.12171	0	10.9397	12.8627	11.1041
ZK6.7a	0	0	0	3.1913	1.33573	4.70151	0	0	0	0.781405	1.07189	1.70832
ZK6.7b	0	0	0	0	0	0	0	0	0	0	0	0
ZK6.6b	0	0	0	0	4.00719	1.88061	0	0	0	3.90702	0	0
ZK6.6a	0	0	0	0	0	0	0	0	0	0	0	0
ZK6.5	16.8168	5.31652	12.1905	253.177	184.331	140.105	8.36841	5.30428	6.91037	67.2008	73.9606	46.9787
ZK6.4	4.80479	2.65826	0	42.5507	20.036	23.5076	5.28531	1.06086	3.45518	15.6281	24.6535	24.7706
ZK6.3	4.80479	0	4.06348	41.4869	34.729	28.2091	14.0942	13.7911	13.8207	15.6281	25.7254	17.9373
ZK6.9	0	0	4.06348	26.5942	22.7074	21.627	7.48752	3.71299	5.18277	25.0049	27.151	39.2913
ZK6.2	1.2012	0	0	4.25507	2.0036	0	0	0.265214	0	1.95351	0	0
ZK6.1	1.2012	6.64565	4.06348	5.31884	0.667865	6.58212	0	0.795642	0	2.73492	2.14379	1.70832
ZK6.12	24.0239	18.6078	28.4444	9.57391	16.0288	7.52242	3.52354	6.36513	2.87932	4.68843	16.0784	4.27079
ZK6.10	36.0359	59.1463	62.984	47.3377	26.7146	37.6121	17.1024	16.178	19.0035	121.118	141.49	149.051
ZK6.11a	0	0	0	0	0	0	0	0	0	0	0	0
ZK6.11b	0	0	0	0	0	0	0	0	0	0	0	0
Y39D8A.1a	0	0	0	0	0	0	0	0	0	0	0	0
Y39D8A.1b	0	0	0	0	0	0	0	0	0	0	0	0
Y39D8A.1d	0	0	0	0	0	0	0	0	0	0	0	0
Y39D8A.1c	0	0	0	0	1.33573	0	0	0	0	0	0	0
B0554.6	0	1.32913	0	4.25507	0	0.940303	1.02623	0	2.30346	0.781405	2.14379	1.70832
B0554.5	12.012	9.30391	12.1905	59.571	46.7506	40.433	34.1343	29.704	42.6139	92.2058	66.4573	79.4367
B0554.4	7.20718	5.31652	0	20.2116	33.3933	16.9254	0.880885	0.530428	1.15173	11.7211	10.7189	6.83327
B0554.3	0	0	0	0	0	0	0	0	0	0	0	0
B0554.2	0	0	0	1.06377	1.33573	1.88061	0	0.530428	0	0.781405	3.21568	1.70832
B0554.8	0	0	0	0	0	0	0	0	0	0	0	0
B0554.7	0	5.31652	4.06348	67.0174	58.7721	50.7763	2.20221	1.59128	2.87932	15.6281	17.1503	17.9373
B0554.1	0	0	0	0	0	0	0	0	0	0	0	0
M02H5.9	0	0	0	25.5304	13.3573	15.0448	0	0.530428	1.72759	10.9397	13.9346	4.27079
M02H5.10	0	1.99369	4.06348	162.225	119.548	110.486	35.8961	32.6213	50.964	66.0287	62.1698	49.9683
M02H5.11	4.80479	1.99369	0	21.8072	19.3681	26.7986	12.9931	8.22163	16.1242	8.98615	16.0784	11.5311
M02H5.8	12.012	15.9496	2.03174	37.2319	20.036	26.3285	4.40443	0.530428	4.03105	9.37686	10.7189	23.9164
M02H5.7	4.80479	0	0	17.5522	16.0288	11.2836	0.880885	1.06086	2.87932	6.25124	6.43136	4.27079
M02H5.6	2.40239	13.2913	4.06348	81.3782	74.8009	69.5824	6.1662	7.42599	4.60691	29.6934	23.5816	29.8955
M02H5.5	4.80479	3.98739	2.03174	31.913	18.7002	17.8657	0.440443	1.59128	2.87932	18.7537	16.0784	10.2499
M02H5.4	0	2.65826	0	1.06377	0	2.82091	0.440443	0	0	4.68843	8.57514	17.9373
M02H5.3	2.40239	1.32913	0	5.31884	2.67146	0.940303	0.440443	0.530428	0	1.56281	5.35946	5.12495
M02H5.12	0	1.32913	0	0	0	0	0.440443	0	0	0	0	0
M02H5.2	0	0	0	0	0	0	0	0	0	0	0	0
M02H5.1	4.80479	5.31652	2.03174	5.31884	1.33573	1.88061	0.440443	0	1.72759	4.68843	4.28757	2.56248
T01G6.7	7.20718	2.65826	4.06348	11.7014	18.7002	26.3285	2.64266	4.24342	3.45518	21.8793	13.9346	21.354
T01G6.8	19.2192	10.633	14.2222	203.18	168.302	180.538	3.0831	4.77385	0.575864	25.0049	25.7254	14.5207
T01G6.11	0	0	0	0	0	0	0	0	0	0	0	0
T01G6.6a	0	0	0	0	0	0	0	0	0	0	0	0
T01G6.6b	0	0	0	0	0	0	0	0	0	0	0	0
T01G6.5	2.40239	5.31652	0	5.31884	1.33573	3.76121	0.440443	0.530428	0.575864	6.25124	3.21568	1.70832
T01G6.4	24.0239	25.2535	42.6666	18.084	6.67865	12.2239	0.880885	1.06086	2.87932	11.7211	17.1503	13.6665
T01G6.3	2.40239	0	0	0	0	0	0	1.06086	0	0	0	0
T01G6.2	16.8168	22.5952	24.3809	19.1478	12.0216	16.9254	0.880885	1.06086	2.30346	25.0049	31.0849	51.2495
T01G6.1	0	0	0	2.12754	0	0	0.880885	0	0	0.781405	1.07189	0.854158
T01G6.9	2.40239	1.32913	0	1.06377	2.67146	1.88061	0.880885	0	0.575864	0.781405	0	0
T01G6.10	0	0	0	1.06377	2.67146	2.82091	0.880885	0.530428	0	3.12562	0	0
R11G11.7	0	0	0	0	0	0	0	0.530428	0.575864	0	0	0
R11G11.6	0	0	0	0	0	0	0	0	0	0	0	0
R11G11.8	0	0	0	3.1913	0	1.88061	0.440443	1.06086	0.575864	2.34421	1.07189	0
R11G11.9	0	2.65826	2.03174	4.25507	8.01438	6.58212	1.32133	4.77385	5.18277	7.81405	5.35946	3.41663
R11G11.10	0	1.32913	0	0	0	0	0.440443	0	0	0	0	0
R11G11.11	0	0	0	0	0	0	0	0	0	0	0	0
R11G11.12	0	3.98739	4.06348	8.51014	0	1.88061	0.440443	0	0	4.68843	1.07189	0
R11G11.13	0	2.65826	0	0	0	0	0	0	0	0	0	0
R11G11.14	4.80479	13.2913	16.2539	1.06377	0.667865	1.88061	0.880885	0.530428	1.72759	2.73492	0	0.427079
R11G11.15	0	0	0	0	0	0	0	0	0	0	0	0.854158
R11G11.5	0	0	0	0	0	0	0	0	0	0	0	0
R11G11.4	0	0	0	0	0	0	0	0	0	0	0	0
R11G11.3	2.40239	0	0	0	0	0	0	0	0.575864	0	4.28757	0
R11G11.2b	0	1.32913	0	4.25507	0	0.940303	0.440443	0.530428	1.15173	0.781405	0	0.854158
R11G11.2a	0	0	0	0	0	0	0	0	0	0	0	0
R11G11.1	14.4144	10.633	10.1587	6.38261	4.00719	10.3433	2.64266	3.18257	4.03105	4.68843	4.28757	4.27079
C14C6.5	31.2311	13.2913	28.4444	6.38261	5.34292	8.46272	4.40443	3.18257	5.75864	59.3868	45.0195	76.8743
C14C6.4	0	0	0	0	0	0	0	0	1.15173	0	0	0.854158
C14C6.3	0	0	0	0	0	0	0	0	0	0	0	0
C14C6.6	0	0	0	0	1.33573	0	0	0	0	1.56281	3.21568	0
C14C6.7	0	0	0	0	0	0	0	0	0	0	0	0
C14C6.8	0	0	0	0	0	0.940303	0	0	0	0.781405	0	0
C14C6.9	0	0.664565	0	3.1913	3.33933	1.88061	28.6288	22.8084	35.9915	14.0653	16.6143	14.5207
C14C6.1	67.4592	48.5132	69.0792	120.206	142.255	148.671	471.758	343.229	469.041	313.539	308.33	361.309
C14C6.2	2.40239	5.31652	10.1587	1.06377	1.33573	1.88061	2.64266	4.77385	6.3345	3.12562	1.07189	4.27079
C14C6.10a	0	0	0	0	0	0.940303	0.880885	0	0	0.781405	0	0
C14C6.10b	0	0	0	0	0	0	0	0	0	0	0	0
C14C6.11	0	0	0	0	0	0	0	0	0	0.781405	1.07189	1.70832
C14C6.12	40.8407	20.6015	33.5237	1.06377	0.667865	3.29106	4.1842	3.97821	3.16725	1.17211	0.535946	3.41663
C14C6.13	0	0	0	1.06377	1.33573	0	0.440443	2.65214	0.575864	1.56281	0	0.854158
K06H6.5	0	0	0	0	0	0	10.5706	11.139	9.78969	3.90702	5.35946	2.56248
K06H6.4	0	0	0	0	0	0	0	0	0	1.56281	0	0.854158
K06H6.3	0	0	0	0	0	0	0	0	0	0	0	0
K06H6.8	0	0	0	0	0	0	0	0	0	0	0	0
K06H6.6	0	0	0	0	0	0	0	0	0	0	0	0
K06H6.2	0	0	0	0	0	0	0	0.530428	0	0	0	0
K06H6.7	0	0	0	0	0	0	0	0	0	0	0	0
K06H6.1	0	0	0	0	0	0	0	0	0	0.781405	0	0.854158
ZK488.6	0	0	0	0	0	0	0.880885	1.06086	0	0	0	0
ZK488.5	0	0	0	0	0	0	0	0	0	0	0	0
ZK488.4	2.40239	0	2.03174	0	0	1.88061	0	0	0.575864	0	0	0
ZK488.7	0	0	0	5.31884	10.018	5.64182	0.440443	0	1.15173	4.68843	5.35946	5.97911
ZK488.8	0	0	0	0	0	0	0	0	0	0	0	0
ZK488.9	0	0	0	0	0	0	0	0	0	0	0	0.854158
ZK488.3	0	0.943682	0.975236	0.531884	0.227074	0.601794	0.0880885	0.0742599	0.334001	0	0	0.170832
ZK488.10	0	0	0	0	0.667865	0	0	0	0	0	0	0.854158
ZK488.2	24.0239	11.9622	12.1905	32.9768	39.404	40.9032	4.40443	3.18257	4.03105	32.0376	18.2222	14.5207
ZK488.1	0	0	0	0.117014	1.33573	0	0	0	0	0	0	0
F48G7.13	9.60958	17.2787	6.09523	0	0	0	0.880885	0	0	0.781405	0	2.56248
F48G7.4	105.705	101.014	105.651	2105.2	2041	2302.8	818.783	619.54	759.564	946.281	903.606	888.325
F48G7.5	7.20718	17.9432	11.1746	1.06377	2.67146	0.940303	1.76177	1.59128	0	3.90702	4.82352	2.1354
F48G7.6	28.8287	35.8865	28.4444	2.12754	0	0.940303	0.880885	2.65214	2.91387	4.68843	2.14379	3.41663
F48G7.7	7.20718	8.63934	17.2698	0.531884	1.33573	0.940303	0	0.530428	0.575864	0	2.14379	0
F48G7.8	0	0	2.03174	0.531884	0	1.88061	0	0	0.575864	0	1.60784	1.28124
F48G7.9	0	0	0	1.06377	0	0	0	0	0	0	0	0.854158
F48G7.3	0	0	0	7.44637	6.67865	2.82091	3.0831	1.8565	1.15173	6.64194	3.21568	1.70832
F48G7.10	2.40239	0	2.03174	5.31884	2.67146	5.64182	0.440443	0	1.15173	3.12562	3.21568	0
F48G7.2a	0	0	0	0	0	1.88061	0	0	0.575864	0	0	0
F48G7.2b	0	0	0	0	0	0	0	0.530428	0	0	0	0
F48G7.1	0	0	4.06348	5.31884	6.67865	5.64182	0.440443	1.06086	0.575864	4.68843	3.21568	2.56248
F48G7.11	34.8347	57.8171	35.5555	365.404	327.254	310.3	20.2604	23.3388	27.3535	136.746	134.523	108.478
F48G7.12	0	0	0	1.06377	4.00719	0	0.880885	0.530428	1.15173	0	2.14379	0.854158
F48G7.14	0	0	0	0	0	0	0	0	0	0	0	0
F31F4.7	0	0.664565	1.01587	1.06377	1.33573	2.82091	0	0	0	0.390702	0	0.854158
F31F4.16	0	0	0	0	0	0	0	0	0	0	0	0
F31F4.8	0	0	0	0	0	0	0.440443	0	0	0	0	0.854158
F31F4.9	0	0	2.03174	0	0	0	0	0	0.575864	0	0	0
F31F4.18	0	0	0	0	0	0	0	0	0	0	0	0
F31F4.17	0	0	0	0	1.33573	0	0	0	0	0	0	0
F31F4.10	0	0	0	0	1.33573	0	0	0	0	0	0	0
F31F4.11	0	0	0	0	4.00719	0	1.76177	1.06086	1.15173	2.34421	3.21568	0.854158
F31F4.6	0	1.32913	0	0	0	0.940303	0	0.530428	0	0	0	0.854158
F31F4.12	9.60958	13.2913	6.09523	13.829	12.9165	13.1642	1.32133	4.77385	3.06935	8.85331	24.2998	6.26098
F31F4.13	0	0	0	0	0	0	0	0	0	0	0	0
F31F4.14	0	0	0	0	0	0	0	0	0	1.56281	2.14379	0
F31F4.15	2.40239	11.9622	4.30729	4.25507	6.67865	9.40303	3.96398	1.59128	5.18277	3.12562	6.43136	1.70832
F31F4.4	0	0	0	0.531884	1.33573	0	0.440443	0	0.575864	0	0	0
F31F4.3	0	0	2.03174	1.06377	2.67146	0.940303	0	1.06086	1.15173	1.56281	0	0.854158
F31F4.2	0	0	0	0	0	0	0.880885	1.06086	0	0	0	0
F31F4.1	182.582	219.306	176.762	14.8927	20.036	9.40303	10.5706	8.48685	6.91037	18.7537	13.9346	15.3749
H25P19.1	247.447	396.745	314.92	421.784	482.199	735.317	349.271	296.509	267.489	642.315	653.855	767.034
Y49C4A.5	19.2192	25.2535	34.5396	10.6377	6.67865	7.52242	2.20221	6.89556	2.30346	0	2.14379	3.41663
Y49C4A.6	0	0	0	0	0	0.470151	0	0	0	0.781405	0	0
Y49C4A.7	0	0	0	1.06377	0	0.470151	0	0	0	0.781405	0	0
Y49C4A.8a.1	0	0	0	0	0	0	0	0	0	0	0	0
Y49C4A.8a.2	0	0	0	0	0	0	0	0	0	0	0	0
Y49C4A.8a.3	0	0	0	0	0	0	0	0	0	0	0	0
Y49C4A.8b.1	0	0	0	0	0	0	0	0	0	0	0	0
Y49C4A.8b.2	0	0	0	0	0	0	0	0	0	0	0	0
Y49C4A.8b.3	0	0	0	0	0	0	0	0	0	0	0	0
Y49C4A.4	0	0	0	0	0	1.88061	0	0	0	0	0	0
Y49C4A.3	0	0	2.03174	0	0	0	0.440443	1.06086	0	0	0	0
Y49C4A.2	0	0	0	2.12754	0	0.940303	0	1.06086	0	0	0	0
Y49C4A.1	0	0	2.03174	8.51014	2.67146	13.1642	0.440443	1.59128	0	6.25124	2.14379	0
Y49C4A.9	16.8168	15.9496	10.1587	277.643	224.069	208.512	81.4819	74.2599	90.4106	94.7453	94.5945	99.9365
H24O09.1	4.80479	0	0	11.7014	21.3717	15.0448	5.28531	8.48685	9.78969	3.12562	7.50325	6.83327
H24O09.2	12.012	1.32913	4.06348	93.6116	97.5083	78.9854	25.5457	27.5822	32.8242	12.5025	15.0065	12.8124
C05E4.9a	0	2.65826	4.06348	0	0	0	0.440443	0	0	0	0	0
C05E4.9b	0	0	0.670475	0	0	0	0	0	0	0	0	0
C05E4.16	0	0	0	1.06377	1.33573	0	0	0	0	0	0	0
C05E4.14b	0	0	0	0	0	0	0	0	0	0	0	0
C05E4.14a	0	0	0	0	0	0	0	0	0	0	0	0
C05E4.14c	0	0	0	0	0	0	0	0	0	0	0	0
C05E4.10	0	0	0	0	0	0	0	0	0.287932	0	0	0
C05E4.11	0	0	0	0	0	0	0	0	0.287932	0	1.07189	0
C05E4.7	0	0	0	0	0	0.940303	0	0	0.575864	0	0	1.70832
C05E4.6	0	0	0	0	1.33573	0	0	0	0	0	0	0
C05E4.5	0	3.98739	0	1.06377	0	0.940303	0	0	0	1.56281	0	0
C05E4.4	0	3.98739	0	2.12754	5.34292	1.88061	0	0	0	0.781405	2.14379	5.97911
C05E4.13	0	1.32913	0	9.57391	2.67146	15.0448	0.440443	0	0.575864	4.68843	5.35946	4.27079
C05E4.3	0	10.633	10.1587	2.12754	1.33573	1.88061	0	0.530428	1.15173	2.34421	0	0.854158
C05E4.2	9.60958	0	2.03174	7.09533	20.263	10.8135	0.440443	1.59128	0.575864	2.99278	5.35946	5.12495
C05E4.15	2.40239	5.31652	6.09523	62.7623	48.0863	57.3585	5.28531	2.65214	6.3345	8.59545	11.7908	14.5207
C05E4.12	0	0	0	9.57391	8.01438	12.2239	0.880885	1.59128	0.575864	6.25124	4.28757	2.56248
C05E4.1.2	0	0	0	0	0	0	0	0	0	0	0	0
C05E4.1.1	0	0	0	0	0	0	0	0	0	0	0	0
C05E4.1.3	0	0	0	0	0	0	0	0	0	0	0	0
R09E12.4	103.303	99.6847	136.127	45.742	33.3933	45.1345	33.9141	35.0082	27.0656	49.2285	23.5816	35.0205
R09E12.3	38.4383	42.5321	54.857	427.635	403.391	408.091	274.836	249.832	207.311	420.396	347.293	448.433
R09E12.2	45.6455	47.8487	56.8888	41.4869	34.729	42.3136	71.7921	75.8512	54.7071	103.145	110.405	107.624
R09E12.9	4.80479	19.9369	26.4126	6.38261	0	4.70151	12.7728	15.3824	10.9414	11.7211	19.2941	4.27079
R09E12.1	0	0	2.03174	0	0	0	0	2.65214	1.15173	0.781405	1.07189	3.41663
R09E12.8	0	0	0	3.1913	2.67146	3.76121	0	0	1.15173	1.56281	1.07189	5.97911
R13D11.6	4.80479	0	12.1905	54.2521	41.4076	47.9554	18.0581	17.5041	19.0035	69.545	81.4638	78.5826
R13D11.5	158.558	149.195	132.063	7.44637	4.00719	19.7464	14.5875	20.2199	15.5483	3.12562	3.21568	1.70832
R13D11.8	0	1.32913	0	5.31884	5.34292	6.58212	0.440443	0	0	3.12562	2.14379	11.1041
R13D11.11	0	2.65826	0.670475	0	0	0	0	0.530428	0	0.257864	0	0
R13D11.4	9.60958	0	2.03174	0	0	0	0	0.530428	0	0	0	0
R13D11.10	4.80479	2.65826	10.1587	0	0	0	0	0	0	0	0	0
R13D11.3	0	0	0	0	0	0	0	0	0	0	0	0
R13D11.1	0	0	2.03174	0	0	0	0	0	0	1.56281	0	0
R13D11.9	6.00599	0	0	0.531884	0	0	0	0.970683	0.863796	0	0	0.427079
F41H8.4	6.00599	0	0	0.531884	0	0	1.32133	0.970683	1.43966	0	0	0.427079
F41H8.3	0	0	0	0	0	0	1.32133	0.705469	0	0	0	0
F41H8.2	0	0	0	0	1.33573	0	0	1.59128	2.30346	3.90702	0	1.70832
F41H8.1	0	0	0	0	0	0	0	0	0	0	0.718168	0
F41H8.5	0	0	0	0	0	0	0	0	0	0	0	0
K09C6.7a	0	0	0	0	0	0	0	0	0	0	0	0
K09C6.7b	0	0	0	0	0	0	0	0	0	0	0	0
K09C6.10	0	0	1.01587	1.06377	2.67146	0.940303	0.440443	0	0	0	0.718168	0
K09C6.8	0	3.09687	2.03174	2.12754	5.78371	0	5.91074	8.3118	4.31898	4.94629	9.29331	6.97847
K09C6.6	0	0	1.01587	1.06377	0	0	0	0	0	0	0.718168	0
K09C6.11	0	0	0	0	0	0	0	0	0	0	0	0
K09C6.5	0	0	0	4.25507	0	0	0	1.06086	0	3.12562	1.07189	4.27079
K09C6.4	0	0	0	0	0	0	0	0	0	0	0	0
K09C6.3	0	0	0	0	0	0	0	0	0	0	0	0
K09C6.9	0	0	0	0	1.33573	0	0	0	0	1.56281	0	0.854158
K09C6.2	15.6156	17.2787	15.2381	45.742	38.0683	38.5524	18.0581	14.5868	14.9725	39.0702	38.5881	33.3122
K09C6.t1	2.01801	7.90832	9.67109	0.372319	0.293861	1.5609	6.50974	8.16328	7.68778	5.85272	4.38404	4.88579
K09C6.12	0.960958	1.60825	1.90984	3.91466	2.13717	1.70195	1.04385	3.27274	0.915624	3.07873	2.31529	2.92976
K09C6.1	3.60359	1.99369	2.03174	10.1058	6.01079	0.940303	20.7008	25.4605	14.6845	15.2374	13.3987	18.3644
T02B11.3a	0	0	0	0	0	0	0	0	0	0	0	0
T02B11.3b	0	0	0	0	0	0	0	0	0	0	0	0
T02B11.4	0	0	0	0	0	0	0	0	0	0	0	0.854158
T02B11.2	0	0	0	0	0	0	0.880885	0	0	0	0	0
T02B11.9	0	0	0	13.829	20.036	18.8061	27.3074	32.8865	27.6415	42.9773	63.2417	40.9996
T02B11.8	12.012	5.31652	4.06348	1.06377	0	0	0	0	0.575864	1.56281	2.14379	0.854158
T02B11.1	40.8407	47.8487	38.6031	13.829	2.67146	11.2836	10.5706	11.139	8.06209	9.37686	12.8627	16.229
T02B11.5	12.012	6.64565	2.03174	0	1.33573	0.940303	0	0.530428	0	0.781405	4.28757	0
T02B11.6	0	3.98739	4.06348	0	1.33573	0	0.880885	0.530428	3.45518	1.56281	3.21568	2.56248
T02B11.10	0	6.20704	0	0	0	1.2506	0	0	0	0.781405	0	0.854158
T02B11.7	868.874	1048.84	906.157	377.712	305.254	291.804	280.121	260.615	219.404	307.616	323.712	243.495
H24K24.5	207.807	247.218	218.412	173.926	142.255	114.717	121.122	123.324	131.297	151.202	138.81	126.415
H24K24.4.2	0	0	0	0	0	0	0	0	0	0	0	0
H24K24.4.1	0	0	0	0	0	0	0	0	0	0	0	0
H24K24.3a.1	0	0	0	0	0	0	0	0	0	0	0	0
H24K24.3a.2	0	0	0	0	0	0	0	0	0	0	0	0
H24K24.3b.1	0	0	0	0	0	0	0	0	0	0	0	0
H24K24.3b.2	0	0	0	0	0	0	0	0	0	0	0	0
H24K24.2	19.2192	11.9622	12.1905	93.6116	86.8225	62.06	29.5097	33.9474	28.2173	14.8467	16.0784	18.7915
H24K24.6	0	0	0	3.1913	0	1.88061	0	0	0.575864	1.56281	0	0
Y50D4C.2	132.132	185.414	151.365	416.997	414.744	504.002	400.583	349.552	424.124	491.894	594.365	544.099
Y50D4C.3	68.0598	47.8487	44.6983	208.849	223.067	251.691	297.942	269.388	281.2	221.786	148.275	205.57
Y50D4C.6	151.351	138.229	83.3014	706.342	526.278	677.958	603.406	695.391	516.164	807.191	650.993	773.586
Y50D4C.4	60.0599	70.4439	67.0475	175.522	173.645	188.061	74.4348	69.486	73.7106	127.369	150.065	142.644
Y50D4C.7	0	0	0	0	0	0	0	0	0	0	0	0
Y50D4C.8	0	0	0	0	0	0	0	0	0	0	0	0
Y50D4C.10	0	0	0	0	0	0	0	0	0	0	0	0
Y50D4C.9	0	0	0	0	0	0	0	0	0	0	0	0
Y50D4C.1a	19.2192	14.6204	22.3492	241.475	249.782	258.583	238.94	178.356	233.513	219.184	275.744	288.492
Y50D4C.1b	0	0	0	0	0	0	0	0	0	0	0	0
Y50D4C.11	0	0	0	0	0	0	0	0	0	0	0	0
Y50D4C.5	76.8766	43.8613	60.9523	519.119	677.215	646.928	198.199	177.163	187.156	373.511	439.476	444.162
R09A1.1	146.546	128.926	131.393	623.368	638.479	743.779	157.899	171.328	183.989	513.383	562.208	567.161
R09A1.2	48.0479	33.2282	24.3809	31.913	22.7074	25.3882	60.3406	60.0444	55.2829	60.1682	49.3071	46.1246
R09A1.3	43.2431	39.8739	38.6031	587.2	414.076	455.106	465.988	419.038	485.453	908.774	792.129	801.201
R09A1.5	0	0	2.03174	0	0	0	0	0	0	2.34421	2.14379	0.854158
R09A1.6	0	0	0	0	0	0	0	0	0	0	0	0
C02E11.1a	0	0	0	0	0	0	0	0	0	0	0	0
C02E11.1b	0	0	0	0	0	0	0	0	0	0	0	0
K10C9.4	0	0	2.03174	4.25507	4.00719	2.82091	0.440443	0	0	4.68843	1.07189	0.854158
K10C9.9	0	0	0	0	0	0	0	0	0	0	0	0
K10C9.11	0	0	0	0	0	0	0	0	0	0	0	0
K10C9.12	0	0	0	0	0	0	0	0	0	0	0	0
K10C9.8	0	0	0	0	0	0	0	0	0	1.56281	0	0.854158
K10C9.3	52.8527	39.8739	52.8253	1090.36	984.433	1015.53	193.795	141.624	175.638	407.112	412.679	358.747
K10C9.6	0	0	6.09523	3.1913	4.00719	5.64182	0.880885	0	0.575864	3.12562	3.21568	0
K10C9.7	0	1.32913	0	12.7652	5.34292	8.46272	11.0111	16.4433	12.0931	22.6607	26.7973	10.2499
K10C9.1	0	0	0	9.57391	9.35011	2.82091	6.60664	9.01727	7.48623	10.1583	9.64703	18.7915
K10C9.10	0	0	0	0	0	0	0	0	0	0	0	0
Y50D4B.7	0	0	0	0	0	0	0	0	0	0.781405	1.07189	0
Y50D4B.6	0	0	0	4.25507	4.00719	0.940303	0.440443	0.530428	0.575864	7.81405	4.28757	2.56248
Y50D4B.5	0	0	0	0	0	0	0	0	0	0	0	0.854158
Y50D4B.4	2.40239	0.438613	0	0	0	0	0.220221	0	0	0	0	0
Y50D4B.3	0	0	0	0	1.33573	0.3103	0.220221	0	0	0.781405	1.07189	0
Y50D4B.2	0	3.98739	0	9.57391	7.34652	7.52242	1.32133	1.59128	1.15173	7.03264	5.35946	7.68743
Y50D4B.1	0	0	0	0	0	0	0	0	0	0	0	0
Y50D4B.8	0	0.478487	0.223492	0	1.48266	0.3103	0.145346	0.0477385	0	0.0859545	1.1898	0.119582
W07B8.3	0	2.65826	0	1.06377	0	1.88061	0	1.59128	0.575864	0	1.07189	0
W07B8.4	88.8886	112.976	71.111	19.1478	18.0324	13.1642	5.72575	7.42599	8.06209	9.9004	19.2941	18.2192
W07B8.5	36.0359	22.5952	46.7301	79.7826	76.8045	53.5972	6.1662	4.77385	4.60691	48.5799	56.2744	48.9689
W07B8.1	7.20718	3.98739	8.12697	9.57391	9.35011	15.0448	3.0831	4.24342	2.30346	13.2839	6.43136	16.229
T21H3.9	0	0	0	0	0	0	0	0	0	0.390702	0	0
T21H3.4	4.80479	6.64565	22.3492	13.829	8.01438	9.40303	7.48752	2.65214	5.18277	18.7537	8.57514	6.83327
T21H3.11	183.086	169.185	153.254	134.333	179.455	127.806	54.0027	52.5866	56.9817	83.9776	89.2029	76.0201
T21H3.3	56.4563	63.7982	97.5236	158.501	140.92	154.21	141.602	126.772	136.768	267.631	351.045	299.383
T21H3.5	28.8287	27.9117	20.3174	15.9565	16.0288	14.1045	10.5706	7.95642	4.60691	13.2839	6.43136	5.97911
T21H3.6	0	0	0	0	0	0	0	0	0	0	0	0
T21H3.8	0	0	0	0	0.0400719	0.0376121	0.0176177	0.0424342	0	0.179723	0.278692	0.0683327
T21H3.2	4.80479	0	0	1.06377	5.34292	5.64182	2.20221	2.12171	3.45518	14.0653	8.57514	1.70832
T21H3.10	0.600599	0	0	1.06377	0	0	0	0	0	0	0	2.34894
T21H3.7	0	0	0	0	0	0	0	0	0	0	0	0
T21H3.1a.1	0	0	0	0	0	0	0	0	0	0	0	0
T21H3.1a.2	0	0	0	0	0	0	0	0	0	0	0	0
T21H3.1b	0	0	0	0	0	0	0	0	0	0	0	0
F25A2.1	2.40239	1.32913	0	6.38261	9.35011	7.05227	3.0831	2.12171	4.03105	5.46983	9.11109	9.39574
Y50D4A.8	10.8108	6.64565	2.03174	4.78695	1.33573	2.19091	8.36841	8.75206	6.3345	7.03264	11.2549	6.40619
Y50D4A.3	0	2.65826	0	0	1.33573	0	0.220221	0.265214	1.15173	0.781405	1.07189	0
Y50D4A.7	0	0	0	0	0	0	0	0	0	0	0	0
Y50D4A.4	84.0838	103.672	101.587	157.969	183.663	157.031	165.606	151.968	133.6	157.844	170.431	177.665
Y50D4A.2b	0	0	0	0	0	0	0	0	0	0	0	0
Y50D4A.2a.2	0	0	0	0	0	0	0	0	0	0	0	0
Y50D4A.2a.1	0	0	0	0	0	0	0	0	0	0	0	0
Y50D4A.9	0	0	0	3.1913	0	0	0	0	0	0	0	0
Y50D4A.6	655.157	633.636	626.305	738.68	730.791	765.209	500.607	416.062	457.91	841.831	968.809	885.293
Y50D4A.5	39.6395	27.2472	33.5237	349.98	410.069	371.89	139.4	140.298	150.876	357.102	442.156	395.048
Y50D4A.1a	0	0	4.06348	13.829	5.34292	9.40303	7.04708	5.83471	4.60691	4.68843	5.35946	3.41663
Y50D4A.1b	0	0	0	0	0	0	0	0	0	0	0	0
Y50D4A.10	12.012	7.97478	4.06348	9.57391	6.67865	3.76121	8.36841	8.48685	6.3345	13.2839	12.8627	6.83327
Y50D4A.11b	0	0	0	0	0	0	0	0	0	0	0	0
Y50D4A.11a	0	0	0	0	0	0	0	0.530428	0	0	0	0
C39F7.2a	0	0	0	0	0	0	0	0	0	0	0	0
C39F7.2b	0	0	0	0	0	0	0	0	0	0	0	0
C39F7.8	0	0	0	0	0	0	0	0	0	0	0	0
C39F7.6	0.408407	0.558234	0.345396	0	0.227074	0.0752242	0	0	0.0978969	0	0.182222	0
C39F7.1	38.4383	30.57	40.6348	10.6377	14.693	9.40303	13.8739	16.9737	21.307	10.9397	13.9346	6.83327
C39F7.4	98.4982	48.5132	96.5077	435.613	565.682	638.936	125.086	123.59	112.581	454.387	407.319	470.214
C39F7.7	0	0	0	0	1.33573	0	0	0	0	0.781405	0	0.854158
C39F7.5	110.51	143.546	142.222	238.284	237.76	215.329	149.31	154.354	150.3	205.509	196.156	177.665
Y75B7B.1	21.6216	9.30391	26.4126	30.8493	13.3573	16.9254	16.7368	19.6258	19.0035	38.2888	34.3006	31.6039
Y75B7B.2	0	2.65826	5.07935	3.1913	10.018	8.46272	23.9953	34.0216	16.4121	12.5962	17.1503	10.3524
ZK1005.1a	0	0	0	1.06377	0	0	0	0	0	0	0	0
ZK1005.1b	0	0	0	0	0	0	0	0	0	0	0	0
ZK1005.2	0	0	0	0	0	0	0	0	0	0	0	0
F16B3.1	15.015	12.959	5.58729	55.05	48.0863	51.7166	23.0704	27.9217	26.6337	43.954	49.3071	43.5621
F16B3.4	0	0	0	0	0	0	0	0	0	0	0	0
F16B3.2	2.40239	0	0	1.06377	0	0	0	0	0	0	0	0
F16B3.3a	0	0	0	0	0	0	0	0	0	0	0	0
F16B3.3b	0	0	0	0	0	0	0	0	0	0	0	0
Y75B7AL.9	0	0	0	0	0	0	0	0	0	0	0	0
Y75B7AL.2	2.40239	6.64565	4.06348	6.38261	0	0	7.92797	14.3216	12.669	3.90702	4.28757	2.56248
Y75B7AL.6	0	0	0	0	0	0	0	0	0	0	0	0
Y75B7AL.8	0	0	0	0	0	0	0	0	0	0	0	0
Y75B7AL.7	0	0	0	0	0	0	0	0	0	0	0	0
Y75B7AL.1	4.80479	7.97478	2.03174	1.06377	5.34292	3.76121	0.440443	0.530428	0	3.12562	1.07189	0.854158
Y75B7AL.3	170.57	220.636	113.778	331.896	289.853	327.225	237.839	206.867	209.039	178.942	160.784	145.207
Y75B7AL.5	0.528527	1.84749	4.00253	5.9571	6.97251	4.84256	1.13194	1.15103	0.230346	14.8936	17.2575	10.8478
Y75B7AL.4a	221.02	198.705	201.142	1511.08	2125.15	2429.27	1069.61	961.931	936.355	1739.8	2011.41	2107.64
Y75B7AL.4b	0	0	0	0	0	0	0	0	0	0	0	0
Y75B7AR.1	2.40239	9.30391	2.03174	3.1913	6.67865	2.82091	1.76177	1.59128	2.01552	2.34421	2.14379	1.70832
R12A1.2	7.20718	3.98739	14.2222	17.0203	18.7002	21.627	4.84487	5.83471	7.48623	19.5351	15.0065	17.9373
R12A1.5	0	0	0.0812697	0	0	0	0	0.0742599	0.0806209	0	0	0
R12A1.3	4.80479	0	0	0	0	0	0	0	0	0	0	0.854158
R12A1.4	24.0239	7.97478	8.12697	3.1913	2.67146	5.64182	11.0111	12.1998	19.0035	7.03264	9.64703	6.83327
R09B5.1	0	2.65826	0	56.9116	41.4076	40.9032	10.5706	19.3606	9.78969	47.275	69.1371	48.26
R09B5.11	2.40239	0	4.06348	0	0	0	0.440443	0	0	0	1.07189	0
R09B5.13	7.20718	1.32913	4.06348	0	0	0	0	0	0.287932	0	0	0
R09B5.2	0	0	0	0	0	0	0	0	0	0	0	0
R09B5.10	4.80479	1.32913	0	0	0	0	0	0	0	0	0	0
R09B5.9	0	0	0	0	0	0	0	0	0	0.781405	3.21568	0
R09B5.8	0	0	0	0	0	0	0	0	0	0	0	0.854158
R09B5.3	2.40239	0	0	1.06377	1.33573	0	0	0.530428	0	2.34421	4.28757	1.70832
R09B5.7a	0	0	0	0	0	0	0	0	0	0	0	0
R09B5.7b	0	0	0	0	0	0	0	0.530428	0	0	0	0
R09B5.14	0	0	0	0	1.33573	0.940303	0	0	0.575864	0	0	0
R09B5.12	14.4144	13.2913	28.4444	20.2116	13.3573	20.6867	7.48752	16.4433	10.3655	21.0979	22.5097	17.0832
R09B5.6	2.40239	6.64565	4.06348	2.12754	2.67146	1.88061	0.440443	1.06086	0	6.25124	2.14379	6.83327
R09B5.4	0	1.99369	0	1.06377	4.00719	4.70151	0	0	0	1.56281	4.28757	1.70832
R09B5.5	3.96395	22.5952	15.0349	17.0203	8.34831	11.2836	3.25928	1.06086	0.575864	10.7756	12.8627	8.54158
F53E2.1	120.12	95.6973	101.587	305.301	324.582	313.121	29.9501	23.8693	42.0381	125.025	166.143	139.228
C38C3.5a.2	0	0	0	0	0	0	0	0	0	0	0	0
C38C3.5b.2	0	0	0	0	0	0	0	0	0	0	0	0
C38C3.5a.1	0	0	0	0	0	0	0	0	0	0	0	0
C38C3.5b.1	0	0	0	0	0	0	0	0	0	0	0	0
C38C3.5c	12.012	14.6204	10.1587	3.1913	6.67865	3.76121	3.52354	3.71299	2.30346	4.68843	17.1503	9.39574
C38C3.4a	2.40239	0	6.09523	0	0	0.630003	0	0.530428	1.2669	0	0	0.281872
C38C3.4b	0	0	0	0	0	0	0	0	0	0	0	0
C38C3.6	0	0	0	0	1.33573	4.70151	0.440443	1.59128	1.72759	3.90702	1.07189	1.70832
C38C3.10	2.40239	0	0	13.829	10.6858	13.1642	2.20221	4.24342	2.87932	10.1583	17.1503	5.12495
C38C3.3b	2.40239	7.97478	5.07935	7.44637	13.3573	28.6792	42.2825	59.6731	35.7036	53.9169	38.0522	59.7911
C38C3.3a	0	0	0	0	0	0	1.32133	2.12171	1.43966	0	1.07189	0
C38C3.2	0	0	0	1.59565	2.0036	0.470151	0.440443	0.530428	0	0	0	0.854158
C38C3.7	0	0	0	1.06377	0	0	5.28531	5.30428	1.72759	2.34421	3.21568	0.854158
C38C3.8	0	0	0	0	0	0	4.40443	4.50864	1.15173	0.781405	0	0
C38C3.1	0	0	0	1.59565	4.67506	0.470151	1.76177	1.06086	2.30346	0	2.14379	3.41663
C38C3.9	2.40239	0	0	2.12754	0	0.940303	0	0	1.15173	0.781405	3.21568	2.56248
K02H11.8	0	0	0	0	0	0	0.0880885	0	0	0	0	0
K02H11.2	0	0	0	0	0	0.940303	0.440443	1.06086	0	1.56281	1.07189	0
K02H11.7	0	0	0	0	1.33573	0	0	0	0	0	0	0
K02H11.1	0	0	0	0	0	0	0	0	0	0	0	0
K02H11.3	0	2.65826	0	1.06377	0	0	0	0	0	0	0	0.854158
K02H11.4	9.60958	1.32913	2.03174	0	2.67146	0.940303	0.440443	1.59128	0	0	2.14379	1.70832
K02H11.5	7.20718	0	0	0	0	0.940303	0	0	0	0	1.07189	0.854158
K02H11.6	0	0	1.01587	1.06377	0.667865	0.470151	0.880885	0.530428	1.15173	4.29773	1.60784	2.56248
K02H11.9	0	0	0	13.829	5.34292	13.1642	0.440443	1.59128	1.15173	13.2839	3.21568	4.27079
F52F10.3	4.80479	2.65826	2.03174	4.25507	5.34292	1.88061	0.880885	1.06086	1.15173	54.6983	42.8757	59.7911
F52F10.8	0	0	0	0	0	0	0	0	0	0	0	0
F52F10.4	0	0	0	0	1.33573	0.940303	0	0	0	17.9723	6.43136	10.2499
F52F10.2	0	0	0	2.12754	1.33573	1.88061	1.32133	1.59128	1.72759	3.12562	3.21568	5.12495
F52F10.5	0	0	0	11.7014	14.693	23.5076	0.880885	1.06086	2.30346	0.781405	13.9346	5.97911
F52F10.7	0	0	0	0	0	0	0	0	0	0	0	0
F52F10.9	0	0	0	0	0	0	0	0	0	0	0	0
F16B4.8	72.0718	107.659	99.5554	1142.49	1089.96	1016.47	223.304	172.919	226.315	1025.98	1112.62	1142.01
F16B4.7	43.2431	23.9243	24.3809	13.829	4.00719	3.76121	2.20221	3.71299	1.72759	7.81405	11.7908	8.54158
F16B4.6	7432.82	6174.07	7576.87	4403.82	4247.85	4157	1878.04	2389.75	2022.77	3889.5	2809.25	3238.18
F16B4.5b	81.6814	62.4691	93.5617	23.4029	28.0503	15.9851	88.7932	106.165	114.372	34.4209	35.4796	37.7026
F16B4.5a	9.60958	15.9496	6.09523	17.0203	6.67865	12.2239	11.8919	27.0518	14.9725	11.7211	18.2222	12.8124
F16B4.4	4.80479	3.98739	4.06348	1.06377	0	0	0	1.59128	2.30346	3.90702	17.1503	4.27079
F16B4.3	65.2731	74.8699	58.25	70.5597	57.2093	68.0121	33.0332	40.1375	29.2712	77.7498	72.535	87.8331
F16B4.2a.2	0	0	0	0	0	0	0	0	0	0	0	0
F16B4.2b.2	0	0	0	0	0	0	0	0	0	0	0	0
F16B4.2a.1	0	0	0	0	0	0	0	0	0	0	0	0
F16B4.2b.1	0	0	0	0	0	0	0	0	0	0	0	0
F16B4.13	0	0	0	0	0	0	0	0	0	0	0	0
F16B4.9	12.012	7.97478	14.2222	1.06377	2.67146	6.58212	0.440443	0	0.575864	13.2839	8.57514	3.41663
F16B4.1	12.012	5.31652	4.06348	10.6377	12.0216	9.40303	0	0	0	10.1583	12.8627	4.27079
F16B4.10	0	0	0	0	0	0	0	0	0	0	0	0
F16B4.11a	0	2.65826	0	6.38261	2.67146	3.76121	0	0.530428	1.15173	5.46983	0	0.854158
F16B4.11b	0	0	0	0	0	0	0	0	0	0	0	0
F16B4.12a	0	0	0	0	0	0	0	0	0	0	0	0
F16B4.12b	0	0	0	0	0	0	0	0	0	0	0	0
Y46H3D.5a.1	0	0	0	0	0	0	0	0	0	0	0	0
Y46H3D.5a.2	0	0	0	0	0	0	0	0	0	0	0	0
Y46H3D.5b	0	0	0	0	0	0	0	0	0	0	0	0
Y46H3D.6	2.40239	2.65826	0	5.31884	0	0.940303	0	0.530428	0	0.781405	2.14379	1.70832
Y46H3D.7.1	0	0	0	0	0	0	0	0	0	0	0	0
Y46H3D.7.2	0	0	0	0	0	0	0	0	0	0	0	0
Y46H3D.8	0	0	0	0	0	0	0	0	0	0	0	0
Y46H3D.9	0	0	0	0	0	0	0	0	0	0	0	0
Y46H3D.4	0	0	0	5.31884	2.67146	2.82091	0.440443	0	0	0	2.14379	0
Y46H3D.3	0	0	0	1.06377	0	0	0	0	0	0	0	0
Y46H3D.2	0	0	0	2.12754	0	0	0.440443	0	0	0.781405	0	0
Y46H3D.1	1.2012	0	3.04761	41.5614	20.036	11.7538	54.8351	91.2336	61.9054	41.0237	53.0587	35.0205
K04F1.15	26.4263	10.633	14.2222	4.25507	4.00719	4.70151	0.440443	0	0	3.12562	4.28757	2.56248
K04F1.14a	0	0.0398739	0	0	0	0.0564182	0	1.06086	0	0	0	0
K04F1.14b	0	0	0	0	0	0	0	0	0	0	0	0
K04F1.13	0	0	0	1.06377	1.33573	0	2.64266	1.59128	2.30346	3.12562	6.43136	6.83327
K04F1.12a	0	0	0	0	0	0	0	0	0	0	0	0
K04F1.12b	0	0	0	0	0	0	0	0	0	1.56281	0	0.854158
K04F1.1	0	0.438613	0	3.1913	0.440791	0	3.52354	3.09239	0.575864	0	1.07189	1.70832
K04F1.11	0	0	0	0	0	0	0.440443	1.59128	0.287932	0	0	0
K04F1.10	0	0	0	0	0	0.940303	0	0	0	0	0	0
K04F1.9	0	2.65826	0	0	0	1.88061	0.880885	2.12171	1.15173	0.781405	0	0
K04F1.8	0	0	2.03174	5.31884	5.34292	10.3433	0.440443	2.12171	1.72759	4.68843	3.21568	13.6665
K04F1.7	0	0	0	0	0	0	0	0	0	0	0	0
K04F1.6	0	0	0	0	0	0	0	0	0	0	0	0
K04F1.2	0	0	0	0	0	0	0	0	0	0	0	0
K04F1.3	0	0	0	0	0	0	0	0	0	0	0	0
K04F1.4	0	0	0	2.12754	0	0	0	0.530428	0.575864	0	0	0
K04F1.5	2.40239	14.6204	0	0	1.33573	0.940303	2.20221	0.530428	5.18277	0.781405	4.28757	3.41663
K04F1.16	0	0	0	0	0	1.88061	1.32133	0.530428	1.15173	0	1.07189	3.41663
Y46H3C.4	22.8227	14.9527	11.6825	151.14	167.741	183.998	78.0817	69.1307	76.302	169.823	150.847	164.921
Y46H3C.9	0.480479	0	0	0.212754	0.801438	0.376121	0.880885	0	0	0.781405	0.214379	0.170832
Y46H3C.5	183.471	146.669	174.709	531.937	469.175	573.556	168.557	143.55	162.543	579.06	837.588	750.421
Y46H3C.7	848.91	809.241	670.678	3954.1	2730.3	3816.58	404.331	323.078	397.317	2422.46	2734.28	3031.55
Y46H3C.8	2.40239	4.65195	10.1587	11.7014	7.34652	17.8657	1.10111	2.65214	0.575864	17.9723	13.3987	9.82282
Y46H3C.6	30044.3	33158.5	31238	42962.4	38308.1	40452.3	21359.9	19627.7	20985.1	38186.5	40170.8	39758.2
Y46H3C.3	2.40239	0	4.06348	0	0	2.82091	0.880885	1.06086	1.72759	0	0	1.70832
Y46H3C.2	0	0	0	0	0	0	0	0	0.575864	0	0	0
Y46H3C.1	0	0	0	0	0	0	0	0	0	0	0	0
ZK697.5	0	0	0	1.06377	0	0	0	0.530428	0	0	2.14379	0
ZK697.12	0	0	0	0	0	1.88061	0	1.59128	0	0	0	0.854158
ZK697.13	0	0	0	0	0	0.940303	0	0	0	1.56281	1.07189	0
ZK697.4	0	0	0	0	0	0	0	0	0	0	0	0
ZK697.3	0	0	0	0	0	0	0	0	0	0	0	0
ZK697.15	0	0	0	0	0	0	0	0	0	0	0	0
ZK697.6a	0	0	0	0	0	0	0	0	0	0	0	0
ZK697.6b	0	0	0	0	0	0.940303	0	0	0	0	0	0
ZK697.10	0	0	0	0	0	0	0	0	0	0	1.07189	0
ZK697.7	0	0	0	0	0	0	0	0	0	0	0	0
ZK697.16	0	0	0	0	0	0	0	0	0	0	0	0
ZK697.2	9.60958	27.9117	20.3174	42.5507	64.1151	47.9554	5.72575	3.18257	6.3345	43.7587	40.7319	45.2704
ZK697.8	4.80479	2.65826	1.01587	1.06377	1.33573	0.470151	1.32133	2.12171	1.72759	0	1.07189	3.41663
ZK697.11	0	0	0	0	1.33573	0	0.440443	0	0	0.781405	2.14379	0
ZK697.1	0.0480479	0.225952	5.89205	1.88287	0.414076	0.291494	0.145346	0.265214	0.33976	2.9459	3.30143	2.2806
ZK697.14	0	0	0	1.06377	0	0	1.32133	4.77385	6.3345	4.68843	3.21568	1.70832
Y46H3B.2	27.6275	23.2598	11.1746	22.871	27.3825	25.3882	22.2424	29.1735	31.9604	39.0702	57.3463	53.3849
Y46H3B.1	32.4323	19.2724	29.4603	16.4884	34.0611	20.6867	16.0762	13.7911	16.4121	18.7537	31.6208	28.6143
F36H9.3	88.8886	70.4439	69.0792	164.884	180.324	205.926	138.885	124.895	137.246	206.033	207.229	210.123
F36H9.8	0	0	0	1.06377	0	0.940303	0	0.530428	0	2.34421	0	0
F36H9.7	127.327	138.229	111.746	20.2116	24.0431	24.4479	28.1883	37.1299	32.8242	16.4095	20.366	23.9164
F36H9.4	7.20718	0	2.03174	0	0	0.940303	0.880885	0.530428	0	0.781405	0	0.854158
F36H9.5	12.012	19.9369	12.1905	226.583	237.76	218.15	34.795	22.278	33.976	142.216	136.13	116.166
F36H9.2	7.20718	6.64565	12.1905	13.829	10.6858	3.76121	8.80885	14.852	20.7311	11.7211	16.0784	5.97911
F36H9.9	0	0	0	0	0	0	0	0	0	0	0	0
F36H9.1	0	1.32913	0	3.1913	0	0	0	0	1.15173	0.781405	3.21568	0
F36H9.6	0	0	0	0	0	0	0	0	0	0	0	0
Y46H3A.3a	0	0	0	0	0	0	0	0	0	0	0	0
Y46H3A.3b	0	0	0	0	0	0	0	0	0	0	0	0
Y46H3A.2	7.20718	19.0464	18.2857	6.73365	1.77652	2.19091	27.7126	43.6701	20.7311	16.6674	18.5759	20.2179
Y46H3A.1b	0	0	0	0	0	0	0	0	0	0	0	1.70832
Y46H3A.1a	0	0	0	0	0	0	0	0	0	0	0	0
Y46H3A.4	0	1.32913	0	0	0	0	0	0	0	0	0	0
Y46H3A.5	57.6575	67.7856	34.5396	1.06377	6.67865	5.64182	5.72575	5.83471	7.48623	14.0653	20.366	10.2499
Y46H3A.6	67.267	65.1273	42.6666	361.681	442.795	472.032	86.3267	98.9248	99.6245	325.455	327.999	326.716
Y46H3A.7	21.6216	27.9117	26.4126	271.261	313.897	361.546	145.346	107.146	143.966	249.659	275.476	233.185
Y32G9B.1a	0	0	0	0	0	0	0	0	0	0	0	0
Y32G9B.1b	0	0	0	0	0	0	0	0	0	0	0	0
Y32G9B.1c	0.840838	1.76774	2.90539	0.148927	0.293861	0.131642	0.220221	0.599383	0.103655	0.148467	0	0.0341663
T10B5.8	1.2012	1.32913	3.71809	1.8084	1.33573	0.470151	0	0.530428	0	0.257864	0.535946	0.427079
T10B5.7	36.0359	23.9243	32.5079	27.658	30.7218	24.918	3.96398	2.12171	2.30346	16.4095	20.366	22.6352
T10B5.2	0	2.43231	0	5.31884	8.12124	9.87318	15.7106	13.701	9.69179	21.6215	20.5482	28.3324
T10B5.10	4.80479	3.98739	6.09523	13.829	1.33573	6.58212	15.4155	8.48685	8.06209	3.90702	3.21568	4.27079
T10B5.12	0	0	0	0	0	0	0	0	0	0	0	0.0170832
T10B5.14	0	0	0	2.12754	0	0	0	0	0	0	0	0
T10B5.3	134.534	85.0643	113.778	576.562	936.347	888.586	325.928	270.518	325.363	526.667	561.672	548.37
T10B5.6	108.108	139.559	138.158	1820.11	2668.79	2958.19	888.373	736.234	748.047	1883.97	1812.57	1885.13
T10B5.4	307.506	296.396	298.666	952.072	707.937	762.585	281.002	290.674	262.594	687.636	693.515	608.161
T10B5.13	0	1.32913	2.03174	0	0	0	0.440443	0	0	0	2.14379	0
T10B5.5a	40.8407	34.5574	40.6348	157.491	227.074	224.234	213.681	168.368	171.849	250.44	258.916	324.409
T10B5.5b	0	0	0	0	0	0.940303	0	0	0	0	3.21568	0
Y32G9A.8	79.279	87.7226	93.4601	243.603	287.182	298.076	214.936	226.005	228.042	253.566	314.065	256.248
Y32G9A.15	0	0	0	0	0	0	0	0	0	0	0	0
Y32G9A.6	24.0239	42.5321	32.5079	82.9739	82.8153	73.3436	60.3406	71.0773	62.7692	77.3591	70.7449	60.6453
Y32G9A.5	0	0	0	1.06377	0	0	2.20221	2.65214	5.75864	3.12562	1.07189	0
Y32G9A.14	0	0	0	0	0	0	0	0	0	0	0	0
Y32G9A.4	0	0	4.06348	6.38261	8.01438	5.64182	32.5928	25.4605	23.6104	19.5351	15.0065	4.27079
Y32G9A.11	213.813	184.749	171.682	58.5072	73.4652	63.4704	225.286	221.188	204.144	107.834	112.549	98.2282
Y32G9A.3	1423.42	1464.7	1672.12	477.1	516.26	467.33	1187.21	1266.13	1300.01	775.153	1061.71	708.097
Y32G9A.10	44.4443	43.8613	39.619	74.9956	69.458	73.3436	68.709	93.6205	66.8002	89.0801	84.6795	90.1137
Y32G9A.13	67.267	37.2156	52.8253	86.1652	125.559	105.314	249.731	217.741	208.463	108.615	99.686	109.332
Y32G9A.12	115.315	111.647	79.2379	38.2956	45.4148	49.836	33.0332	33.9474	41.4622	19.5351	31.0849	26.4789
Y32G9A.2	1840.23	2130.59	1678.22	2608.36	1946.16	2000.96	1389.16	1304.32	1247.32	2057.44	1763.26	2176.4
Y32G9A.1	574.172	612.729	632.888	526.565	456.82	590.51	84.565	76.3816	97.6089	169.565	178.47	146.061
T06A1.1	93.6934	74.4313	87.3649	19.1478	20.036	17.8657	8.36841	5.30428	2.87932	14.8467	15.0065	5.97911
T06A1.5	100.901	65.1273	79.2379	58.5072	54.7649	51.7166	7.48752	9.01727	10.9414	32.4283	46.0914	40.1454
T06A1.8	0	0	0	0	0	0	0	0	0	0	0	0
T06A1.10	0	0	0	0	0	0	0	0	0	0	0	0
T06A1.4	0	1.32913	4.06348	0	0	0	0.440443	0.530428	0	0	1.07189	1.70832
T06A1.2	0	0	1.01587	0	0	0	0	0	1.15173	0.781405	0	0
T06A1.9	0	0	0	0	0	0	0	0	0	0	0	0
T06A1.6	0	0	0	1.06377	0	0	0	0	0	0.781405	0	0.854158
T06A1.7	14.4144	2.65826	10.1587	1.06377	0	0	0.440443	0	1.15173	1.56281	0	2.56248
Y40B10B.1	0	0	0	0	0	1.88061	0	0	0	0	0	0
Y40B10B.2	0	0	0	0	0	0	0.440443	0	0.575864	0	0	0.854158
Y40B10B.3	0	0	0	0	0	0	0	0	0	0	0	0
T08B1.6	14.4144	15.9496	40.6348	3.1913	6.67865	4.70151	2.20221	3.18257	2.87932	7.03264	6.43136	7.68743
T08B1.5	0	0	0	6.38261	4.00719	4.70151	3.52354	4.24342	3.45518	3.90702	5.35946	9.39574
T08B1.8	4.80479	1.32913	0	0	0	0	0	0.530428	0	0	0	0
T08B1.4b	9.60958	5.31652	8.12697	7.44637	8.01438	5.64182	3.0831	1.06086	4.03105	8.59545	9.64703	10.2499
T08B1.4a	0	0	0	1.06377	0	0	0	0	0	0	0	0
T08B1.1	19.2192	25.2535	20.3174	97.8666	94.8369	102.493	1.76177	1.06086	0.575864	34.3818	49.3071	55.5203
T08B1.7	0	0	0	0	0	0	0	1.06086	0	0	0	0
T08B1.2a	0	0	0	0	0	0	0	0	0	0	0	0
T08B1.2c	0	0	0	0	0	0	0	0	0	0	0	0
T08B1.2b	0	0	0	0	0	0	0	0	0	0	0	0
T08B1.3	9.60958	15.9496	24.3809	109.568	90.8297	111.896	30.831	24.3997	31.0966	90.6429	80.392	87.1242
F59A7.1	0	4.65195	3.04761	7.44637	2.67146	5.64182	2.42243	0.795642	0	6.64194	7.50325	5.12495
F59A7.9	56.0479	60.7013	63.6545	81.7293	87.4903	67.2316	160.101	146.133	144.156	218.66	191.687	166.988
F59A7.10	16.8168	12.1881	11.8451	2.65942	2.0036	3.45091	0.440443	0.705469	0.863796	1.17211	3.5694	3.69851
F59A7.8	12.012	9.30391	14.2222	19.1478	20.036	19.7464	11.6717	8.48685	9.21382	17.5816	19.2941	21.781
F59A7.7	40.4323	73.9926	73.8132	112.579	104.187	94.0303	203.705	189.893	187.634	293.675	260.824	231.904
F59A7.11	2.40239	13.9559	5.07935	0	0	3.29106	0.440443	1.06086	2.01552	3.90702	5.35946	1.70832
F59A7.2	0	0	0	0	0	0	0	0	0	0	0	0.854158
F59A7.13	0	0	0	0	0	0	0	0	0	0	0	0
F59A7.5a	0	0	0	5.31884	1.33573	0.940303	0.440443	0	0	3.12562	1.07189	0
F59A7.5b	0	0	0	0	0	0	0	0	0	0	0	0
F59A7.3	0	6.64565	2.03174	8.51014	13.3573	9.40303	0	0.530428	0	12.5025	3.21568	5.97911
F59A7.12	16.8168	10.633	16.2539	11.7014	8.01438	15.9851	7.04708	6.36513	4.60691	15.6281	17.1503	7.68743
F59A7.4	30.0299	13.2913	15.2381	57.4435	49.8628	58.4586	30.2452	23.5139	28.4074	35.8118	32.5105	49.8231
Y40B10A.3	2.40239	0	6.09523	1.06377	0	0	1.76177	3.18257	1.15173	0	2.14379	5.97911
Y40B10A.4	0	0	0	2.12754	2.67146	0.940303	6.1662	3.71299	4.03105	4.68843	6.43136	5.12495
Y40B10A.5	0	0	0	1.06377	0	0	0	0	0	0.781405	0	0
Y40B10A.6	22.8227	23.2598	24.3809	12.2333	9.35011	14.5747	22.2424	21.4823	15.2604	12.1118	16.0784	16.6561
Y40B10A.10	0	0	0	0	0	0	0	0	0	0	0	0
Y40B10A.7	38.4383	51.1715	24.3809	30.3174	30.7218	31.5001	43.3836	42.6994	36.5674	23.8328	30.013	32.0309
Y40B10A.2	2850.44	3035.73	3006.98	3087.05	2640.74	2145.77	1802.29	1927.04	1773.66	2570.04	2522.16	2517.21
Y40B10A.8.2	0	0	0	0	0	0	0	0	0	0	0	0
Y40B10A.8.1	0	0	0	0	0	0	0	0	0	0	0	0
Y40B10A.1a	0	0	0	0	0	0	0.440443	0	0	0	0	0
Y40B10A.1b	0	0	0	0	0	0	0	0	0	0	0	0
Y40B10A.9	21.6216	18.6078	20.3174	9.57391	16.0288	9.40303	22.4626	24.3997	20.1552	30.4748	30.013	37.583
F36F12.3b	0	0	0	0	0	0	0	0	0	0	0	0
F36F12.3a	2.40239	0	0	4.25507	8.01438	5.64182	8.80885	3.18257	8.06209	3.12562	4.28757	7.68743
F36F12.4	0	10.633	4.06348	23.4029	16.0288	13.1642	11.8919	13.2607	13.8207	10.1583	12.8627	9.39574
F36F12.8	91.291	78.4186	95.4919	410.082	457.488	494.599	310.512	272.375	281.597	402.814	374.091	417.683
F36F12.2	12.012	6.64565	20.3174	18.4351	12.0216	5.64182	13.8739	9.28249	12.9569	22.1372	15.8962	15.3749
F36F12.5	2.40239	0	0	5.31884	1.33573	5.64182	11.6717	9.01727	9.21382	11.3304	13.9346	10.677
F36F12.6	2.40239	0	0	8.51014	8.01438	8.46272	12.9931	14.3216	17.8518	15.2374	16.0784	8.96866
F36F12.7	2.40239	0	0	21.2754	9.35011	14.1045	17.1773	14.3216	9.78969	14.8467	18.2222	12.8124
F36F12.1	7.20718	6.64565	2.03174	67.0174	46.7506	42.3136	4.40443	10.0781	6.3345	38.2888	30.013	40.1454
F22F7.4	0	0	0	4.60611	5.34292	7.52242	2.86288	0.530428	0.863796	4.94629	7.32103	5.12495
F22F7.9	0	0	0	0	0	0	0	0	0	0	0	0
F22F7.10	0	0	0	0	0	0	0	0	0	0	0	0
F22F7.5	86.4862	78.4186	54.857	337.214	332.597	309.36	503.426	457.229	445.719	485.252	407.319	461.246
F22F7.3	2.40239	2.65826	2.03174	71.6235	60.1079	52.6569	13.2133	2.91735	9.21382	23.7	17.504	24.7706
F22F7.6a	0	0	0	0	0	0	0	0	0	0	0	0
F22F7.6b	0	0	0	0	0	0	0	0	0	0	0	0
F22F7.11	0	0	0	0	0	0	0.660664	1.32607	0.287932	3.12562	0	0.427079
F22F7.8	0	0	2.03174	2.12754	5.34292	4.70151	0.440443	0	0.575864	4.68843	1.07189	1.70832
F22F7.2.1	0	0	0	1.06377	1.33573	0	0	0	0.575864	0	1.07189	0
F22F7.2.2	0	2.65826	2.03174	1.06377	0	1.88061	0.440443	0	0.575864	0	0	0
F22F7.1a	0	0	0	0	0	0	0.440443	0	0	0	0	0
F22F7.1b	0	0	0	0	0	0	0	0	0	0	0	0
F22F7.7.1	0	0	0	0	0	0	0	0	0	0	0	0
F22F7.7.2	0	0	0	0	0	0	0	0	0	0.781405	0	0
C45H4.12	0	0	0	2.12754	1.33573	0.940303	0	0	0	0	0	0.854158
C45H4.11	2.40239	0	0	0	1.33573	0	0.440443	0	0	0.781405	0	0.854158
C45H4.13	0	0	0	1.06377	1.33573	0	0	0.530428	0	0	0	2.56248
C45H4.t1	0	0	0	0	0	0	0	0	0	0	0	0
C45H4.19	0	0	0	0	0	0	0	0	0	0	0	0
C45H4.10	0	0	4.06348	24.4667	10.018	12.2239	3.96398	0.530428	2.30346	13.2839	15.0065	13.6665
C45H4.9	0	0	0	0	0	0	0	0	0	0	0	0.854158
C45H4.7	0	0	0	0	0	0	0	0	0	0	0	0
C45H4.8	0	0	0	0	0	0	1.32133	0	0	1.56281	0	3.41663
C45H4.20	0	0	0	0	0	0	0	0	0	0	0	0
C45H4.14a	2.40239	3.98739	0	155.31	110.866	121.299	11.8919	8.48685	9.78969	85.9545	73.9606	81.1451
C45H4.14b	0	0	0	0	0	0	0	0	0	0	0	0
C45H4.15	0	0	0	3.1913	1.33573	0	0	0	0.575864	3.90702	5.35946	5.12495
C45H4.16	0	0	0	4.25507	0	2.82091	3.0831	3.71299	1.15173	5.46983	3.21568	1.70832
C45H4.6	0	0	0	1.06377	0	0	0.440443	0	0	0	0	0
C45H4.5	0	0	0	0	1.33573	0	0	0.530428	0	0	0	0
C45H4.18	0	0	0	0	0	0	0	0	1.72759	0	0	0
C45H4.3	0	0	0	4.25507	1.33573	4.70151	1.32133	0	1.15173	10.9397	6.43136	8.54158
C45H4.2	14.4144	23.9243	17.2698	3.72319	4.00719	0.940303	4.84487	4.50864	2.59139	4.29773	2.67973	6.40619
C45H4.1	0	2.65826	2.03174	0	0.667865	0.940303	0.440443	0	0.575864	1.95351	2.14379	2.1354
C45H4.17	146.546	107.659	122.92	200.52	146.93	126.001	22.903	19.891	17.2759	26.9585	29.477	37.1559
Y5H2B.3	0	1.32913	0	45.742	29.3861	48.8957	1.32133	0	1.72759	21.0979	19.2941	17.0832
Y5H2B.4	2.40239	1.32913	0	5.31884	3.33933	9.40303	2.20221	3.18257	2.30346	8.59545	7.50325	5.12495
Y5H2B.2a	0	0	0	0	0	0	0	0	0	0	0	0
Y5H2B.2b	0	0	0	4.25507	4.00719	11.2836	3.52354	1.06086	1.72759	7.03264	10.7189	2.56248
Y5H2B.5	52.8527	61.14	32.5079	40.4232	29.3861	16.9254	8.58863	7.42599	5.75864	23.4421	21.4379	24.7706
Y5H2B.6	0	0	2.03174	4.25507	8.01438	0.940303	0	0.530428	0.575864	2.34421	6.43136	3.41663
Y5H2B.8	0	0	0	0	0	0	0	0	0	0	0	0
Y5H2B.7	0	0	0	0	0	2.82091	0	0	0	0.781405	0	0
Y5H2B.1	2.40239	0	0	0	0	0	0	0.530428	0	0	0	0.854158
F44C8.8	9.60958	6.64565	22.3492	11.7014	10.6858	7.52242	0.880885	2.12171	0	11.7211	9.64703	5.97911
F44C8.9a	0	0	2.03174	1.06377	0	0	0	0	0	0	3.21568	4.27079
F44C8.9b	0	0	0	0	0	0	0	0	0	0	0	0
F44C8.7	0	0	0	0	0	0.940303	0.880885	0	0	0	0	0.854158
F44C8.6a	7.20718	3.98739	0	1.06377	1.33573	0.940303	2.64266	7.95642	4.03105	2.34421	4.28757	6.83327
F44C8.6b	0	0	0	0	0	0	0	0	0	0	0	0
F44C8.5c	0	0	0	0	0	0	0	0	0	0	0	0
F44C8.5b	0	0	0	0	0	0	0	0	0	0	0	0
F44C8.5a	0	0	0	0	0	0	0	0	0	0	0	0
F44C8.4	0	0	2.03174	1.06377	0	0.940303	0.440443	0	0	3.90702	0	3.41663
F44C8.3	7.20718	0	2.03174	2.65942	4.00719	9.40303	0	0	1.15173	10.9397	8.57514	4.27079
F44C8.10	0	0	4.06348	3.1913	0	2.82091	0.440443	0	0	2.34421	4.28757	4.27079
F44C8.2.2	0	2.65826	0	0	0	0	0	0	0	0	0	0
F44C8.2.1	0	0	0	0	0	0	0	0	0	0	0	0
F44C8.11	9.60958	3.98739	4.06348	4.25507	2.67146	0	0	1.06086	0.575864	3.90702	1.07189	3.41663
F44C8.1	15.015	17.2787	20.8254	5.58478	5.00899	4.93659	0.220221	0.795642	0.575864	20.7697	16.3464	20.4998
F41B5.11	9.60958	9.30391	10.1587	1.06377	0	0	0.440443	2.12171	0	2.34421	1.07189	0
F41B5.4	20.4204	33.2282	26.4126	1.06377	2.67146	1.41045	2.20221	1.06086	1.72759	14.0653	11.2549	6.83327
F41B5.3	51.0509	74.4313	58.4126	13.0312	18.3663	21.3919	8.58863	7.42599	8.63796	24.2861	19.0261	17.9373
F41B5.7	1.8018	5.98108	4.57142	0.265942	1.33573	0.470151	0	0.265214	0	6.1184	4.28757	5.97911
F41B5.2	19.8198	30.57	19.8095	19.4138	5.00899	9.6381	3.0831	1.06086	1.15173	116.625	124.608	150.332
F41B5.8	0	0	0	0	0	1.88061	0.440443	0	0.575864	0	0	0
F41B5.1	952.549	1013.46	1019.93	1857.34	1431.24	1328.65	950.695	1030.62	928.293	2035.95	1899.93	1657.49
F41B5.9	60.0599	53.1652	66.0316	36.7	20.036	28.2091	19.3795	23.3388	16.1242	39.0702	33.7646	30.7497
F41B5.12	0	0	0	1.06377	1.33573	2.82091	0	0	0	0	2.14379	0
F41B5.10	14.4144	37.2156	11.1746	9.04202	0	10.3433	0.440443	1.06086	0	9.37686	9.11109	5.97911
Y5H2A.2	0	0	0	7.97826	4.00719	6.58212	3.0831	4.24342	8.63796	6.25124	8.57514	4.27079
Y5H2A.1	0	0	0	1.06377	0	0	0	0	0	0.781405	0	0
Y5H2A.4	0	1.19622	4.06348	2.5424	1.49602	1.52329	0.440443	0.132607	0.71983	4.66499	4.06247	1.70832
Y5H2A.3	0	0.664565	0	0	0	0.470151	0.0880885	0.0636513	0	0.390702	1.5864	0
Y5H2A.5	0	0	0	0	0	0	0	0	0	0	0	0
T27B7.1	2.40239	2.65826	20.3174	37.2319	46.7506	28.2091	0.880885	1.06086	0	6.25124	10.7189	5.97911
T27B7.7	0	0	0	2.12754	1.33573	1.88061	0.440443	0.530428	0	0.781405	1.07189	1.70832
T27B7.6a	14.4144	18.6078	20.3174	277.643	265.37	222.852	26.867	28.1127	33.0143	164.353	162.574	146.77
T27B7.6b	0	0	0	0	0	0	0	0	0	0	0	0
T27B7.5a	0	0	0	0	0	0	0	0	0	0	0	0
T27B7.5b	2.40239	0	1.01587	0	2.0036	0	0	0	0	1.95351	1.60784	0.854158
T27B7.2	0	0	0	0	0	0	0	0	0	0	1.07189	1.70832
T27B7.4b	0	0	0	0	0	0	0	0	0	0	0	0
T27B7.4a	0	0	0	0	0	0	0	0	0	0	0	0
T27B7.8	0	0	0	0	0	0	0	0	0	0	0	0
T27B7.3	33.6335	41.203	16.2539	9.57391	8.01438	15.9851	1.76177	1.59128	0.385829	10.7443	6.43136	15.3749
Y19D10B.8	0	0	0	0	1.33573	0	0	0	0	0	0	0
Y19D10B.3	0	2.65826	0	1.06377	1.33573	0.940303	0	0	0	0	0	1.70832
Y19D10B.4	0	0	0	0.531884	0	0	1.02623	2.82718	1.24962	1.17211	1.07189	1.42644
Y19D10B.1	0	0	0	1.59565	0	1.88061	1.24645	2.12171	1.15173	1.69565	1.07189	1.70832
Y19D10B.5	0	0	2.03174	1.06377	0.440791	0	0.220221	0.530428	0.287932	0.781405	1.60784	0.427079
Y19D10B.6	0	1.32913	3.04761	0	0	0	0	0	0	0.257864	0	1.21291
Y19D10B.7	209.008	147.533	287.491	2.12754	0	1.41045	0.220221	0.795642	2.01552	6.64194	16.0784	6.40619
F15E11.14	624.623	342.025	813.713	5.85072	4.67506	4.23136	7.04708	7.42599	12.669	21.4886	67.5292	40.9996
F15E11.15a	0	0	0	0	0	0	0	0	0	0	0	0
F15E11.15b	0	0	0	0	0	0	0	0	0	0	0	0
F15E11.12a	0	0	0	0	0	0	0	0	0	0	0	0
F15E11.12b	0	0	0	0	0	0	0	0	0	0	0	0
F15E11.1	624.623	342.025	813.713	5.85072	4.67506	4.23136	7.04708	7.42599	12.669	21.4886	67.5292	40.9996
F15E11.13	209.008	144.211	286.476	2.12754	0	1.41045	0.220221	0.795642	2.01552	6.64194	15.5424	5.97911
F15E11.11	0	0	1.01587	0	0	0.940303	0	0	0	0	0.353725	0.640619
F15E11.2	0	0	0	1.06377	0	0.940303	0	0	0	0	0.353725	0
F15E11.3	0	0	4.06348	0	0	0	0	0	0	0	1.07189	0
F15E11.4	0	0	0	1.06377	0	0.940303	0.440443	0	0	0.781405	0	0
F15E11.5	0	0	0	3.1913	4.00719	0.940303	0	0	0	0	0	1.70832
F15E11.10	10.8108	11.9622	9.30538	6.9464	4.72849	5.17166	0	0.0159128	0	0.0546983	0	0
Y19D10A.7	12.012	11.9622	8.12697	2.65942	1.33573	2.35076	0.220221	1.06086	0.287932	1.17211	1.60784	0.854158
Y19D10A.9	90.0898	45.855	73.1427	86.6971	56.5415	34.7912	0.660664	0.795642	0.863796	2.34421	1.60784	5.12495
Y19D10A.8	0	0	1.01587	0.531884	1.33573	1.41045	0	0	0.287932	1.95351	3.75162	1.28124
Y19D10A.6	2.40239	0	0	0.531884	0.667865	0	0.220221	0	0	0	0.535946	0.427079
Y19D10A.10	1.2012	5.6488	1.01587	7.71232	8.34831	8.22765	2.0921	0.663035	3.16725	7.03264	3.3979	3.98892
Y19D10A.11	34.8347	40.2062	34.5396	48.4865	49.0881	48.1905	20.8109	21.1747	15.6462	21.0979	23.7639	14.6659
Y19D10A.12	28.8287	29.2409	50.7935	249.985	269.818	291.494	51.3116	53.0428	64.2088	109.397	110.405	122.999
Y19D10A.5	240.239	338.928	288.507	83.5058	53.4292	78.5153	3.30332	4.50864	4.03105	4.68843	3.75162	5.12495
Y19D10A.4	412.011	465.86	434.793	602.975	706.601	577.816	1050.31	971.744	1179.18	915.673	1130.31	1033.96
Y19D10A.16	15.6156	22.5952	24.3809	93.0797	81.4796	76.6347	38.5387	27.317	32.8242	43.368	47.1633	56.8015
Y19D10A.15	0	0	0	0.531884	0.667865	1.88061	0	0.265214	0.287932	0.781405	1.60784	0
Y19D10A.3	0	0	0	0.531884	0	0.470151	0	0	0	0.586054	0	0
Y19D10A.2	0	0	0	5.0529	5.34292	4.46644	1.10111	0	0.143966	3.51632	2.14379	4.27079
Y19D10A.13	28.8287	61.8045	21.3333	1.59565	1.33573	4.70151	19.8199	18.8302	17.2759	2.34421	4.28757	3.41663
Y19D10A.18	0	0	0	0	0	0	0	0	0	0.195351	0	0
Y19D10A.1	0	0	0	14.8927	14.3591	8.6978	3.0831	3.71299	1.72759	5.86054	8.30717	7.26035
Y19D10A.17	0.600599	0	0	0	0.667865	0	0.220221	0	0	0	0	0
C13B7.3	22.8227	23.9243	16.2539	4.25507	5.34292	4.23136	1.10111	2.12171	3.16725	2.34421	1.07189	1.28124
C13B7.6	34.8347	32.5637	20.3174	179.777	231.749	252.001	39.8601	33.1517	32.8242	62.9031	63.7776	84.5617
C13B7.4	129.729	116.963	103.619	80.8463	64.7829	72.8735	81.2617	79.0337	78.6054	75.7963	53.5946	73.4576
C13B7.5	4.80479	7.97478	7.1111	8.51014	10.6858	5.17166	5.72575	4.77385	8.06209	10.549	14.4706	19.2186
C13B7.2	0	1.32913	0	0	0	0	0.220221	1.32607	0.575864	0	0	0
C13B7.1	0	0	0	1.41481	1.33573	0	0	0	0	0.390702	0	0.427079
F56A4.5	1.2012	1.32913	1.01587	1.06377	0	1.41045	0	0	0	0.390702	1.60784	0.854158
F56A4.6	1.34534	0	0	3.1913	2.0036	0.940303	0.440443	0	0.287932	0	1.60784	2.1354
F56A4.4	9.60958	11.6299	6.09523	88.0268	105.523	78.5153	3.52354	5.17167	3.31122	18.363	17.9542	20.4998
F56A4.13	0	0	0	0	0	0	0	0	0	0	0	0
F56A4.7	0	1.99369	2.03174	0.531884	0.667865	0.470151	0.440443	0.530428	0.287932	1.56281	0.535946	0.427079
F56A4.3	23.4233	18.2755	33.5237	15.9565	9.35011	18.1008	2.64266	1.72389	1.29569	5.27448	7.23528	7.47389
F56A4.9	12.012	11.9887	8.1676	2.72325	1.36244	2.72688	0.220221	1.08207	0.287932	1.21899	1.67215	0.922491
F56A4.2	90.0898	45.855	73.1427	86.6971	56.5415	34.7912	0.660664	0.795642	0.863796	2.34421	1.60784	5.12495
F56A4.10	0	0	1.01587	0.531884	1.33573	1.41045	0	0	0.287932	2.03947	3.75162	1.28124
F56A4.1	2.40239	0	0	0.531884	0.667865	0	0.220221	0	0	0	0.535946	0.427079
F56A4.11	1.24925	5.76842	1.23936	7.73359	8.37503	8.26526	2.10972	0.673643	3.20756	7.04827	3.49437	4.06579
F56A4.12	34.8347	37.5479	30.4761	42.9975	46.4166	44.4293	19.93	19.6683	13.4349	19.5351	22.8635	13.5213
C01B4.9	28.8287	29.2409	50.7935	249.985	269.818	291.494	51.3116	53.0428	64.2088	109.397	110.405	122.999
C01B4.8	240.239	338.928	288.507	83.5058	53.4292	78.5153	3.30332	4.50864	4.03105	4.68843	3.75162	5.12495
C01B4.7	412.011	465.86	434.793	602.975	706.601	577.816	1050.31	971.744	1179.18	915.673	1130.31	1033.96
C01B4.6	15.6156	22.5952	24.3809	93.0797	81.4796	76.6347	38.5387	27.317	32.8242	43.368	47.1633	56.8015
C01B4.5	0	0	0	0.531884	0.667865	1.88061	0	0.265214	0.287932	0.781405	1.60784	0
C01B4.4	0	0	0	0.531884	0	0.470151	0	0	0	0.586054	0	0
C01B4.3	0	0	0	5.0529	5.34292	4.46644	1.10111	0	0.143966	3.51632	2.14379	4.27079
C01B4.10	28.8287	60.4754	20.3174	1.59565	1.33573	4.23136	19.8199	18.565	16.988	2.34421	4.28757	3.41663
C01B4.2	0	0	0	0	0	0	0	0	0	0.195351	0	0
C01B4.1	0	0	0	16.2225	16.0288	9.6381	3.0831	3.71299	2.15949	7.42334	9.11109	8.11451
Y45G12C.8	0.600599	0	0	0	0.667865	0	0.220221	0	0	0	0	0
Y45G12C.7	22.8227	23.9243	16.2539	4.25507	5.34292	4.23136	1.10111	2.12171	3.16725	2.34421	1.07189	1.28124
Y45G12C.16	34.8347	32.5637	20.3174	179.777	229.078	250.12	39.8601	32.0909	32.8242	62.9031	63.7776	83.7075
Y45G12C.9	129.729	116.963	103.619	80.8463	64.7829	72.8735	81.2617	79.0337	78.6054	75.7963	53.5946	73.4576
Y45G12C.10	4.80479	7.97478	7.1111	8.51014	10.6858	5.17166	5.72575	4.77385	8.06209	10.549	14.4706	19.2186
Y45G12C.6	0	1.32913	0	0	0	0	0.220221	1.32607	0.575864	0	0	0
Y45G12C.5	0	0	0	1.41481	1.33573	0	0	0	0	0.390702	0	0.427079
Y45G12C.4	1.2012	1.32913	1.01587	1.06377	0	1.41045	0	0	0	0.390702	1.60784	0.854158
Y45G12C.11	1.2012	0	0	3.1913	2.0036	0.940303	0.440443	0	0.287932	0	1.60784	2.1354
Y45G12C.3	12.012	11.6299	8.12697	102.388	120.884	86.0377	5.06509	5.43689	5.61467	21.8793	19.9158	23.4894
Y45G12C.12	0	1.99369	2.03174	0.531884	0.667865	0.470151	0.440443	0.530428	0.287932	1.56281	0.535946	0.427079
Y45G12C.2	76.276	60.1431	99.5554	26.5942	16.0288	22.8023	5.72575	4.90646	3.59915	27.9352	22.5955	29.682
Y45G12C.1	28.8287	11.9622	12.1905	2.12754	5.34292	2.82091	4.40443	2.12171	1.72759	20.3165	10.7189	17.9373
Y45G12C.17	0	0	0	0	0	0	0	0	0	0	0	0
Y45G12C.14	0	10.633	0	3.1913	2.67146	0	2.20221	1.06086	1.15173	0.781405	0	4.27079
Y45G12C.15	0	0	0	1.06377	0	0	0.880885	0	0	0	0	0
C29G2.5	2.40239	1.32913	0	47.8695	44.0791	27.7389	4.40443	5.30428	5.75864	23.4421	26.7973	11.9582
C29G2.4	0	1.32913	0	7.97826	2.67146	7.99257	2.20221	0	1.72759	3.51632	0.535946	10.677
C29G2.3	0	0	0	2.12754	0	0	0	0	0	0	0	0
C29G2.6	16.8168	10.633	14.2222	1.06377	0	2.82091	6.60664	7.95642	5.75864	7.81405	8.57514	4.27079
C29G2.2	2.40239	0	0	23.4029	14.693	18.8061	6.60664	5.83471	3.45518	18.7537	17.1503	23.0623
C29G2.1	33.6335	50.5069	30.4761	1053.13	1008.48	971.333	125.086	87.5206	152.028	1027.55	1370.95	985.699
F53E10.4	1183.18	1059.32	1238.35	1748.3	1874.03	1625.78	868.112	768.59	1136.18	1935.93	2643.82	1919.72
F53E10.5	1463.85	1257.8	1189.08	884.342	776.059	938.112	929.629	869.992	937.316	962.691	1126.56	972.605
F53E10.6	86.4862	74.4313	62.984	179.777	261.135	280.68	68.9293	76.1164	81.1968	174.253	191.869	196.029
F53E10.3	2.40239	3.98739	8.12697	0	1.33573	0	1.32133	3.18257	0	0.781405	0	0
F53E10.2a	0	0	0	0	0	0	0	0	0	0	0	0
F53E10.2b	2.40239	5.31652	4.06348	12.7652	6.67865	2.82091	10.1302	6.36513	7.48623	9.37686	6.43136	17.0832
F53E10.7	0	0	0	0	0	0	0	0	0	0	0	0
F53E10.1	7.20718	10.633	16.2539	61.6985	52.0935	42.3136	39.6398	31.8257	29.3691	75.0148	52.5227	63.2077
W02H5.5	0	0	0	0.712724	1.52273	0	0.880885	1.59128	4.03105	0	1.07189	3.41663
W02H5.6	2.40239	0	2.03174	0	0	0.940303	0.440443	0	0	3.90702	1.07189	4.27079
W02H5.15	1.2012	0	0	0	0	0	0	0	0	0	0	0
W02H5.7	39.6395	26.5826	31.492	84.0376	83.4831	84.1571	13.8739	15.3824	15.8363	54.6983	66.9933	46.5516
W02H5.13	0	0	0	0	0	0	0	0	0	0	0	0
W02H5.14	0	0	0	0	0	0	0	0	0	0	0	0
W02H5.12	288.287	299.719	250.92	807.932	856.871	791.265	253.695	306.057	271.232	529.402	662.966	477.048
W02H5.4	106.907	144.211	109.714	149.459	136.017	156.09	69.2948	59.1586	86.4026	103.536	81.4638	95.6658
W02H5.16	0	1.32913	2.03174	2.12754	1.33573	4.70151	10.3504	11.6694	13.8207	8.59545	4.28757	5.12495
W02H5.10	288.287	299.719	250.92	807.932	856.871	791.265	253.695	306.057	271.232	529.402	662.966	477.048
W02H5.11	211.771	212.395	207.441	87.814	91.7513	83.245	157.405	208.585	212.333	157.875	140.482	127.406
W02H5.2	24.0239	27.9117	40.6348	260.708	240.966	248.785	273.955	245.588	264.897	184.412	167.215	199.019
W02H5.17	0	1.32913	6.09523	19.1478	24.0431	23.5076	18.4986	22.8084	12.0931	23.4421	23.5816	27.3331
W02H5.18	0	0	0	0	0	0	0	0	0	0	0	0
W02H5.8	48.0479	85.0643	58.9205	25.5304	30.7218	40.433	26.867	36.5995	29.9449	46.1029	53.5946	39.2913
W02G9.10	160.96	187.407	168.635	351.043	403.391	398.688	337.379	302.344	321.908	353.195	314.601	410.85
W02G9.5	874.472	893.175	908.189	2104.13	1835.29	1922.92	2052.46	2003.43	1881.92	2308.27	2254.19	2427.52
W02G9.8	0	0	0	0	0	0	0	0	0	0	0	0
W02G9.1	506.905	659.248	540.443	6183.15	6448.24	6311.31	3555.47	2872.53	3484.26	5294.02	5818.23	5906.93
W02G9.9	0	0	0	0	0	0	0	0	0	0	0	0
W02G9.t1	0	0	0	0	0	0	0	0	0	0	0	0
W02G9.4	12.012	26.5826	10.1587	19.1478	15.027	18.8061	15.8559	16.9737	15.6923	18.7537	24.6535	20.4998
W02G9.3	67.267	102.343	107.682	566.988	579.707	629.062	307.869	325.683	283.901	463.373	380.522	480.037
W02G9.7	2.40239	3.98739	4.06348	4.25507	12.0216	14.1045	0.880885	1.59128	1.72759	9.37686	3.21568	5.97911
W02G9.t2	0	0	0	0	0	0	0	0	0	0	0	0
W02G9.6	0	0	0	0	0	0	0	0	0	0	0	0
W02G9.2	499.698	499.753	493.713	448.91	419.419	409.032	258.54	282.188	386.981	290.94	314.065	326.289
Y45G12B.3	98.4982	95.6973	89.3966	154.246	140.252	181.478	87.6481	84.338	81.1968	161.751	142.562	175.957
Y45G12B.2a	7.20718	6.64565	6.09523	118.078	149.602	143.866	35.6758	31.8257	36.8553	121.899	108.261	125.561
Y45G12B.2b	0.312311	0.132913	0	0.031913	0.0400719	0.0282091	0.00880885	0.14852	0	0	0.0321568	0.0854158
Y45G12B.1a	24.0239	47.8487	32.5079	67.0174	73.4652	97.7915	192.914	198.38	178.518	120.336	128.627	150.332
Y45G12B.1b	0	0	0	0	1.33573	0	0.440443	0	0.575864	0.781405	1.07189	0
Y45G12B.1c	0	0	0	0	0	0	0	0	0	0	0	0
C24B9.3a	0	7.97478	6.09523	1.06377	3.33933	0	0.440443	1.59128	0	4.29773	3.21568	4.69787
C24B9.3b	0	0	0	0	0	0	0	0	0	0	0	0
C24B9.17	6.17415	0	0	0.45742	0.387362	0.131642	0	0	0	0	0.460914	0.119582
C24B9.4b	0	0	0	0	0	0	0	0	0	0	0	0
C24B9.4a	0	0	0	0	0	0	0	0	0	0	0	0
C24B9.2	0	1.32913	4.06348	2.12754	5.34292	3.76121	2.20221	2.12171	0.575864	3.12562	4.28757	9.39574
C24B9.5	0	0	0	0	0	2.82091	0	0.530428	0.575864	2.34421	0	2.56248
C24B9.6	2.40239	5.31652	0	2.12754	1.33573	0.940303	0.880885	0.530428	0	3.90702	2.14379	0.854158
C24B9.15	0	0	0	0	0	0.940303	0	0	0	0	1.07189	0
C24B9.7	0	0	0	0	0	0	0	0	0	0	0	0
C24B9.8	0	0	0	0	0	0	0	0	0	0	0.535946	0
C24B9.1	0	0	0	0	0	0	0	0.530428	0	0	0	0
C24B9.9	326.726	301.712	365.714	4.25507	8.01438	1.88061	14.5346	12.7303	13.2449	103.145	55.7384	117.874
C24B9.14	0	3.98739	0	0	0	0	0	0	0	0	3.21568	0.854158
C24B9.10	0	0	0	1.06377	1.33573	1.88061	0	0	0	1.56281	1.07189	0
C24B9.11	0	0	0	0	0	2.82091	0	0	0	1.56281	0	0
C24B9.12	2.40239	1.32913	4.06348	40.4232	30.7218	24.4479	0	1.06086	2.30346	21.8793	45.5554	13.6665
C24B9.13	0	0	0	0	0	0	0	0	0.575864	0	0	0
C24B9.16	0	1.32913	0	0	0	0.940303	0.440443	0.530428	0.575864	0	2.14379	0
R05D8.4	0	0	0	0	0	0	0	0	0	0	0	0.854158
R05D8.12	0	0	0	0	0	0	0	0	0	0	0	0
R05D8.5	0	0	0	0	0	0	0.440443	0	0	0	0	0
R05D8.6	0	0	0	0	0	0	0.440443	0	0	0.781405	0	0
R05D8.7	14.4144	6.64565	12.1905	29.7855	18.7002	24.4479	96.8974	120.407	107.687	22.6607	38.5881	19.6456
R05D8.8	0	2.65826	0	2.12754	2.67146	0.940303	0	1.06086	0.575864	20.7072	13.3987	22.2081
R05D8.9	0	1.32913	0	0	1.33573	0	0	0	0	4.29773	1.60784	2.56248
R05D8.10	0	3.98739	2.03174	0	0	0	0.220221	0	0	0	0	0.854158
R05D8.3	0	0	0	1.06377	1.33573	0	0	0	0	0	1.07189	0.854158
R05D8.2	0	0	0	0	0	0	0	0.530428	0	0	0	0
R05D8.1	0	0	0	3.72319	1.33573	0.470151	0	1.59128	0	1.95351	1.07189	0
R05D8.11	0	0	0	2.12754	5.34292	1.88061	1.32133	0.530428	0.575864	4.68843	0	3.41663
F54E2.3a	0	0	0	0	0	0	0	0	0	0	0	0
F54E2.3c	0	0	0	0	0	0	0	0	0	0	0	0
F54E2.3e	0	0	0	0	0	0	0	0	0	0	0	0
F54E2.3f	0	0	0	0	0	0	0	0	0	0	0	0
F54E2.3g	0	0	0	0	0	0	0	0	0	0	0	0
F54E2.3h	0	0	0	0	0	0	0	0	0	0	0	0
F54E2.3i	0	0	0	0	0	0	0	0	0	0	0	0
F54E2.3j	0	0	0	0	0	0	0	0	0	0	0	0
F54E2.3d	0	0	0	0	0	0	0	0	0	0	0	0
F54E2.3b	0	0	0	0	0	0	0	0	0	0	0	0
F54E2.7	0	0	0	0	0	0	0	0	0	0	0	0
F54E2.2	0	0	0	1.06377	1.33573	0.940303	0.440443	0	0	0.781405	1.07189	0
F54E2.8	7.20718	1.32913	0	3.1913	0	1.88061	0	1.59128	0	0.781405	0	0
F54E2.1	103.303	47.8487	83.3014	27.658	24.0431	18.8061	2.20221	3.18257	2.87932	187.537	147.921	233.185
F54E2.5	0	0	0	0	0	0.470151	0	0.530428	0	0.781405	1.07189	0.854158
F54E2.6	8.40838	0	0	1.59565	0	0.470151	0.880885	1.8565	0.575864	1.95351	2.67973	2.1354
T03D3.4	2.40239	0	2.03174	0	0	0	0	0	0.287932	0.781405	0	0
T03D3.5	168.168	271.142	170.666	539.862	439.455	442.883	292.013	282.188	262.594	626.296	584.182	811.451
T03D3.3	62.4623	98.3556	71.111	1.06377	0	3.76121	0.440443	1.59128	0	0	0	0
T03D3.2	0	1.32913	0	0	0	0	0	0	0	0	0	0
T03D3.6	0	0	0	0	0	0	0	0	0	0	0	0
T03D3.7	0	0	0	0	0	0	0	0	0	0	0	0
T03D3.8	0	0	0	0	0	0	0	0	0	0	0	0
T03D3.9	0	0	0	0	0	0	0	0	0	0	0	0
T03D3.10	0	0	0	0	0	0	0	0	0	0	1.60784	0
T03D3.11	0	0	0	0	0	0	0	0	0	0	0.535946	0
T03D3.12	0	0	0	0	0	0	0	0	0	0	0	0
T03D3.1	19.2192	11.9622	6.09523	4.25507	0	4.70151	1.32133	1.59128	1.15173	3.90702	2.14379	0.854158
T03D3.13	0	0	0	0	1.33573	0	0	0	1.72759	0	1.07189	3.41663
T03D3.14	0	1.32913	4.06348	1.06377	1.33573	0.940303	0	0	0	0	1.07189	0
Y45G12A.1	0	0	0	0	1.33573	0	0	0	0	0	0	0
F37B4.11	0	0	0	0	0	0	0	0	0	0	0	0
F37B4.5	0	0	2.03174	0	0	0.940303	0	0	0	0	0	0
F37B4.4	0	0	2.03174	0	0	0	0	0	0	0	0	0
F37B4.13	0	11.9622	16.2539	85.1014	84.151	93.09	3.0831	2.65214	2.87932	26.5678	13.9346	30.7497
F37B4.6	0	0	0	0	0	0	0	0	0	0	0	1.70832
F37B4.3	0	0	0	0	0	0	0	0	0	0	0	0
F37B4.7	31.2311	25.2535	46.7301	55.3159	33.3933	30.0897	0	0	0	53.9169	48.2352	30.7497
F37B4.10	4.80479	22.5952	10.1587	41.4869	26.7146	31.03	6.1662	3.18257	9.21382	26.5678	27.8692	33.3122
F37B4.12	0	1.32913	0	0	0	0	0.880885	0	0.575864	0	0	0
F37B4.2	4.80479	6.64565	4.06348	59.571	49.422	34.7912	0	0.530428	0	67.9822	48.2352	52.1037
F37B4.9	0	0	0	0	0	0	0	0	0	0	0	0
F37B4.8	0	0	0	1.06377	1.33573	2.19091	0	0	0	0	0	0
F37B4.14	0	0	0	0	0	0.940303	0	0	0.575864	0	0	0
F37B4.15	0	0	0	6.38261	1.33573	0.940303	0	0	0	1.56281	0	0
F37B4.1	0	0	0	1.06377	0	0	0	0	0	0	1.07189	0
C31B8.4	2.40239	0	12.1905	0	0	0.940303	1.32133	0.530428	0.575864	1.56281	2.14379	4.27079
C31B8.6	2.40239	1.32913	0	1.06377	1.33573	0	0.440443	0.530428	0	0	1.07189	0
C31B8.7	0	0	0	0	0	1.88061	0.440443	0	0	4.68843	0	8.54158
C31B8.8	0	5.31652	10.1587	6.38261	5.34292	7.52242	0.440443	0	1.15173	10.1583	16.0784	11.9582
C31B8.9	0	1.32913	0	14.8927	9.35011	19.7464	0	0.530428	0.575864	2.34421	5.35946	3.41663
C31B8.3	0	0	0	0	1.33573	0.940303	0	0	0	0.781405	1.07189	0
C31B8.2	2.40239	0	0	0	2.67146	0.940303	0	0	0	4.68843	1.07189	2.56248
C31B8.10	2.40239	0	0	3.1913	0	0	0	0.530428	0.575864	0	3.21568	0.854158
C31B8.11	0	0	0	2.12754	0	0	1.32133	0.530428	0.575864	1.56281	2.14379	0
C31B8.17b	0	0	0	2.12754	1.33573	0	0	0	0	1.56281	0	0
C31B8.17a	2.40239	3.98739	6.09523	4.25507	2.67146	0	0.880885	0	0.575864	2.34421	1.07189	1.70832
C31B8.12	0	0	2.03174	1.06377	0	0	0	0	0.575864	0	1.07189	0
C31B8.16	0	0	4.06348	0	1.33573	0	0	0	0	0	0	0
C31B8.1	0	0	0	0	1.33573	3.76121	0	0	0	0	0	1.70832
C31B8.13	0	0	0	1.06377	1.33573	0	0	0	0	0	0	0
C31B8.14	0	0	1.01587	10.1058	8.01438	3.76121	0.440443	0	0.575864	2.73492	0	0.854158
H27D07.2	0	0	0	1.06377	0.667865	0.470151	0	0.265214	0	0.390702	0.535946	0
H27D07.3	0	0	0	4.78695	4.00719	3.76121	0	0.530428	0.287932	0.781405	2.14379	3.41663
H27D07.4	0	0	0	3.1913	7.34652	1.88061	0.880885	1.32607	1.15173	4.68843	3.75162	8.54158
H27D07.6	2.40239	2.65826	8.12697	118.429	71.4616	89.0184	16.5166	13.8813	15.8363	115.515	125.947	90.1137
H27D07.1	0	0	0	0	0	0	0	0	0	0.781405	0	0
H27D07.5	0	0	0	0	0	0	0	0.265214	0	0.390702	0	0
H05B21.1	0	0	0	1.06377	0	0.940303	0	0	0	0	2.14379	0
H05B21.2	0	0	1.01587	0.531884	0	0	0	0	0	0.390702	0	0
H05B21.3	0	0	0	0	0.667865	0.470151	0	0.265214	0	0.390702	0.535946	0
H05B21.4	0	0	0	0.531884	0	0	0	0	0.287932	0	0	0
C44C3.3	2.40239	0	0	2.12754	2.0036	1.88061	0.880885	0.795642	0	1.56281	1.60784	2.56248
C44C3.9	0	1.99369	2.03174	17.3713	17.3645	20.3764	2.86288	4.59881	3.74312	27.2163	23.5816	26.4789
C44C3.10	0	0	0	0	1.33573	0	0.440443	0	0	0	0	0
C44C3.4	0	3.32282	6.09523	7.79742	2.0036	11.9136	1.32133	1.68146	3.45518	9.63472	12.3268	8.11451
C44C3.12	0	0	0	0	1.33573	0	0	1.06086	0	0.781405	2.14379	0
C44C3.2	0	0	0	0	0	0	0	0	0	0	0	0
C44C3.11	0	0	0	0	0	0	0	0.265214	0	0.390702	0	0
C44C3.1	0	0	0	1.06377	0	0	0	0.530428	0	0	0	0
C44C3.5	4.80479	0	0	0	0	0	0	0	0	0	0	0
C44C3.6	0	0	0	0	0	0	0	0	0	0	0	0
C44C3.7	0	0	0	0	0	0	0	0	0	1.56281	0	0
C44C3.8	0	0	0	2.65942	2.67146	6.58212	0.220221	1.06086	0	5.46983	1.07189	1.28124
K12D9.2	0	0	0	0.531884	0	0	0.220221	0	0	0	0	0.427079
K12D9.3	0	0	0	0	0	0	0.440443	0.530428	0	0	0	0
K12D9.4	0	0	2.03174	0	0	0.940303	0	0	0	0.257864	0.353725	0
K12D9.5	0	0	0	0	0	0	0	0	0	0.257864	0.353725	0
K12D9.6	0	0	0	0	0	0	0	0	0	0	0	0
K12D9.7	0	0	0	0	0	0	0	0	0	0.257864	0.353725	0
K12D9.8	0	0	0	0	0	0	0	0	0	0	0	0
K12D9.9	0	0	0	0	0	0	0	0	0	0	2.14379	0
K12D9.13	2.40239	0	0	1.06377	0	0	0	0	0	0.781405	0	0
K12D9.10	0	0	0	0	1.33573	0	0	0.530428	0	0	1.07189	0
K12D9.11	0	0	0	0	2.67146	0	0	0.530428	0.575864	1.56281	0	0
K12D9.16	0	0	0	0	0	0	0	0	0	0	0	0
K12D9.15	0	0	0	0	0	0	0	0	0	0	0	0
K12D9.1	0	0	0	2.12754	0	0.940303	0	0	0	0	1.07189	0
K12D9.14	0	0	0	1.06377	0	0	0	0	0	0	0	0.854158
K12D9.12	0	0	0	2.12754	0	3.76121	0.440443	0	0.575864	0.781405	1.07189	1.70832
F59D6.3	36.0359	49.1778	28.4444	2.12754	1.33573	0	0.660664	1.06086	0.575864	0	0	3.41663
F59D6.2	2.40239	1.32913	2.03174	0	1.33573	0	0.220221	0.530428	0	0	0	0
F59D6.4	0	0	0	0	0	0	0	0	0	0.781405	0	0.854158
F59D6.5	0	0	0	0	0	0	0	0	0	0.781405	0	0.854158
F59D6.6	0	0	0	0	0	1.88061	0	0.530428	0	0	0	0
F59D6.7	0	0	0	8.51014	6.67865	3.76121	0.440443	1.06086	0.575864	3.90702	2.14379	1.70832
F59D6.8b	98.4982	39.8739	152.381	4.25507	2.67146	3.76121	4.40443	6.36513	2.87932	6.25124	2.14379	2.56248
F59D6.8a	0	0	0	0	0	0	0	0	0	0	0	0
F59D6.9b	132.132	83.7352	152.381	11.7014	2.67146	0.940303	3.0831	9.01727	5.75864	2.34421	18.2222	4.27079
F59D6.9a	0	1.32913	0	0	0	0	0	1.06086	0.575864	0	0	0
F59D6.10	0	0	0	0	0	0	0	0	0	0	0	0
F59D6.11	0	0	0	0	0	0	0	0	0	0	0	0
F59D6.1	2.40239	0	0	46.8058	41.4076	42.3136	1.76177	3.18257	5.75864	21.8793	21.4379	21.354
C50H11.8	0	0	4.06348	1.06377	1.33573	1.88061	0	0	0	0	3.21568	1.70832
C50H11.19a	70.8706	57.1526	104.635	0	0	0	4.40443	3.71299	1.43966	0	0	1.70832
C50H11.19b	875.673	651.273	882.792	8.51014	0	3.76121	15.4155	21.2171	18.1397	0.781405	0	0
C50H11.9	0	0	0	0	0	0	0	0	0	0	0	0
C50H11.10	0	0	0	0	0	0.940303	0.440443	0	0	0.781405	1.07189	0.854158
C50H11.11	0	0	0	1.06377	0	1.88061	0.110111	0.530428	0	0	0	0
C50H11.7	4.80479	0	4.06348	12.7652	9.35011	15.0448	6.1662	2.65214	10.9414	11.7211	8.57514	6.83327
C50H11.12	0	0	0	0	0	1.88061	0	0	0	0	0	0.854158
C50H11.13	2.40239	2.65826	0	0	5.34292	4.70151	0	0	0	14.8467	8.57514	1.70832
C50H11.18	0	0	0	0	0	0	0	0.530428	0	0	0	0
C50H11.6	0	0	0	0	0	0	0	0	0	0	2.14379	0
C50H11.5	0	0	0	0	1.33573	0	0	0	0	0	0	0
C50H11.14	0	0	0	0	0	0	0	0	0	0	0	0
C50H11.4	2.40239	0	0	0	0	0	0	0	0.575864	0	0	0
C50H11.3	0	0	0	0	1.33573	0.940303	0	0	0	1.56281	0	1.70832
C50H11.2	0	0	0	1.59565	1.33573	0	0	0.530428	1.15173	0.390702	0.535946	1.28124
C50H11.1	12.012	18.6078	6.09523	0	1.33573	0.940303	1.32133	0.530428	2.30346	0.781405	2.14379	1.70832
C50H11.15	28.8287	10.633	14.2222	142.545	146.93	104.374	1.76177	1.59128	3.45518	22.6607	37.5162	15.3749
C50H11.16	0	0	0	0	0	0.940303	0	0	0.575864	0	0	0
C50H11.17	0	0	0	0	0	0	0	0	0	0	0	0
Y73C8C.4	0	0	0	0	1.33573	0	0.220221	2.65214	1.15173	3.12562	1.07189	0.854158
Y73C8C.5	0	0	0	0	0	0	0	0	0	0	1.07189	0
Y73C8C.11	0	0	0	0	0	0	0	0.530428	0.575864	3.12562	0	0.854158
Y73C8C.6	14.4144	6.64565	6.09523	37.2319	33.3933	30.0897	1.76177	1.06086	5.75864	16.4095	12.8627	8.54158
Y73C8C.7	0	3.98739	4.06348	11.7014	5.34292	8.46272	0.440443	1.06086	1.72759	21.8793	23.5816	21.354
Y73C8C.8	3.60359	1.99369	3.04761	52.6565	58.1043	55.4779	3.74376	3.97821	3.45518	21.4886	15.0065	20.9269
Y73C8C.3	106.907	84.3997	120.889	1020.69	870.228	907.392	35.4556	29.4387	30.5208	325.455	293.699	294.258
Y73C8C.2	21.6216	11.9622	6.09523	38.2956	37.4004	31.9703	1.32133	0.530428	1.72759	34.3818	25.7254	31.6039
Y73C8C.9	0	0	0	0	0	0	0	0	0	0	0	0
Y73C8C.1	0	0	0	1.06377	0	0.940303	0	0	0	0.781405	2.14379	0
Y73C8C.12	0	0	0	0	0	0	0	0	0	0	0	0
Y73C8C.10	7.20718	0	4.06348	0	0	0.940303	0.880885	0	0	0.781405	1.07189	0
F02C9.3	0	3.98739	6.09523	17.0203	9.35011	7.05227	0.880885	1.32607	1.43966	5.86054	8.57514	2.56248
F02C9.2	4.80479	18.6078	16.2539	5.31884	4.67506	1.88061	3.0831	7.95642	3.45518	5.46983	3.21568	10.2499
F02C9.4	0	0	0	3.1913	13.3573	8.46272	10.1302	17.5041	13.8207	21.0979	25.7254	11.9582
F02C9.1	0	2.65826	0	24.4667	29.3861	22.5673	18.0581	29.704	9.21382	18.7537	18.2222	19.6456
C36C5.6	0	0	0	0	0	0	2.64266	1.59128	0.575864	1.56281	0	0.854158
C36C5.7	0	0	0	2.12754	0	0.940303	0	0.530428	0	0.781405	0	0
C36C5.8	4.80479	3.98739	4.06348	25.5304	22.7074	29.1494	0.440443	1.59128	0.575864	6.25124	5.35946	2.56248
C36C5.9	0	3.98739	0	1.06377	4.00719	8.46272	3.0831	3.18257	1.15173	2.34421	0	0
C36C5.10	0	0	0	0	0	0	0	0	0.575864	0	0	0
C36C5.11	0	0	0	0	0	0	0	0	0	0.781405	0	0
C36C5.5	0	0	0	1.06377	1.33573	0	3.0831	4.24342	5.18277	2.34421	1.07189	0.854158
C36C5.12	0	0	0	0	1.33573	0	0	0	0	0	0	0
C36C5.14	0	0	0	0	0	0	0	0	0	0	0	0
C36C5.4b	0	0	0	0	1.33573	0	0.440443	0	0	0.781405	0	0
C36C5.4a	0	0	0	0	0	0	0	0	0	0	0	0
C36C5.15	0	0	0	0	0	0	0	0	0	0	0	0
C36C5.3	0	1.32913	2.03174	0	0	0	0	0	0	0.195351	0	0
C36C5.2	0	0	0	0	0	0	0	0	0.575864	0	1.07189	0
C36C5.1	0	0	0	1.06377	0	0	0	0	0	0	0	0.854158
Y73C8B.8	0.408407	0.0797478	0	1.06377	0	0.0940303	0.0220221	0.0848685	0	1.17211	0	1.75957
Y73C8B.4	81.6814	83.7352	62.984	694.64	617.107	635.645	62.9833	55.1645	54.1312	400.861	453.411	368.996
Y73C8B.3	26.4263	34.5574	58.9205	11.1696	10.6858	7.83272	9.68974	14.2314	3.45518	22.6607	8.57514	17.9373
Y73C8B.2	0	0	8.12697	5.85072	8.68225	11.5939	4.40443	4.15325	5.18277	7.03264	6.43136	15.3749
Y73C8B.9	0	0	0	0	0	0	0	0	0	0	0	0
Y73C8B.1	0	0	1.01587	5.85072	2.67146	5.17166	2.42243	2.65214	4.31898	8.98615	7.50325	5.12495
Y73C8B.5b	0	0	0	0	0	0	0	0	0	0	2.14379	0
Y73C8B.5a	0	0	0	0	0	0	0	0	0	0	0	0
K08D9.4	2.40239	1.32913	1.01587	0.531884	0	0.470151	0.660664	0	0.287932	0.390702	0	0
Y73C8B.7	0	0	0	0	0	0	0	0	0	0	0	0
Y73C8B.6	0	0	0	0	0	0	0	0	0	0	0	0
K08D9.8	0	0	0	1.13823	0.0267146	0.0188061	0.0704708	0.0212171	0.0115173	0.781405	0.0214379	0
K08D9.7	0	0	0	0	0	0	0	0	0	0	0	0
K08D9.3	16.8168	31.8991	16.2539	204.243	277.832	320.643	184.545	151.172	182.549	202.384	259.398	218.665
K08D9.5	14.4144	5.31652	6.09523	1.06377	1.33573	1.88061	0.440443	0	0	1.56281	2.14379	0.854158
K08D9.2	0	0	0	0	0	0	0	0	0	0.781405	0	0
K08D9.6	0	0	0	0	0	0	0	0.530428	0	0.781405	0	1.70832
K08D9.9	0	0	0	0	0	0	0	0	0	4.68843	3.21568	7.68743
Y73C8A.1	0	0	2.03174	1.06377	1.33573	0.940303	0.440443	0	0	0.781405	1.07189	0
T28A11.12	0	0	0	1.06377	0	0.940303	0	0	0	2.34421	0	0
T28A11.11	0	0	0	0	0	0	0	0	0	0.781405	1.07189	0
T28A11.10	0	0	0	0	1.33573	0	0	0	0	0	0	0
T28A11.24	0	0	0	0	0	0	0	0	0	0	0	0
T28A11.9	0	2.65826	0	1.06377	0	0	0	0.530428	0	1.56281	4.28757	0.854158
T28A11.13	26.4263	13.2913	6.09523	0	0	0.940303	0.880885	1.06086	3.45518	0	3.21568	1.13603
T28A11.8	0	0	0	1.06377	0	0	0.440443	0	0.575864	0	0	0
T28A11.15	0	0	0	11.7014	6.67865	4.70151	1.32133	1.06086	0.863796	2.34421	4.28757	0
T28A11.22	0	1.32913	2.03174	39.3594	42.7434	57.3585	1.76177	0.530428	0.575864	29.6934	20.366	27.3331
T28A11.16	0	0	0	0	0	0	0	0	0	0	0	0.854158
T28A11.7	0	0	0.670475	0.351043	0	0	0.145346	0	0.385829	0.195351	0	0.854158
T28A11.6	0	0	0	0.351043	0	0.3103	0	0.355387	0	1.03927	0.353725	0
T28A11.17	0	0	0	1.06377	0.894939	0.940303	0	1.06086	0	2.73492	2.14379	2.77602
T28A11.18	0	0	3.04761	0.531884	0	1.41045	1.10111	1.06086	0.863796	1.17211	0	1.28124
T28A11.19	0	0	0	1.06377	0	0	0	0	0	0	0	0
T28A11.5	0	0	0	0	0	0	0	0	0	0	0	0
T28A11.20	0	0	0	0	0	0	0.440443	0.530428	0.575864	1.17211	0	0
T28A11.4	0	6.64565	0	0	0	0	0	0	0	1.95351	1.07189	0
T28A11.23	0	0	0	0	0	0	0	0	0	0	0	0
T28A11.3	0	0	0	1.06377	0	0.470151	0	0	0	0	0.535946	1.28124
T28A11.21	37.2371	30.57	50.7935	126.588	106.858	93.5601	7.04708	7.16078	9.50175	31.2562	35.9084	40.5725
T28A11.2a	0	0	0	0	1.33573	0.940303	2.86288	0	0.575864	2.34421	1.07189	0.854158
T28A11.2b	0	0	0	0	0	0	0	0	0	0	0	0
T28A11.1	0	0	0	0	1.33573	1.12836	0	0	0	0	0.535946	0
F35F10.5	0	0	0	4.25507	0	0	0	0	0	0	1.07189	0
F35F10.7	0	0	1.01587	0.531884	4.67506	2.35076	1.54155	0.795642	2.87932	3.12562	1.07189	4.69787
F35F10.6.1	0	0	0	0	0	0	0	0	0	0	0	0
F35F10.6.2	0	0	0	0	0	0	0	0	0	0	0	0
F35F10.4	3.5075	1.40888	2.62095	7.4251	1.44259	9.20556	2.5898	2.23841	3.54732	4.70406	2.44392	3.79246
F35F10.15	0	0	0	0	0	0	0	0	0	0	0	0
F35F10.8	0	0	0	1.06377	0.667865	3.76121	1.54155	1.06086	1.15173	4.68843	4.82352	6.83327
F35F10.9	0	2.65826	0.670475	6.73365	5.34292	2.35076	3.44867	5.83471	4.99274	2.93027	13.3987	1.28124
F35F10.10	0	0	0	0	1.33573	0	0	0	0	2.73492	3.93385	2.1354
F35F10.16b	0	0	0	0	0	0	0	0	0	0	0	0
F35F10.2	0	0	0	0	0	0	0.440443	0	0	1.56281	0	0.854158
F35F10.11	0	3.98739	14.2222	111.876	83.0424	94.8107	7.81786	7.99885	6.04657	42.3287	49.0391	35.0205
F35F10.12.1	0	0	0	0	0	0	0	0	0	0	0	0
F35F10.12.2	0	0	0	0	0	0	0	0	0	0	0	0
F35F10.1	14.4144	5.31652	2.03174	31.913	27.3825	28.2091	1.76177	3.18257	0.575864	10.9397	9.11109	7.68743
F35F10.13	0	0	0	1.06377	0	0.470151	0.660664	0.530428	0	1.56281	2.14379	4.27079
F35F10.14	0	0	0	0	1.33573	0	0	0	0	0	0	0
C17B7.14	0	0	0	0	0	0	0	0	0.575864	0	0	0
C17B7.8a	0	0	0	0	0	0	0	0	0	0	0	0
C17B7.8b	0	0	0	0	0	0	0	0	0	0	0	0
C17B7.9	0	0	3.04761	0.531884	0	0.470151	1.10111	1.59128	1.43966	1.17211	1.07189	2.1354
C17B7.5	2.40239	0	0	0	0	0.940303	0.880885	2.65214	0	0.781405	6.07763	0.854158
C17B7.4	0	0	0	1.06377	0	0	1.32133	0	0	0	1.07189	0
C17B7.10	0	0	2.03174	1.06377	0	0	0	0.530428	0	1.17211	2.14379	0
C17B7.3a	0	0	0	0	1.33573	0.470151	0	0	0	0	2.67973	1.28124
C17B7.3b	0	0	0	0	0	0	0	0	0	0.390702	0	0
C17B7.11	18.018	21.2661	28.4444	110.632	108.194	102.023	9.24929	13.5259	14.6845	43.7587	49.843	49.9683
C17B7.2	0	0	1.01587	3.1913	3.33933	6.11197	1.32133	0	1.72759	1.56281	0.535946	2.98955
C17B7.1	0	0	0	0	1.33573	0.940303	0	0	0	2.34421	0.535946	0
C17B7.12	0	0	0	0	0	0.940303	0	0	0	0	1.07189	0
C04E12.6	0	0	0	0	0	0.940303	0.220221	0	0	0.390702	0	0
C04E12.7	0	2.65826	0	36.1681	24.0431	12.2239	1.32133	0	2.30346	7.81405	10.7189	6.83327
C04E12.5	2.40239	0	4.06348	0	0	1.41045	0.295097	0.705469	0.477967	0.390702	0	0
C04E12.4	0	0	4.06348	0	0	0.940303	0.295097	0.175041	0.190035	5.07913	0.535946	1.28124
C04E12.2	0	0.664565	0	0.531884	0	0	0	0	0	2.73492	0	0
C04E12.8	0	0	0	0	0	0	0	0	0	0	0	0
C04E12.9	0	1.32913	0.670475	1.41481	0	0.470151	1.46667	0	1.53756	1.36746	1.60784	0.427079
C04E12.10	0	0	0	0	0	0	0	0	0	0.390702	0.718168	0
C04E12.13b	0	0	0	0	0	0	0	0	0	0	0	0
C04E12.1	0	0	0	0	0	0	0	0	0	0	0	0
C04E12.11	16.8168	9.30391	6.09523	50.529	71.6886	49.836	3.19321	4.55107	4.31898	25.2628	25.0073	20.3546
C04E12.12	3.60359	2.65826	2.03174	6.99959	6.90573	5.17166	2.20221	0.970683	3.06935	7.68121	4.6413	3.84371
T20D4.13	0	2.65826	0	1.06377	2.0036	0.940303	0.440443	1.06086	0.575864	1.56281	0.535946	0.854158
T20D4.15	3.60359	3.98739	3.04761	11.1696	6.01079	6.11197	1.98199	0.795642	0.575864	3.90702	4.82352	9.82282
T20D4.17	0	0	0	0	0	0	1.32133	0.530428	0	0.781405	0	0
T20D4.12	2.40239	0	2.03174	26.5942	20.036	10.3433	4.62465	3.71299	2.87932	14.0653	12.8627	14.9478
T20D4.11	0	1.32913	4.06348	0	0	0	0	0	0	0	2.14379	0
T20D4.10	0	0	0	1.06377	0	0	0.220221	0	0.575864	0	1.07189	0.427079
T20D4.20	0	0	0	0	0	0	0	0	0	0	0	0
T20D4.9	0	0	0	0	0.440791	1.88061	0	0	0	0	3.21568	0.572286
T20D4.8	0	0	0	0	0	0	0	0	0	0.257864	0	0.427079
T20D4.7	0	0	0	0	0	0	0.880885	0	0	0.781405	1.07189	1.13603
T20D4.6	43.2431	34.5574	65.0157	512.917	459.718	454.796	44.5948	32.929	44.6295	216.449	256.45	188.342
T20D4.5	0	0	2.03174	0.351043	2.67146	1.2506	0	0.355387	0	3.77418	0.353725	0
T20D4.4	0	0	0	0.531884	0	0	0	0	0	0	0	0
T20D4.3	0	0	4.06348	0.882927	0	0.3103	0	0.355387	0.575864	0.648566	0.353725	0.854158
T20D4.18	1.2012	0.664565	1.01587	3.1913	0	1.88061	0.660664	0.795642	0	0.781405	0	0
T20D4.2	0	0	6.09523	1.06377	0	1.41045	0	0	0	0.390702	0	0.427079
T20D4.1	0	0	0	6.38261	5.34292	0	0	0	0	3.51632	1.07189	3.84371
T20D4.19	0	0	0	5.31884	4.00719	5.64182	0	0.530428	0	0.781405	0	2.56248
T20C4.1	0	0	0	19.1478	14.693	9.40303	1.76177	1.06086	1.15173	2.34421	5.35946	4.27079
F27E11.3a	0	0	2.03174	20.2116	17.3645	21.627	0.880885	0	1.72759	26.5678	30.013	23.0623
F27E11.3b	0	0	0	0	0	0	0	0	0	0	0	0
F27E11.5	0	0	0	0	0	0	0	0	0	0	0	0
F27E11.6	0	7.97478	2.03174	1.06377	0	3.76121	1.32133	1.59128	1.72759	2.34421	0	0
F27E11.t1	120	112.644	141.125	102.015	78.5944	68.2095	122.333	122.205	126.984	145.802	157.268	140.586
F27E11.2a.2	0	0	0	0	0	0	0	0	0	0	0	0
F27E11.2a.3	0	0	0	0	0	0	0	0	0	0	0	0
F27E11.2b.2	0	0	0	0	0	0	0	0	0	0	0	0
F27E11.2a.1	0	0	0	0	0	0	0	0	0	0	0	0
F27E11.2b.1	0	0	0	0	0	0	0	0	0	0	0	0
F27E11.4	0	0	0	0	0	0	0.440443	0.530428	0	0	0	0
F27E11.1	2.40239	0	0	0	0	0	0.440443	0	1.15173	1.56281	0	0
C02A12.1	0	1.32913	0	0	1.33573	0	0	0	0.575864	0	1.07189	0
C02A12.2	0	0	0	0	0	0	0	0	0	0	0	0
C02A12.8	0	0	0	0	0	0	0	0	0	0	0	0
C02A12.9	0	0	0	0	1.33573	0	0	0	0.575864	4.68843	1.07189	1.70832
C02A12.3	0	3.98739	2.03174	0	0	0	0	0.530428	1.15173	0.781405	0	0
C02A12.4	2.40239	7.97478	10.1587	0	2.67146	0	0.440443	1.06086	0.575864	117.601	132.915	160.582
C02A12.10	2.40239	1.32913	0	7.44637	12.0216	10.3433	1.32133	0.530428	0	2.34421	6.43136	4.27079
C02A12.5	0	0	0	0	0	0	0	0	0	0	0	0
C02A12.6	7.20718	0	0	4.25507	2.67146	0	10.1302	7.16078	4.03105	22.6607	6.43136	12.8124
C07G3.7	4.80479	1.32913	4.06348	2.12754	1.33573	1.88061	4.84487	5.03906	5.18277	6.25124	8.57514	11.9582
C07G3.8a.1	0	0	0	0	0	0	0	0	0	0	0	0
C07G3.8a.2	0	0	0	0	0	0	0	0	0	0	0	0
C07G3.8b	28.8287	11.9622	25.3968	12.7652	4.00719	5.64182	2.64266	8.22163	8.06209	3.51632	3.21568	1.70832
C07G3.10	64.8647	51.8361	67.0475	44.6782	40.0719	32.9106	4.40443	5.83471	6.91037	7.81405	8.57514	9.39574
C07G3.9.1	0	0	0	0	0	0	0	0	0	0	0	0
C07G3.9.2	16.8168	10.7792	16.2539	21.2754	24.0431	27.3722	5.74778	8.48685	4.03105	18.8006	11.9087	26.5729
C07G3.6	0	0	2.03174	3.1913	0	2.35076	0.880885	0	0.575864	3.90702	2.14379	3.41663
C07G3.5	1.2012	1.99369	0	1.59565	0.667865	2.19091	0.145346	0.265214	0.575864	1.17211	0	0
C07G3.4	0	1.99369	0	1.06377	2.0036	2.19091	7.19243	6.09992	7.48623	1.56281	2.14379	2.1354
C07G3.12	0	0	0	0	0	0	0	0	0	0	0	0
C07G3.3	9.60958	0	6.09523	157.438	120.884	102.803	8.29353	5.56949	8.06209	46.1029	38.5881	43.9892
C07G3.13	0	0	0	0	0	0	0	0	0	0	0	0
C07G3.11	4.80479	5.31652	0	0	0	0.940303	0	0	0	0	1.07189	0
C07G3.2	0	3.98739	2.03174	1.06377	0	0.940303	1.32133	1.06086	0.575864	5.46983	5.35946	1.70832
T24A6.7	0	0	0	0	0.667865	0	2.64266	2.12171	0.575864	11.7211	7.50325	7.68743
T24A6.6	0	0	0	0	0	0	0	0	0	0	0	0.854158
T24A6.5	4.80479	0	0	0	0	0	0	0	0.575864	0.781405	0	0.854158
T24A6.8	0	7.31021	4.06348	171.798	160.956	164.083	21.1412	11.6694	22.4587	50.7913	73.4246	58.9369
T24A6.9	0	0	0	0	2.0036	0	1.76177	0	0.575864	0	4.82352	0.854158
T24A6.10	0	0	0	0	0	0	0.440443	0	0	0	1.07189	0
T24A6.22	0	0	0	0	0	0	0	0	0	0	0	0
T24A6.11	0	0	0	0	0	0	0	0	0	0.781405	0	0
T24A6.12	0	0	0	0	0	0	0	1.06086	0	0	0	0
T24A6.13	0	0	0	0	0	0	0.440443	0	0	1.56281	0	0
T24A6.14	2.40239	0	0	0	0.0801438	0.940303	0	0.530428	0	0	0.60026	0.427079
T24A6.4	0	0	0	0	0	0	0	0	0	0	0	0
T24A6.15	2.40239	0.664565	2.03174	0	0	0	0.660664	0.265214	0	0	0.889671	0
T24A6.20	470.869	324.308	503.872	3751.91	3728.02	4102.54	804.248	692.208	814.847	2466.89	2669.01	2594.08
T24A6.18	2.40239	0	0	0	0	1.88061	1.32133	0	2.30346	3.90702	0	0.854158
T24A6.3	24.0239	35.2219	38.6031	5.31884	10.6858	10.3433	5.94597	5.56949	7.48623	3.12562	4.10535	5.97911
T24A6.19	33.6335	19.9369	33.1783	12.0525	21.8125	5.64182	9.54439	7.95642	4.99274	5.46983	4.6413	5.40682
T24A6.23	0	0	0	0	0	0	0	0	0	0	0	0
T24A6.2	31.1831	41.4954	37.6075	17.382	13.0902	13.2677	10.7028	9.7917	10.6304	17.8395	20.5375	16.1692
T24A6.1	70.0778	75.0559	81.5744	60.6135	51.6794	51.585	33.8216	39.432	35.669	51.5805	52.9193	45.5352
T24A6.21	66.0658	56.488	71.7814	30.1365	25.8197	24.4479	112.168	135.524	130.819	86.7359	115.046	85.2706
T24A6.16	583.782	737.002	684.697	309.556	263.807	267.986	190.932	171.859	204.432	189.491	181.686	181.936
T24A6.17	170.834	160.944	175.075	535.724	531.768	585.517	137.779	129.345	137.758	545.42	639.288	597.945
F40C5.2	170.834	160.944	175.075	535.724	531.768	585.517	137.779	129.345	137.758	545.42	639.288	597.945
F40C5.1	578.977	711.749	654.221	309.556	249.114	277.389	185.647	164.963	210.766	191.835	168.823	177.665
F40C5.3	126.126	106.995	130.702	86.5162	69.8988	70.5227	255.311	264.418	266.723	168.002	194.731	183.499
T22F3.3a	0	2.65826	2.03174	1.06377	0	0	0.880885	0.530428	0	0	2.14379	0.854158
T22F3.3b.2	0	0	0	0	0	0	0	0	0	0	0	0
T22F3.3b.3	0	0	0	0	0	0	0	0	0	0	0	0
T22F3.3b.1	0	0	0	0	0	0	0	0	0	0	0	0
T22F3.t4	298.065	156.027	338.529	34.4767	38.0149	23.2161	21.5068	19.6046	32.9567	1371	195.567	117.951
T22F3.t1	308.131	165.942	343.649	35.7958	38.1217	25.1249	25.8187	22.3045	37.4139	1377.51	195.331	120.283
T22F3.4	97.297	100.349	71.111	757.934	680.555	787.503	225.727	222.514	218.54	613.012	489.319	622.254
T22F3.2a	0	0	0	1.06377	1.33573	0	0.880885	1.59128	0	1.56281	3.21568	0.854158
T22F3.2b	0	0	0	0	0	0	0	0	0	0	0	0
T22F3.t3	305.825	157.768	341.069	33.6895	35.0896	22.5202	20.7757	18.6605	34.3272	1369.04	191.065	106.855
T22F3.t2	308.131	165.942	343.649	35.7958	38.1217	25.1249	25.8187	22.3045	37.4139	1377.51	195.331	120.283
T22F3.12	4367.55	4072.45	4083.8	2384.97	2415	2689.27	1412.06	1392.9	1398.77	2478.62	2590.76	2481.33
T22F3.14	3.3153	0.956973	3.10857	3.22322	0.667865	1.40105	1.06147	0.307648	0.696795	0.757963	1.70431	0.931033
T22F3.5	186.186	228.61	222.476	117.014	113.537	94.9706	35.2354	29.1735	38.5829	110.959	92.7187	99.0824
T22F3.6	39.6395	49.1778	21.3333	14.8927	16.6966	16.9254	3.0831	3.71299	4.60691	8.59545	8.0392	6.83327
T22F3.7	14.4144	8.63934	6.09523	20.2116	5.34292	13.1642	0.440443	0.530428	0	4.68843	5.35946	3.41663
T22F3.8	0	1.99369	0	0	0	0	0.440443	0	0	0.781405	1.07189	0
T22F3.10	0	0	0	0	0	0.940303	0	0.530428	1.15173	0.781405	0	0
T22F3.13	0	0	0	0	0	0	0	0	0	0	0	0
T22F3.11a	0	0	2.03174	0	0	0	0	0	0	0	0	0
T22F3.11b	0	0	0	0	0	0	0	0	0	0	0	0
F59B1.3	0	0	0	0	0	0	0	0	0	0	0	0
F59B1.5	0	0	0	0	0	0	0	0	0	0.781405	0	0
F59B1.4	0	0	0	0	1.33573	2.82091	3.96398	2.12171	0.575864	7.81405	0	2.56248
F59B1.11	0	0	0	0	0	0	0	0	0	0	0	0
F59B1.6	0	0	4.06348	0	0	0	1.32133	0.530428	0	0	0	0
F59B1.2	60.0599	55.8234	65.0157	6.38261	2.67146	1.88061	0.440443	3.71299	2.30346	7.03264	6.43136	11.9582
F59B1.7	0	1.32913	2.03174	6.38261	1.33573	0	0.440443	2.65214	0	6.25124	4.28757	5.97911
F59B1.8	0	1.32913	0	13.829	6.67865	8.46272	1.76177	1.06086	0.575864	20.3165	15.0065	11.9582
F59B1.10	2.40239	0	4.06348	38.2956	28.0503	20.6867	2.20221	4.24342	7.48623	17.9723	13.9346	14.5207
F59B1.1	0	0	0	0	0	0	0	0	0	0	0	0
F59B1.9	0	2.65826	2.03174	4.25507	5.34292	5.64182	0	0	1.15173	6.25124	6.43136	11.9582
Y39H10B.1	0	0	0	0	0	0.940303	0.440443	0	0	0	0	0
Y39H10B.2a	0	0	0	0	0	1.88061	0.880885	0	0	5.46983	3.21568	0.854158
Y39H10B.2b	0	1.32913	0	1.06377	0	0	0	0	0	0	1.07189	0.854158
Y39H10B.3.1	0	0	0	0	0	0	0	0	0	0	0	0
Y39H10B.3.2	0	0	0	0	0	0	0	0	0	0	0	0
W08A12.4	19.2192	19.9369	26.4126	0	0	0	4.40443	4.24342	5.75864	10.9397	8.57514	8.54158
W08A12.3	26.4263	25.2535	26.4126	15.9565	20.036	11.2836	13.6537	11.139	12.0931	12.5025	21.4379	22.2081
W08A12.2	1366.96	1572.36	926.474	989.304	681.222	1096.39	440.002	466.246	349.549	918.541	697.802	1228.28
W08A12.1b.2	4.80479	1.32913	0	5.31884	2.67146	0.940303	2.64266	1.06086	0.575864	7.81405	7.50325	5.12495
W08A12.1b.1	0	0	0	0	0	0	0	0	0	0	0	0
W08A12.1c	0	0	0	0	0	0	0	0	0	0	0	0
W08A12.1a	0	0	0	0	0	0	0	0	0	0	0	0
W08A12.1d	0	0	0	0	0	0	0	0	0	0	0	0
T27C4.4a	0	0	2.03174	0	0	2.82091	0.880885	1.06086	0.575864	1.56281	0	1.70832
T27C4.4b	0	0	0	0	0	0	0	0	0	0	0	0
T27C4.4c	0	0	0	0	0	0	0	0	0	0	0	0
T27C4.4d	0	0	0	0	0	0	0	0	0	0	0	0
T27C4.7	0	0	0	0	0	0	0.0176177	0	0	0	0	0
T27C4.1.2	0	0	0	0	0	0	0	0	0	0	0	0
T27C4.1.1	0	0	0	2.12754	1.3758	2.82091	0.528531	0.33417	2.68928	2.68022	0	1.70832
T27C4.6	0	0	2.03174	0	0	0	0.880885	0	0.0978969	0	0	0
T27C4.3	0	0	0	0	0	0	0	0	0	0.781405	0	0
T27C4.2	9.70567	1.38229	6.33903	12.978	10.6858	9.47825	8.01605	9.08092	10.4116	14.9092	23.7103	8.54158
T27C4.5	240.624	280.42	198.562	276.814	243.049	289.914	120.827	112.817	100.523	231.124	225.172	246.843
Y39H10A.4	4.80479	1.32913	2.03174	3.1913	0	1.88061	4.40443	1.59128	2.87932	3.90702	3.21568	1.70832
Y39H10A.9	0	0	0	0	0	0	0	0	0	0	0	0
Y39H10A.5	0	0	0	0	0	0.470151	0	0	0.575864	0.781405	0	0
Y39H10A.3a	0	0	0	4.25507	1.33573	0	0.880885	0.530428	0.575864	9.37686	1.07189	0.854158
Y39H10A.3b	0	0	0	0	0	0	0	0	0	0	0	0
Y39H10A.6	172.972	184.749	174.12	190.946	176.984	144.525	311.714	322.765	351.87	300.395	343.756	339.955
Y39H10A.7a.2	0	0	0	0	0	0	0	0	0	0	0	0
Y39H10A.7b.2	0	0	0	0	0	0	0	0	0	0	0	0
Y39H10A.7a.1	0	0	0	0	0	0	0	0	0	0	0	0
Y39H10A.7b.1	0	0	0	0	0	0	0	0	0	0	0	0
Y39H10A.2	57.6575	58.4817	32.5079	167.012	195.017	169.254	183.224	173.98	248.197	414.926	363.372	461.246
Y39H10A.8	0	2.65826	0	0	0	0	0.880885	0	0.575864	0	0	0
Y39H10A.1	7.20718	7.97478	6.09523	1.06377	0	2.82091	2.20221	0	0	2.34421	0	1.70832
R08E5.4	0	1.32913	0	1.06377	0	0.940303	0	1.06086	0	2.34421	1.07189	0
R08E5.1.1	0	0	0	0	0	0	0	0	0	0	0	0
R08E5.1.2	0	0	0	0	0	0	0	0	0	0	0	0
R08E5.3	0.720718	2.19306	6.4203	13.9992	3.11225	5.01181	1.38299	1.12451	2.47621	11.7133	1.74719	0.145207
R08E5.2a	0	0	0	0	0	0	0	0	0	0	0	0
R08E5.2b.1	0	0	0	0	0	0	0	0	0	0	0	0
R08E5.2b.2	0	0	0	0	0	0	0	0	0	0	0	0
R08E5.2b.3	0	0	0	0	0	0	0	0	0	0	0	0
R08E5.2b.4	0	0	0	0	0	0	0	0	0	0	0	0
R08E5.2c	0	0	0	0	0	0	0	0	0	0	0	0
R08F11.1	2.40239	11.9622	8.12697	86.1652	76.1366	81.8063	40.5207	38.7212	34.5518	89.8615	60.026	86.27
R08F11.7	0	0	0	0	0	0	0	0	0	0	0	0
R08F11.6	0	0	0	0	0	0	0.440443	0	0.575864	4.29773	0	1.70832
R08F11.2	2.40239	0	4.06348	0	0	0	0	2.12171	0	0	1.07189	2.56248
R08F11.3	16.8168	3.98739	6.09523	6.38261	5.34292	9.40303	1.76177	2.12171	0.575864	56.2611	63.2417	80.2909
R08F11.4	4.80479	2.65826	0	1.06377	0	0	0.440443	0	0	0.781405	1.07189	1.70832
R08F11.5	0	0	4.06348	1.06377	0	0	0.440443	0	0	0	0	0
H10D18.3	19.2192	7.97478	6.09523	0	0	0	4.84487	3.18257	3.45518	0	0	0.854158
H10D18.4	194.594	208.447	258.377	0	0	0.940303	2.20221	3.71299	0	0	0	0
H10D18.2	393.993	494.21	590.566	1.06377	1.33573	1.88061	3.96398	2.65214	5.18277	0	0.535946	0
H10D18.5	14.4144	6.64565	8.12697	0	0	0.940303	0	0.530428	0.575864	1.56281	0	0
H10D18.1	0	2.65826	0	0	0	0	0	0	0	0	1.07189	0
H10D18.6	0	0	0	1.06377	2.67146	0.940303	1.32133	1.06086	1.15173	1.95351	1.07189	0
F47C10.6	2.40239	2.65826	0	0	0	0	1.76177	1.06086	4.03105	3.90702	5.35946	0.854158
F47C10.1	0	0	0	5.31884	2.67146	4.70151	6.60664	7.95642	5.75864	3.90702	3.21568	2.56248
F47C10.2	0	5.31652	4.06348	0	2.67146	1.88061	0	0	0	0	4.28757	0.854158
F47C10.3	0	0	0	7.44637	12.9165	8.77302	0.440443	0.530428	1.72759	0.257864	8.07135	11.1639
F47C10.7	2.40239	3.98739	5.07935	18.6159	14.9201	16.2954	29.8752	29.704	30.135	77.6169	68.0973	64.5488
F47C10.8	0	0	0	0	0.894939	1.2506	0	0	0	1.03927	0.568103	0.91395
F47C10.4	0	0	0	0	0	0	0	0	0	0	0	1.70832
C17E7.5	0	2.65826	0	0	0	0	0	0	0	0.781405	0	0.854158
C17E7.6	0	0	0	5.31884	2.67146	5.64182	0	0.530428	1.15173	2.34421	1.07189	1.70832
C17E7.7	0	0	0	1.06377	0	0	0.440443	0.530428	0.575864	0	0	0
C17E7.8b	0	0	0	0	0	0	0	0	0	0	0	0
C17E7.8a	0	0	0	60.6348	41.4076	51.7166	0	0	0	0.781405	0	0.854158
C17E7.15	0	0	0	0	0	0	0	0	0	0	0	0
C17E7.14	0	0	0	0	0	0	0	0	0	0	0	0
C17E7.13	2.40239	0	0	36.1681	25.3789	24.4479	1.76177	2.12171	4.03105	3.90702	3.21568	8.54158
C17E7.9a	0	0.664565	0.406348	0.18084	3.11225	1.2506	0.735539	0.440255	0	0.914243	0.535946	0
C17E7.9b	0	0	0	0	0	0	0	0	0	0	0	0
C17E7.12	9.60958	3.98739	4.06348	28.7217	33.3933	19.7464	29.0692	20.6867	32.2484	33.6004	19.2941	18.7915
C17E7.4	12.012	11.9622	16.2539	27.658	16.0288	24.4479	12.7728	13.2607	16.1242	18.7537	19.2941	17.0832
C17E7.3	31.2311	19.9369	24.3809	38.2956	17.3645	63.0003	3.0831	3.71299	2.30346	10.9397	4.28757	10.2499
C17E7.10	0	0	2.03174	8.51014	9.35011	11.2836	0	0	0	0	0	0
C17E7.11	0	0	0	2.12754	1.33573	2.82091	0	0	0	0	0	2.56248
C17E7.2	0	0	0	0	0	0	0	0	0	0	0	0
C17E7.1	0	0	0	2.12754	0.894939	1.88061	0	0.530428	0.190035	1.03927	0.718168	1.13603
T20C7.2	0	0	0	0	0	0.940303	1.32133	1.59128	0.575864	0.781405	1.07189	0.854158
T20C7.1	0	0	0	0	1.33573	1.88061	0	0	0	0	0	0.854158
K07C6.11	0	0	0	3.1913	0	2.82091	0.440443	0	0.575864	1.56281	4.28757	0.854158
K07C6.10	0	0	0	0	0	0	0	0	0	0	0	0
K07C6.9	0	0	0	0	0	0	0	0	0	0.781405	0	0
K07C6.8	0	0	0	0	0	0	0.440443	0	0	0	0	0
K07C6.13	0.408407	0.837352	0.467301	0.808463	0.788081	0.601794	1.15836	0.588775	0.570105	1.06271	0.69673	0.768743
K07C6.7	0	1.32913	0	0	0	0	0.440443	0.265214	0.575864	0	0	0
K07C6.6	38.4383	19.9369	14.2222	0	0	0	0.440443	0	2.30346	1.56281	0	0
K07C6.15	1535.13	1677.36	1290.16	732.936	566.35	711.809	311.393	372.891	244.166	330.534	315.136	374.976
K07C6.5	28.8287	31.8991	20.3174	12.7652	2.67146	10.3433	0.880885	3.18257	3.45518	3.90702	4.28757	5.12495
K07C6.4	133.333	141.552	82.2855	6.38261	8.68225	1.88061	7.2673	4.24342	7.1983	23.8328	24.6535	33.7393
K07C6.16	0	0	0	0	0	0	0	0	0	0	0	0
K07C6.3	51.6515	43.1967	41.6507	2.12754	4.67506	1.88061	2.86288	5.30428	6.62243	4.29773	9.11109	2.98955
K07C6.2	0	2.65826	0	0	0	0	0	0	0	0	0	0
K07C6.17	0	0	0	0	0	0	0	0	0	0	0	0
K07C6.1	0	0	0	0	0	0	0	0.530428	0	0	0	0
T09H2.1	48.0479	73.1021	79.2379	4.25507	5.34292	0	2.20221	1.59128	2.30346	11.7211	12.8627	5.97911
T09H2.2	0	0	0	0	0	0	0	0	0	0	0	0
B0213.9	0	0	0	1.06377	1.33573	0	0	0.530428	0	0	0	0
B0213.10	31.2311	31.8991	22.3492	8.51014	8.01438	3.76121	8.80885	11.139	14.3966	11.7211	3.75162	12.8124
B0213.21	0	0	0	0	0	0	0	0	0	0	0	0
B0213.11a	12.012	2.65826	6.09523	3.1913	2.67146	0	3.0831	0.530428	0.575864	1.56281	2.14379	0
B0213.11b	14.4144	5.31652	4.06348	0	0	0	2.20221	4.77385	1.72759	0	0	0
B0213.22	2.40239	2.65826	0	0	4.00719	0	0	0.530428	0	0	0	0
B0213.20	0	0	0	0	0	0	0	0	0	0	0	0
B0213.12	6.00599	17.2787	11.1746	0.531884	2.0036	1.88061	4.40443	4.77385	1.72759	1.95351	1.60784	1.70832
B0213.23	0	0	0	0	0	0	0	0	0	0	0	0
B0213.14	36.0359	22.5952	10.1587	1.06377	0	0.940303	0.440443	2.12171	0.575864	12.5025	17.1503	14.5207
B0213.25	0	0	0	0	0	0	0	0	0	0	0	0
B0213.18	0	0	0	0	0	0	0	0	0	0	0	0
B0213.15b	0	0	0	0	0	0	0	0	0	0	0	0
B0213.15a	0	0	0	0	0	0	0	0	0	0	0	0
B0213.15c	0	0	0	0	0	0	0	0	0	0	0	0
B0213.24	0	0	0	0	0	0	0	0	0	0	0	0
B0213.16	0	9.30391	8.12697	0	0	0	0	0	0	0	2.14379	1.70832
B0213.19	0	14.6204	12.1905	3.1913	8.01438	9.40303	15.4155	16.4433	10.9414	7.03264	8.57514	6.83327
B0213.8	0	0	2.03174	2.12754	2.67146	0	0.440443	0.530428	0	0.781405	0	1.70832
B0213.7	0	0	0	1.06377	0	0	0.440443	0	1.15173	0.781405	2.14379	0
B0213.17	0	0	0	0	0	3.76121	0	0	0	0	7.50325	0
B0213.6	0	0	0	0.531884	0	0	0.440443	0.530428	0	5.07913	9.11109	2.56248
B0213.5	0	0	0	0	0	0	0.145346	0	0	0	0	0
B0213.4	0	7.97478	0	0	0	0	0.585789	0.265214	0	0.390702	3.21568	0
B0213.3	0	1.32913	0	1.06377	0	0	0	0.265214	0	0	0	0
B0213.2	7.20718	6.64565	6.09523	1.06377	0	0	0.145346	0	0	1.56281	6.43136	3.41663
K09D9.9	0	0	0	1.06377	0	0	0	0	0	0.781405	0	0
K09D9.10	0	0	0	2.12754	17.3645	11.2836	85.0054	117.225	94.4417	34.3818	26.7973	22.2081
K09D9.11	0	3.98739	0	61.6985	53.4292	49.836	190.712	183.528	157.787	120.336	109.333	107.624
K09D9.12.1	0	0	0	0	0	0	0	0	0	0	0	0
K09D9.12.2	0	0	0	0	0	0	0	0	0	0	0	0
K09D9.8	0	1.32913	0	7.44637	10.6858	3.76121	0	0	0.575864	6.25124	6.43136	7.68743
K09D9.7	0	0	0	0	0	0.940303	0	0	0	0.781405	0	0
K09D9.6	0	2.65826	0	1.06377	0	0.940303	0	0	0	0	2.14379	0.854158
K09D9.5	0	0	0	0	0	0.940303	0	0.530428	0	0	0	0
K09D9.4	0	0	0	0	0	0	0	0.530428	0	0	0	0
K09D9.13	0	0	0	0	0	0	0	0	0.575864	0	0	1.70832
K09D9.3	0	0	0	0	0	0	0.880885	0.530428	0	0	0	0
K09D9.2	6.00599	2.65826	5.07935	4.78695	3.33933	0.940303	1.54155	0	1.15173	3.12562	3.21568	6.83327
K09D9.1	146.546	184.749	121.905	3.1913	1.33573	1.88061	6.1662	12.7303	8.06209	57.0425	48.2352	67.4785
C49G7.8	8.40838	10.633	7.1111	14.3609	4.67506	9.40303	5.06509	5.30428	8.06209	7.03264	5.89541	6.83327
C49G7.7	50.4503	47.8487	49.4323	1.06377	7.11944	2.51061	2.86288	2.65214	2.30346	32.819	27.3333	46.5516
C49G7.12	14.4144	0	2.03174	20.2116	21.3717	31.03	8.36841	9.5477	6.91037	135.964	120.052	175.102
C49G7.10	40.8407	59.8108	44.6983	4.25507	13.3573	8.46272	14.975	15.9128	24.1863	220.356	199.372	380.101
C49G7.6	0	0	0	0	0	0	0	0	0	0	0	0
C49G7.5	14.4144	22.5952	16.2539	4.25507	2.67146	1.88061	0.880885	2.12171	0	79.7033	75.0325	110.186
C49G7.4.1	0	0	0	0	0	0	0	0	0	0	0	0
C49G7.4.2	0	0	0	0	0	0	0	0	0	0	0	0
C49G7.3	12.012	15.285	21.3333	0	0	0	0.220221	1.27303	0	0.390702	3.75162	0
C49G7.2	45.6455	54.4943	60.9523	0	0	0	1.76177	6.36513	5.18277	1.56281	2.14379	0.854158
C49G7.11	550.148	627.349	487.618	1626.5	1399.85	1222.39	1212.1	1026.91	1081.47	1211.18	1038.66	1191.55
C49G7.1	79.279	104.337	128	37.2319	25.3789	45.6047	22.6828	23.8693	19.2914	18.7537	17.1503	30.7497
D1065.3	136.936	151.521	164.571	30.8493	30.7218	26.3285	11.0111	12.7303	8.06209	11.7211	4.28757	8.54158
D1065.2	100.901	116.963	105.651	5.31884	4.00719	3.76121	1.76177	1.06086	0.287932	1.56281	0	3.41663
D1065.4b	0	0	0	0	0	0	0	0	0	0	0	0
D1065.4a	0	0	0	0	0	0	0	0	0	0	0	0
D1065.1	0	0	0	3.1913	1.33573	1.88061	0.440443	0	1.72759	4.68843	6.43136	10.2499
D1065.5	0	0	0	1.06377	0	0	0.440443	0	0	0	0	0
F38H12.6	0	0	0	0	0	0	0	0	0	0	0	0
F38H12.5	0	0	0	0	1.33573	0.940303	0	0	0	0.781405	1.07189	1.70832
F38H12.3	0	2.65826	8.12697	15.9565	22.7074	24.4479	0.880885	0.530428	1.72759	14.0653	31.0849	13.6665
F38H12.2	0	0	0	0	1.33573	0.470151	0	0	0	0	1.07189	0
F38H12.1	0	0	0	0	0	0.470151	0	0	0	0	0	0
T05B4.5	0	0	0	1.06377	0	0	0	0	0	0	2.14379	1.70832
T05B4.14	0	0	0	11.7014	13.3573	20.6867	34.3545	41.3734	28.7932	45.3215	53.5946	43.5621
T05B4.7	0	0	0	0	0	0	0	0	0	0	0	0
T05B4.6	0	0	0	0.351043	0	0	0	0	0	0	0	0
T05B4.8	0	0	0	0.351043	0	0.940303	0	0.265214	0	2.73492	0	0
T05B4.19	0	0	0	0	0	0	0	0	0	0	0	0
T05B4.18	0	0	0	0	0	0	0	0	0	0	0	0
T05B4.9	0	0	0	0.351043	0	0	0	0.477385	0	0.390702	0	0
T05B4.10	0	0	0	0.351043	0	0	0	0	0	0	0	0
T05B4.11	2.8108	0.558234	0.345396	0.18084	0	0	0	0.0901727	0.385829	0	0	0
T05B4.12	0	0	6.09523	0	0	0	0	0.212171	0.575864	0	0	0
T05B4.17	0	0	0	0	0	0	0	0	0	0	0	0
T05B4.13	0	0	0	0.531884	0	0	0.585789	0.705469	0	0	0	0
T05B4.16	0	0	0	0	0	0	0	0	0	0	0	0
T05B4.4	0	0	0	0	0	0	0	0	0	0	1.07189	0
T05B4.15	0	0	0	0	0	0	0	0	0	0	0	0
T05B4.3	0.408407	1.88736	0.345396	0.978666	0	0	0	0.440255	0.385829	0	1.07189	0
T05B4.2	7.20718	9.30391	10.1587	12.7652	9.35011	12.2239	3.52354	2.65214	1.15173	12.5025	6.43136	10.2499
T05B4.1	4.80479	0	0	4.25507	6.67865	6.58212	1.76177	0.530428	1.15173	7.81405	4.28757	3.41663
Y45G5AL.2	9.60958	9.30391	10.1587	53.1884	45.4148	38.5524	7.04708	9.01727	10.3655	32.0376	21.4379	27.3331
Y45G5AL.1a	0	0	0	0	0	0	0	0	0	0	0	0
Y45G5AL.1b	0	1.32913	0	0	0	0	0	0	0	0	0	0
Y45G5AM.6	2.40239	5.31652	6.09523	1.06377	6.67865	1.88061	5.72575	2.12171	5.75864	8.59545	9.64703	7.68743
Y45G5AM.11	0	0	0	0	0	0	0	0	0	0	0	0
Y45G5AM.5	0	0	0	5.31884	4.00719	0.940303	0.440443	2.65214	1.72759	3.90702	1.07189	2.56248
Y45G5AM.10	0	0	0	0	0	0	0	0	0	0	0	0
Y45G5AM.4	4.80479	2.65826	0	0	1.33573	0.940303	0.440443	1.06086	0.575864	1.56281	1.07189	0
Y45G5AM.3	45.6455	33.2282	36.5714	39.3594	42.7434	25.8583	26.867	31.2952	18.1397	54.3076	43.4117	69.1868
Y45G5AM.7	36.0359	49.1778	30.4761	177.649	174.981	148.568	99.9805	80.625	52.9795	132.057	115.764	126.415
Y45G5AM.8	128.528	140.888	145.27	752.084	1028.51	1179.14	373.716	358.569	393.891	611.84	659.75	667.952
Y45G5AM.2	682.28	655.261	658.284	2081.26	2997.38	3266.61	1205.93	1143.07	1238.11	2148.08	2086.98	2390.36
Y45G5AM.9a	0	0	0	0	0	0	0	0	0	0	0	0
Y45G5AM.9c	0	0	0	0	0	0	0	0	0	0	0	0
Y45G5AM.9b	0	0	0	4.25507	4.00719	0.940303	0.440443	1.06086	0.575864	0	1.07189	2.56248
Y45G5AM.1a.2	0	0	0	0	0	0	0	0	0	0	0	0
Y45G5AM.1b.2	0	0	0	0	0	0	0	0	0	0	0	0
Y45G5AM.1a.1	0	0	0	0	0	0	0	0	0	0	0	0
Y45G5AM.1b.1	0	0	0	0	0	0	0	0	0	0	0	0
H43I07.3	48.0479	57.1526	40.6348	259.559	348.626	374.24	86.7672	92.8249	94.4417	311.78	301.202	277.602
H43I07.2	57.6575	101.014	79.2379	484.014	528.949	657.272	262.063	247.71	253.956	446.182	431.973	476.62
H43I07.1	28.8287	14.6204	18.2857	224.455	168.302	206.867	89.8503	76.912	62.7692	149.248	147.921	169.123
E03D2.2a	0	0	0	3.1913	1.33573	1.88061	0	1.06086	0.575864	1.56281	1.07189	2.56248
E03D2.2b	0	0	0	0	0	0	0	0	0	0	0	0
E03D2.5	0	0	0	1.06377	0	0	2.20221	6.36513	1.15173	0	0	1.70832
E03D2.6	0	0	0	0	0	0	0	0	0	0	0	0
E03D2.7	0	0	0	0	0	0	0	1.06086	0.575864	0	0	0
E03D2.1	9.60958	2.65826	0	0	0	0	0	0	0	0	1.07189	0
E03D2.3	0	0	0	0	0	0	0	0	0	0	0	0
E03D2.4	0	0	0	0	0	0.940303	0	0.530428	0	0.781405	0	0.854158
ZC142.3	0	0	0	0	0	0	0	0.0318257	0	0	0	0
ZC142.1	0	2.65826	2.03174	3.54235	6.67865	5.64182	1.32133	0.530428	2.30346	3.12562	5.35946	1.70832
ZC142.2	0	0	0	0	0	0	0	0	0	0	0	0
F47D2.3	0	0	0	0	0	0	0	0	0	0	0	0
F47D2.4	0	0	0	0	0	0	0	0	0	0.781405	0	0
F47D2.5	0	0.664565	0	0	0	0	0	0	0	0	0	0
F47D2.6	0	0	0	0	0	0	0	0	0	0	0	0
F47D2.2	13.4054	17.3717	20.0736	18.3074	16.3093	17.3298	6.09132	8.15268	7.35378	18.9412	19.9479	16.9721
F47D2.7	6.00599	7.97478	9.14284	21.8072	18.0324	15.515	5.72575	9.28249	7.1983	28.1306	20.9019	20.0727
F47D2.8	0	0	0	0	0	0	0	0	0	0	0	0
F47D2.1	33.6335	45.1904	28.4444	36.1681	26.7146	28.2091	14.5346	24.1345	12.669	37.5074	24.1176	28.6143
F47D2.9	0	0	1.01587	0	0	0.470151	0	0	0.287932	0.781405	0.535946	0
F47D2.10a	0	0	0	0	0	0	0	0	0	0	0	0
F47D2.10b	0	0	0	0	0	0	0	0	0	0	0	0
F47D2.11	0	0	0	6.38261	1.33573	2.82091	0	0	0	0	2.14379	0.854158
ZC132.3	4.80479	0	4.06348	1.06377	2.0036	0	0.880885	1.59128	1.15173	3.12562	3.21568	2.98955
ZC132.4	2889.67	3072.51	2508.53	6474.97	4193.97	4887.85	211.558	170.442	199.347	1203.62	1517.45	1384.45
ZC132.10	0	0	0	1.06377	0	0	0.220221	0	0	0	0	0
ZC132.t1	0	0	0	0	0	0	0	0	0	0	0	0
ZC132.2	0	0	0	0	1.33573	0	0	0.530428	0.575864	0	1.07189	0
ZC132.7	0	0	2.03174	0	0	0	0	0	0	0	0	0
ZC132.8	0	0	0	0	0	0	0	0	0	0	0	0
ZC132.9	0	0	0	0	0	0	0	0	0	0	0	0
R02D1.2	7.20718	7.97478	4.06348	0	0	0	0.440443	0	0	1.56281	0	0
R02D1.1	19.2192	21.2661	28.4444	3.1913	1.33573	4.23136	1.32133	2.38693	2.01552	2.34421	7.50325	4.27079
D2063.1	0	0	0	5.31884	4.00719	4.70151	0	0	0.575864	0.781405	0	2.56248
D2063.2	0	0	4.06348	25.5304	30.7218	30.0897	10.5706	11.139	13.2449	13.2839	12.8627	18.7915
D2063.4	79.279	102.343	113.778	25.5304	16.0288	24.4479	33.4736	34.4778	37.4312	23.4421	22.5097	25.6248
D2063.3a	0	0	0	0	0	0	0	0	0	0	0	0
D2063.3b	0	0	0	0	0	0	0	0	0	0	0	0
F32D1.1	634.232	467.854	615.618	2243.49	2654.1	3000.51	902.467	906.501	864.948	1987.89	1879.03	2050.83
F32D1.2.2	0	0	0	0	0	0	0	0	0	0	0	0
F32D1.2.1	0	0	0	0	0	0	0	0	0	0	0	0
F32D1.10	225.825	268.484	249.904	1597.78	2010.27	2130.73	1124.01	1022.66	1067.65	1608.13	1685.02	1750.17
F32D1.3	4.80479	10.633	10.1587	10.6377	13.3573	11.2836	4.40443	5.30428	2.30346	12.5025	5.35946	9.39574
F32D1.12	30.7506	26.2636	35.2101	20.7754	25.4724	19.7275	17.9789	20.6283	20.3395	31.7954	40.4425	23.3442
F32D1.4	0	0	0	0	0	0	0	0.530428	0	0.781405	2.14379	0
F32D1.11	129.729	103.672	103.619	510.608	511.585	499.301	373.055	370.769	375.463	444.619	496.286	369.851
F32D1.5	67.267	63.7982	85.3332	121.27	168.302	149.508	179.26	177.163	183.125	147.685	179.006	190.477
F32D1.9.2	0	1.32913	0	1.06377	1.33573	1.88061	0	0.530428	1.72759	0.781405	0	2.56248
F32D1.9.1	0	0	0	0	0	0	0	0	0	0	0	0
F32D1.6a	0	0	0	0	0	0	0	0	0	0	0	0
F32D1.6b	4.80479	0	0	9.57391	16.0288	2.82091	3.96398	1.59128	6.3345	4.68843	2.14379	7.68743
F32D1.7	19.2192	17.2787	22.3492	161.693	170.973	236.956	28.6288	24.6649	26.4897	135.183	122.196	153.749
F32D1.8	4.80479	7.97478	6.09523	1.06377	8.01438	2.82091	1.76177	4.24342	1.15173	1.56281	5.35946	11.1041
F13A2.1	0	0	0	9.57391	10.6858	5.64182	0	0	0	9.37686	8.57514	4.27079
F13A2.2	4.80479	0	0	0	0	0	0	0	0	3.12562	2.14379	4.27079
F13A2.10	0	0	0	0	0	0	0	0	0	0	0	0
F13A2.12	0	0	0	0	0	0	0	0	0	0	0	0
F13A2.13	0	0	0	0	0	0	0	0	0	0	0	0
F13A2.9	0	0	0	0	0	0	0	0.530428	0	0	0	0
F13A2.3	2.40239	2.65826	0	13.829	8.01438	13.1642	2.20221	3.18257	1.72759	15.6281	23.5816	19.6456
F13A2.4	2.40239	3.98739	8.12697	146.8	166.966	184.299	216.257	142.155	179.094	278.961	292.627	272.477
F13A2.5	0	0	0	0	0	0	0.440443	0	0.575864	0	0	0
F13A2.6	0	0	2.03174	19.1478	14.693	19.7464	211.853	222.78	191.187	53.1355	72.8887	36.7288
F13A2.8	0	0	0	0	0	0.940303	2.20221	3.18257	1.72759	0.781405	2.14379	0
Y47D7A.3	0	0	0	0	0	0	0.440443	0	0	0	0	0.854158
Y47D7A.17	0	0	0	0.531884	0	0	0	0.530428	0.575864	0	1.07189	0
Y47D7A.5	0	0	0	0	0	0	0	0	0	0	0	0
Y47D7A.18	0	0	0	0	0	0	0	0	0	0	0	0
Y47D7A.6	0	0	0	0	0	0	0	0	0	0	0	0
Y47D7A.7	2.40239	0	0	0	0	0	0	0	0	0	0	0
Y47D7A.2	0	0	0	0	0	0	0	0	0	0	0	0
Y47D7A.8	2.40239	0	0	10.1058	3.00539	16.2202	4.84487	4.59881	4.36505	12.7603	20.366	11.9582
Y47D7A.1	0	0	0	64.5388	65.01	36.6718	5.76099	10.5661	8.54006	25.3331	42.0718	23.0623
Y47D7A.9	0	0	0	0	0	0	0	0	0	0.781405	0	0
Y47D7A.10	0	0	0	0	0	0	0	0	0	0.781405	0	0
Y47D7A.11	0	0	0	0	0	0	0	0	0	0	1.07189	0
Y47D7A.12	0	0	0	0	0	0	0	0	0	0	0	0
Y47D7A.15	0	0	0.284444	1.06377	0	1.94643	0	0	0	12.9713	12.3268	6.33786
Y47D7A.13	0	1.32913	0	1.06377	0	0	0.440443	0	0	1.17211	3.75162	1.70832
Y47D7A.16	153.753	208.673	128	3567.88	3153.66	3324.91	2198.69	1987.51	1904.38	2858.38	2760.12	3183.45
Y47D7A.14b	0	0	0	1.06377	0	0	0.440443	0	0	0	0	0
Y47D7A.14a	0	0	0	0	0	0	0	0	0	0	0	0
H22D07.1	2.40239	13.2913	4.06348	6.38261	5.34292	0	0.880885	1.59128	0.575864	2.34421	1.07189	1.70832
T08H10.3	1.99399	2.21965	2.03174	95.2072	95.9455	81.0259	105.191	100.251	120.453	293.16	229.921	211.122
T08H10.2	0	1.99369	0	0	0	0	0	0.265214	0.287932	0.781405	0	0
T08H10.5	0	1.99369	0	1.06377	0	0	0	0.265214	0.287932	2.34421	0	0.854158
T08H10.4	4.80479	14.6204	24.3809	285.09	244.439	238.367	99.54	92.8249	136.67	367.127	357.476	324.58
T08H10.1	21.6216	9.30391	14.2222	11.7014	9.35011	7.52242	2.20221	1.06086	2.30346	4.68843	8.57514	5.97911
T28F12.2a	0	0	0	0	0	0	0	0	0	0	0	0
T28F12.2f	0	0	0	0	0	0	0	0	0	0	0	0
T28F12.2b.1	0	0	0	0	0	0	0	0	0	0	0	0
T28F12.2b.2	0	0	0	0	0	0	0	0	0	0	0	0
T28F12.2e	0	0	0	0	0	0	0	0	0	0	0	0
T28F12.2d.2	0	0	0	0	0	0	0	0	0	0	0	0
T28F12.2g.2	0	0	0	0	0	0	0	0	0	0	0	0
T28F12.2g.1	0	0	0	0	0	0	0	0	0	0	0	0
T28F12.2c	0	0	0	0	0	0	0	0	0	0	0	0
T28F12.2d.1	0	0	0	0	0	0	0	0	0	0	0	0
T28F12.1	33.081	33.308	38.786	109.377	125.879	130.74	51.2103	56.0874	66.3395	129.791	136.045	84.5019
T28F12.3	108.108	127.596	125.968	342.533	369.997	428.778	212.293	191.484	209.614	339.911	349.437	355.33
T28F12.4	0	0	0	0	0	0	0	0	0	0	0	0
Y61A9LA.12	2272.83	2742.84	2553.03	3587.88	3066.92	2715.18	1736.46	1842.2	1718.98	2680.39	2613.79	2697.06
Y61A9LA.5	94.1018	155.734	114.793	88.1119	60.3349	77.8853	67.7533	66.3035	57.3964	87.908	73.0709	78.4374
Y61A9LA.7	523.722	469.183	377.904	744.637	641.151	755.063	290.692	259.114	165.273	450.87	465.201	401.454
Y61A9LA.4	678.676	674.52	748.189	1032.56	977.194	1092.71	548.347	497.138	500.898	1611.31	1561.64	1543.74
Y61A9LA.8	79.279	46.5195	44.6983	394.658	451.477	522.808	202.824	154.354	186.292	403.205	465.201	433.485
Y61A9LA.3a	28.8287	13.2913	18.2857	156.374	142.923	105.314	16.2964	16.4433	14.9725	145.341	151.137	106.77
Y61A9LA.3b	19.2192	25.2535	26.4126	74.4637	81.4796	90.269	51.5318	39.7821	55.2829	77.3591	90.039	88.8325
Y61A9LA.3c	0	0	0	0	0	0	0	0	0	0	0	0
Y61A9LA.9	165.765	183.194	125.298	137.577	92.3925	106.724	430.753	428.586	331.024	702.616	540.052	637.911
Y61A9LA.1	40.8407	37.2156	30.4761	144.672	132.237	144.807	30.3905	24.3997	29.9449	112.522	98.6141	132.395
Y61A9LA.13	0	0	0	0	0	0	0	0	0	0	0	0
Y61A9LA.11b	0	0	0	0	0	0	0	0	0	0	0	0
Y61A9LA.11a	0	0	0	0	0	0	0	0	0	0	0	0
Y61A9LA.10	110.51	91.7099	117.841	706.342	896.275	991.549	241.583	238.162	235.528	773.2	741.75	791.805
F54D11.4	40.8407	35.8865	14.2222	601.029	627.793	725.914	132.573	130.485	118.052	667.32	663.502	712.368
F54D11.2.1	0	0	0	0	0	0	0	0	0	0	0	0
F54D11.2.2	0	1.32913	2.03174	12.7652	22.7074	15.9851	1.76177	3.71299	1.15173	10.1583	16.0784	11.9582
F54D11.2.3	0	0	0	0	0	0	0	0	0	0	0	0
F54D11.1.1	0	0	0	0	0	0	0	0	0	0	0	0
F54D11.1.2	0	0	0	0	0	0	0	0	0	0	0	0
F54D11.3	28.8287	57.1526	42.6666	805.272	714.616	575.465	229.03	215.884	234.952	466.499	549.881	468.933
F41F3.2	12.012	14.6204	26.4126	41.4869	54.7649	92.1497	14.5346	16.4433	23.0346	82.8289	78.2482	90.5408
F41F3.3	0	2.65826	0.284444	0	0	0.0658212	0	0	0.575864	0.0781405	0.535946	1.95602
F41F3.8	0	0	0	0	0	0	0	0	0	0	0	0.427079
F41F3.4	54.8467	89.2112	91.3674	57.6668	53.4826	45.0123	59.3937	56.098	71.7526	88.3612	79.5023	76.8486
F41F3.1	0	0	0	7.97826	1.33573	3.29106	12.1122	13.2607	13.8207	10.9397	11.7908	3.41663
F41F3.5	0	0	0	0	0	0	0.440443	1.06086	0	1.56281	0	0
F41F3.6	2.40239	0	0	4.25507	6.67865	4.70151	0.880885	0.530428	0.575864	6.25124	8.57514	6.83327
F41F3.7	0	0	0	0	0	0	0	0	0	0	0	0
K03B4.5	0	0	0	11.7014	17.3645	14.1045	5.72575	1.59128	5.75864	10.9397	10.7189	18.7915
K03B4.9	0	5.31652	0	0	0	0	0	0	0	0	0	0
K03B4.8	0	0	0	0	1.33573	0	0.440443	1.06086	0	0.781405	0	0
K03B4.6	0	0	0	43.6145	36.0647	29.1494	99.0996	126.242	81.7727	71.1078	45.0195	52.1037
K03B4.4b	0	0	0	0	0	0	0.440443	0	0	0	0	0
K03B4.4a	2.40239	0	0	0	0	0	0	0	0	0	0	0
K03B4.3b.1	0	0	0	0	0	0	0	0	0	0	0	0
K03B4.3a	0	0	0	0	0	0	0	0	0	0	0	0
K03B4.3b.2	0	0	0	0	0	0	0	0	0	0	0	0
K03B4.2	76.8766	101.014	87.3649	270.197	328.59	274.568	115.396	108.207	134.176	234.421	236.888	236.602
K03B4.1	62.4623	67.7856	52.8253	346.788	388.698	447.584	194.235	162.841	186.004	318.813	316.208	322.872
K03B4.7a	0	0	0	0	0	0	0	0	0	0	0	0
K03B4.7b	0	0	0	0	0	0	0	0.175041	0	0	0	0.281872
ZC266.1	0	1.32913	0	10.6377	12.0216	3.76121	7.48752	3.18257	3.45518	10.9397	12.8627	16.229
F39G3.6	0	0	0	2.12754	1.33573	0.940303	0.880885	2.12171	1.15173	0.781405	1.07189	0.854158
F39G3.7	36.0359	23.9243	26.4126	31.913	34.729	31.9703	2.20221	4.24342	1.43966	20.7072	15.5424	17.0832
F39G3.5a	0	0	0	0	0	0	0	0	0	0	0	0
F39G3.5b	0	4.08043	0	0	0	1.94643	0.440443	0.530428	0.063345	3.12562	1.13621	0
F39G3.4	16.8168	30.57	14.2222	20.2116	16.0288	21.627	2.64266	3.71299	2.87932	28.912	19.2941	17.0832
F39G3.8	237.837	267.155	211.301	586.136	615.772	611.197	477.44	565.436	639.209	605.589	698.874	792.659
F39G3.3	79.279	42.6916	65.0157	192.542	224.403	243.068	136.537	124.12	146.269	184.412	200.444	179.373
F39G3.2	1107.5	1292.58	1038.22	519.65	469.509	453.226	1030.2	1040.17	1030.8	577.067	545.593	565.453
F39G3.1	67.267	39.8739	42.6666	42.5507	45.4148	43.2539	4.1842	2.12171	7.48623	39.4609	66.9933	36.7288
C18G1.7	0	0	0	0	2.67146	0	0	0	0	0	0	0
C18G1.6.2	0	0	0	0	0	0	0	0	0	0	0	0
C18G1.6.1	0	0	0	0	0	0	0	0	0	0	0	0
C18G1.5	86.4862	73.1021	91.4284	896.224	1055.23	1296.21	249.07	248.24	257.555	1003.13	980.782	1111.69
C18G1.4a	16.8168	9.30391	10.1587	187.223	312.561	331.927	40.5207	39.2517	42.0381	268.803	333.359	281.018
C18G1.4b	0	0	0	0	0	0	0	0	0	0	0	0
C18G1.10	12.012	0	2.03174	1.06377	1.33573	3.76121	11.4515	12.7303	6.3345	8.59545	7.50325	6.83327
C18G1.3a	14.4144	8.25389	22.5727	31.562	21.3717	27.7107	41.3532	42.8427	35.9857	50.4787	58.7183	45.8085
C18G1.3b	0	0	0	0	1.33573	0	0	0	0	0	0	0
C18G1.3c	0	0	0	0	0	0	0	0	0	0	0	0
C18G1.8	0	5.31652	2.03174	1.06377	1.33573	0.940303	1.32133	0.530428	1.15173	0.781405	2.14379	3.41663
C18G1.9	64.8647	75.7604	65.3611	46.2739	38.7362	46.8553	69.8806	69.3057	60.7536	59.1289	62.1698	60.7905
C18G1.2a	2.40239	0	8.12697	0	0	0	0	0	0	1.56281	1.07189	0
C18G1.2b	0	0	0	0	0	0	0	0	0	0	0	0
C18G1.1	0	0	2.03174	2.12754	2.67146	0.940303	1.76177	0	1.15173	1.56281	3.21568	1.70832
Y60C6A.t1	2.11411	1.28926	1.03619	3.11684	3.51297	3.24404	0.440443	1.6178	1.46269	3.57102	1.38274	2.32331
Y60C6A.1	19.2192	33.2282	32.5079	0	0	0	5.72575	9.01727	5.18277	5.46983	2.14379	2.56248
Y60C6A.2	19.2192	6.64565	16.4165	0	0	0	0.880885	1.06086	2.87932	3.90702	4.28757	5.97911
R02F11.9	4.80479	5.31652	8.12697	181.904	181.659	144.807	51.5318	38.7212	65.6485	224.263	270.117	248.56
R02F11.10	0	0	0	2.12754	0	0	0.880885	1.37911	1.72759	2.34421	2.14379	1.70832
R02F11.11	0	0	0	0	0	0	0	0	0	0	0	0
R02F11.2	0	1.32913	0	1.06377	0	0	0	0	0	2.34421	5.35946	0
R02F11.5	0	0	0	0	0	0	0	0	0	0	0	0
R02F11.7	0	0	0	0	0	0	0	0	0	0	0	0
R02F11.1	2.40239	0	0	2.12754	1.33573	3.76121	0.440443	1.59128	0.575864	0	0	1.70832
R02F11.3a	0	0	0	0	0	0	0	0	0	0	0	0
R02F11.3b	0	0	0	0	0	0	0	0	0	0	0	0
R02F11.6	0	0	0	0	0	0	0	0	0	0	0	0
R02F11.8	0	0	0	0	0	0	0	0	0	0	0	0
R02F11.4	127.327	156.837	209.269	460.26	494.22	519.987	354.556	343.892	329.394	443.056	447.333	493.985
C37H5.6a	0	0	0	2.12754	0	1.88061	0	0	0	0.781405	1.07189	3.41663
C37H5.6b	0	0	0	0	0	0	0	0	0	0	0	0
C37H5.8	81.6814	110.318	154.412	360.617	402.055	427.838	340.903	311.892	348.686	496.192	494.143	465.516
C37H5.16	0	5.31652	2.03174	0	0	0	0	0.530428	1.15173	1.56281	1.07189	0
C37H5.15	0	0	0	0	0	0	0	0	0	0	0	0
C37H5.5	165.765	139.559	162.539	728.681	947.033	1059.72	352.795	308.179	328.242	630.594	569.175	713.222
C37H5.14	7.20718	10.633	4.06348	5.31884	5.34292	0.940303	6.60664	5.30428	7.48623	10.1583	11.7908	10.2499
C37H5.9a	0	0	0	0	0	0	0	0	0	0	0	0
C37H5.9b	0	0	0	0	0	0	0	0	0	0	0	0
C37H5.9c.1	0	0	0	0	0	0	0	0	0	0	0	0
C37H5.9c.2	0	0	0	0	0	0	0	0	0	0	0	0
C37H5.10	0	0	0	0	0	0	0	0	0	0	0	0
C37H5.11	0	0	0	0	0	0	0	0	0	0	0	0
C37H5.4	0	0	0	0	0	0	0	0	0	0	0	0
C37H5.3a	4.80479	6.64565	6.09523	3.1913	1.33573	0.940303	1.76177	0.530428	2.30346	10.9397	8.57514	5.12495
C37H5.3b	0	0	0	0	0	0	0	0.530428	0	0	0	0
C37H5.2	16.8168	9.30391	18.2857	6.38261	5.34292	6.58212	4.40443	1.06086	2.30346	14.8467	13.9346	9.39574
C37H5.1	2.40239	3.98739	8.12697	2.65942	5.34292	11.2836	1.32133	0.530428	1.72759	1.17211	0	5.97911
C37H5.13a	12.012	6.64565	16.2539	6.38261	10.6858	11.2836	12.7728	7.42599	12.0931	15.6281	20.366	24.7706
C37H5.13b	0	0	0	0	0	0	0	0	0	0	0	0
C37H5.13c	0	0	0	0	0	0	0	0	0	0	0	0
T19H12.5	2.40239	1.32913	6.09523	44.6782	18.7002	38.6182	4.84487	2.65214	2.87932	15.886	20.366	20.5596
T19H12.4	0	0	0	0	0	0	0	0	0	0	0	0
T19H12.6	0	0	0	1.06377	2.67146	1.88061	0.440443	0	0	0	0	0.854158
T19H12.13	0	0	0	0	0	0	0	0	0	0	0	0
T19H12.7	0	0	0	0	0	0	0	0	0.575864	0	0	0
T19H12.8	0	0	0	2.12754	5.34292	5.64182	0.880885	1.06086	0.575864	2.34421	2.14379	1.70832
T19H12.12	0	0.664565	0	0	0.667865	0	0.220221	0	0	0	0.353725	0.427079
T19H12.3	0	0	0	0	0	0	0	0	0	0	0	0
T19H12.9	36.0359	48.0746	32.5079	38.6467	36.0647	41.2981	5.06509	2.65214	2.30346	45.0636	51.2686	43.2802
T19H12.2	178.978	188.736	188.952	1758.41	2375.6	2618.74	805.79	752.677	783.751	2003.91	1841.51	2260.1
T19H12.10	12.012	2.65826	4.73396	10.6377	12.6894	17.8657	0.440443	2.12171	1.15173	6.5091	4.6413	13.5213
T19H12.1a	0	0	0	0	0	0	0	0	0	0	0	0
T19H12.1b	0	0	0	0	0	0	0	0	0	0	0	0
T19H12.11	16.8168	18.6078	38.6031	5.31884	0	0.940303	1.32133	2.12171	0.575864	0.781405	0	1.70832
T19H12.14	0	0	0	0	0	0	0	0	0	0	0	0
H23N18.4	0	0	0	0.531884	0	2.11568	0.880885	0	1.15173	0	3.21568	0
H23N18.3	4.80479	0.890517	5.42475	0.351043	1.33573	1.80538	0.660664	0.530428	0	2.86776	0	0.281872
H23N18.2	14.4144	34.5574	20.3174	2.12754	0	0	1.76177	1.59128	0.575864	1.03927	1.42562	0.854158
H23N18.1	7.20718	2.65826	8.12697	0	0	0	0	0	0	1.56281	2.14379	0.854158
H23N18.5	0	0	0	0	0	0	0.440443	0	0	0	0	0
H23N18.6	4.80479	7.97478	2.03174	7.44637	4.00719	0	7.04708	3.71299	8.06209	7.03264	19.2941	12.8124
C02E7.7	0	0	0	0	0	0	0	0	0	0	0.535946	0
C02E7.6	0	0	0	0	0	0	0	0	0	0.156281	0	0
C02E7.17	0	0	0	0	0	0	0	0	0	0	0	0
C02E7.8	0	0	0	0	0	0	0	0	0	0	0	0
C02E7.5	0	0	0	0	0	0.940303	0	0	0	0	0	0
C02E7.4a	0	0	0	0	0	0	0	0	0	0	0	0
C02E7.4b	0	0	0	0	0	0	0	0	0	0	0	0
C02E7.3	0	0	0	0	0	0	0	0	0	0	0	0
C02E7.2	0	0	0	1.06377	0	0	0	0	0	0	0	0
C02E7.9	0	0	0	0	0	0	0	0	0	0	0	0
C02E7.10	0	0	0	0	0	0	0.440443	0	0.575864	67.2008	54.6665	59.7911
C02E7.1	4.80479	5.31652	5.07935	1.06377	2.67146	0.940303	1.76177	0	2.30346	631.766	592.757	849.888
C02E7.16	0	0	0	0	0	0	0	0	0	0	0	0
C02E7.11	0	0	0	0.531884	0	0	0	0	0	0	0	0.427079
C02E7.12	0	0	0	0	0	0.940303	0	0	0	0	0	0
C02E7.13	0	6.64565	0	27.658	25.3789	19.7464	0	0	0	6.25124	4.28757	3.41663
C02E7.15	0	0	0	0	0	0	0	0	0	0	0	0
F26G5.11	8.40838	4.98424	9.65077	1.59565	1.66966	1.88061	2.42243	3.71299	2.59139	3.71167	1.87581	5.33849
F26G5.5	0	0	0	0	0	0	0.880885	1.59128	2.30346	0	0	0
F26G5.4	0	0	0	0	0	0	2.64266	0.530428	0	0	0	0
F26G5.3	0	2.65826	4.06348	0	0	0.940303	0.660664	0	0	0	0	0
F26G5.2	4.80479	13.2913	6.09523	6.38261	13.3573	5.64182	1.76177	5.30428	6.3345	9.37686	0	12.8124
F26G5.9	247.447	216.648	260.063	1816.38	1966.53	1886.56	1460.51	1369.03	1495.52	2162.93	2078.94	2169.56
F26G5.10	4.80479	0	0	0	0	1.88061	1.32133	0.265214	2.30346	0.781405	0	0
F26G5.12	0	0	0	0	6.67865	4.70151	0	0	0	3.90702	1.07189	0.854158
F26G5.1b	0	0	0	0	0	0	0	0	0	0	0	0
F26G5.1a	0	0	0	0	0	0	0	0	0	0	0	0
C13D9.4	0	0	0	0	0	0	1.76177	1.06086	0.575864	0.781405	0	0
C13D9.5	0	0	0	0	0	0	0	0	0.575864	0	1.07189	0
C13D9.6	0	0	0	6.38261	1.33573	1.88061	5.72575	8.22163	4.60691	9.37686	5.35946	6.83327
C13D9.7	0	1.32913	0	17.0203	6.67865	8.46272	2.64266	2.65214	0.575864	3.90702	8.57514	11.9582
C13D9.12	0	0	0	0	0	0.940303	0	0	0	0	0	0
C13D9.8	0	0	0	3.1913	0	0	0	0	0	1.56281	0	0
C13D9.13	0	0	0	0	0	0	0	0	0	0	0	0
C13D9.9	8.40838	14.6204	8.12697	4.25507	1.33573	1.88061	0.440443	0.530428	0	7.42334	8.0392	6.40619
C13D9.3	2.40239	0	0	0	0	0	0.440443	0	0	0	0	0
C13D9.2	0	0	6.09523	1.06377	6.67865	2.82091	0.440443	0	3.45518	10.1583	8.57514	9.39574
C13D9.10	0	0	0	0	0	0	0	0	0	0	0	0
C13D9.1	33.6335	57.1526	22.3492	3.1913	0	3.76121	2.20221	3.71299	1.15173	164.876	188.653	227.206
C13D9.11	0	0	0	0	0	0	0	0	0	0	0	0
K11D12.3a	0	0	0	0	0	0	0	0	0	0	1.07189	0.854158
K11D12.3b	0	0	0	0	0	0	0	0	0	0	0	0
K11D12.4	24.0239	25.2535	30.4761	15.9565	13.3573	15.0448	3.52354	1.06086	3.45518	170.346	87.8952	199.873
K11D12.5	9.60958	6.64565	10.1587	12.7652	13.3573	0.940303	7.48752	5.30428	4.60691	18.7537	22.5097	18.7915
K11D12.13	2.40239	0	0	1.06377	1.33573	0	0.880885	0	0.575864	1.56281	1.07189	1.70832
K11D12.6	0	0	0	0	0	0	0.440443	0	0	0.781405	0	0
K11D12.7	0	1.32913	0	6.38261	8.01438	5.64182	0	0.530428	0	3.90702	2.14379	2.56248
K11D12.11	0	0	2.03174	17.0203	9.35011	15.0448	9.24929	9.01727	10.3655	14.0653	7.50325	8.54158
K11D12.8	9.60958	10.633	2.03174	1.06377	0	0	1.32133	0.530428	2.30346	0.781405	0	2.56248
K11D12.9	7.20718	14.6204	10.1587	5.31884	1.33573	1.88061	3.0831	2.12171	1.72759	2.34421	1.07189	1.70832
K11D12.2.3	0	0	0	0	0	0	0	0	0.575864	0	0	0.854158
K11D12.2.4	0	0	0	0	0	0	0	0	0	0	0	0
K11D12.2.1	0	0	0	0	0	0	0	0	0	0	0	0
K11D12.2.2	2.40239	9.30391	4.06348	3.1913	2.67146	0.940303	1.32133	1.06086	2.30346	1.56281	1.07189	2.56248
K11D12.12	0	1.32913	12.1905	24.4667	21.3717	44.1942	10.5706	9.5477	5.75864	22.6607	25.7254	22.2081
K11D12.1	4.80479	9.30391	0	2.12754	8.01438	14.1045	3.96398	4.24342	4.03105	7.81405	13.9346	9.39574
K11D12.10a	2.40239	2.65826	4.06348	2.12754	1.33573	0.940303	1.32133	0	0	7.81405	3.21568	7.68743
K11D12.10b	0	0	0	0	0	0	0	0	0	0	0	0
Y58A7A.9	0	0	0	0	0	0	0	0	0	0	0	0
Y58A7A.10	0	0	0	0	0	0	0	0	0	0	0	0
Y58A7A.11	0	0	0	0	0	0	0	0	0	0	0	0
Y58A7A.1a	0	0	0	0	0	0	0	0	0	0	0	0
Y58A7A.1b	0	0	0	0	0	0	0	0	1.15173	0	0	0
Y58A7A.2	50.4503	53.1652	56.8888	662.727	621.115	493.659	116.717	121.468	125.538	565.737	541.306	526.162
Y58A7A.3	56.0479	52.9392	38.2577	416.816	378.239	371.26	78.7643	63.7415	75.9161	772.419	685.293	1050.76
Y58A7A.4	27.2191	36.3251	20.9879	262.57	271.38	225.513	53.2187	43.8505	52.3057	455.95	414.64	610.014
Y58A7A.7	0	0	0	0	0	0	0	0	0	0	0	0
Y58A7A.5	32.0239	11.7362	11.8451	12.0525	11.5808	17.2357	3.22844	4.86402	5.18277	180.504	147.203	287.57
Y58A7A.8	0	0	0	0	0	0	0	0	0	0	0	0
Y58A7A.6	0	0	0	0	0	0	0	0	0	0.781405	1.07189	0
C04F5.2	0	0	0	0	0	0	0	0	0	0	0	0
C04F5.3	0	0	0	0	0	0	0	0.530428	0	0	0	0
C04F5.4	0	0	0	0	1.33573	0	0	0	0	0	0	0
C04F5.5	0	1.32913	0	0	0	0	0.880885	1.59128	1.15173	0	0	0
C04F5.6	0	1.32913	0	3.1913	4.00719	3.76121	0.880885	0	1.72759	7.03264	5.35946	9.39574
C04F5.10	0	0	0	0	0	0	0	0	0	0	0	0
C04F5.7	4.80479	9.30391	14.2222	0	4.00719	2.82091	0.880885	2.65214	0.575864	1.56281	3.21568	6.83327
C04F5.8	12.012	25.2535	16.2539	115.951	136.244	157.971	88.0885	75.3208	84.0761	106.271	72.8887	117.02
C04F5.9	57.6575	33.2282	42.6666	605.284	474.184	510.584	234.756	240.814	225.163	410.237	375.162	405.725
C04F5.1	2914.1	3216.49	3273.14	4107.74	3958.44	3560.46	1197.56	1207.78	1273.81	4011.73	4056.04	3869.34
F14F9.5	91.291	101.014	81.2697	23.4029	18.7002	8.46272	17.6177	10.0781	17.2759	22.6607	13.9346	17.9373
F14F9.8	0	1.32913	0	0	0	0	0.440443	0.530428	0.575864	0.781405	1.07189	0.854158
F14F9.4	30.0299	47.8487	22.3492	105.313	110.866	91.2094	0.880885	2.65214	3.45518	332.488	277.62	500.964
F14F9.9	0	0	0	0.0638261	0	0	0	0	0	0	0	0
F14F9.3	3.60359	0	0	3.1913	1.33573	0.940303	1.76177	0	1.72759	61.3403	37.5162	94.3845
F14F9.7	0	0	0	0	6.67865	6.58212	5.72575	7.95642	2.87932	17.1909	26.7973	17.0832
F14F9.2	16.8168	27.9117	24.3809	2.12754	0	0	3.0831	2.65214	2.30346	1.56281	4.28757	5.97911
F14F9.6	0	1.32913	0	2.30838	0	0.780451	4.84487	4.06838	2.68928	0.781405	0	1.70832
F14F9.1	0	0	0	0	0	0	0	0.530428	0	0	1.07189	0
C03A7.5	0	0	0	0	0	0	0	0	0	0	1.07189	0
C03A7.6	0	0	0	0	0	0	0	0	0	0	0	0
C03A7.4	140.132	151.295	147.139	21.8817	20.5035	17.5178	19.7538	20.2783	18.9747	16.894	22.0274	12.6245
C03A7.15	0	0	0	0	0	0	0	0	0	0	0	0
C03A7.7	133.933	155.614	149.496	24.0943	22.1731	18.3829	20.9651	20.7662	18.6407	16.6361	21.2235	12.1291
C03A7.8	294.942	324.308	355.758	41.3593	47.3516	40.8373	28.2852	31.5445	27.0541	30.9593	39.9494	29.7418
C03A7.3	0	0	0	0	0	0	0.440443	0	0.575864	0	0	0
C03A7.9	0	0	0	0	0	0	0	0	0.863796	0	0	0
C03A7.10	0	0	0	21.2754	18.7002	13.1642	30.3905	33.417	42.0381	32.0376	39.66	30.7497
C03A7.11	56.4563	44.5258	41.6507	13.2971	15.3609	9.87318	3.30332	3.44778	5.18277	17.1909	20.366	12.8124
C03A7.12	216.216	183.42	179.809	93.0797	56.1007	60.1794	55.716	70.8121	40.3105	26.1771	38.0522	33.3122
C03A7.2	6657.04	6839.04	6348.18	4434.85	4453.32	4912.14	4815.8	4744.68	4493.75	5497.57	6420.64	5605.84
C03A7.13	379.987	438.387	443.265	232.082	207.933	194.483	182.414	189.851	175.109	124.634	125.98	128.696
C03A7.14	1111.3	969.826	989.113	160.788	146.169	180.19	117.898	128.751	114.954	141.395	134.126	111.425
Y47A7.2	1306.9	1318.5	1119.49	1981.8	1999.59	2133.55	1520.85	1390.78	1694.19	3818.72	4373.32	4744
Y47A7.1	163.363	180.762	138.158	1030.79	1223.53	1360.62	392.434	403.125	382.949	825.163	878.952	954.949
Y49G5B.5	0	0	0	0	0	0	0.440443	0	0	0	1.07189	0
Y49G5B.2	0	0	0	1.06377	1.33573	0.940303	0	0	0	0	1.07189	0
Y49G5B.3	0	0	0	0	0	0	0	0	0	0	0	0
Y49G5B.1.2	0	0	0	7.44637	2.67146	0.940303	2.20221	0.530428	0	10.9397	4.28757	10.2499
Y49G5B.1.1	0	0	0	0	0	0	0	0	0	0	0	0
Y49G5B.4	0	5.31652	0	0	0	0	0	0	0	0	0	0
Y49G5B.6	0	0	0	0	0	0	0	0	0	0	0	0
C52A10.1	7.20718	6.64565	10.1587	13.829	8.01438	7.52242	1.76177	6.36513	7.87206	29.6934	28.9411	28.1872
C52A10.2	0.79279	8.20073	4.73396	20.7435	12.4624	17.2357	2.05687	2.03154	3.26515	20.3165	11.6086	9.96803
C52A10.4	0	0	0	0	0	0	0	0	0	0	0	0
C52A10.3	0	0	2.03174	126.056	110.866	152.329	17.6177	14.0563	23.6104	56.394	101.83	89.4048
B0238.15	0	3.98739	0	7.44637	12.0216	12.2239	14.975	13.2607	19.0035	19.5351	21.4379	21.354
B0238.1	7.99997	9.52986	25.0514	10.4568	15.1338	12.0641	12.8477	6.19009	14.3966	29.0448	27.687	32.6032
B0238.13	12.8048	13.5172	8.79744	9.57391	8.45517	3.13121	4.25908	6.27496	8.44792	34.1239	25.7254	45.4156
B0238.18	0	0	0	0	0	0	0	0	0	0	0	0
B0238.14	0	0	0	0	0	0	0	0	0	1.56281	1.07189	0.854158
B0238.3	0	0	0	0	0	0	0	0	0	0	1.07189	1.70832
B0238.5	0	0	0	1.06377	4.00719	0	1.76177	2.12171	1.72759	2.34421	1.07189	1.70832
B0238.16	0	0	0	0	0	0	0	0	0	0	0	0
B0238.6	0	0	0	0	0	0	0	0	0	0	0	0
B0238.7	4.80479	0	0	1.06377	1.33573	0	0.440443	2.12171	0.575864	1.56281	1.07189	5.12495
B0238.17	0	0	0	0	0	0	0	0	0	0	0	0
B0238.8.1	0	0	0	0	0	0	0	0	0	0	0	0
B0238.8.2	8.16814	13.0255	10.3619	16.4884	15.8952	8.0866	2.20221	4.56168	2.82173	8.90801	10.9333	7.85826
B0238.12	67.267	51.8361	69.0792	31.913	38.7362	32.9106	39.6398	25.4605	21.307	66.4194	58.9541	74.3118
B0238.11	24.0239	43.8613	14.2222	176.585	239.096	202.165	139.62	162.841	112.869	210.979	188.653	219.519
B0238.10	48.0479	51.8361	83.3014	360.617	364.654	378.002	132.133	127.833	107.111	364.916	330.143	371.559
B0238.9a	0	0	0	0	0	0	0	0	0	0	0	0
B0238.9b	0	0	0	0	1.33573	0	0.880885	0	0	0.781405	0	0
Y49G5A.1	0	0	0	1.06377	0	0	0	0	0.575864	0	0	0
C10G8.5a	0	0	0	0	0	0	0	0	0	0	0	0
C10G8.5b	0	0	0	0	0	0	0	0	0	0	0	0
C10G8.5d	0	0	0	0	0	0	0	0	0	0	0	0
C10G8.5c	0	0	0	0	0	0	0	0	0	0	0	0
C10G8.4	0	0	0	1.06377	0	0.940303	0.880885	0	0	50.0099	57.8822	76.8743
C10G8.3	0	0	0	0	0	0	0.440443	0	0	0	0	0
C10G8.2	0	0	0	0	0	0.940303	0	0	0	0.781405	0	0
C10G8.6	0	5.31652	4.06348	2.12754	2.67146	0.940303	0	0.530428	0.575864	3.12562	4.28757	0.854158
C10G8.7	0	0	0	2.12754	0	0	0	0.530428	0	0.781405	1.07189	0
C10G8.8a	0	0	0	0	0	0	0	0	0	0	0	0
C10G8.8b.1	0	0	0	0	0	0	0	0	0	0	0	0
C10G8.8b.2	0	0	0	0	0	0	0	0	0	0	0	0
C10G8.9	12.012	1.32913	6.09523	0	1.33573	0	3.0831	1.59128	1.15173	0.781405	2.14379	0
C10G8.t1	0	0	0	0	0	0	0	0	0	0	0	0
C10G8.1	0	0	0	0	0	0	0	0	0	0	0	0
T09D3.2	0	0	0	0	0	0	0	0	0	0	0	0
T09D3.6	0	0	0	0	0	0	0	0	0	0	0	0
T09D3.7	0	0	0	0	0	0	0	0	0	0	0	0
T09D3.5	0	0	0	1.06377	0	0.940303	0	1.06086	0	0.781405	2.14379	0
T09D3.3	0	0	0	0	0	0.940303	0	1.59128	0	0.781405	2.14379	0.854158
T09D3.1	0	0	0	0	0	0	0	0	0	0	0	0
T09D3.4	0	1.32913	2.03174	0	0	0	0.440443	0	0	0	0	0
T09D3.10	0	0	0	0	0	0	0	0	0	0	0	0
T09D3.11	0	0	0	0	0	0	0	0	0	0	0	0
T09D3.12	0	0	0	0	0	0	0	0	0	0	0	0
T09D3.8	0	2.65826	0	0	2.67146	2.82091	0	0	0	0.781405	0	2.56248
T09D3.9	0	0	0	0	0	0.940303	0	0	0	1.56281	1.07189	0
C35A11.3	0	0	0	0	0	0	0	0	0	0	0	0
C35A11.11	0	0	0	0	0	0	0	0	0	0	0	0
C35A11.10	0	0	0	0	0	0	0	0	0	0	0	0
C35A11.7	0	0	0	0	0	0	0	0.530428	0	0.781405	1.07189	0.854158
C35A11.2	0	0	4.06348	1.06377	2.67146	1.88061	5.28531	3.71299	2.30346	0.781405	1.07189	3.41663
C35A11.9	0	0	0	0	0	0	0	0	0	0	0	0
C35A11.5	0	0	0	0	0	0	0	0	0	0	0	0
C35A11.4	4.80479	14.6204	4.06348	3.1913	6.67865	4.70151	0	1.06086	0	3.90702	8.57514	5.97911
C35A11.6	0	0	0	0	0	0	0	0	0	0	0	0
C35A11.8	0	0	0	0	0	0	0	0	0	0	0	0
C35A11.1	0	0.664565	2.03174	5.31884	1.33573	0	1.76177	1.06086	1.15173	3.12562	0	0
C25A6.1	4.80479	1.32913	1.01587	0.531884	1.33573	1.88061	1.32133	1.32607	2.87932	3.51632	1.60784	1.28124
F08F3.4	0	1.32913	2.03174	1.06377	0	0	3.0831	0.530428	0.575864	3.12562	2.14379	2.56248
F08F3.10	0	0	0	1.06377	0	0.940303	0.440443	2.12171	2.30346	2.34421	1.07189	3.41663
F08F3.6	2.40239	2.65826	8.12697	23.4029	38.7362	22.5673	16.7368	15.3824	18.4276	53.9169	42.8757	45.2704
F08F3.7	2.40239	7.97478	6.09523	4.25507	2.67146	1.88061	0.880885	0	0.575864	25.0049	21.4379	40.1454
F08F3.17	0	0	0	0	0	0	0.440443	0	0	3.90702	1.07189	0
F08F3.12	0	0	0	0	0	0	0	0	0	0	0	0
F08F3.3.2	0	0	0	0	0	0	0	0	0	0.781405	0	0
F08F3.3.1	0	0	0	0	0	0	0	0	0	0	0	0
F08F3.8	4468.45	4751.64	4607.99	5620.95	5204.01	5671.91	2029.12	2156.72	1952.18	5635.49	6181.61	5233.43
F08F3.2a	14.4144	30.57	16.2539	85.1014	122.887	123.18	39.1994	42.4342	39.7346	89.0801	71.8168	113.603
F08F3.2b	0	0	0	0	0	0	0	0	0	0	0	0
F08F3.9b	163.363	139.559	128	30.8493	22.7074	29.1494	32.5928	32.8865	32.2484	38.2888	63.2417	36.7288
F08F3.9a	0	0	0	0	0	0	0	0	0	0	0	0
F08F3.13	0	0	0	0	0	0	0	0	0	0	0	0
F08F3.11a	0	0	0	0	0	0	0	0	0	0	0	0
F08F3.11b	0	0	0	0	0	0	0	0	0	0	0	0
F08F3.15	2.40239	0	0	0	0	0	0	0	0	0	0	0
F08F3.16	0	0	0	0	0	0	0	0	0	0	0	0
F08F3.14	0	0	0	0	0	0	0	0	0	0	0	0
F08F3.1	0	0	0	0	0	0	0	0.530428	0	0	1.07189	0
ZC317.3	0	1.32913	0	12.7652	18.7002	7.52242	1.76177	2.12171	2.30346	13.2839	15.0065	18.7915
ZC317.8	0	0	0	1.06377	0	0	0	0	0	0	0	0
ZC317.2	0	0	0	1.06377	0	0	0	0	0	0	1.07189	0
ZC317.4	0	0	0	0	0	0	0	0	0	0	0	0
ZC317.5	15.6156	13.2913	13.2063	6.38261	3.33933	6.11197	6.1662	6.36513	6.3345	1.56281	3.75162	6.40619
ZC317.6	99.6994	125.603	112.091	99.4623	107.526	105.154	164.135	159.478	167.576	161.102	172.575	187.206
ZC317.7	26.4263	38.5448	49.7777	264.878	273.825	338.039	99.3198	93.8857	93.5779	226.607	261.006	275.466
ZC317.1	418.017	378.137	473.396	898.884	863.55	891.407	231.232	226.227	254.244	637.626	617.946	582.536
T05C3.7	332.732	396.081	311.872	141.481	88.8261	101.083	117.158	128.364	95.8813	90.6429	94.8625	76.4472
T05C3.8	158.558	176.774	166.603	58.5072	40.0719	74.2839	12.3324	17.5041	12.669	15.6281	19.2941	16.229
T05C3.4	771.169	923.745	885.839	304.238	247.11	263.285	61.662	49.3298	58.1623	51.5727	63.2417	61.4994
T05C3.6a	257.056	249.876	176.762	199.988	149.602	220.971	418.42	431.238	357.036	495.411	493.071	415.975
T05C3.6b	0	0	0	0	0	0	0	0	0	0	0	0
T05C3.2	180.18	239.243	166.603	29.7855	30.7218	21.627	97.7783	115.633	92.7141	76.5777	76.1044	65.7702
T05C3.5	94.8946	95.6973	85.3332	604.752	762.702	820.414	211.853	202.623	201.84	480.564	451.267	490.287
C24G6.12	0	0	0	0	0	0	0	0	0	0	0	0.854158
C24G6.10	0	0	0	0	0	1.88061	0	0	0	0	0	0
C24G6.4	74.4742	69.1147	61.9681	281.367	209.042	253.412	210.972	215.619	203.28	302.013	334.966	296.82
C24G6.6.1	0	0	0	0	0	0	0	0	0	0	0	0
C24G6.6.2	2.40239	1.32913	0	0	0	0	1.32133	0	0	0.781405	0	0
C24G6.6.3	0	0	0	0	0	0.940303	0.880885	2.65214	4.60691	0	1.07189	1.70832
C24G6.6.4	0	2.65826	0	0	1.33573	0	0	0	0	0.781405	0	0
C24G6.3	115.315	115.634	125.968	434.549	528.949	621.07	256.338	253.72	253.956	490.722	500.574	505.662
C24G6.11	0	0	0	1.06377	0	0	0.440443	0	1.15173	0	0	0
C24G6.2a	139.339	146.204	85.3332	140.417	138.916	123.18	69.5899	66.8339	75.4382	88.2987	96.4703	96.5199
C24G6.2b	72.0718	83.7352	77.2062	135.098	144.259	113.777	59.9002	66.3035	41.4622	97.6756	90.039	81.9992
C24G6.9	0	2.65826	0	1.06377	0	0.940303	0	0	0	0.781405	1.07189	1.70832
C24G6.7	0	5.31652	6.09523	2.12754	1.33573	3.76121	3.52354	2.12171	1.72759	8.59545	1.07189	1.70832
C24G6.8.1	0	0	0	0	0	0	0	0	0	0	0	0
C24G6.8.2	0	0	0	0	0	0	0	0	0	0	0	0
C24G6.8.3	0	0	0	0	0	0	0	0	0	0	0	0
C24G6.8.4	0	0	0	0	0	0	0	0	0	0	0	0
C24G6.1	24.0239	30.57	32.5079	128.716	164.295	206.867	57.2575	56.2253	48.9484	122.681	98.6141	122.145
C18C4.2	4.80479	14.6204	8.12697	60.6348	49.422	59.2391	31.7119	33.417	39.7346	61.731	37.5162	35.8747
C18C4.3.1	0	0	0	0	0	0	0	0	0	0	0	0
C18C4.3.2	0	0	0	0	0	0	0	0	0	0	0	0
C18C4.4	211.771	243.563	181.597	237.327	219.487	255.988	110.644	101.344	91.7927	193.124	192.265	216.871
C18C4.5b	9.60958	0	2.03174	0	0	0	0	0	0	0.781405	3.21568	0
C18C4.5a	0	0	0	0	0	0	0	0	0	0	0	0
C18C4.14	0	0	0	0	0	0	0	0	0	0	0	0
C18C4.1b	0	0	0	0	0	0	0	0	0	0	0	0
C18C4.1c	0	0	0	0	0	0	0	0	0	0	0	0
C18C4.1d	0	0	0	0	0	0	0	0	0	0	0	0
C18C4.13	0	0	0	0	0	0	0	0	0	0	0	0
C18C4.12	0	0	0	0	0	0	0	0	0	0	0	0
C18C4.11	0	0	0	0	0	0	0	0	0	0	0	0
C18C4.7	2.40239	0	12.1905	0	0	0	0	0	0	0	0	0
C18C4.15	0	0	0	0	0	0	0	0	0	0	0	0
C18C4.9	0	0	4.06348	0	0	0	0	0.530428	0	0.781405	0	1.70832
C18C4.16	0	0	0	0	0	1.88061	0.440443	0	0	0	0	0
C18C4.10d.1	0	0	0	0	0	0	0	0	0	0	0	0
C18C4.10d.2	0	0	0	0	0	0	0	0	0	0	0	0
C18C4.10d.3	0	0	0	0	0	0	0	0	0	0	0	0
C18C4.10a.1	0	0	0	0	0	0	0	0	0	0	0	0
C18C4.10a.2	0	0	0	0	0	0	0	0	0	0	0	0
C18C4.10c.1	0	0	0	0	0	0	0	0	0	0	0	0
C18C4.10c.2	0	0	0	0	0	0	0	0	0	0	0	0
C18C4.10c.3	0	0	0	0	0	0	0	0	0	0	0	0
C18C4.10b.1	0	0	0	0	0	0	0	0	0	0	0	0
C18C4.10b.2	0	0	0	0	0	0	0	0	0	0	0	0
C18C4.10b.3	0	0	0	0	0	0	0	0	0	0	0	0
C18C4.17	600.599	369.498	688.76	49.9971	26.7146	12.2239	43.1634	44.5559	53.5553	981.311	317.28	322.872
CD4.13	2.40239	1.32913	0	0	4.00719	1.88061	1.32133	0.530428	0.575864	2.34421	3.21568	5.12495
CD4.6	24.0239	34.5574	46.7301	307.429	253.789	237.897	161.642	166.024	153.756	286.776	290.483	316.039
CD4.11	0	1.32913	0	0	0	0	0	0	0	0.781405	1.07189	0
CD4.14	0	0	0	0	0	0	0	0	0	0	0	0
CD4.19	167.375	229.713	172.028	20.2116	20.036	5.48196	20.7008	25.1953	27.2556	553.235	484.496	340.237
CD4.18	390.798	387.88	344.726	37.2319	25.3789	18.6462	26.4266	31.5605	45.1074	704.046	679.58	421.382
CD4.17	547.746	273.801	471.364	432.953	639.815	387.875	913.037	855.315	1408.85	1380.74	1523.16	910.106
CD4.5	0	4.65195	1.01587	1.59565	1.33573	0.940303	0.220221	0.530428	1.15173	2.34421	1.07189	0.854158
CD4.4	26.4263	27.9117	22.3492	171.267	231.081	194.643	49.77	69.486	49.5243	157.062	147.921	128.124
CD4.3.2	0	0	0	0	0	0	0	0	0	0	0	0
CD4.3.1	0	0	0	0	0	0	0	0	0	0	0	0
CD4.2	28.8287	57.1526	42.6666	315.939	299.204	267.046	382.304	333.109	364.522	386.795	368.731	396.33
CD4.7b	14.4144	3.98739	2.03174	58.5072	30.7218	55.4779	31.2714	32.3561	29.3691	39.8516	27.8692	41.8538
CD4.7a	0	0	0	0	0	0	0	0	0	0	0	0
CD4.10	13.2132	13.9559	13.2063	199.456	265.81	306.068	57.2575	51.9819	64.4968	203.556	185.973	237.883
CD4.8	8060.99	7928.55	7850.77	7526.22	7154.92	7376.33	1013.45	981.021	978.001	6271.46	6463.3	6307
CD4.12	0	0	0	0	0	0	0	0	0	0	0	0
CD4.15	0	0	2.03174	0	0	0.940303	0	0	0.575864	0	0	0
CD4.1	4.80479	1.32913	4.06348	4.25507	12.0216	6.58212	13.6537	16.4433	12.669	21.0979	30.013	24.7706
CD4.16	0	0	0	0	0	0	0.440443	0	0	0	0	0
M03E7.4	0	0	2.03174	1.06377	1.33573	0.940303	0.880885	0.530428	0	0.781405	2.14379	0
M03E7.9	0	0	0	0	0	0	0	0	0	0	0	0
M03E7.8	0	0	0	0	0	0	0	0	0	0	1.07189	0
M03E7.7	0	0	0	0	0	0	0	0	0	0	0	0
M03E7.3	0	2.65826	0	15.9565	17.3645	15.9851	93.8143	97.5987	84.0761	63.2938	93.2547	66.6244
M03E7.6	7.20718	0	0	0	0	0	0	0	0	0	0	0
M03E7.2	2.40239	13.2913	4.06348	24.4667	21.3717	15.9851	5.50553	7.16078	5.47071	7.81405	12.3268	14.5207
M03E7.5.1	4.80479	2.65826	4.06348	4.25507	10.6858	8.46272	3.52354	1.59128	1.15173	17.9723	11.7908	10.2499
M03E7.5.2	52.8527	63.7982	71.111	17.0203	16.0288	23.5076	8.36841	4.24342	8.06209	5.46983	13.9346	11.1041
M03E7.1	4.80479	2.65826	0	5.31884	1.33573	6.58212	6.1662	5.30428	5.75864	9.37686	12.8627	11.9582
T01C2.1	12.012	33.2282	16.2539	5.31884	9.35011	7.52242	3.52354	0	2.87932	35.1632	35.3725	34.1663
T01C2.3	0	0	0	0	0	0	0	0	0	0	0	0
T01C2.6	0	0	0	0	0	0	0	0	0	0	0	0
T01C2.4	0	0	0	0	0	0	0	0	0	0	0	0
T01C2.5	0	0	0	0	0	0	0	0	0	0	0	0
T01C2.2	0	0	0	0	0	0	0	0	0	0	1.07189	0
C14C11.5	0	0	0	0	0	0	0.440443	0	0	0.781405	0	0
C14C11.4	26.4263	21.2661	30.4761	14.8927	10.6858	14.1045	1.76177	1.06086	2.30346	7.03264	5.35946	14.5207
C14C11.3	14.4144	19.9369	14.2222	30.8493	21.3717	25.3882	30.831	24.3997	21.8828	40.633	41.8038	58.9369
C14C11.6	393.993	354.878	411.428	1469.06	2250.04	2388.84	595.038	586.123	656.197	1376.44	1410.07	1375.62
C14C11.2.2	0	2.65826	2.03174	0	4.00719	0	2.20221	1.59128	2.87932	2.34421	1.07189	0
C14C11.2.1	0	1.32913	0	0	0	0	0.440443	0.265214	0	0	0	0.427079
C14C11.1	104.504	124.274	107.012	86.1652	91.4975	96.2212	159.951	156.826	148.861	157.977	154.353	179.091
C14C11.7	36.0359	43.8613	60.9523	111.696	132.237	135.404	99.9805	120.938	111.718	147.685	130.771	128.124
C14C11.8a	0	0	0	0	0	0	0	0	0	0	0	0
C14C11.8b	0	0	0	0	0	0.940303	3.0831	1.59128	2.11342	3.12562	2.14379	0.854158
C14C11.9	0	0	0	0	0	0	0	0	0	0	0	0
C14C11.11	0	0	0.142222	0	1.33573	0	0	0.175041	0.575864	0.312562	0.0750325	0
C14C11.10	0	0	0	0	0	0	0	0	0	0	0	0
F25B4.5	134.534	160.825	148.317	821.229	1069.92	1199.83	407.85	350.082	394.179	947.844	998.468	1085.64
F25B4.6	76.8766	90.3808	93.4601	410.614	686.565	813.362	179.26	208.458	186.58	475.094	452.339	471.495
F25B4.4	19.2192	21.2661	38.6031	137.226	133.573	141.045	43.6038	51.9819	40.3105	165.658	141.49	145.207
F25B4.17	0	0	2.03174	0	0	0	0	0	0	0	0	0
F25B4.7	28.8287	35.8865	28.4444	104.249	166.966	147.628	52.4127	41.9038	43.1898	105.49	92.1828	101.645
F25B4.3	36.3002	42.9708	20.5206	20.7116	11.3804	18.7872	14.0413	13.2395	8.64372	9.22058	11.9087	12.6928
F25B4.8a	0	0	0	0	0	0	0	0	0	0	0	0
F25B4.8b	0	0	0	0	0	0.0752242	0.440443	0	1.72759	0.804847	1.07189	0
[truncated: 55,803 more rows]

## Sheet: aak dauer vs daf2 dauer
Row	meanBase	foldChange	log2FC	pvalue	padj	daf2dauer_01_normcounts	daf2dauer_02_normcounts	daf2dauer_03_normcounts	daf2aakdauer_01_normcounts	daf2aakdauer_02_normcounts	daf2aakdauer_03_normcounts
cTel3X.2	0			1	1	0	0	0	0	0	0
cTel3X.3	0			1	1	0	0	0	0	0	0
cTel3X.1	4.27668	3.45235	1.78758	0.130338	0.606544	2.40239	1.32913	2.03174	5.8711	7.6912	6.3345
B0348.5	1168.98	2.7627	1.46608	1.8219e-17	5.8701e-16	675.073	581.494	607.491	1724.11	1527.1	1898.62
B0348.6a.1	0			1	1	0	0	0	0	0	0
B0348.6a.2	0			1	1	0	0	0	0	0	0
B0348.6b.1	0			1	1	0	0	0	0	0	0
B0348.6b.2	0			1	1	0	0	0	0	0	0
B0348.6c.1	0			1	1	0	0	0	0	0	0
B0348.6c.2	0			1	1	0	0	0	0	0	0
B0348.9	1.82112	0.486981	-1.03806	0.142436	0.655603	0	5.31652	2.03174	0.880885	2.12171	0.575864
B0348.4a	0			1	1	0	0	0	0	0	0
B0348.4b	0.0734071	65535	65535	1	1	0	0	0	0.440443	0	0
B0348.4c	0.898769	0	65535	0.0222398	0.133601	0	1.32913	4.06348	0	0	0
B0348.7	0			1	1	0	0	0	0	0	0
B0348.8	0			1	1	0	0	0	0	0	0
B0348.2	10.5404	0.0141255	-6.14555	2.19986e-14	5.6665e-13	28.8287	17.2787	16.2539	0.880885	0	0
B0348.1	0.338624	0	65535	0.303355	1	0	0	2.03174	0	0	0
Y38C9B.2	0.0884046	65535	65535	1	1	0	0	0	0	0.530428	0
Y38C9B.1	16.6616	0.301655	-1.72903	6.11604e-05	0.000596154	31.2311	25.2535	20.3174	5.28531	6.36513	11.5173
Y38C9B.3	0			1	1	0	0	0	0	0	0
F56E10.2	226.602	0.098185	-3.34835	1.2266e-72	2.61624e-70	396.395	544.943	296.716	50.2105	27.5822	43.7657
F56E10.6	0			1	1	0	0	0	0	0	0
F56E10.7	0			1	1	0	0	0	0	0	0
F56E10.5	0.338624	0	65535	0.303355	1	0	0	2.03174	0	0	0
F56E10.4.1	0			1	1	0	0	0	0	0	0
F56E10.4.2	0			1	1	0	0	0	0	0	0
F56E10.1	62.0969	3.06352	1.61519	5.70885e-08	8.23927e-07	36.0359	29.2409	26.4126	111.432	92.2944	77.1658
Y38C9A.1	341.54	3.07324	1.61976	1.8326e-14	4.7544e-13	187.387	171.458	144.254	537.34	485.341	523.46
Y38C9A.2.1	0			1	1	0	0	0	0	0	0
Y38C9A.2.2	0.400399	0	65535	0.301899	1	2.40239	0	0	0	0	0
W03F9.1	376.966	1.10733	0.147079	0.411998	1	385.584	329.624	358.095	420.623	380.317	387.556
W03F9.2a	95.2959	0.962342	-0.0553777	0.852361	1	106.907	93.0391	91.4284	105.486	89.1119	85.8037
W03F9.2b	0			1	1	0	0	0	0	0	0
W03F9.10	130.071	2.99866	1.58432	2.45878e-12	5.42867e-11	72.0718	43.8613	79.2379	206.568	170.798	207.887
W03F9.3	1900.49	0.681795	-0.55259	0.0039158	0.0280542	2192.18	2180.44	2407.61	1473.5	1575.11	1574.12
W03F9.11	148.412	0.9653	-0.0509514	0.662753	1	158.558	180.762	113.778	171.773	146.398	119.204
W03F9.9	2.00656	0.225159	-2.15098	0.0464449	0.255288	2.40239	1.32913	6.09523	0	1.06086	1.15173
W03F9.8	0			1	1	0	0	0	0	0	0
W03F9.7	0			1	1	0	0	0	0	0	0
W03F9.12	0			1	1	0	0	0	0	0	0
W03F9.6	0.221522	0	65535	0.239273	0.975554	0	1.32913	0	0	0	0
W03F9.4	15.6326	0.41173	-1.28023	0.000510669	0.00434271	9.60958	38.5448	18.2857	7.48752	10.0781	9.78969
W03F9.5.2	0			1	1	0	0	0	0	0	0
W03F9.5.1	0			1	1	0	0	0	0	0	0
W03F9.5.3	0			1	1	0	0	0	0	0	0
Y108G3AL.3	65.5246	0.624276	-0.679744	0.0154128	0.097397	84.0838	62.4691	95.4919	50.2105	49.0646	51.8277
Y108G3AL.2	82.6346	1.85979	0.895137	0.000368267	0.00321209	72.0718	50.5069	50.7935	106.587	108.738	107.111
Y108G3AL.10b	7.20213	0.572106	-0.805645	0.216269	0.917895	12.012	5.31652	10.1587	4.62465	8.22163	2.87932
Y108G3AL.10a	0			1	1	0	0	0	0	0	0
Y108G3AL.8	0			1	1	0	0	0	0	0	0
Y108G3AL.9	0			1	1	0	0	0	0	0	0
Y108G3AL.1.2	0.0734071	65535	65535	1	1	0	0	0	0.440443	0	0
Y108G3AL.1.1	0			1	1	0	0	0	0	0	0
Y108G3AL.7	224.396	5.43019	2.441	2.75273e-25	1.36578e-23	74.4742	63.7982	71.111	414.531	353.62	368.841
DC2.8	49.5812	2.16208	1.11242	0.000976772	0.00788428	21.6216	35.8865	36.5714	70.4708	61.5296	71.4071
DC2.3a	3.79916	2.05438	1.0387	0.470051	1	4.80479	2.65826	0	4.84487	5.30428	5.18277
DC2.3b	452.658	1.10922	0.14954	0.633838	1	393.993	477.158	416.507	470.393	467.837	490.06
DC2.5	192.288	0.492083	-1.02303	4.06689e-08	5.97394e-07	259.459	261.839	251.936	128.609	118.285	133.6
DC2.2	0.146814	65535	65535	1	1	0	0	0	0.880885	0	0
DC2.1	0.980319	65535	65535	0.205643	0.881923	0	0	0	0.880885	2.12171	2.87932
DC2.6	80.7179	8.87974	3.15052	2.48492e-22	1.06316e-20	16.8168	15.9496	16.2539	154.155	92.8249	188.307
DC2.7a	0			1	1	0	0	0	0	0	0
DC2.7c	0			1	1	0	0	0	0	0	0
DC2.7b	0			1	1	0	0	0	0	0	0
R02C2.1	223.005	0.777137	-0.363759	0.0664251	0.348476	240.239	248.547	264.126	234.315	180.345	170.456
R02C2.6	5.85912	1.12435	0.169087	1	1	2.40239	3.98739	10.1587	5.28531	5.83471	7.48623
R02C2.7	0.161812	65535	65535	1	1	0	0	0	0.440443	0.530428	0
R02C2.2	5.62424	0.20524	-2.28462	0.00064488	0.00537574	7.20718	10.633	10.1587	1.32133	2.12171	2.30346
R02C2.3	165.934	0.220087	-2.18386	1.11377e-31	7.47714e-30	189.789	260.509	365.714	67.3877	61.5296	50.676
R02C2.5	3.29276	3.45556	1.78892	0.146785	0.673212	2.40239	0	2.03174	7.48752	2.65214	5.18277
R02C2.4	572.862	1.22064	0.287634	0.17073	0.753092	569.367	505.069	473.396	680.924	541.567	666.85
Y58G8A.1	8.78537	65535	65535	4.97304e-07	6.45668e-06	0	0	0	15.8559	20.1563	16.7001
Y58G8A.5	0			1	1	0	0	0	0	0	0
Y58G8A.4a	0			1	1	0	0	0	0	0	0
Y58G8A.4b	0			1	1	0	0	0	0	0	0
F33E11.2	52.5077	5.3507	2.41973	6.76112e-12	1.43153e-10	12.012	17.2787	20.3174	106.147	83.2772	76.014
F33E11.3	486.878	7.46788	2.9007	3.44107e-30	2.15727e-28	112.913	118.293	113.778	874.939	824.02	877.329
F33E11.6b	5.42075	2.69925	1.43256	0.166164	0.741499	4.80479	3.98739	0	7.04708	6.89556	9.78969
F33E11.6a	0.0959773	65535	65535	1	1	0	0	0	0	0	0.575864
F33E11.7	75.3567	1.48153	0.567092	0.0197451	0.121325	72.0718	49.1778	60.9523	92.0525	88.051	89.8348
F33E11.1	2241.51	5.28881	2.40294	9.21833e-20	3.45102e-18	657.055	796.813	684.697	3916.12	3878.22	3516.13
Y39D8C.1	614.699	0.288911	-1.7913	7.63904e-21	3.04099e-19	896.093	1046.02	919.363	276.157	275.292	275.263
Y39D8C.2	0			1	1	0	0	0	0	0	0
T22H9.4	7.83561	0.903154	-0.146956	0.377223	1	0	18.6078	6.09523	8.36841	5.30428	8.63796
T22H9.3	23.5006	0.635093	-0.654961	0.0186064	0.114989	16.8168	53.1652	16.2539	20.2604	20.6867	13.8207
T22H9.2a	43.7718	2.89158	1.53186	1.38371e-05	0.000148389	24.0239	29.2409	14.2222	75.3157	59.9383	59.8898
T22H9.2b	14.5942	2.75049	1.45969	0.0138081	0.0879685	12.012	9.30391	2.03174	17.1773	22.278	24.7621
T22H9.1	189.355	1.5832	0.662841	0.00116932	0.00930463	146.546	140.888	152.381	251.493	212.171	232.649
Y39D8B.2	3.69477	0.987169	-0.0186309	0.862421	1	2.40239	2.65826	6.09523	1.32133	4.50864	5.18277
Y39D8B.1	8.6863	0.441128	-1.18073	0.0251165	0.147629	12.012	11.9622	12.1905	4.84487	4.77385	6.3345
Y39D8B.4	0			1	1	0	0	0	0	0	0
Y39D8B.3	55.8607	2.51115	1.32835	5.16198e-06	5.87116e-05	24.0239	18.6078	52.8253	96.8974	63.9166	78.8934
Y39D8B.5	0			1	1	0	0	0	0	0	0
ZK6.8	9.49584	0.0470873	-4.40852	5.88904e-11	1.1442e-09	16.8168	17.2787	20.3174	0.440443	2.12171	0
ZK6.7a	0			1	1	0	0	0	0	0	0
ZK6.7b	0			1	1	0	0	0	0	0	0
ZK6.6b	0			1	1	0	0	0	0	0	0
ZK6.6a	0			1	1	0	0	0	0	0	0
ZK6.5	9.15113	0.599674	-0.737749	0.281217	1	16.8168	5.31652	12.1905	8.36841	5.30428	6.91037
ZK6.4	2.8774	1.31332	0.393215	1	1	4.80479	2.65826	0	5.28531	1.06086	3.45518
ZK6.3	8.42905	4.70283	2.23353	0.00210947	0.015968	4.80479	0	4.06348	14.0942	13.7911	13.8207
ZK6.9	3.4078	4.03183	2.01144	0.125135	0.585104	0	0	4.06348	7.48752	3.71299	5.18277
ZK6.2	0.244402	0.220791	-2.17924	0.431024	1	1.2012	0	0	0	0.265214	0
ZK6.1	2.11766	0.0668027	-3.90395	0.00126418	0.0100044	1.2012	6.64565	4.06348	0	0.795642	0
ZK6.12	13.974	0.179638	-2.47683	6.30726e-07	8.08544e-06	24.0239	18.6078	28.4444	3.52354	6.36513	2.87932
ZK6.10	35.075	0.330563	-1.597	1.46632e-07	2.02814e-06	36.0359	59.1463	62.984	17.1024	16.178	19.0035
ZK6.11a	0			1	1	0	0	0	0	0	0
ZK6.11b	0			1	1	0	0	0	0	0	0
Y39D8A.1a	0			1	1	0	0	0	0	0	0
Y39D8A.1b	0			1	1	0	0	0	0	0	0
Y39D8A.1d	0			1	1	0	0	0	0	0	0
Y39D8A.1c	0			1	1	0	0	0	0	0	0
B0554.6	0.776469	2.50516	1.3249	1	1	0	1.32913	0	1.02623	0	2.30346
B0554.5	23.3264	3.17708	1.6677	0.000281215	0.0024992	12.012	9.30391	12.1905	34.1343	29.704	42.6139
B0554.4	2.51446	0.204655	-2.28873	0.0181299	0.112452	7.20718	5.31652	0	0.880885	0.530428	1.15173
B0554.3	0			1	1	0	0	0	0	0	0
B0554.2	0.0884046	65535	65535	1	1	0	0	0	0	0.530428	0
B0554.8	0			1	1	0	0	0	0	0	0
B0554.7	2.67547	0.711387	-0.491293	0.384187	1	0	5.31652	4.06348	2.20221	1.59128	2.87932
B0554.1	0			1	1	0	0	0	0	0	0
M02H5.9	0.376337	65535	65535	0.60818	1	0	0	0	0	0.530428	1.72759
M02H5.10	20.9231	19.7256	4.302	2.40369e-10	4.40654e-09	0	1.99369	4.06348	35.8961	32.6213	50.964
M02H5.11	7.35623	5.49224	2.45739	0.00597902	0.0412508	4.80479	1.99369	0	12.9931	8.22163	16.1242
M02H5.8	6.49319	0.29893	-1.74212	0.00471246	0.0332751	12.012	15.9496	2.03174	4.40443	0.530428	4.03105
M02H5.7	1.60431	1.00339	0.00487738	1	1	4.80479	0	0	0.880885	1.06086	2.87932
M02H5.6	6.32605	0.921139	-0.11851	0.534422	1	2.40239	13.2913	4.06348	6.1662	7.42599	4.60691
M02H5.5	2.62249	0.453722	-1.14012	0.188052	0.817891	4.80479	3.98739	2.03174	0.440443	1.59128	2.87932
M02H5.4	0.51645	0.165688	-2.59346	0.16938	0.748623	0	2.65826	0	0.440443	0	0
M02H5.3	0.783732	0.260181	-1.94241	0.249081	1	2.40239	1.32913	0	0.440443	0.530428	0
M02H5.12	0.294929	0.331377	-1.59346	0.43119	1	0	1.32913	0	0.440443	0	0
M02H5.2	0			1	1	0	0	0	0	0	0
M02H5.1	2.38685	0.178394	-2.48686	0.0106796	0.0695787	4.80479	5.31652	2.03174	0.440443	0	1.72759
T01G6.7	4.04503	0.742431	-0.429672	0.595119	1	7.20718	2.65826	4.06348	2.64266	4.24342	3.45518
T01G6.8	8.7512	0.191331	-2.38585	8.96566e-05	0.000856442	19.2192	10.633	14.2222	3.0831	4.77385	0.575864
T01G6.11	0			1	1	0	0	0	0	0	0
T01G6.6a	0			1	1	0	0	0	0	0	0
T01G6.6b	0			1	1	0	0	0	0	0	0
T01G6.5	1.54427	0.200382	-2.31917	0.0347038	0.1973	2.40239	5.31652	0	0.440443	0.530428	0.575864
T01G6.4	16.1275	0.0524348	-4.25333	1.14909e-15	3.27675e-14	24.0239	25.2535	42.6666	0.880885	1.06086	2.87932
T01G6.3	0.577208	0.441583	-1.17924	0.569276	1	2.40239	0	0	0	1.06086	0
T01G6.2	11.3397	0.0665466	-3.90949	1.38722e-11	2.85251e-10	16.8168	22.5952	24.3809	0.880885	1.06086	2.30346
T01G6.1	0.146814	65535	65535	1	1	0	0	0	0.880885	0	0
T01G6.9	0.864712	0.39039	-1.35701	0.332662	1	2.40239	1.32913	0	0.880885	0	0.575864
T01G6.10	0.235219	65535	65535	1	1	0	0	0	0.880885	0.530428	0
R11G11.7	0.184382	65535	65535	1	1	0	0	0	0	0.530428	0.575864
R11G11.6	0			1	1	0	0	0	0	0	0
R11G11.8	0.346194	65535	65535	1	1	0	0	0	0.440443	1.06086	0.575864
R11G11.9	2.66133	2.40468	1.26585	0.596871	1	0	2.65826	2.03174	1.32133	4.77385	5.18277
R11G11.10	0.294929	0.331377	-1.59346	0.43119	1	0	1.32913	0	0.440443	0	0
R11G11.11	0			1	1	0	0	0	0	0	0
R11G11.12	1.41522	0.0547074	-4.19212	0.00805776	0.0537017	0	3.98739	4.06348	0.440443	0	0
R11G11.13	0.443043	0	65535	0.0788584	0.394962	0	2.65826	0	0	0	0
R11G11.14	6.24815	0.09138	-3.45198	1.33421e-06	1.64365e-05	4.80479	13.2913	16.2539	0.880885	0.530428	1.72759
R11G11.15	0			1	1	0	0	0	0	0	0
R11G11.5	0			1	1	0	0	0	0	0	0
R11G11.4	0			1	1	0	0	0	0	0	0
R11G11.3	0.496376	0.239704	-2.06067	0.466029	1	2.40239	0	0	0	0	0.575864
R11G11.2b	0.575288	1.59698	0.67535	1	1	0	1.32913	0	0.440443	0.530428	1.15173
R11G11.2a	0			1	1	0	0	0	0	0	0
R11G11.1	7.5104	0.279959	-1.83671	0.00301808	0.0220756	14.4144	10.633	10.1587	2.64266	3.18257	4.03105
C14C6.5	14.3854	0.1829	-2.45087	1.60671e-06	1.95601e-05	31.2311	13.2913	28.4444	4.40443	3.18257	5.75864
C14C6.4	0.191955	65535	65535	1	1	0	0	0	0	0	1.15173
C14C6.3	0			1	1	0	0	0	0	0	0
C14C6.6	0			1	1	0	0	0	0	0	0
C14C6.7	0			1	1	0	0	0	0	0	0
C14C6.8	0			1	1	0	0	0	0	0	0
C14C6.9	14.6822	131.558	7.03955	1.51809e-09	2.57478e-08	0	0.664565	0	28.6288	22.8084	35.9915
C14C6.1	244.847	6.93876	2.79468	3.35733e-31	2.21277e-29	67.4592	48.5132	69.0792	471.758	343.229	469.041
C14C6.2	5.27144	0.769174	-0.378617	0.44817	1	2.40239	5.31652	10.1587	2.64266	4.77385	6.3345
C14C6.10a	0.146814	65535	65535	1	1	0	0	0	0.880885	0	0
C14C6.10b	0			1	1	0	0	0	0	0	0
C14C6.11	0			1	1	0	0	0	0	0	0
C14C6.12	17.7159	0.119302	-3.06731	3.21164e-10	5.80667e-09	40.8407	20.6015	33.5237	4.1842	3.97821	3.16725
C14C6.13	0.611408	65535	65535	0.39684	1	0	0	0	0.440443	2.65214	0.575864
K06H6.5	5.24988	65535	65535	0.000188666	0.00171737	0	0	0	10.5706	11.139	9.78969
K06H6.4	0			1	1	0	0	0	0	0	0
K06H6.3	0			1	1	0	0	0	0	0	0
K06H6.8	0			1	1	0	0	0	0	0	0
K06H6.6	0			1	1	0	0	0	0	0	0
K06H6.2	0.0884046	65535	65535	1	1	0	0	0	0	0.530428	0
K06H6.7	0			1	1	0	0	0	0	0	0
K06H6.1	0			1	1	0	0	0	0	0	0
ZK488.6	0.323623	65535	65535	1	1	0	0	0	0.880885	1.06086	0
ZK488.5	0			1	1	0	0	0	0	0	0
ZK488.4	0.835	0.129871	-2.94485	0.161429	0.7275	2.40239	0	2.03174	0	0	0.575864
ZK488.7	0.265362	65535	65535	1	1	0	0	0	0.440443	0	1.15173
ZK488.8	0			1	1	0	0	0	0	0	0
ZK488.9	0			1	1	0	0	0	0	0	0
ZK488.3	0.402545	0.258661	-1.95087	0.461265	1	0	0.943682	0.975236	0.0880885	0.0742599	0.334001
ZK488.10	0			1	1	0	0	0	0	0	0
ZK488.2	9.96577	0.241155	-2.05196	0.000420726	0.00363253	24.0239	11.9622	12.1905	4.40443	3.18257	4.03105
ZK488.1	0			1	1	0	0	0	0	0	0
F48G7.13	5.64406	0.0267069	-5.22665	1.22043e-08	1.89379e-07	9.60958	17.2787	6.09523	0.880885	0	0
F48G7.4	418.376	7.03617	2.81479	2.3838e-30	1.5026e-28	105.705	101.014	105.651	818.783	619.54	759.564
F48G7.5	6.61301	0.092307	-3.43742	7.54005e-07	9.58289e-06	7.20718	17.9432	11.1746	1.76177	1.59128	0
F48G7.6	16.6011	0.0692027	-3.85303	4.32664e-15	1.18694e-13	28.8287	35.8865	28.4444	0.880885	2.65214	2.91387
F48G7.7	5.70377	0.0334062	-4.90374	5.39412e-08	7.79867e-07	7.20718	8.63934	17.2698	0	0.530428	0.575864
F48G7.8	0.434601	0.283434	-1.81892	0.45777	1	0	0	2.03174	0	0	0.575864
F48G7.9	0			1	1	0	0	0	0	0	0
F48G7.3	1.01522	65535	65535	0.218893	0.927601	0	0	0	3.0831	1.8565	1.15173
F48G7.10	1.00438	0.359071	-1.47766	0.353966	1	2.40239	0	2.03174	0.440443	0	1.15173
F48G7.2a	0.0959773	65535	65535	1	1	0	0	0	0	0	0.575864
F48G7.2b	0.0884046	65535	65535	1	1	0	0	0	0	0.530428	0
F48G7.1	1.02344	0.511178	-0.968103	0.656303	1	0	0	4.06348	0.440443	1.06086	0.575864
F48G7.11	33.1933	0.553422	-0.853549	0.00233049	0.0174581	34.8347	57.8171	35.5555	20.2604	23.3388	27.3535
F48G7.12	0.427173	65535	65535	0.612558	1	0	0	0	0.880885	0.530428	1.15173
F48G7.14	0			1	1	0	0	0	0	0	0
F31F4.7	0.280073	0	65535	0.277131	1	0	0.664565	1.01587	0	0	0
F31F4.16	0			1	1	0	0	0	0	0	0
F31F4.8	0.0734071	65535	65535	1	1	0	0	0	0.440443	0	0
F31F4.9	0.434601	0.283434	-1.81892	0.45777	1	0	0	2.03174	0	0	0.575864
F31F4.18	0			1	1	0	0	0	0	0	0
F31F4.17	0			1	1	0	0	0	0	0	0
F31F4.10	0			1	1	0	0	0	0	0	0
F31F4.11	0.662392	65535	65535	0.407534	1	0	0	0	1.76177	1.06086	1.15173
F31F4.6	0.309926	0.399079	-1.32525	0.435783	1	0	1.32913	0	0	0.530428	0
F31F4.12	6.36011	0.316061	-1.66173	0.00361585	0.0260603	9.60958	13.2913	6.09523	1.32133	4.77385	3.06935
F31F4.13	0			1	1	0	0	0	0	0	0
F31F4.14	0			1	1	0	0	0	0	0	0
F31F4.15	4.90165	0.575092	-0.798134	0.109943	0.523178	2.40239	11.9622	4.30729	3.96398	1.59128	5.18277
F31F4.4	0.169384	65535	65535	1	1	0	0	0	0.440443	0	0.575864
F31F4.3	0.707388	1.08901	0.123015	1	1	0	0	2.03174	0	1.06086	1.15173
F31F4.2	0.323623	65535	65535	1	1	0	0	0	0.880885	1.06086	0
F31F4.1	100.77	0.0448766	-4.47789	1.89205e-71	3.87817e-69	182.582	219.306	176.762	10.5706	8.48685	6.91037
H25P19.1	312.063	0.952203	-0.0706593	0.464865	1	247.447	396.745	314.92	349.271	296.509	267.489
Y49C4A.5	15.0689	0.144297	-2.79289	4.57745e-09	7.42801e-08	19.2192	25.2535	34.5396	2.20221	6.89556	2.30346
Y49C4A.6	0			1	1	0	0	0	0	0	0
Y49C4A.7	0			1	1	0	0	0	0	0	0
Y49C4A.8a.1	0			1	1	0	0	0	0	0	0
Y49C4A.8a.2	0			1	1	0	0	0	0	0	0
Y49C4A.8a.3	0			1	1	0	0	0	0	0	0
Y49C4A.8b.1	0			1	1	0	0	0	0	0	0
Y49C4A.8b.2	0			1	1	0	0	0	0	0	0
Y49C4A.8b.3	0			1	1	0	0	0	0	0	0
Y49C4A.4	0			1	1	0	0	0	0	0	0
Y49C4A.3	0.58884	0.738922	-0.436507	1	1	0	0	2.03174	0.440443	1.06086	0
Y49C4A.2	0.176809	65535	65535	1	1	0	0	0	0	1.06086	0
Y49C4A.1	0.677245	0.999992	-1.12433e-05	1	1	0	0	2.03174	0.440443	1.59128	0
Y49C4A.9	48.1796	5.73447	2.51966	8.45775e-12	1.77773e-10	16.8168	15.9496	10.1587	81.4819	74.2599	90.4106
H24O09.1	4.72777	4.90382	2.29391	0.0303922	0.175113	4.80479	0	0	5.28531	8.48685	9.78969
H24O09.2	17.2261	4.93848	2.30407	1.37085e-05	0.000147145	12.012	1.32913	4.06348	25.5457	27.5822	32.8242
C05E4.9a	1.1937	0.0655251	-3.93181	0.0222184	0.133601	0	2.65826	4.06348	0.440443	0	0
C05E4.9b	0.111746	0	65535	1	1	0	0	0.670475	0	0	0
C05E4.16	0			1	1	0	0	0	0	0	0
C05E4.14b	0			1	1	0	0	0	0	0	0
C05E4.14a	0			1	1	0	0	0	0	0	0
C05E4.14c	0			1	1	0	0	0	0	0	0
C05E4.10	0.0479887	65535	65535	1	1	0	0	0	0	0	0.287932
C05E4.11	0.0479887	65535	65535	1	1	0	0	0	0	0	0.287932
C05E4.7	0.0959773	65535	65535	1	1	0	0	0	0	0	0.575864
C05E4.6	0			1	1	0	0	0	0	0	0
C05E4.5	0.664565	0	65535	0.0221134	0.13309	0	3.98739	0	0	0	0
C05E4.4	0.664565	0	65535	0.0221134	0.13309	0	3.98739	0	0	0	0
C05E4.13	0.390906	0.764641	-0.387146	0.554285	1	0	1.32913	0	0.440443	0	0.575864
C05E4.3	3.74565	0.080905	-3.62763	3.87421e-05	0.000388982	0	10.633	10.1587	0	0.530428	1.15173
C05E4.2	2.37482	0.223994	-2.15847	0.0645285	0.339481	9.60958	0	2.03174	0.440443	1.59128	0.575864
C05E4.15	4.68102	1.03314	0.0470372	0.884154	1	2.40239	5.31652	6.09523	5.28531	2.65214	6.3345
C05E4.12	0.508005	65535	65535	0.629596	1	0	0	0	0.880885	1.59128	0.575864
C05E4.1.2	0			1	1	0	0	0	0	0	0
C05E4.1.1	0			1	1	0	0	0	0	0	0
C05E4.1.3	0			1	1	0	0	0	0	0	0
R09E12.4	72.5171	0.283055	-1.82085	3.58449e-13	8.42923e-12	103.303	99.6847	136.127	33.9141	35.0082	27.0656
R09E12.3	144.634	5.38903	2.43003	1.03139e-23	4.7541e-22	38.4383	42.5321	54.857	274.836	249.832	207.311
R09E12.2	58.7889	1.34557	0.428215	0.14139	0.651155	45.6455	47.8487	56.8888	71.7921	75.8512	54.7071
R09E12.9	15.0418	0.764288	-0.387812	0.275406	1	4.80479	19.9369	26.4126	12.7728	15.3824	10.9414
R09E12.1	0.972601	1.87222	0.90475	1	1	0	0	2.03174	0	2.65214	1.15173
R09E12.8	0.191955	65535	65535	1	1	0	0	0	0	0	1.15173
R13D11.6	11.9268	3.21065	1.68287	0.0035581	0.0256793	4.80479	0	12.1905	18.0581	17.5041	19.0035
R13D11.5	81.6953	0.114493	-3.12667	1.57444e-36	1.2854e-34	158.558	149.195	132.063	14.5875	20.2199	15.5483
R13D11.8	0.294929	0.331377	-1.59346	0.43119	1	0	1.32913	0	0.440443	0	0
R13D11.11	0.643194	0.159348	-2.64975	0.172232	0.757981	0	2.65826	0.670475	0	0.530428	0
R13D11.4	2.02862	0.0455642	-4.45595	0.00514711	0.0360316	9.60958	0	2.03174	0	0.530428	0
R13D11.10	2.93696	0	65535	1.48511e-05	0.000158527	4.80479	2.65826	10.1587	0	0	0
R13D11.3	0			1	1	0	0	0	0	0	0
R13D11.1	0.338624	0	65535	0.303355	1	0	0	2.03174	0	0	0
R13D11.9	1.30674	0.305442	-1.71103	0.147812	0.6769	6.00599	0	0	0	0.970683	0.863796
F41H8.4	1.62294	0.621325	-0.68658	0.519579	1	6.00599	0	0	1.32133	0.970683	1.43966
F41H8.3	0.337799	65535	65535	1	1	0	0	0	1.32133	0.705469	0
F41H8.2	0.649123	65535	65535	0.395869	1	0	0	0	0	1.59128	2.30346
F41H8.1	0			1	1	0	0	0	0	0	0
F41H8.5	0			1	1	0	0	0	0	0	0
K09C6.7a	0			1	1	0	0	0	0	0	0
K09C6.7b	0			1	1	0	0	0	0	0	0
K09C6.10	0.242719	0.433562	-1.20569	0.429833	1	0	0	1.01587	0.440443	0	0
K09C6.8	3.94502	3.61531	1.85412	0.157959	0.715488	0	3.09687	2.03174	5.91074	8.3118	4.31898
K09C6.6	0.169312	0	65535	0.222867	0.940337	0	0	1.01587	0	0	0
K09C6.11	0			1	1	0	0	0	0	0	0
K09C6.5	0.176809	65535	65535	1	1	0	0	0	0	1.06086	0
K09C6.4	0			1	1	0	0	0	0	0	0
K09C6.3	0			1	1	0	0	0	0	0	0
K09C6.9	0			1	1	0	0	0	0	0	0
K09C6.2	15.9583	0.989302	-0.0155178	0.877793	1	15.6156	17.2787	15.2381	18.0581	14.5868	14.9725
K09C6.t1	6.99304	1.14101	0.190308	0.909555	1	2.01801	7.90832	9.67109	6.50974	8.16328	7.68778
K09C6.12	1.61854	1.16815	0.224231	0.796458	1	0.960958	1.60825	1.90984	1.04385	3.27274	0.915624
K09C6.1	11.4125	7.97557	2.99559	3.63457e-05	0.000366577	3.60359	1.99369	2.03174	20.7008	25.4605	14.6845
T02B11.3a	0			1	1	0	0	0	0	0	0
T02B11.3b	0			1	1	0	0	0	0	0	0
T02B11.4	0			1	1	0	0	0	0	0	0
T02B11.2	0.146814	65535	65535	1	1	0	0	0	0.880885	0	0
T02B11.9	14.6392	65535	65535	8.66613e-11	1.66363e-09	0	0	0	27.3074	32.8865	27.6415
T02B11.8	3.66131	0.0269196	-5.2152	1.23769e-05	0.000133746	12.012	5.31652	4.06348	0	0	0.575864
T02B11.1	26.1774	0.233884	-2.09613	5.69767e-09	9.15587e-08	40.8407	47.8487	38.6031	10.5706	11.139	8.06209
T02B11.5	3.53663	0.0256377	-5.28559	1.30873e-05	0.000140817	12.012	6.64565	2.03174	0	0.530428	0
T02B11.6	2.15289	0.604468	-0.726262	0.285222	1	0	3.98739	4.06348	0.880885	0.530428	3.45518
T02B11.10	1.03451	0	65535	0.00241757	0.0180334	0	6.20704	0	0	0	0
T02B11.7	597.336	0.269184	-1.89334	1.42618e-22	6.17038e-21	868.874	1048.84	906.157	280.121	260.615	219.404
H24K24.5	174.863	0.557948	-0.841797	2.30506e-06	2.74207e-05	207.807	247.218	218.412	121.122	123.324	131.297
H24K24.4.2	0			1	1	0	0	0	0	0	0
H24K24.4.1	0			1	1	0	0	0	0	0	0
H24K24.3a.1	0			1	1	0	0	0	0	0	0
H24K24.3a.2	0			1	1	0	0	0	0	0	0
H24K24.3b.1	0			1	1	0	0	0	0	0	0
H24K24.3b.2	0			1	1	0	0	0	0	0	0
H24K24.2	22.5077	2.11369	1.07976	0.0134163	0.0856613	19.2192	11.9622	12.1905	29.5097	33.9474	28.2173
H24K24.6	0.0959773	65535	65535	1	1	0	0	0	0	0	0.575864
Y50D4C.2	273.861	2.50423	1.32437	2.20507e-09	3.68588e-08	132.132	185.414	151.365	400.583	349.552	424.124
Y50D4C.3	168.19	5.28328	2.40143	2.35891e-25	1.17442e-23	68.0598	47.8487	44.6983	297.942	269.388	281.2
Y50D4C.6	364.641	4.86739	2.28315	9.83012e-24	4.53472e-22	151.351	138.229	83.3014	603.406	695.391	516.164
Y50D4C.4	69.1971	1.10165	0.13966	0.72013	1	60.0599	70.4439	67.0475	74.4348	69.486	73.7106
Y50D4C.7	0			1	1	0	0	0	0	0	0
Y50D4C.8	0			1	1	0	0	0	0	0	0
Y50D4C.10	0			1	1	0	0	0	0	0	0
Y50D4C.9	0			1	1	0	0	0	0	0	0
Y50D4C.1a	117.833	11.5826	3.53388	6.59623e-34	4.82017e-32	19.2192	14.6204	22.3492	238.94	178.356	233.513
Y50D4C.1b	0			1	1	0	0	0	0	0	0
Y50D4C.11	0			1	1	0	0	0	0	0	0
Y50D4C.5	124.035	3.09603	1.63042	1.41073e-12	3.16673e-11	76.8766	43.8613	60.9523	198.199	177.163	187.156
R09A1.1	153.347	1.26139	0.335016	0.105008	0.50308	146.546	128.926	131.393	157.899	171.328	183.989
R09A1.2	46.8875	1.66262	0.733463	0.0171069	0.106945	48.0479	33.2282	24.3809	60.3406	60.0444	55.2829
R09A1.3	248.7	11.2593	3.49304	5.3245e-41	5.02887e-39	43.2431	39.8739	38.6031	465.988	419.038	485.453
R09A1.5	0.338624	0	65535	0.303355	1	0	0	2.03174	0	0	0
R09A1.6	0			1	1	0	0	0	0	0	0
C02E11.1a	0			1	1	0	0	0	0	0	0
C02E11.1b	0			1	1	0	0	0	0	0	0
K10C9.4	0.412031	0.216781	-2.20569	0.458403	1	0	0	2.03174	0.440443	0	0
K10C9.9	0			1	1	0	0	0	0	0	0
K10C9.11	0			1	1	0	0	0	0	0	0
K10C9.12	0			1	1	0	0	0	0	0	0
K10C9.8	0			1	1	0	0	0	0	0	0
K10C9.3	109.435	3.51117	1.81195	1.87826e-13	4.54066e-12	52.8527	39.8739	52.8253	193.795	141.624	175.638
K10C9.6	1.25866	0.238998	-2.06493	0.15151	0.691263	0	0	6.09523	0.880885	0	0.575864
K10C9.7	6.81277	29.7544	4.89503	0.000170383	0.001563	0	1.32913	0	11.0111	16.4433	12.0931
K10C9.1	3.85169	65535	65535	0.00230499	0.0172806	0	0	0	6.60664	9.01727	7.48623
K10C9.10	0			1	1	0	0	0	0	0	0
Y50D4B.7	0			1	1	0	0	0	0	0	0
Y50D4B.6	0.257789	65535	65535	1	1	0	0	0	0.440443	0.530428	0.575864
Y50D4B.5	0			1	1	0	0	0	0	0	0
Y50D4B.4	0.510205	0.0775152	-3.68938	0.465567	1	2.40239	0.438613	0	0.220221	0	0
Y50D4B.3	0.0367035	65535	65535	1	1	0	0	0	0.220221	0	0
Y50D4B.2	1.34195	1.0193	0.0275765	0.562793	1	0	3.98739	0	1.32133	1.59128	1.15173
Y50D4B.1	0			1	1	0	0	0	0	0	0
Y50D4B.8	0.149177	0.275058	-1.86219	1	1	0	0.478487	0.223492	0.145346	0.0477385	0
W07B8.3	0.804234	0.815251	-0.294685	0.397963	1	0	2.65826	0	0	1.59128	0.575864
W07B8.4	49.0316	0.0777133	-3.68569	3.71672e-33	2.636e-31	88.8886	112.976	71.111	5.72575	7.42599	8.06209
W07B8.5	20.1514	0.147559	-2.76064	8.06871e-10	1.40521e-08	36.0359	22.5952	46.7301	6.1662	4.77385	4.60691
W07B8.1	4.82525	0.498406	-1.00461	0.159137	0.720148	7.20718	3.98739	8.12697	3.0831	4.24342	2.30346
T21H3.9	0			1	1	0	0	0	0	0	0
T21H3.4	8.18701	0.453332	-1.14136	0.0598786	0.31929	4.80479	6.64565	22.3492	7.48752	2.65214	5.18277
T21H3.11	111.516	0.323566	-1.62787	1.55516e-14	4.05831e-13	183.086	169.185	153.254	54.0027	52.5866	56.9817
T21H3.3	103.82	1.86034	0.89557	0.000182523	0.00166722	56.4563	63.7982	97.5236	141.602	126.772	136.768
T21H3.5	16.6986	0.300215	-1.73593	0.000103692	0.000983205	28.8287	27.9117	20.3174	10.5706	7.95642	4.60691
T21H3.6	0			1	1	0	0	0	0	0	0
T21H3.8	0.0100087	65535	65535	1	1	0	0	0	0.0176177	0.0424342	0
T21H3.2	2.09732	1.61903	0.695132	0.823926	1	4.80479	0	0	2.20221	2.12171	3.45518
T21H3.10	0.1001	0	65535	1	1	0.600599	0	0	0	0	0
T21H3.7	0			1	1	0	0	0	0	0	0
T21H3.1a.1	0			1	1	0	0	0	0	0	0
T21H3.1a.2	0			1	1	0	0	0	0	0	0
T21H3.1b	0			1	1	0	0	0	0	0	0
F25A2.1	2.16123	2.47509	1.30748	0.558638	1	2.40239	1.32913	0	3.0831	2.12171	4.03105
Y50D4A.8	7.15719	1.20355	0.267295	0.91102	1	10.8108	6.64565	2.03174	8.36841	8.75206	6.3345
Y50D4A.3	0.715904	0.615878	-0.699284	0.331975	1	0	2.65826	0	0.220221	0.265214	1.15173
Y50D4A.7	0			1	1	0	0	0	0	0	0
Y50D4A.4	123.42	1.55931	0.640904	0.0060839	0.0418894	84.0838	103.672	101.587	165.606	151.968	133.6
Y50D4A.2b	0			1	1	0	0	0	0	0	0
Y50D4A.2a.2	0			1	1	0	0	0	0	0	0
Y50D4A.2a.1	0			1	1	0	0	0	0	0	0
Y50D4A.9	0			1	1	0	0	0	0	0	0
Y50D4A.6	548.279	0.717759	-0.478428	0.0203855	0.124492	655.157	633.636	626.305	500.607	416.062	457.91
Y50D4A.5	88.4975	4.28815	2.10035	3.30033e-14	8.40749e-13	39.6395	27.2472	33.5237	139.4	140.298	150.876
Y50D4A.1a	3.59203	4.30387	2.10563	0.105536	0.505026	0	0	4.06348	7.04708	5.83471	4.60691
Y50D4A.1b	0			1	1	0	0	0	0	0	0
Y50D4A.10	7.87333	0.964222	-0.0525632	0.909768	1	12.012	7.97478	4.06348	8.36841	8.48685	6.3345
Y50D4A.11b	0			1	1	0	0	0	0	0	0
Y50D4A.11a	0.0884046	65535	65535	1	1	0	0	0	0	0.530428	0
C39F7.2a	0			1	1	0	0	0	0	0	0
C39F7.2b	0			1	1	0	0	0	0	0	0
C39F7.8	0			1	1	0	0	0	0	0	0
C39F7.6	0.234989	0.0746144	-3.7444	0.284243	1	0.408407	0.558234	0.345396	0	0	0.0978969
C39F7.1	26.9663	0.475676	-1.07195	0.00323564	0.0235283	38.4383	30.57	40.6348	13.8739	16.9737	21.307
C39F7.4	100.796	1.48348	0.568989	0.00471856	0.0333074	98.4982	48.5132	96.5077	125.086	123.59	112.581
C39F7.7	0			1	1	0	0	0	0	0	0
C39F7.5	141.707	1.14557	0.196068	0.483326	1	110.51	143.546	142.222	149.31	154.354	150.3
Y75B7B.1	18.784	0.965608	-0.0504898	1	1	21.6216	9.30391	26.4126	16.7368	19.6258	19.0035
Y75B7B.2	13.6944	9.61912	3.26591	7.8404e-06	8.69848e-05	0	2.65826	5.07935	23.9953	34.0216	16.4121
ZK1005.1a	0			1	1	0	0	0	0	0	0
ZK1005.1b	0			1	1	0	0	0	0	0	0
ZK1005.2	0			1	1	0	0	0	0	0	0
F16B3.1	18.5312	2.31296	1.20974	0.0233699	0.138599	15.015	12.959	5.58729	23.0704	27.9217	26.6337
F16B3.4	0			1	1	0	0	0	0	0	0
F16B3.2	0.400399	0	65535	0.301899	1	2.40239	0	0	0	0	0
F16B3.3a	0			1	1	0	0	0	0	0	0
F16B3.3b	0			1	1	0	0	0	0	0	0
Y75B7AL.9	0			1	1	0	0	0	0	0	0
Y75B7AL.2	8.00501	2.66319	1.41316	0.108345	0.516627	2.40239	6.64565	4.06348	7.92797	14.3216	12.669
Y75B7AL.6	0			1	1	0	0	0	0	0	0
Y75B7AL.8	0			1	1	0	0	0	0	0	0
Y75B7AL.7	0			1	1	0	0	0	0	0	0
Y75B7AL.1	2.63036	0.0655493	-3.93128	0.000443139	0.00381165	4.80479	7.97478	2.03174	0.440443	0.530428	0
Y75B7AL.3	193.121	1.29459	0.372492	0.140207	0.646375	170.57	220.636	113.778	237.839	206.867	209.039
Y75B7AL.5	1.48198	0.394026	-1.34364	0.147471	0.675658	0.528527	1.84749	4.00253	1.13194	1.15103	0.230346
Y75B7AL.4a	598.128	4.78025	2.25709	1.08997e-22	4.7513e-21	221.02	198.705	201.142	1069.61	961.931	936.355
Y75B7AL.4b	0			1	1	0	0	0	0	0	0
Y75B7AR.1	3.18444	0.390782	-1.35556	0.0489527	0.267596	2.40239	9.30391	2.03174	1.76177	1.59128	2.01552
R12A1.2	7.26376	0.714717	-0.484555	0.433423	1	7.20718	3.98739	14.2222	4.84487	5.83471	7.48623
R12A1.5	0.0393584	1.90576	0.93037	1	1	0	0	0.0812697	0	0.0742599	0.0806209
R12A1.3	0.800798	0	65535	0.0707779	0.367476	4.80479	0	0	0	0	0
R12A1.4	13.7234	1.05205	0.0732094	0.863838	1	24.0239	7.97478	8.12697	11.0111	12.1998	19.0035
R09B5.1	7.0632	14.9425	3.90135	0.000665037	0.00553658	0	2.65826	0	10.5706	19.3606	9.78969
R09B5.11	1.15105	0.068118	-3.87582	0.0535191	0.289302	2.40239	0	4.06348	0.440443	0	0
R09B5.13	2.14795	0.0228521	-5.45153	0.00192614	0.0147287	7.20718	1.32913	4.06348	0	0	0.287932
R09B5.2	0			1	1	0	0	0	0	0	0
R09B5.10	1.02232	0	65535	0.023298	0.138319	4.80479	1.32913	0	0	0	0
R09B5.9	0			1	1	0	0	0	0	0	0
R09B5.8	0			1	1	0	0	0	0	0	0
R09B5.3	0.488804	0.220791	-2.17924	0.464596	1	2.40239	0	0	0	0.530428	0
R09B5.7a	0			1	1	0	0	0	0	0	0
R09B5.7b	0.0884046	65535	65535	1	1	0	0	0	0	0.530428	0
R09B5.14	0.0959773	65535	65535	1	1	0	0	0	0	0	0.575864
R09B5.12	15.0744	0.610798	-0.711233	0.122392	0.573808	14.4144	13.2913	28.4444	7.48752	16.4433	10.3655
R09B5.6	2.43547	0.114502	-3.12655	0.00259362	0.0192447	2.40239	6.64565	4.06348	0.440443	1.06086	0
R09B5.4	0.332282	0	65535	0.0784335	0.394962	0	1.99369	0	0	0	0
R09B5.5	7.74834	0.117709	-3.0867	3.56404e-07	4.7077e-06	3.96395	22.5952	15.0349	3.25928	1.06086	0.575864
F53E2.1	68.8769	0.302004	-1.72736	1.01204e-11	2.10425e-10	120.12	95.6973	101.587	29.9501	23.8693	42.0381
C38C3.5a.2	0			1	1	0	0	0	0	0	0
C38C3.5b.2	0			1	1	0	0	0	0	0	0
C38C3.5a.1	0			1	1	0	0	0	0	0	0
C38C3.5b.1	0			1	1	0	0	0	0	0	0
C38C3.5c	7.72185	0.259302	-1.9473	0.000724739	0.00598705	12.012	14.6204	10.1587	3.52354	3.71299	2.30346
C38C3.4a	1.71582	0.21151	-2.2412	0.0622093	0.32895	2.40239	0	6.09523	0	0.530428	1.2669
C38C3.4b	0			1	1	0	0	0	0	0	0
C38C3.6	0.626553	65535	65535	0.398346	1	0	0	0	0.440443	1.59128	1.72759
C38C3.10	1.95456	3.88153	1.95662	0.316667	1	2.40239	0	0	2.20221	4.24342	2.87932
C38C3.3b	25.5193	8.90622	3.15481	5.10246e-09	8.23833e-08	2.40239	7.97478	5.07935	42.2825	59.6731	35.7036
C38C3.3a	0.813783	65535	65535	0.335452	1	0	0	0	1.32133	2.12171	1.43966
C38C3.2	0.161812	65535	65535	1	1	0	0	0	0.440443	0.530428	0
C38C3.7	2.05286	65535	65535	0.0455763	0.250944	0	0	0	5.28531	5.30428	1.72759
C38C3.8	1.67746	65535	65535	0.0763656	0.391181	0	0	0	4.40443	4.50864	1.15173
C38C3.1	0.854347	65535	65535	0.329101	1	0	0	0	1.76177	1.06086	2.30346
C38C3.9	0.592354	0.479408	-1.06067	0.571536	1	2.40239	0	0	0	0	1.15173
K02H11.8	0.0146814	65535	65535	1	1	0	0	0	0.0880885	0	0
K02H11.2	0.250216	65535	65535	1	1	0	0	0	0.440443	1.06086	0
K02H11.7	0			1	1	0	0	0	0	0	0
K02H11.1	0			1	1	0	0	0	0	0	0
K02H11.3	0.443043	0	65535	0.0788584	0.394962	0	2.65826	0	0	0	0
K02H11.4	2.50036	0.156643	-2.67445	0.0205402	0.125279	9.60958	1.32913	2.03174	0.440443	1.59128	0
K02H11.5	1.2012	0	65535	0.0181087	0.112333	7.20718	0	0	0	0	0
K02H11.6	0.596485	2.523	1.33514	1	1	0	0	1.01587	0.880885	0.530428	1.15173
K02H11.9	0.530576	65535	65535	0.63119	1	0	0	0	0.440443	1.59128	1.15173
F52F10.3	2.09804	0.325807	-1.61791	0.0980449	0.474878	4.80479	2.65826	2.03174	0.880885	1.06086	1.15173
F52F10.8	0			1	1	0	0	0	0	0	0
F52F10.4	0			1	1	0	0	0	0	0	0
F52F10.2	0.773367	65535	65535	0.479531	1	0	0	0	1.32133	1.59128	1.72759
F52F10.5	0.707533	65535	65535	0.431288	1	0	0	0	0.880885	1.06086	2.30346
F52F10.7	0			1	1	0	0	0	0	0	0
F52F10.9	0			1	1	0	0	0	0	0	0
F16B4.8	150.304	2.22903	1.15642	3.25735e-07	4.32917e-06	72.0718	107.659	99.5554	223.304	172.919	226.315
F16B4.7	16.5319	0.0834838	-3.58236	1.92482e-12	4.27917e-11	43.2431	23.9243	24.3809	2.20221	3.71299	1.72759
F16B4.6	4579.05	0.296952	-1.7517	5.52063e-15	1.49985e-13	7432.82	6174.07	7576.87	1878.04	2389.75	2022.77
F16B4.5b	91.1738	1.30128	0.379934	0.0984589	0.476643	81.6814	62.4691	93.5617	88.7932	106.165	114.372
F16B4.5a	14.2618	1.70328	0.768315	0.293841	1	9.60958	15.9496	6.09523	11.8919	27.0518	14.9725
F16B4.4	2.79173	0.302959	-1.72281	0.0403122	0.225177	4.80479	3.98739	4.06348	0	1.59128	2.30346
F16B4.3	50.1391	0.516358	-0.953556	0.000465967	0.00399138	65.2731	74.8699	58.25	33.0332	40.1375	29.2712
F16B4.2a.2	0			1	1	0	0	0	0	0	0
F16B4.2b.2	0			1	1	0	0	0	0	0	0
F16B4.2a.1	0			1	1	0	0	0	0	0	0
F16B4.2b.1	0			1	1	0	0	0	0	0	0
F16B4.13	0			1	1	0	0	0	0	0	0
F16B4.9	5.87087	0.0297088	-5.07297	4.95095e-08	7.19394e-07	12.012	7.97478	14.2222	0.440443	0	0.575864
F16B4.1	3.56533	0	65535	1.64325e-06	1.99628e-05	12.012	5.31652	4.06348	0	0	0
F16B4.10	0			1	1	0	0	0	0	0	0
F16B4.11a	0.723402	0.632803	-0.660171	0.331875	1	0	2.65826	0	0	0.530428	1.15173
F16B4.11b	0			1	1	0	0	0	0	0	0
F16B4.12a	0			1	1	0	0	0	0	0	0
F16B4.12b	0			1	1	0	0	0	0	0	0
Y46H3D.5a.1	0			1	1	0	0	0	0	0	0
Y46H3D.5a.2	0			1	1	0	0	0	0	0	0
Y46H3D.5b	0			1	1	0	0	0	0	0	0
Y46H3D.6	0.931847	0.104814	-3.2541	0.0622681	0.32895	2.40239	2.65826	0	0	0.530428	0
Y46H3D.7.1	0			1	1	0	0	0	0	0	0
Y46H3D.7.2	0			1	1	0	0	0	0	0	0
Y46H3D.8	0			1	1	0	0	0	0	0	0
Y46H3D.9	0			1	1	0	0	0	0	0	0
Y46H3D.4	0.0734071	65535	65535	1	1	0	0	0	0.440443	0	0
Y46H3D.3	0			1	1	0	0	0	0	0	0
Y46H3D.2	0.0734071	65535	65535	1	1	0	0	0	0.440443	0	0
Y46H3D.1	35.3705	48.9488	5.6132	1.02273e-20	4.05737e-19	1.2012	0	3.04761	54.8351	91.2336	61.9054
K04F1.15	8.62034	0.00858871	-6.86334	1.66723e-12	3.71939e-11	26.4263	10.633	14.2222	0.440443	0	0
K04F1.14a	0.183455	26.6053	4.73364	1	1	0	0.0398739	0	0	1.06086	0
K04F1.14b	0			1	1	0	0	0	0	0	0
K04F1.13	1.08957	65535	65535	0.298504	1	0	0	0	2.64266	1.59128	2.30346
K04F1.12a	0			1	1	0	0	0	0	0	0
K04F1.12b	0			1	1	0	0	0	0	0	0
K04F1.1	1.27174	16.3967	4.03533	0.249763	1	0	0.438613	0	3.52354	3.09239	0.575864
K04F1.11	0.38661	65535	65535	0.612965	1	0	0	0	0.440443	1.59128	0.287932
K04F1.10	0			1	1	0	0	0	0	0	0
K04F1.9	1.13543	1.5628	0.644132	0.764115	1	0	2.65826	0	0.880885	2.12171	1.15173
K04F1.8	1.05358	2.11136	1.07817	1	1	0	0	2.03174	0.440443	2.12171	1.72759
K04F1.7	0			1	1	0	0	0	0	0	0
K04F1.6	0			1	1	0	0	0	0	0	0
K04F1.2	0			1	1	0	0	0	0	0	0
K04F1.3	0			1	1	0	0	0	0	0	0
K04F1.4	0.184382	65535	65535	1	1	0	0	0	0	0.530428	0.575864
K04F1.5	4.15637	0.464989	-1.10473	0.04183	0.232755	2.40239	14.6204	0	2.20221	0.530428	5.18277
K04F1.16	0.500581	65535	65535	0.628965	1	0	0	0	1.32133	0.530428	1.15173
Y46H3C.4	45.4954	4.51928	2.17609	1.16178e-09	1.99445e-08	22.8227	14.9527	11.6825	78.0817	69.1307	76.302
Y46H3C.9	0.226894	1.83335	0.874481	1	1	0.480479	0	0	0.880885	0	0
Y46H3C.5	163.25	0.940181	-0.0889889	0.766459	1	183.471	146.669	174.709	168.557	143.55	162.543
Y46H3C.7	575.592	0.482958	-1.05003	1.5732e-07	2.16717e-06	848.91	809.241	670.678	404.331	323.078	397.317
Y46H3C.8	3.59036	0.251501	-1.99136	0.0141368	0.0898546	2.40239	4.65195	10.1587	1.10111	2.65214	0.575864
Y46H3C.6	26068.9	0.656206	-0.607779	0.0120237	0.0775924	30044.3	33158.5	31238	21359.9	19627.7	20985.1
Y46H3C.3	1.6892	0.567492	-0.817329	0.515599	1	2.40239	0	4.06348	0.880885	1.06086	1.72759
Y46H3C.2	0.0959773	65535	65535	1	1	0	0	0	0	0	0.575864
Y46H3C.1	0			1	1	0	0	0	0	0	0
ZK697.5	0.0884046	65535	65535	1	1	0	0	0	0	0.530428	0
ZK697.12	0.265214	65535	65535	1	1	0	0	0	0	1.59128	0
ZK697.13	0			1	1	0	0	0	0	0	0
ZK697.4	0			1	1	0	0	0	0	0	0
ZK697.3	0			1	1	0	0	0	0	0	0
ZK697.15	0			1	1	0	0	0	0	0	0
ZK697.6a	0			1	1	0	0	0	0	0	0
ZK697.6b	0			1	1	0	0	0	0	0	0
ZK697.10	0			1	1	0	0	0	0	0	0
ZK697.7	0			1	1	0	0	0	0	0	0
ZK697.16	0			1	1	0	0	0	0	0	0
ZK697.2	12.1803	0.26354	-1.92391	2.8527e-05	0.000292517	9.60958	27.9117	20.3174	5.72575	3.18257	6.3345
ZK697.8	2.27492	0.609822	-0.71354	0.308742	1	4.80479	2.65826	1.01587	1.32133	2.12171	1.72759
ZK697.11	0.0734071	65535	65535	1	1	0	0	0	0.440443	0	0
ZK697.1	1.15273	0.121686	-3.03877	0.0535041	0.289302	0.0480479	0.225952	5.89205	0.145346	0.265214	0.33976
ZK697.14	2.07161	65535	65535	0.0496968	0.271125	0	0	0	1.32133	4.77385	6.3345
Y46H3B.2	24.2397	1.34344	0.42593	0.406006	1	27.6275	23.2598	11.1746	22.2424	29.1735	31.9604
Y46H3B.1	21.2407	0.570189	-0.810487	0.0585641	0.313032	32.4323	19.2724	29.4603	16.0762	13.7911	16.4121
F36H9.3	104.906	1.75571	0.812055	0.000445958	0.00383305	88.8886	70.4439	69.0792	138.885	124.895	137.246
F36H9.8	0.0884046	65535	65535	1	1	0	0	0	0	0.530428	0
F36H9.7	79.2408	0.260116	-1.94277	1.24186e-16	3.78798e-15	127.327	138.229	111.746	28.1883	37.1299	32.8242
F36H9.4	1.77504	0.152757	-2.71069	0.0613575	0.326273	7.20718	0	2.03174	0.880885	0.530428	0
F36H9.5	22.5314	2.06276	1.04458	0.0355849	0.201793	12.012	19.9369	12.1905	34.795	22.278	33.976
F36H9.2	11.7392	1.70454	0.769386	0.234659	0.975554	7.20718	6.64565	12.1905	8.80885	14.852	20.7311
F36H9.9	0			1	1	0	0	0	0	0	0
F36H9.1	0.413476	0.866528	-0.206682	0.556367	1	0	1.32913	0	0	0	1.15173
F36H9.6	0			1	1	0	0	0	0	0	0
Y46H3A.3a	0			1	1	0	0	0	0	0	0
Y46H3A.3b	0			1	1	0	0	0	0	0	0
Y46H3A.2	22.7755	2.06815	1.04834	0.0311606	0.179147	7.20718	19.0464	18.2857	27.7126	43.6701	20.7311
Y46H3A.1b	0			1	1	0	0	0	0	0	0
Y46H3A.1a	0			1	1	0	0	0	0	0	0
Y46H3A.4	0.221522	0	65535	0.239273	0.975554	0	1.32913	0	0	0	0
Y46H3A.5	29.8382	0.119055	-3.0703	3.63518e-18	1.22878e-16	57.6575	67.7856	34.5396	5.72575	5.83471	7.48623
Y46H3A.6	76.6562	1.6273	0.702477	0.0118428	0.0765273	67.267	65.1273	42.6666	86.3267	98.9248	99.6245
Y46H3A.7	78.7341	5.22027	2.38413	4.84475e-15	1.31968e-13	21.6216	27.9117	26.4126	145.346	107.146	143.966
Y32G9B.1a	0			1	1	0	0	0	0	0	0
Y32G9B.1b	0			1	1	0	0	0	0	0	0
Y32G9B.1c	1.07287	0.16744	-2.57828	0.107909	0.51472	0.840838	1.76774	2.90539	0.220221	0.599383	0.103655
T10B5.8	1.12981	0.08489	-3.55826	0.0540889	0.292109	1.2012	1.32913	3.71809	0	0.530428	0
T10B5.7	16.8095	0.0907248	-3.46236	5.19822e-12	1.11367e-10	36.0359	23.9243	32.5079	3.96398	2.12171	2.30346
T10B5.2	6.92261	16.0766	4.00689	0.000527215	0.00446638	0	2.43231	0	15.7106	13.701	9.69179
T10B5.10	7.80864	2.14708	1.10238	0.125752	0.587895	4.80479	3.98739	6.09523	15.4155	8.48685	8.06209
T10B5.12	0			1	1	0	0	0	0	0	0
T10B5.14	0			1	1	0	0	0	0	0	0
T10B5.3	209.197	2.76507	1.46732	3.66119e-12	7.95879e-11	134.534	85.0643	113.778	325.928	270.518	325.363
T10B5.6	459.746	6.14956	2.62048	5.89357e-26	3.05251e-24	108.108	139.559	138.158	888.373	736.234	748.047
T10B5.4	289.473	0.92433	-0.113521	0.534962	1	307.506	296.396	298.666	281.002	290.674	262.594
T10B5.13	0.633552	0.13105	-2.93181	0.171638	0.756002	0	1.32913	2.03174	0.440443	0	0
T10B5.5a	111.655	4.77363	2.25509	2.16134e-18	7.42306e-17	40.8407	34.5574	40.6348	213.681	168.368	171.849
T10B5.5b	0			1	1	0	0	0	0	0	0
Y32G9A.8	154.907	2.56845	1.3609	6.4371e-10	1.13438e-08	79.279	87.7226	93.4601	214.936	226.005	228.042
Y32G9A.15	0			1	1	0	0	0	0	0	0
Y32G9A.6	48.8752	1.96022	0.971015	0.00614766	0.0422429	24.0239	42.5321	32.5079	60.3406	71.0773	62.7692
Y32G9A.5	1.76883	65535	65535	0.0873241	0.4291	0	0	0	2.20221	2.65214	5.75864
Y32G9A.14	0			1	1	0	0	0	0	0	0
Y32G9A.4	14.2879	20.097	4.32891	2.77091e-08	4.14611e-07	0	0	4.06348	32.5928	25.4605	23.6104
Y32G9A.11	203.477	1.14095	0.190232	0.330989	1	213.813	184.749	171.682	225.286	221.188	204.144
Y32G9A.3	1385.6	0.823061	-0.280929	0.132565	0.61566	1423.42	1464.7	1672.12	1187.21	1266.13	1300.01
Y32G9A.10	59.5091	1.79113	0.840872	0.00492851	0.0346693	44.4443	43.8613	39.619	68.709	93.6205	66.8002
Y32G9A.13	138.874	4.29689	2.10329	1.17032e-19	4.35309e-18	67.267	37.2156	52.8253	249.731	217.741	208.463
Y32G9A.12	69.1071	0.354157	-1.49754	9.50829e-10	1.64698e-08	115.315	111.647	79.2379	33.0332	33.9474	41.4622
Y32G9A.2	1598.31	0.697604	-0.519519	0.00240733	0.0179755	1840.23	2130.59	1678.22	1389.16	1304.32	1247.32
Y32G9A.1	346.391	0.14208	-2.81522	4.6048e-57	6.87769e-55	574.172	612.729	632.888	84.565	76.3816	97.6089
T06A1.1	45.3403	0.0647855	-3.94819	1.08132e-31	7.27618e-30	93.6934	74.4313	87.3649	8.36841	5.30428	2.87932
T06A1.5	45.452	0.111904	-3.15967	1.81556e-23	8.25025e-22	100.901	65.1273	79.2379	7.48752	9.01727	10.9414
T06A1.8	0			1	1	0	0	0	0	0	0
T06A1.10	0			1	1	0	0	0	0	0	0
T06A1.4	1.06058	0.180037	-2.47363	0.109998	0.523216	0	1.32913	4.06348	0.440443	0.530428	0
T06A1.2	0.361266	1.13373	0.181083	0.54798	1	0	0	1.01587	0	0	1.15173
T06A1.9	0			1	1	0	0	0	0	0	0
T06A1.6	0			1	1	0	0	0	0	0	0
T06A1.7	4.80392	0.0584683	-4.0962	1.78015e-05	0.000187527	14.4144	2.65826	10.1587	0.440443	0	1.15173
Y40B10B.1	0			1	1	0	0	0	0	0	0
Y40B10B.2	0.169384	65535	65535	1	1	0	0	0	0.440443	0	0.575864
Y40B10B.3	0			1	1	0	0	0	0	0	0
T08B1.6	13.2105	0.116398	-3.10286	3.81566e-09	6.23735e-08	14.4144	15.9496	40.6348	2.20221	3.18257	2.87932
T08B1.5	1.87036	65535	65535	0.0719376	0.372793	0	0	0	3.52354	4.24342	3.45518
T08B1.8	1.11072	0.0864745	-3.53158	0.0550006	0.296313	4.80479	1.32913	0	0	0.530428	0
T08B1.4b	5.20468	0.354617	-1.49567	0.0374232	0.210729	9.60958	5.31652	8.12697	3.0831	1.06086	4.03105
T08B1.4a	0			1	1	0	0	0	0	0	0
T08B1.1	11.3648	0.0524539	-4.25281	2.0868e-12	4.62683e-11	19.2192	25.2535	20.3174	1.76177	1.06086	0.575864
T08B1.7	0.176809	65535	65535	1	1	0	0	0	0	1.06086	0
T08B1.2a	0			1	1	0	0	0	0	0	0
T08B1.2c	0			1	1	0	0	0	0	0	0
T08B1.2b	0			1	1	0	0	0	0	0	0
T08B1.3	22.7112	1.72862	0.78962	0.090475	0.442627	9.60958	15.9496	24.3809	30.831	24.3997	31.0966
F59A7.1	1.81961	0.417955	-1.25858	0.142501	0.655799	0	4.65195	3.04761	2.42243	0.795642	0
F59A7.9	105.132	2.49657	1.31995	8.55905e-08	1.21466e-06	56.0479	60.7013	63.6545	160.101	146.133	144.156
F59A7.10	7.14327	0.0491973	-4.34528	1.9521e-08	2.97248e-07	16.8168	12.1881	11.8451	0.440443	0.705469	0.863796
F59A7.8	10.8184	0.826505	-0.274905	0.621018	1	12.012	9.30391	14.2222	11.6717	8.48685	9.21382
F59A7.7	128.245	3.08775	1.62655	4.83259e-11	9.4561e-10	40.4323	73.9926	73.8132	203.705	189.893	187.634
F59A7.11	4.15907	0.164049	-2.6078	0.00045381	0.00389648	2.40239	13.9559	5.07935	0.440443	1.06086	2.01552
F59A7.2	0			1	1	0	0	0	0	0	0
F59A7.13	0			1	1	0	0	0	0	0	0
F59A7.5a	0.0734071	65535	65535	1	1	0	0	0	0.440443	0	0
F59A7.5b	0			1	1	0	0	0	0	0	0
F59A7.3	1.53464	0.0611276	-4.03203	0.00331302	0.0240365	0	6.64565	2.03174	0	0.530428	0
F59A7.12	10.2871	0.412302	-1.27823	0.0199441	0.122288	16.8168	10.633	16.2539	7.04708	6.36513	4.60691
F59A7.4	23.4543	1.40313	0.488651	0.168454	0.746683	30.0299	13.2913	15.2381	30.2452	23.5139	28.4074
Y40B10A.3	2.43228	0.717385	-0.479181	0.628496	1	2.40239	0	6.09523	1.76177	3.18257	1.15173
Y40B10A.4	2.31837	65535	65535	0.0272204	0.15872	0	0	0	6.1662	3.71299	4.03105
Y40B10A.5	0			1	1	0	0	0	0	0	0
Y40B10A.6	21.5747	0.837102	-0.256525	0.499171	1	22.8227	23.2598	24.3809	22.2424	21.4823	15.2604
Y40B10A.10	0			1	1	0	0	0	0	0	0
Y40B10A.7	39.4402	1.07597	0.105636	1	1	38.4383	51.1715	24.3809	43.3836	42.6994	36.5674
Y40B10A.2	2399.36	0.61879	-0.692477	0.00215607	0.0162824	2850.44	3035.73	3006.98	1802.29	1927.04	1773.66
Y40B10A.8.2	0			1	1	0	0	0	0	0	0
Y40B10A.8.1	0			1	1	0	0	0	0	0	0
Y40B10A.1a	0.0734071	65535	65535	1	1	0	0	0	0.440443	0	0
Y40B10A.1b	0			1	1	0	0	0	0	0	0
Y40B10A.9	21.2607	1.10687	0.146487	0.794214	1	21.6216	18.6078	20.3174	22.4626	24.3997	20.1552
F36F12.3b	0			1	1	0	0	0	0	0	0
F36F12.3a	3.74265	8.3473	3.06131	0.0219911	0.13309	2.40239	0	0	8.80885	3.18257	8.06209
F36F12.4	8.94498	2.65188	1.40701	0.116207	0.547522	0	10.633	4.06348	11.8919	13.2607	13.8207
F36F12.8	188.281	3.25973	1.70475	8.44554e-15	2.26319e-13	91.291	78.4186	95.4919	310.512	272.375	281.597
F36F12.2	12.5147	0.926577	-0.110018	0.928263	1	12.012	6.64565	20.3174	13.8739	9.28249	12.9569
F36F12.5	5.3842	12.4471	3.63774	0.00132064	0.010417	2.40239	0	0	11.6717	9.01727	9.21382
F36F12.6	7.92813	18.8006	4.2327	3.30245e-05	0.00033548	2.40239	0	0	12.9931	14.3216	17.8518
F36F12.7	7.28182	17.1864	4.10319	7.31647e-05	0.000705667	2.40239	0	0	17.1773	14.3216	9.78969
F36F12.1	6.11694	1.31052	0.39014	0.902152	1	7.20718	6.64565	2.03174	4.40443	10.0781	6.3345
F22F7.4	0.709517	65535	65535	0.450233	1	0	0	0	2.86288	0.530428	0.863796
F22F7.9	0			1	1	0	0	0	0	0	0
F22F7.10	0			1	1	0	0	0	0	0	0
F22F7.5	271.023	6.39953	2.67797	2.20628e-29	1.33957e-27	86.4862	78.4186	54.857	503.426	457.229	445.719
F22F7.3	5.40614	3.57347	1.83733	0.053412	0.288913	2.40239	2.65826	2.03174	13.2133	2.91735	9.21382
F22F7.6a	0			1	1	0	0	0	0	0	0
F22F7.6b	0			1	1	0	0	0	0	0	0
F22F7.11	0.379111	65535	65535	0.613465	1	0	0	0	0.660664	1.32607	0.287932
F22F7.8	0.508008	0.500214	-0.999382	0.570648	1	0	0	2.03174	0.440443	0	0.575864
F22F7.2.1	0.0959773	65535	65535	1	1	0	0	0	0	0	0.575864
F22F7.2.2	0.951051	0.216696	-2.20625	0.112657	0.533142	0	2.65826	2.03174	0.440443	0	0.575864
F22F7.1a	0.0734071	65535	65535	1	1	0	0	0	0.440443	0	0
F22F7.1b	0			1	1	0	0	0	0	0	0
F22F7.7.1	0			1	1	0	0	0	0	0	0
F22F7.7.2	0			1	1	0	0	0	0	0	0
C45H4.12	0			1	1	0	0	0	0	0	0
C45H4.11	0.473806	0.183335	-2.44745	0.463134	1	2.40239	0	0	0.440443	0	0
C45H4.13	0.0884046	65535	65535	1	1	0	0	0	0	0.530428	0
C45H4.t1	0			1	1	0	0	0	0	0	0
C45H4.19	0			1	1	0	0	0	0	0	0
C45H4.10	1.81023	1.67292	0.742365	0.823569	1	0	0	4.06348	3.96398	0.530428	2.30346
C45H4.9	0			1	1	0	0	0	0	0	0
C45H4.7	0			1	1	0	0	0	0	0	0
C45H4.8	0.220221	65535	65535	1	1	0	0	0	1.32133	0	0
C45H4.20	0			1	1	0	0	0	0	0	0
C45H4.14a	6.09304	4.72136	2.2392	0.0267989	0.156467	2.40239	3.98739	0	11.8919	8.48685	9.78969
C45H4.14b	0			1	1	0	0	0	0	0	0
C45H4.15	0.0959773	65535	65535	1	1	0	0	0	0	0	0.575864
C45H4.16	1.32464	65535	65535	0.194572	0.842814	0	0	0	3.0831	3.71299	1.15173
C45H4.6	0.0734071	65535	65535	1	1	0	0	0	0.440443	0	0
C45H4.5	0.0884046	65535	65535	1	1	0	0	0	0	0.530428	0
C45H4.18	0.287932	65535	65535	1	1	0	0	0	0	0	1.72759
C45H4.3	0.412176	65535	65535	0.612376	1	0	0	0	1.32133	0	1.15173
C45H4.2	11.2589	0.214803	-2.21891	6.31389e-06	7.09064e-05	14.4144	23.9243	17.2698	4.84487	4.50864	2.59139
C45H4.1	0.951051	0.216696	-2.20625	0.112657	0.533142	0	2.65826	2.03174	0.440443	0	0.575864
C45H4.17	72.866	0.159284	-2.65033	1.44744e-24	6.92018e-23	146.546	107.659	122.92	22.903	19.891	17.2759
Y5H2B.3	0.729675	2.29392	1.19782	1	1	0	1.32913	0	1.32133	0	1.72759
Y5H2B.4	1.90329	2.06035	1.04289	0.828435	1	2.40239	1.32913	0	2.20221	3.18257	2.30346
Y5H2B.2a	0			1	1	0	0	0	0	0	0
Y5H2B.2b	1.052	65535	65535	0.25934	1	0	0	0	3.52354	1.06086	1.72759
Y5H2B.5	28.0456	0.148622	-2.75028	2.4986e-14	6.41314e-13	52.8527	61.14	32.5079	8.58863	7.42599	5.75864
Y5H2B.6	0.523006	0.544504	-0.876985	0.570224	1	0	0	2.03174	0	0.530428	0.575864
Y5H2B.8	0			1	1	0	0	0	0	0	0
Y5H2B.7	0			1	1	0	0	0	0	0	0
Y5H2B.1	0.488804	0.220791	-2.17924	0.464596	1	2.40239	0	0	0	0.530428	0
F44C8.8	6.9345	0.0777786	-3.68448	9.02988e-07	1.13615e-05	9.60958	6.64565	22.3492	0.880885	2.12171	0
F44C8.9a	0.338624	0	65535	0.303355	1	0	0	2.03174	0	0	0
F44C8.9b	0			1	1	0	0	0	0	0	0
F44C8.7	0.146814	65535	65535	1	1	0	0	0	0.880885	0	0
F44C8.6a	4.30412	1.30689	0.386142	0.882519	1	7.20718	3.98739	0	2.64266	7.95642	4.03105
F44C8.6b	0			1	1	0	0	0	0	0	0
F44C8.5c	0			1	1	0	0	0	0	0	0
F44C8.5b	0			1	1	0	0	0	0	0	0
F44C8.5a	0			1	1	0	0	0	0	0	0
F44C8.4	0.412031	0.216781	-2.20569	0.458403	1	0	0	2.03174	0.440443	0	0
F44C8.3	1.73178	0.12466	-3.00393	0.0344625	0.196044	7.20718	0	2.03174	0	0	1.15173
F44C8.10	0.750654	0.10839	-3.20569	0.16438	0.735693	0	0	4.06348	0.440443	0	0
F44C8.2.2	0.443043	0	65535	0.0788584	0.394962	0	2.65826	0	0	0	0
F44C8.2.1	0			1	1	0	0	0	0	0	0
F44C8.11	3.21619	0.0926771	-3.43164	0.000875731	0.00713044	9.60958	3.98739	4.06348	0	1.06086	0.575864
F44C8.1	9.11846	0.0299653	-5.06056	3.26815e-12	7.13919e-11	15.015	17.2787	20.8254	0.220221	0.795642	0.575864
F41B5.11	5.27239	0.0881307	-3.50421	1.21241e-05	0.000131284	9.60958	9.30391	10.1587	0.440443	2.12171	0
F41B5.4	14.1753	0.0623355	-4.0038	5.7681e-14	1.43648e-12	20.4204	33.2282	26.4126	2.20221	1.06086	1.72759
F41B5.3	34.7579	0.134058	-2.89907	1.00777e-18	3.53038e-17	51.0509	74.4313	58.4126	8.58863	7.42599	8.63796
F41B5.7	2.10325	0.0214673	-5.54171	0.000378591	0.00329519	1.8018	5.98108	4.57142	0	0.265214	0
F41B5.2	12.5825	0.0754379	-3.72857	9.24722e-12	1.93242e-10	19.8198	30.57	19.8095	3.0831	1.06086	1.15173
F41B5.8	0.169384	65535	65535	1	1	0	0	0	0.440443	0	0.575864
F41B5.1	982.592	0.974435	-0.0373623	0.743966	1	952.549	1013.46	1019.93	950.695	1030.62	928.293
F41B5.9	39.6832	0.328258	-1.6071	1.3337e-07	1.85581e-06	60.0599	53.1652	66.0316	19.3795	23.3388	16.1242
F41B5.12	0			1	1	0	0	0	0	0	0
F41B5.10	10.7176	0.0239043	-5.38659	7.99504e-16	2.30719e-14	14.4144	37.2156	11.1746	0.440443	1.06086	0
Y5H2A.2	2.66075	65535	65535	0.0196683	0.120905	0	0	0	3.0831	4.24342	8.63796
Y5H2A.1	0			1	1	0	0	0	0	0	0
Y5H2A.4	1.0921	0.245809	-2.02439	0.160187	0.723764	0	1.19622	4.06348	0.440443	0.132607	0.71983
Y5H2A.3	0.136051	0.22833	-2.13081	0.219886	0.930512	0	0.664565	0	0.0880885	0.0636513	0
Y5H2A.5	0			1	1	0	0	0	0	0	0
T27B7.1	4.5533	0.0765125	-3.70816	6.05395e-05	0.000590999	2.40239	2.65826	20.3174	0.880885	1.06086	0
T27B7.7	0.161812	65535	65535	1	1	0	0	0	0.440443	0.530428	0
T27B7.6a	23.5556	1.64969	0.722197	0.130351	0.606548	14.4144	18.6078	20.3174	26.867	28.1127	33.0143
T27B7.6b	0			1	1	0	0	0	0	0	0
T27B7.5a	0			1	1	0	0	0	0	0	0
T27B7.5b	0.569711	0	65535	0.0780291	0.394962	2.40239	0	1.01587	0	0	0
T27B7.2	0			1	1	0	0	0	0	0	0
T27B7.4b	0			1	1	0	0	0	0	0	0
T27B7.4a	0			1	1	0	0	0	0	0	0
T27B7.8	0			1	1	0	0	0	0	0	0
T27B7.3	15.8049	0.0410458	-4.60662	4.74164e-17	1.48712e-15	33.6335	41.203	16.2539	1.76177	1.59128	0.385829
Y19D10B.8	0			1	1	0	0	0	0	0	0
Y19D10B.3	0.443043	0	65535	0.0788584	0.394962	0	2.65826	0	0	0	0
Y19D10B.4	0.850506	65535	65535	0.32904	1	0	0	0	1.02623	2.82718	1.24962
Y19D10B.1	0.753315	65535	65535	0.47221	1	0	0	0	1.24645	2.12171	1.15173
Y19D10B.5	0.51172	0.511178	-0.968103	0.570508	1	0	0	2.03174	0.220221	0.530428	0.287932
Y19D10B.6	0.729457	0	65535	0.0226996	0.13535	0	1.32913	3.04761	0	0	0
Y19D10B.7	107.844	0.00470688	-7.73101	1.33817e-109	5.52492e-107	209.008	147.533	287.491	0.220221	0.795642	2.01552
F15E11.14	301.25	0.0152453	-6.03549	2.01646e-163	1.45694e-160	624.623	342.025	813.713	7.04708	7.42599	12.669
F15E11.15a	0			1	1	0	0	0	0	0	0
F15E11.15b	0			1	1	0	0	0	0	0	0
F15E11.12a	0			1	1	0	0	0	0	0	0
F15E11.12b	0			1	1	0	0	0	0	0	0
F15E11.1	301.25	0.0152453	-6.03549	2.01646e-163	1.45694e-160	624.623	342.025	813.713	7.04708	7.42599	12.669
F15E11.13	107.121	0.0047388	-7.72126	8.24039e-109	3.3543e-106	209.008	144.211	286.476	0.220221	0.795642	2.01552
F15E11.11	0.169312	0	65535	0.222867	0.940337	0	0	1.01587	0	0	0
F15E11.2	0			1	1	0	0	0	0	0	0
F15E11.3	0.677247	0	65535	0.079304	0.394962	0	0	4.06348	0	0	0
F15E11.4	0.0734071	65535	65535	1	1	0	0	0	0.440443	0	0
F15E11.5	0			1	1	0	0	0	0	0	0
F15E11.10	5.34904	0.000496062	-10.9772	8.88671e-10	1.54348e-08	10.8108	11.9622	9.30538	0	0.0159128	0
Y19D10A.7	5.61169	0.0488771	-4.3547	2.515e-07	3.38153e-06	12.012	11.9622	8.12697	0.220221	1.06086	0.287932
Y19D10A.9	35.2346	0.0110963	-6.49377	2.97269e-40	2.71879e-38	90.0898	45.855	73.1427	0.660664	0.795642	0.863796
Y19D10A.8	0.2173	0.283434	-1.81892	0.399788	1	0	0	1.01587	0	0	0.287932
Y19D10A.6	0.437103	0.0916674	-3.44745	0.457484	1	2.40239	0	0	0.220221	0	0
Y19D10A.10	2.29804	0.752922	-0.409427	0.491009	1	1.2012	5.6488	1.01587	2.0921	0.663035	3.16725
Y19D10A.11	27.8687	0.525931	-0.927054	0.0057449	0.0398162	34.8347	40.2062	34.5396	20.8109	21.1747	15.6462
Y19D10A.12	46.2377	1.5484	0.630774	0.0448251	0.247231	28.8287	29.2409	50.7935	51.3116	53.0428	64.2088
Y19D10A.5	146.586	0.0136491	-6.19505	1.45421e-128	6.88986e-126	240.239	338.928	288.507	3.30332	4.50864	4.03105
Y19D10A.4	752.316	2.43873	1.28613	3.43978e-10	6.19782e-09	412.011	465.86	434.793	1050.31	971.744	1179.18
Y19D10A.16	26.8786	1.57657	0.656787	0.146954	0.673771	15.6156	22.5952	24.3809	38.5387	27.317	32.8242
Y19D10A.15	0.092191	65535	65535	1	1	0	0	0	0	0.265214	0.287932
Y19D10A.3	0			1	1	0	0	0	0	0	0
Y19D10A.2	0.207512	65535	65535	1	1	0	0	0	1.10111	0	0.143966
Y19D10A.13	27.9821	0.499489	-1.00148	0.000709307	0.00587072	28.8287	61.8045	21.3333	19.8199	18.8302	17.2759
Y19D10A.18	0			1	1	0	0	0	0	0	0
Y19D10A.1	1.42061	65535	65535	0.156188	0.708771	0	0	0	3.0831	3.71299	1.72759
Y19D10A.17	0.136803	0.36667	-1.44745	1	1	0.600599	0	0	0.220221	0	0
C13B7.3	11.5652	0.101428	-3.30147	6.76063e-10	1.18833e-08	22.8227	23.9243	16.2539	1.10111	2.12171	3.16725
C13B7.6	32.2586	1.20658	0.270922	0.512188	1	34.8347	32.5637	20.3174	39.8601	33.1517	32.8242
C13B7.4	98.2021	0.681967	-0.552227	0.0135417	0.0863663	129.729	116.963	103.619	81.2617	79.0337	78.6054
C13B7.5	6.40873	0.933187	-0.0997627	0.61315	1	4.80479	7.97478	7.1111	5.72575	4.77385	8.06209
C13B7.2	0.575214	1.59665	0.675048	1	1	0	1.32913	0	0.220221	1.32607	0.575864
C13B7.1	0			1	1	0	0	0	0	0	0
F56A4.5	0.591033	0	65535	0.0792531	0.394962	1.2012	1.32913	1.01587	0	0	0
F56A4.6	0.345619	0.541405	-0.885219	0.543473	1	1.34534	0	0	0.440443	0	0.287932
F56A4.4	6.55685	0.439238	-1.18693	0.0370496	0.20891	9.60958	11.6299	6.09523	3.52354	5.17167	3.31122
F56A4.13	0			1	1	0	0	0	0	0	0
F56A4.7	0.880706	0.312712	-1.67709	0.164683	0.73667	0	1.99369	2.03174	0.440443	0.530428	0.287932
F56A4.3	13.4808	0.0752731	-3.73172	4.3992e-11	8.65201e-10	23.4233	18.2755	33.5237	2.64266	1.72389	1.29569
F56A4.9	5.62642	0.0494345	-4.33834	2.4947e-07	3.35737e-06	12.012	11.9887	8.1676	0.220221	1.08207	0.287932
F56A4.2	35.2346	0.0110963	-6.49377	2.97269e-40	2.71879e-38	90.0898	45.855	73.1427	0.660664	0.795642	0.863796
F56A4.10	0.2173	0.283434	-1.81892	0.399788	1	0	0	1.01587	0	0	0.287932
F56A4.1	0.437103	0.0916674	-3.44745	0.457484	1	2.40239	0	0	0.220221	0	0
F56A4.11	2.37466	0.725554	-0.462844	0.487562	1	1.24925	5.76842	1.23936	2.10972	0.673643	3.20756
F56A4.12	25.982	0.515592	-0.955697	0.00756384	0.050767	34.8347	37.5479	30.4761	19.93	19.6683	13.4349
C01B4.9	46.2377	1.5484	0.630774	0.0448251	0.247231	28.8287	29.2409	50.7935	51.3116	53.0428	64.2088
C01B4.8	146.586	0.0136491	-6.19505	1.45421e-128	6.88986e-126	240.239	338.928	288.507	3.30332	4.50864	4.03105
C01B4.7	752.316	2.43873	1.28613	3.43978e-10	6.19782e-09	412.011	465.86	434.793	1050.31	971.744	1179.18
C01B4.6	26.8786	1.57657	0.656787	0.146954	0.673771	15.6156	22.5952	24.3809	38.5387	27.317	32.8242
C01B4.5	0.092191	65535	65535	1	1	0	0	0	0	0.265214	0.287932
C01B4.4	0			1	1	0	0	0	0	0	0
C01B4.3	0.207512	65535	65535	1	1	0	0	0	1.10111	0	0.143966
C01B4.10	27.4991	0.505128	-0.98528	0.000839551	0.00686875	28.8287	60.4754	20.3174	19.8199	18.565	16.988
C01B4.2	0			1	1	0	0	0	0	0	0
C01B4.1	1.4926	65535	65535	0.173061	0.760273	0	0	0	3.0831	3.71299	2.15949
Y45G12C.8	0.136803	0.36667	-1.44745	1	1	0.600599	0	0	0.220221	0	0
Y45G12C.7	11.5652	0.101428	-3.30147	6.76063e-10	1.18833e-08	22.8227	23.9243	16.2539	1.10111	2.12171	3.16725
Y45G12C.16	32.0818	1.19448	0.256388	0.543202	1	34.8347	32.5637	20.3174	39.8601	32.0909	32.8242
Y45G12C.9	98.2021	0.681967	-0.552227	0.0135417	0.0863663	129.729	116.963	103.619	81.2617	79.0337	78.6054
Y45G12C.10	6.40873	0.933187	-0.0997627	0.61315	1	4.80479	7.97478	7.1111	5.72575	4.77385	8.06209
Y45G12C.6	0.575214	1.59665	0.675048	1	1	0	1.32913	0	0.220221	1.32607	0.575864
Y45G12C.5	0			1	1	0	0	0	0	0	0
Y45G12C.4	0.591033	0	65535	0.0792531	0.394962	1.2012	1.32913	1.01587	0	0	0
Y45G12C.11	0.321595	0.606374	-0.721721	0.533262	1	1.2012	0	0	0.440443	0	0.287932
Y45G12C.3	7.98091	0.50731	-0.97906	0.0666916	0.349778	12.012	11.6299	8.12697	5.06509	5.43689	5.61467
Y45G12C.12	0.880706	0.312712	-1.67709	0.164683	0.73667	0	1.99369	2.03174	0.440443	0.530428	0.287932
Y45G12C.2	41.701	0.0603089	-4.05149	5.44092e-31	3.54962e-29	76.276	60.1431	99.5554	5.72575	4.90646	3.59915
Y45G12C.1	10.2058	0.155786	-2.68237	7.24535e-06	8.07706e-05	28.8287	11.9622	12.1905	4.40443	2.12171	1.72759
Y45G12C.17	0			1	1	0	0	0	0	0	0
Y45G12C.14	2.50797	0.415196	-1.26813	0.0518504	0.281626	0	10.633	0	2.20221	1.06086	1.15173
Y45G12C.15	0.146814	65535	65535	1	1	0	0	0	0.880885	0	0
C29G2.5	3.19981	4.14505	2.05139	0.141289	0.650898	2.40239	1.32913	0	4.40443	5.30428	5.75864
C29G2.4	0.876489	2.95668	1.56398	1	1	0	1.32913	0	2.20221	0	1.72759
C29G2.3	0			1	1	0	0	0	0	0	0
C29G2.6	10.3323	0.487658	-1.03606	0.0592633	0.316447	16.8168	10.633	14.2222	6.60664	7.95642	5.75864
C29G2.2	3.04982	6.61695	2.72617	0.0593026	0.316628	2.40239	0	0	6.60664	5.83471	3.45518
C29G2.1	79.8752	3.18134	1.66963	1.37612e-08	2.12397e-07	33.6335	50.5069	30.4761	125.086	87.5206	152.028
F53E10.4	1042.29	0.796612	-0.32805	0.0540871	0.292109	1183.18	1059.32	1238.35	868.112	768.59	1136.18
F53E10.5	1107.94	0.699854	-0.514873	0.00207355	0.0157187	1463.85	1257.8	1189.08	929.629	869.992	937.316
F53E10.6	75.024	1.01046	0.0150058	1	1	86.4862	74.4313	62.984	68.9293	76.1164	81.1968
F53E10.3	3.17011	0.310255	-1.68847	0.0428312	0.237434	2.40239	3.98739	8.12697	1.32133	3.18257	0
F53E10.2a	0			1	1	0	0	0	0	0	0
F53E10.2b	5.96066	2.03537	1.02529	0.316436	1	2.40239	5.31652	4.06348	10.1302	6.36513	7.48623
F53E10.7	0			1	1	0	0	0	0	0	0
F53E10.1	22.4881	2.95753	1.56439	0.000851629	0.00695576	7.20718	10.633	16.2539	39.6398	31.8257	29.3691
W02H5.5	1.08387	65535	65535	0.274156	1	0	0	0	0.880885	1.59128	4.03105
W02H5.6	0.81243	0.09933	-3.33163	0.159914	0.722928	2.40239	0	2.03174	0.440443	0	0
W02H5.15	0.2002	0	65535	0.242077	0.984489	1.2012	0	0	0	0	0
W02H5.7	23.8011	0.461475	-1.11568	0.00423864	0.0302173	39.6395	26.5826	31.492	13.8739	15.3824	15.8363
W02H5.13	0			1	1	0	0	0	0	0	0
W02H5.14	0			1	1	0	0	0	0	0	0
W02H5.12	278.318	0.990533	-0.0137237	0.805784	1	288.287	299.719	250.92	253.695	306.057	271.232
W02H5.4	95.9479	0.595448	-0.747954	0.000234567	0.0021096	106.907	144.211	109.714	69.2948	59.1586	86.4026
W02H5.16	6.53357	10.6641	3.41469	0.00166978	0.0129171	0	1.32913	2.03174	10.3504	11.6694	13.8207
W02H5.10	278.318	0.990533	-0.0137237	0.805784	1	288.287	299.719	250.92	253.695	306.057	271.232
W02H5.11	201.655	0.915638	-0.12715	0.412845	1	211.771	212.395	207.441	157.405	208.585	212.333
W02H5.2	146.169	8.47398	3.08304	7.53238e-33	5.23301e-31	24.0239	27.9117	40.6348	273.955	245.588	264.897
W02H5.17	10.1374	7.19256	2.84651	0.000212104	0.00191683	0	1.32913	6.09523	18.4986	22.8084	12.0931
W02H5.18	0			1	1	0	0	0	0	0	0
W02H5.8	47.574	0.486435	-1.03968	5.04727e-05	0.000498449	48.0479	85.0643	58.9205	26.867	36.5995	29.9449
W02G9.10	246.439	1.86001	0.895312	2.96429e-05	0.000303152	160.96	187.407	168.635	337.379	302.344	321.908
W02G9.5	1435.61	2.21905	1.14994	3.8169e-09	6.23761e-08	874.472	893.175	908.189	2052.46	2003.43	1881.92
W02G9.8	0			1	1	0	0	0	0	0	0
W02G9.1	1936.48	5.80821	2.53809	1.11013e-30	7.14561e-29	506.905	659.248	540.443	3555.47	2872.53	3484.26
W02G9.9	0			1	1	0	0	0	0	0	0
W02G9.t1	0			1	1	0	0	0	0	0	0
W02G9.4	16.2125	0.995254	-0.00686263	0.648512	1	12.012	26.5826	10.1587	15.8559	16.9737	15.6923
W02G9.3	199.124	3.30861	1.72623	5.37816e-14	1.34459e-12	67.267	102.343	107.682	307.869	325.683	283.901
W02G9.7	2.44217	0.401765	-1.31558	0.0988029	0.478108	2.40239	3.98739	4.06348	0.880885	1.59128	1.72759
W02G9.t2	0			1	1	0	0	0	0	0	0
W02G9.6	0			1	1	0	0	0	0	0	0
W02G9.2	403.479	0.621303	-0.68663	0.000266625	0.00237684	499.698	499.753	493.713	258.54	282.188	386.981
Y45G12B.3	89.4625	0.892771	-0.163638	0.462925	1	98.4982	95.6973	89.3966	87.6481	84.338	81.1968
Y45G12B.2a	20.7175	5.23143	2.3872	5.88259e-06	6.64112e-05	7.20718	6.64565	6.09523	35.6758	31.8257	36.8553
Y45G12B.2b	0.100425	0.353369	-1.50075	1	1	0.312311	0.132913	0	0.00880885	0.14852	0
Y45G12B.1a	112.365	5.45899	2.44863	4.4092e-19	1.582e-17	24.0239	47.8487	32.5079	192.914	198.38	178.518
Y45G12B.1b	0.169384	65535	65535	1	1	0	0	0	0.440443	0	0.575864
Y45G12B.1c	0			1	1	0	0	0	0	0	0
C24B9.3a	2.68362	0.144401	-2.79184	0.00261493	0.0193904	0	7.97478	6.09523	0.440443	1.59128	0
C24B9.3b	0			1	1	0	0	0	0	0	0
C24B9.17	1.02903	0	65535	0.0230367	0.137063	6.17415	0	0	0	0	0
C24B9.4b	0			1	1	0	0	0	0	0	0
C24B9.4a	0			1	1	0	0	0	0	0	0
C24B9.2	1.7154	0.908611	-0.138265	0.792622	1	0	1.32913	4.06348	2.20221	2.12171	0.575864
C24B9.5	0.184382	65535	65535	1	1	0	0	0	0	0.530428	0.575864
C24B9.6	1.5217	0.182838	-2.45136	0.0352709	0.200287	2.40239	5.31652	0	0.880885	0.530428	0
C24B9.15	0			1	1	0	0	0	0	0	0
C24B9.7	0			1	1	0	0	0	0	0	0
C24B9.8	0			1	1	0	0	0	0	0	0
C24B9.1	0.0884046	65535	65535	1	1	0	0	0	0	0.530428	0
C24B9.9	172.444	0.0407481	-4.61713	3.10339e-105	1.18796e-102	326.726	301.712	365.714	14.5346	12.7303	13.2449
C24B9.14	0.664565	0	65535	0.0221134	0.13309	0	3.98739	0	0	0	0
C24B9.10	0			1	1	0	0	0	0	0	0
C24B9.11	0			1	1	0	0	0	0	0	0
C24B9.12	1.85989	0.431598	-1.21224	0.17694	0.775044	2.40239	1.32913	4.06348	0	1.06086	2.30346
C24B9.13	0.0959773	65535	65535	1	1	0	0	0	0	0	0.575864
C24B9.16	0.479311	1.16372	0.218744	1	1	0	1.32913	0	0.440443	0.530428	0.575864
R05D8.4	0			1	1	0	0	0	0	0	0
R05D8.12	0			1	1	0	0	0	0	0	0
R05D8.5	0.0734071	65535	65535	1	1	0	0	0	0.440443	0	0
R05D8.6	0.0734071	65535	65535	1	1	0	0	0	0.440443	0	0
R05D8.7	59.7069	9.77403	3.28895	5.18289e-20	1.97093e-18	14.4144	6.64565	12.1905	96.8974	120.407	107.687
R05D8.8	0.71583	0.615711	-0.699675	0.331976	1	0	2.65826	0	0	1.06086	0.575864
R05D8.9	0.221522	0	65535	0.239273	0.975554	0	1.32913	0	0	0	0
R05D8.10	1.03989	0.0365869	-4.77253	0.0238235	0.140601	0	3.98739	2.03174	0.220221	0	0
R05D8.3	0			1	1	0	0	0	0	0	0
R05D8.2	0.0884046	65535	65535	1	1	0	0	0	0	0.530428	0
R05D8.1	0.265214	65535	65535	1	1	0	0	0	0	1.59128	0
R05D8.11	0.404603	65535	65535	0.612888	1	0	0	0	1.32133	0.530428	0.575864
F54E2.3a	0			1	1	0	0	0	0	0	0
F54E2.3c	0			1	1	0	0	0	0	0	0
F54E2.3e	0			1	1	0	0	0	0	0	0
F54E2.3f	0			1	1	0	0	0	0	0	0
F54E2.3g	0			1	1	0	0	0	0	0	0
F54E2.3h	0			1	1	0	0	0	0	0	0
F54E2.3i	0			1	1	0	0	0	0	0	0
F54E2.3j	0			1	1	0	0	0	0	0	0
F54E2.3d	0			1	1	0	0	0	0	0	0
F54E2.3b	0			1	1	0	0	0	0	0	0
F54E2.7	0			1	1	0	0	0	0	0	0
F54E2.2	0.0734071	65535	65535	1	1	0	0	0	0.440443	0	0
F54E2.8	1.68793	0.186413	-2.42342	0.062611	0.330295	7.20718	1.32913	0	0	1.59128	0
F54E2.1	40.4529	0.0352484	-4.8263	4.34337e-36	3.50147e-34	103.303	47.8487	83.3014	2.20221	3.18257	2.87932
F54E2.5	0.0884046	65535	65535	1	1	0	0	0	0	0.530428	0
F54E2.6	1.9536	0.394041	-1.34358	0.219738	0.930512	8.40838	0	0	0.880885	1.8565	0.575864
T03D3.4	0.787011	0.0649353	-3.94485	0.160944	0.726106	2.40239	0	2.03174	0	0	0.287932
T03D3.5	241.129	1.37185	0.456121	0.0705873	0.367476	168.168	271.142	170.666	292.013	282.188	262.594
T03D3.3	38.9934	0.00876013	-6.83483	3.0857e-50	3.7081e-48	62.4623	98.3556	71.111	0.440443	1.59128	0
T03D3.2	0.221522	0	65535	0.239273	0.975554	0	1.32913	0	0	0	0
T03D3.6	0			1	1	0	0	0	0	0	0
T03D3.7	0			1	1	0	0	0	0	0	0
T03D3.8	0			1	1	0	0	0	0	0	0
T03D3.9	0			1	1	0	0	0	0	0	0
T03D3.10	0			1	1	0	0	0	0	0	0
T03D3.11	0			1	1	0	0	0	0	0	0
T03D3.12	0			1	1	0	0	0	0	0	0
T03D3.1	6.89015	0.109032	-3.19718	5.33324e-06	6.05762e-05	19.2192	11.9622	6.09523	1.32133	1.59128	1.15173
T03D3.13	0.287932	65535	65535	1	1	0	0	0	0	0	1.72759
T03D3.14	0.898769	0	65535	0.0222398	0.133601	0	1.32913	4.06348	0	0	0
Y45G12A.1	0			1	1	0	0	0	0	0	0
F37B4.11	0			1	1	0	0	0	0	0	0
F37B4.5	0.338624	0	65535	0.303355	1	0	0	2.03174	0	0	0
F37B4.4	0.338624	0	65535	0.303355	1	0	0	2.03174	0	0	0
F37B4.13	6.13844	0.305306	-1.71167	0.00382812	0.0274703	0	11.9622	16.2539	3.0831	2.65214	2.87932
F37B4.6	0			1	1	0	0	0	0	0	0
F37B4.3	0			1	1	0	0	0	0	0	0
F37B4.7	17.2024	0	65535	3.19789e-25	1.58257e-23	31.2311	25.2535	46.7301	0	0	0
F37B4.10	9.35355	0.494229	-1.01675	0.0170474	0.106596	4.80479	22.5952	10.1587	6.1662	3.18257	9.21382
F37B4.12	0.464313	1.09602	0.132271	1	1	0	1.32913	0	0.880885	0	0.575864
F37B4.2	2.67406	0.0341904	-4.87026	0.000117433	0.00110408	4.80479	6.64565	4.06348	0	0.530428	0
F37B4.9	0			1	1	0	0	0	0	0	0
F37B4.8	0			1	1	0	0	0	0	0	0
F37B4.14	0.0959773	65535	65535	1	1	0	0	0	0	0	0.575864
F37B4.15	0			1	1	0	0	0	0	0	0
F37B4.1	0			1	1	0	0	0	0	0	0
C31B8.4	2.83674	0.166357	-2.58765	0.0166725	0.104489	2.40239	0	12.1905	1.32133	0.530428	0.575864
C31B8.6	0.783732	0.260181	-1.94241	0.249081	1	2.40239	1.32913	0	0.440443	0.530428	0
C31B8.7	0.0734071	65535	65535	1	1	0	0	0	0.440443	0	0
C31B8.8	2.84457	0.102885	-3.28089	0.00107475	0.00860663	0	5.31652	10.1587	0.440443	0	1.15173
C31B8.9	0.405904	0.832343	-0.26475	0.556167	1	0	1.32913	0	0	0.530428	0.575864
C31B8.3	0			1	1	0	0	0	0	0	0
C31B8.2	0.400399	0	65535	0.301899	1	2.40239	0	0	0	0	0
C31B8.10	0.584781	0.460495	-1.11874	0.570349	1	2.40239	0	0	0	0.530428	0.575864
C31B8.11	0.404603	65535	65535	0.612888	1	0	0	0	1.32133	0.530428	0.575864
C31B8.17b	0			1	1	0	0	0	0	0	0
C31B8.17a	2.32363	0.11668	-3.09937	0.00550028	0.0382722	2.40239	3.98739	6.09523	0.880885	0	0.575864
C31B8.12	0.434601	0.283434	-1.81892	0.45777	1	0	0	2.03174	0	0	0.575864
C31B8.16	0.677247	0	65535	0.079304	0.394962	0	0	4.06348	0	0	0
C31B8.1	0			1	1	0	0	0	0	0	0
C31B8.13	0			1	1	0	0	0	0	0	0
C31B8.14	0.338696	1.00043	0.000618379	0.540436	1	0	0	1.01587	0.440443	0	0.575864
H27D07.2	0.0442023	65535	65535	1	1	0	0	0	0	0.265214	0
H27D07.3	0.136393	65535	65535	1	1	0	0	0	0	0.530428	0.287932
H27D07.4	0.55978	65535	65535	0.394767	1	0	0	0	0.880885	1.32607	1.15173
H27D07.6	9.90363	3.50587	1.80977	0.00840406	0.0557653	2.40239	2.65826	8.12697	16.5166	13.8813	15.8363
H27D07.1	0			1	1	0	0	0	0	0	0
H27D07.5	0.0442023	65535	65535	1	1	0	0	0	0	0.265214	0
H05B21.1	0			1	1	0	0	0	0	0	0
H05B21.2	0.169312	0	65535	0.222867	0.940337	0	0	1.01587	0	0	0
H05B21.3	0.0442023	65535	65535	1	1	0	0	0	0	0.265214	0
H05B21.4	0.0479887	65535	65535	1	1	0	0	0	0	0	0.287932
C44C3.3	0.67982	0.697857	-0.518997	1	1	2.40239	0	0	0.880885	0.795642	0
C44C3.9	2.53837	2.7835	1.4769	0.610078	1	0	1.99369	2.03174	2.86288	4.59881	3.74312
C44C3.10	0.0734071	65535	65535	1	1	0	0	0	0.440443	0	0
C44C3.4	2.646	0.685701	-0.544348	0.262783	1	0	3.32282	6.09523	1.32133	1.68146	3.45518
C44C3.12	0.176809	65535	65535	1	1	0	0	0	0	1.06086	0
C44C3.2	0			1	1	0	0	0	0	0	0
C44C3.11	0.0442023	65535	65535	1	1	0	0	0	0	0.265214	0
C44C3.1	0.0884046	65535	65535	1	1	0	0	0	0	0.530428	0
C44C3.5	0.800798	0	65535	0.0707779	0.367476	4.80479	0	0	0	0	0
C44C3.6	0			1	1	0	0	0	0	0	0
C44C3.7	0			1	1	0	0	0	0	0	0
C44C3.8	0.213513	65535	65535	1	1	0	0	0	0.220221	1.06086	0
K12D9.2	0.0367035	65535	65535	1	1	0	0	0	0.220221	0	0
K12D9.3	0.161812	65535	65535	1	1	0	0	0	0.440443	0.530428	0
K12D9.4	0.338624	0	65535	0.303355	1	0	0	2.03174	0	0	0
K12D9.5	0			1	1	0	0	0	0	0	0
K12D9.6	0			1	1	0	0	0	0	0	0
K12D9.7	0			1	1	0	0	0	0	0	0
K12D9.8	0			1	1	0	0	0	0	0	0
K12D9.9	0			1	1	0	0	0	0	0	0
K12D9.13	0.400399	0	65535	0.301899	1	2.40239	0	0	0	0	0
K12D9.10	0.0884046	65535	65535	1	1	0	0	0	0	0.530428	0
K12D9.11	0.184382	65535	65535	1	1	0	0	0	0	0.530428	0.575864
K12D9.16	0			1	1	0	0	0	0	0	0
K12D9.15	0			1	1	0	0	0	0	0	0
K12D9.1	0			1	1	0	0	0	0	0	0
K12D9.14	0			1	1	0	0	0	0	0	0
K12D9.12	0.169384	65535	65535	1	1	0	0	0	0.440443	0	0.575864
F59D6.3	19.3259	0.0202131	-5.62857	1.88374e-23	8.54662e-22	36.0359	49.1778	28.4444	0.660664	1.06086	0.575864
F59D6.2	1.08565	0.130247	-2.94068	0.105973	0.506737	2.40239	1.32913	2.03174	0.220221	0.530428	0
F59D6.4	0			1	1	0	0	0	0	0	0
F59D6.5	0			1	1	0	0	0	0	0	0
F59D6.6	0.0884046	65535	65535	1	1	0	0	0	0	0.530428	0
F59D6.7	0.346194	65535	65535	1	1	0	0	0	0.440443	1.06086	0.575864
F59D6.8b	50.7336	0.0469433	-4.41294	2.01681e-36	1.6373e-34	98.4982	39.8739	152.381	4.40443	6.36513	2.87932
F59D6.8a	0			1	1	0	0	0	0	0	0
F59D6.9b	64.3511	0.0484973	-4.36595	2.27764e-46	2.51244e-44	132.132	83.7352	152.381	3.0831	9.01727	5.75864
F59D6.9a	0.494308	1.23142	0.300325	1	1	0	1.32913	0	0	1.06086	0.575864
F59D6.10	0			1	1	0	0	0	0	0	0
F59D6.11	0			1	1	0	0	0	0	0	0
F59D6.1	2.18423	4.45513	2.15547	0.253371	1	2.40239	0	0	1.76177	3.18257	5.75864
C50H11.8	0.677247	0	65535	0.079304	0.394962	0	0	4.06348	0	0	0
C50H11.19a	40.3692	0.0410778	-4.6055	7.78946e-35	6.0113e-33	70.8706	57.1526	104.635	4.40443	3.71299	1.43966
C50H11.19b	410.752	0.0227296	-5.45929	5.90679e-138	3.28293e-135	875.673	651.273	882.792	15.4155	21.2171	18.1397
C50H11.9	0			1	1	0	0	0	0	0	0
C50H11.10	0.0734071	65535	65535	1	1	0	0	0	0.440443	0	0
C50H11.11	0.106756	65535	65535	1	1	0	0	0	0.110111	0.530428	0
C50H11.7	4.77134	2.22814	1.15584	0.241843	0.984436	4.80479	0	4.06348	6.1662	2.65214	10.9414
C50H11.12	0			1	1	0	0	0	0	0	0
C50H11.13	0.843442	0	65535	0.02247	0.134662	2.40239	2.65826	0	0	0	0
C50H11.18	0.0884046	65535	65535	1	1	0	0	0	0	0.530428	0
C50H11.6	0			1	1	0	0	0	0	0	0
C50H11.5	0			1	1	0	0	0	0	0	0
C50H11.14	0			1	1	0	0	0	0	0	0
C50H11.4	0.496376	0.239704	-2.06067	0.466029	1	2.40239	0	0	0	0	0.575864
C50H11.3	0			1	1	0	0	0	0	0	0
C50H11.2	0.280359	65535	65535	1	1	0	0	0	0	0.530428	1.15173
C50H11.1	6.8117	0.113175	-3.14338	1.58197e-06	1.92873e-05	12.012	18.6078	6.09523	1.32133	0.530428	2.30346
C50H11.15	10.082	0.126821	-2.97914	7.06823e-07	9.01099e-06	28.8287	10.633	14.2222	1.76177	1.59128	3.45518
C50H11.16	0.0959773	65535	65535	1	1	0	0	0	0	0	0.575864
C50H11.17	0			1	1	0	0	0	0	0	0
Y73C8C.4	0.670681	65535	65535	0.411725	1	0	0	0	0.220221	2.65214	1.15173
Y73C8C.5	0			1	1	0	0	0	0	0	0
Y73C8C.11	0.184382	65535	65535	1	1	0	0	0	0	0.530428	0.575864
Y73C8C.6	5.95608	0.316008	-1.66197	0.015522	0.097969	14.4144	6.64565	6.09523	1.76177	1.06086	5.75864
Y73C8C.7	1.87996	0.401061	-1.31811	0.10514	0.503548	0	3.98739	4.06348	0.440443	1.06086	1.72759
Y73C8C.8	3.30368	1.29292	0.370632	1	1	3.60359	1.99369	3.04761	3.74376	3.97821	3.45518
Y73C8C.3	67.935	0.305627	-1.71016	5.00058e-11	9.76169e-10	106.907	84.3997	120.889	35.4556	29.4387	30.5208
Y73C8C.2	7.20971	0.0902077	-3.47061	9.72408e-07	1.21898e-05	21.6216	11.9622	6.09523	1.32133	0.530428	1.72759
Y73C8C.9	0			1	1	0	0	0	0	0	0
Y73C8C.1	0			1	1	0	0	0	0	0	0
Y73C8C.12	0			1	1	0	0	0	0	0	0
Y73C8C.10	2.02526	0.0781573	-3.67748	0.0134365	0.0857708	7.20718	0	4.06348	0.880885	0	0
F02C9.3	2.2882	0.361673	-1.46724	0.0757536	0.388425	0	3.98739	6.09523	0.880885	1.32607	1.43966
F02C9.2	9.02687	0.365414	-1.4524	0.00317826	0.0231518	4.80479	18.6078	16.2539	3.0831	7.95642	3.45518
F02C9.4	6.90917	65535	65535	1.5064e-05	0.000160651	0	0	0	10.1302	17.5041	13.8207
F02C9.1	9.93903	21.4335	4.4218	8.93787e-06	9.83489e-05	0	2.65826	0	18.0581	29.704	9.21382
C36C5.6	0.801634	65535	65535	0.336067	1	0	0	0	2.64266	1.59128	0.575864
C36C5.7	0.0884046	65535	65535	1	1	0	0	0	0	0.530428	0
C36C5.8	2.57721	0.202836	-2.30161	0.0178988	0.111419	4.80479	3.98739	4.06348	0.440443	1.59128	0.575864
C36C5.9	1.9008	1.86021	0.895468	1	1	0	3.98739	0	3.0831	3.18257	1.15173
C36C5.10	0.0959773	65535	65535	1	1	0	0	0	0	0	0.575864
C36C5.11	0			1	1	0	0	0	0	0	0
C36C5.5	2.08488	65535	65535	0.056618	0.303806	0	0	0	3.0831	4.24342	5.18277
C36C5.12	0			1	1	0	0	0	0	0	0
C36C5.14	0			1	1	0	0	0	0	0	0
C36C5.4b	0.0734071	65535	65535	1	1	0	0	0	0.440443	0	0
C36C5.4a	0			1	1	0	0	0	0	0	0
C36C5.15	0			1	1	0	0	0	0	0	0
C36C5.3	0.560145	0	65535	0.0780504	0.394962	0	1.32913	2.03174	0	0	0
C36C5.2	0.0959773	65535	65535	1	1	0	0	0	0	0	0.575864
C36C5.1	0			1	1	0	0	0	0	0	0
Y73C8B.8	0.0991742	0.218969	-2.1912	1	1	0.408407	0.0797478	0	0.0220221	0.0848685	0
Y73C8B.4	66.7799	0.754284	-0.40682	0.0913719	0.446486	81.6814	83.7352	62.984	62.9833	55.1645	54.1312
Y73C8B.3	24.5468	0.228318	-2.13088	2.71794e-08	4.07107e-07	26.4263	34.5574	58.9205	9.68974	14.2314	3.45518
Y73C8B.2	3.64457	1.69072	0.75764	0.539571	1	0	0	8.12697	4.40443	4.15325	5.18277
Y73C8B.9	0			1	1	0	0	0	0	0	0
Y73C8B.1	1.7349	9.2468	3.20895	0.338164	1	0	0	1.01587	2.42243	2.65214	4.31898
Y73C8B.5b	0			1	1	0	0	0	0	0	0
Y73C8B.5a	0			1	1	0	0	0	0	0	0
K08D9.4	0.949332	0.199814	-2.32327	0.112582	0.53296	2.40239	1.32913	1.01587	0.660664	0	0.287932
Y73C8B.7	0			1	1	0	0	0	0	0	0
Y73C8B.6	0			1	1	0	0	0	0	0	0
K08D9.8	0.0172009	65535	65535	1	1	0	0	0	0.0704708	0.0212171	0.0115173
K08D9.7	0			1	1	0	0	0	0	0	0
K08D9.3	97.206	7.97703	2.99585	7.39539e-23	3.24085e-21	16.8168	31.8991	16.2539	184.545	151.172	182.549
K08D9.5	4.37776	0.0170542	-5.87373	1.40235e-06	1.72128e-05	14.4144	5.31652	6.09523	0.440443	0	0
K08D9.2	0			1	1	0	0	0	0	0	0
K08D9.6	0.0884046	65535	65535	1	1	0	0	0	0	0.530428	0
K08D9.9	0			1	1	0	0	0	0	0	0
Y73C8A.1	0.412031	0.216781	-2.20569	0.458403	1	0	0	2.03174	0.440443	0	0
T28A11.12	0			1	1	0	0	0	0	0	0
T28A11.11	0			1	1	0	0	0	0	0	0
T28A11.10	0			1	1	0	0	0	0	0	0
T28A11.24	0			1	1	0	0	0	0	0	0
T28A11.9	0.531448	0.19954	-2.32525	0.168184	0.746074	0	2.65826	0	0	0.530428	0
T28A11.13	8.53496	0.117804	-3.08554	8.49372e-07	1.07289e-05	26.4263	13.2913	6.09523	0.880885	1.06086	3.45518
T28A11.8	0.169384	65535	65535	1	1	0	0	0	0.440443	0	0.575864
T28A11.15	0.540997	65535	65535	0.395101	1	0	0	0	1.32133	1.06086	0.863796
T28A11.22	1.03816	0.853369	-0.228759	0.710438	1	0	1.32913	2.03174	1.76177	0.530428	0.575864
T28A11.16	0			1	1	0	0	0	0	0	0
T28A11.7	0.200275	0.792237	-0.335996	1	1	0	0	0.670475	0.145346	0	0.385829
T28A11.6	0.0592311	65535	65535	1	1	0	0	0	0	0.355387	0
T28A11.17	0.176809	65535	65535	1	1	0	0	0	0	1.06086	0
T28A11.18	1.01223	0.992829	-0.0103831	0.707483	1	0	0	3.04761	1.10111	1.06086	0.863796
T28A11.19	0			1	1	0	0	0	0	0	0
T28A11.5	0			1	1	0	0	0	0	0	0
T28A11.20	0.257789	65535	65535	1	1	0	0	0	0.440443	0.530428	0.575864
T28A11.4	1.10761	0	65535	0.00270166	0.0199695	0	6.64565	0	0	0	0
T28A11.23	0			1	1	0	0	0	0	0	0
T28A11.3	0			1	1	0	0	0	0	0	0
T28A11.21	23.7184	0.199911	-2.32257	3.5954e-09	5.90401e-08	37.2371	30.57	50.7935	7.04708	7.16078	9.50175
T28A11.2a	0.573123	65535	65535	0.404334	1	0	0	0	2.86288	0	0.575864
T28A11.2b	0			1	1	0	0	0	0	0	0
T28A11.1	0			1	1	0	0	0	0	0	0
F35F10.5	0			1	1	0	0	0	0	0	0
F35F10.7	1.03873	5.13501	2.36037	0.753775	1	0	0	1.01587	1.54155	0.795642	2.87932
F35F10.6.1	0			1	1	0	0	0	0	0	0
F35F10.6.2	0			1	1	0	0	0	0	0	0
F35F10.4	2.65214	1.11121	0.152129	1	1	3.5075	1.40888	2.62095	2.5898	2.23841	3.54732
F35F10.15	0			1	1	0	0	0	0	0	0
F35F10.8	0.625689	65535	65535	0.409287	1	0	0	0	1.54155	1.06086	1.15173
F35F10.9	2.93414	4.28875	2.10056	0.219921	0.93059	0	2.65826	0.670475	3.44867	5.83471	4.99274
F35F10.10	0			1	1	0	0	0	0	0	0
F35F10.16b	0			1	1	0	0	0	0	0	0
F35F10.2	0.0734071	65535	65535	1	1	0	0	0	0.440443	0	0
F35F10.11	6.67881	1.20065	0.263812	0.906182	1	0	3.98739	14.2222	7.81786	7.99885	6.04657
F35F10.12.1	0			1	1	0	0	0	0	0	0
F35F10.12.2	0			1	1	0	0	0	0	0	0
F35F10.1	4.54714	0.253655	-1.97906	0.013014	0.0833135	14.4144	5.31652	2.03174	1.76177	3.18257	0.575864
F35F10.13	0.198515	65535	65535	1	1	0	0	0	0.660664	0.530428	0
F35F10.14	0			1	1	0	0	0	0	0	0
C17B7.14	0.0959773	65535	65535	1	1	0	0	0	0	0	0.575864
C17B7.8a	0			1	1	0	0	0	0	0	0
C17B7.8b	0			1	1	0	0	0	0	0	0
C17B7.9	1.19661	1.35583	0.439178	0.762951	1	0	0	3.04761	1.10111	1.59128	1.43966
C17B7.5	0.989236	1.47063	0.556431	1	1	2.40239	0	0	0.880885	2.65214	0
C17B7.4	0.220221	65535	65535	1	1	0	0	0	1.32133	0	0
C17B7.10	0.427028	0.26107	-1.93749	0.459004	1	0	0	2.03174	0	0.530428	0
C17B7.3a	0			1	1	0	0	0	0	0	0
C17B7.3b	0			1	1	0	0	0	0	0	0
C17B7.11	17.5314	0.553087	-0.854421	0.0339393	0.193353	18.018	21.2661	28.4444	9.24929	13.5259	14.6845
C17B7.2	0.677465	3.00129	1.58558	1	1	0	0	1.01587	1.32133	0	1.72759
C17B7.1	0			1	1	0	0	0	0	0	0
C17B7.12	0			1	1	0	0	0	0	0	0
C04E12.6	0.0367035	65535	65535	1	1	0	0	0	0.220221	0	0
C04E12.7	1.04717	1.36359	0.447413	0.735439	1	0	2.65826	0	1.32133	0	2.30346
C04E12.5	1.32407	0.228667	-2.12868	0.146402	0.671721	2.40239	0	4.06348	0.295097	0.705469	0.477967
C04E12.4	0.787276	0.162465	-2.6218	0.160916	0.726038	0	0	4.06348	0.295097	0.175041	0.190035
C04E12.2	0.110761	0	65535	0.219886	0.930512	0	0.664565	0	0	0	0
C04E12.8	0			1	1	0	0	0	0	0	0
C04E12.9	0.833972	1.50241	0.587281	1	1	0	1.32913	0.670475	1.46667	0	1.53756
C04E12.10	0			1	1	0	0	0	0	0	0
C04E12.13b	0			1	1	0	0	0	0	0	0
C04E12.1	0			1	1	0	0	0	0	0	0
C04E12.11	7.37986	0.374451	-1.41715	0.0200515	0.122686	16.8168	9.30391	6.09523	3.19321	4.55107	4.31898
C04E12.12	2.42264	0.752659	-0.409931	0.485534	1	3.60359	2.65826	2.03174	2.20221	0.970683	3.06935
T20D4.13	0.789237	0.781399	-0.355868	0.397809	1	0	2.65826	0	0.440443	1.06086	0.575864
T20D4.15	2.33202	0.31522	-1.66557	0.0749305	0.384613	3.60359	3.98739	3.04761	1.98199	0.795642	0.575864
T20D4.17	0.308626	65535	65535	1	1	0	0	0	1.32133	0.530428	0
T20D4.12	2.60852	2.52968	1.33896	0.304743	1	2.40239	0	2.03174	4.62465	3.71299	2.87932
T20D4.11	0.898769	0	65535	0.0222398	0.133601	0	1.32913	4.06348	0	0	0
T20D4.10	0.132681	65535	65535	1	1	0	0	0	0.220221	0	0.575864
T20D4.20	0			1	1	0	0	0	0	0	0
T20D4.9	0			1	1	0	0	0	0	0	0
T20D4.8	0			1	1	0	0	0	0	0	0
T20D4.7	0.146814	65535	65535	1	1	0	0	0	0.880885	0	0
T20D4.6	44.1616	0.855318	-0.225468	0.551081	1	43.2431	34.5574	65.0157	44.5948	32.929	44.6295
T20D4.5	0.397855	0.174917	-2.51526	0.461525	1	0	0	2.03174	0	0.355387	0
T20D4.4	0			1	1	0	0	0	0	0	0
T20D4.3	0.832456	0.229175	-2.12548	0.249819	1	0	0	4.06348	0	0.355387	0.575864
T20D4.18	0.72299	0.505375	-0.984573	0.331888	1	1.2012	0.664565	1.01587	0.660664	0.795642	0
T20D4.2	1.01587	0	65535	0.0233908	0.138599	0	0	6.09523	0	0	0
T20D4.1	0			1	1	0	0	0	0	0	0
T20D4.19	0.0884046	65535	65535	1	1	0	0	0	0	0.530428	0
T20C4.1	0.662392	65535	65535	0.407534	1	0	0	0	1.76177	1.06086	1.15173
F27E11.3a	0.77337	1.28386	0.36049	1	1	0	0	2.03174	0.880885	0	1.72759
F27E11.3b	0			1	1	0	0	0	0	0	0
F27E11.5	0			1	1	0	0	0	0	0	0
F27E11.6	2.44112	0.463718	-1.10868	0.0821213	0.406322	0	7.97478	2.03174	1.32133	1.59128	1.72759
F27E11.t1	124.215	0.99399	-0.00869615	1	1	120	112.644	141.125	122.333	122.205	126.984
F27E11.2a.2	0			1	1	0	0	0	0	0	0
F27E11.2a.3	0			1	1	0	0	0	0	0	0
F27E11.2b.2	0			1	1	0	0	0	0	0	0
F27E11.2a.1	0			1	1	0	0	0	0	0	0
F27E11.2b.1	0			1	1	0	0	0	0	0	0
F27E11.4	0.161812	65535	65535	1	1	0	0	0	0.440443	0.530428	0
F27E11.1	0.665761	0.662743	-0.593478	1	1	2.40239	0	0	0.440443	0	1.15173
C02A12.1	0.317499	0.433264	-1.20668	0.439734	1	0	1.32913	0	0	0	0.575864
C02A12.2	0			1	1	0	0	0	0	0	0
C02A12.8	0			1	1	0	0	0	0	0	0
C02A12.9	0.0959773	65535	65535	1	1	0	0	0	0	0	0.575864
C02A12.3	1.28355	0.279468	-1.83924	0.0771321	0.394583	0	3.98739	2.03174	0	0.530428	1.15173
C02A12.4	3.76884	0.101148	-3.30546	0.0002048	0.00185518	2.40239	7.97478	10.1587	0.440443	1.06086	0.575864
C02A12.10	0.930547	0.496246	-1.01087	0.410571	1	2.40239	1.32913	0	1.32133	0.530428	0
C02A12.5	0			1	1	0	0	0	0	0	0
C02A12.6	4.75486	2.95844	1.56484	0.0737512	0.380486	7.20718	0	0	10.1302	7.16078	4.03105
C07G3.7	4.21068	1.4775	0.563163	0.66481	1	4.80479	1.32913	4.06348	4.84487	5.03906	5.18277
C07G3.8a.1	0			1	1	0	0	0	0	0	0
C07G3.8a.2	0			1	1	0	0	0	0	0	0
C07G3.8b	14.1857	0.28595	-1.80616	0.000222625	0.0020072	28.8287	11.9622	25.3968	2.64266	8.22163	8.06209
C07G3.10	33.4829	0.0933315	-3.42149	1.40282e-21	5.79599e-20	64.8647	51.8361	67.0475	4.40443	5.83471	6.91037
C07G3.9.1	0			1	1	0	0	0	0	0	0
C07G3.9.2	10.3526	0.416549	-1.26344	0.0197979	0.121559	16.8168	10.7792	16.2539	5.74778	8.48685	4.03105
C07G3.6	0.581415	0.716995	-0.479965	1	1	0	0	2.03174	0.880885	0	0.575864
C07G3.5	0.696886	0.30875	-1.69549	0.256576	1	1.2012	1.99369	0	0.145346	0.265214	0.575864
C07G3.4	3.79538	10.4221	3.38158	0.0532032	0.287945	0	1.99369	0	7.19243	6.09992	7.48623
C07G3.12	0			1	1	0	0	0	0	0	0
C07G3.3	6.27165	1.39608	0.481379	0.464415	1	9.60958	0	6.09523	8.29353	5.56949	8.06209
C07G3.13	0			1	1	0	0	0	0	0	0
C07G3.11	1.68688	0	65535	0.000578669	0.00486237	4.80479	5.31652	0	0	0	0
C07G3.2	1.4962	0.491441	-1.02491	0.192253	0.834345	0	3.98739	2.03174	1.32133	1.06086	0.575864
T24A6.7	0.890038	65535	65535	0.346246	1	0	0	0	2.64266	2.12171	0.575864
T24A6.6	0			1	1	0	0	0	0	0	0
T24A6.5	0.896775	0.119852	-3.06067	0.162312	0.729714	4.80479	0	0	0	0	0.575864
T24A6.8	11.1072	4.8594	2.28078	0.00305291	0.0222949	0	7.31021	4.06348	21.1412	11.6694	22.4587
T24A6.9	0.389606	65535	65535	0.6129	1	0	0	0	1.76177	0	0.575864
T24A6.10	0.0734071	65535	65535	1	1	0	0	0	0.440443	0	0
T24A6.22	0			1	1	0	0	0	0	0	0
T24A6.11	0			1	1	0	0	0	0	0	0
T24A6.12	0.176809	65535	65535	1	1	0	0	0	0	1.06086	0
T24A6.13	0.0734071	65535	65535	1	1	0	0	0	0.440443	0	0
T24A6.14	0.488804	0.220791	-2.17924	0.464596	1	2.40239	0	0	0	0.530428	0
T24A6.4	0			1	1	0	0	0	0	0	0
T24A6.15	1.0041	0.181591	-2.46124	0.115229	0.543777	2.40239	0.664565	2.03174	0.660664	0.265214	0
T24A6.20	601.725	1.77923	0.831251	3.15787e-05	0.000321811	470.869	324.308	503.872	804.248	692.208	814.847
T24A6.18	1.00453	1.50882	0.593422	1	1	2.40239	0	0	1.32133	0	2.30346
T24A6.3	19.4751	0.194194	-2.36443	8.41048e-09	1.32608e-07	24.0239	35.2219	38.6031	5.94597	5.56949	7.48623
T24A6.19	18.2071	0.259295	-1.94733	2.33131e-05	0.000242103	33.6335	19.9369	33.1783	9.54439	7.95642	4.99274
T24A6.23	0			1	1	0	0	0	0	0	0
T24A6.2	23.5685	0.28222	-1.82511	6.94775e-07	8.8613e-06	31.1831	41.4954	37.6075	10.7028	9.7917	10.6304
T24A6.1	55.9385	0.480453	-1.05753	8.14393e-05	0.000781953	70.0778	75.0559	81.5744	33.8216	39.432	35.669
T24A6.21	95.4744	1.94772	0.961787	8.87973e-05	0.000849076	66.0658	56.488	71.7814	112.168	135.524	130.819
T24A6.16	428.784	0.282836	-1.82196	5.7131e-22	2.41219e-20	583.782	737.002	684.697	190.932	171.859	204.432
T24A6.17	151.956	0.798815	-0.324067	0.108604	0.517692	170.834	160.944	175.075	137.779	129.345	137.758
F40C5.2	151.956	0.798815	-0.324067	0.108604	0.517692	170.834	160.944	175.075	137.779	129.345	137.758
F40C5.1	417.72	0.288633	-1.79269	1.98284e-21	8.12274e-20	578.977	711.749	654.221	185.647	164.963	210.766
F40C5.3	191.713	2.16164	1.11212	1.11566e-07	1.56485e-06	126.126	106.995	130.702	255.311	264.418	266.723
T22F3.3a	1.01689	0.30092	-1.73255	0.169795	0.749778	0	2.65826	2.03174	0.880885	0.530428	0
T22F3.3b.2	0			1	1	0	0	0	0	0	0
T22F3.3b.3	0			1	1	0	0	0	0	0	0
T22F3.3b.1	0			1	1	0	0	0	0	0	0
T22F3.t4	144.448	0.0934471	-3.41971	5.24902e-57	7.79958e-55	298.065	156.027	338.529	21.5068	19.6046	32.9567
T22F3.t1	150.543	0.104604	-3.25699	9.69938e-55	1.34125e-52	308.131	165.942	343.649	25.8187	22.3045	37.4139
T22F3.4	155.923	2.48098	1.31091	2.59361e-09	4.30545e-08	97.297	100.349	71.111	225.727	222.514	218.54
T22F3.2a	0.412028	65535	65535	0.612381	1	0	0	0	0.880885	1.59128	0
T22F3.2b	0			1	1	0	0	0	0	0	0
T22F3.t3	146.404	0.0916701	-3.4474	1.47834e-58	2.30949e-56	305.825	157.768	341.069	20.7757	18.6605	34.3272
T22F3.t2	150.543	0.104604	-3.25699	9.69938e-55	1.34125e-52	308.131	165.942	343.649	25.8187	22.3045	37.4139
T22F3.12	2787.92	0.33566	-1.57493	4.08201e-11	8.06386e-10	4367.55	4072.45	4083.8	1412.06	1392.9	1398.77
T22F3.14	1.57446	0.279902	-1.83701	0.101193	0.487099	3.3153	0.956973	3.10857	1.06147	0.307648	0.696795
T22F3.5	123.377	0.161614	-2.62938	1.9689e-36	1.60065e-34	186.186	228.61	222.476	35.2354	29.1735	38.5829
T22F3.6	20.2589	0.103522	-3.27199	2.04198e-14	5.26923e-13	39.6395	49.1778	21.3333	3.0831	3.71299	4.60691
T22F3.7	5.01997	0.0333072	-4.90802	3.87059e-07	5.08587e-06	14.4144	8.63934	6.09523	0.440443	0.530428	0
T22F3.8	0.405689	0.220918	-2.17842	0.159994	0.723119	0	1.99369	0	0.440443	0	0
T22F3.10	0.280359	65535	65535	1	1	0	0	0	0	0.530428	1.15173
T22F3.13	0			1	1	0	0	0	0	0	0
T22F3.11a	0.338624	0	65535	0.303355	1	0	0	2.03174	0	0	0
T22F3.11b	0			1	1	0	0	0	0	0	0
F59B1.3	0			1	1	0	0	0	0	0	0
F59B1.5	0			1	1	0	0	0	0	0	0
F59B1.4	1.11026	65535	65535	0.232631	0.974386	0	0	0	3.96398	2.12171	0.575864
F59B1.11	0			1	1	0	0	0	0	0	0
F59B1.6	0.985873	0.455706	-1.13382	0.656317	1	0	0	4.06348	1.32133	0.530428	0
F59B1.2	31.226	0.0356933	-4.8082	5.29204e-31	3.45639e-29	60.0599	55.8234	65.0157	0.440443	3.71299	2.30346
F59B1.7	1.07558	0.920173	-0.120024	0.715905	1	0	1.32913	2.03174	0.440443	2.65214	0
F59B1.8	0.787937	2.55693	1.35441	1	1	0	1.32913	0	1.76177	1.06086	0.575864
F59B1.10	3.39962	2.15467	1.10747	0.421124	1	2.40239	0	4.06348	2.20221	4.24342	7.48623
F59B1.1	0			1	1	0	0	0	0	0	0
F59B1.9	0.973621	0.245571	-2.02579	0.113724	0.537664	0	2.65826	2.03174	0	0	1.15173
Y39H10B.1	0.0734071	65535	65535	1	1	0	0	0	0.440443	0	0
Y39H10B.2a	0.146814	65535	65535	1	1	0	0	0	0.880885	0	0
Y39H10B.2b	0.221522	0	65535	0.239273	0.975554	0	1.32913	0	0	0	0
Y39H10B.3.1	0			1	1	0	0	0	0	0	0
Y39H10B.3.2	0			1	1	0	0	0	0	0	0
W08A12.4	13.3292	0.219716	-2.18629	6.18738e-06	6.95624e-05	19.2192	19.9369	26.4126	4.40443	4.24342	5.75864
W08A12.3	19.163	0.472336	-1.08212	0.0101204	0.0662116	26.4263	25.2535	26.4126	13.6537	11.139	12.0931
W08A12.2	853.599	0.324848	-1.62216	1.65032e-22	7.12409e-21	1366.96	1572.36	926.474	440.002	466.246	349.549
W08A12.1b.2	1.73555	0.697658	-0.519409	0.577073	1	4.80479	1.32913	0	2.64266	1.06086	0.575864
W08A12.1b.1	0			1	1	0	0	0	0	0	0
W08A12.1c	0			1	1	0	0	0	0	0	0
W08A12.1a	0			1	1	0	0	0	0	0	0
W08A12.1d	0			1	1	0	0	0	0	0	0
T27C4.4a	0.758224	1.23914	0.309335	1	1	0	0	2.03174	0.880885	1.06086	0.575864
T27C4.4b	0			1	1	0	0	0	0	0	0
T27C4.4c	0			1	1	0	0	0	0	0	0
T27C4.4d	0			1	1	0	0	0	0	0	0
T27C4.7	0.00293628	65535	65535	1	1	0	0	0	0.0176177	0	0
T27C4.1.2	0			1	1	0	0	0	0	0	0
T27C4.1.1	0.591997	65535	65535	0.396077	1	0	0	0	0.528531	0.33417	2.68928
T27C4.6	0.501754	0.481745	-1.05366	0.570323	1	0	0	2.03174	0.880885	0	0.0978969
T27C4.3	0			1	1	0	0	0	0	0	0
T27C4.2	7.48927	1.5785	0.658558	0.325913	1	9.70567	1.38229	6.33903	8.01605	9.08092	10.4116
T27C4.5	175.629	0.464374	-1.10664	7.42619e-10	1.29839e-08	240.624	280.42	198.562	120.827	112.817	100.523
Y39H10A.4	2.84011	1.08687	0.120182	1	1	4.80479	1.32913	2.03174	4.40443	1.59128	2.87932
Y39H10A.9	0			1	1	0	0	0	0	0	0
Y39H10A.5	0.0959773	65535	65535	1	1	0	0	0	0	0	0.575864
Y39H10A.3a	0.331196	65535	65535	1	1	0	0	0	0.880885	0.530428	0.575864
Y39H10A.3b	0			1	1	0	0	0	0	0	0
Y39H10A.6	253.032	1.85459	0.891103	3.22929e-05	0.00032851	172.972	184.749	174.12	311.714	322.765	351.87
Y39H10A.7a.2	0			1	1	0	0	0	0	0	0
Y39H10A.7b.2	0			1	1	0	0	0	0	0	0
Y39H10A.7a.1	0			1	1	0	0	0	0	0	0
Y39H10A.7b.1	0			1	1	0	0	0	0	0	0
Y39H10A.2	125.675	4.07275	2.026	1.13942e-15	3.25239e-14	57.6575	58.4817	32.5079	183.224	173.98	248.197
Y39H10A.8	0.685835	0.548009	-0.867729	0.332308	1	0	2.65826	0	0.880885	0	0.575864
Y39H10A.1	3.91323	0.103501	-3.27228	0.000433807	0.00373639	7.20718	7.97478	6.09523	2.20221	0	0
R08E5.4	0.398331	0.798158	-0.325253	0.555517	1	0	1.32913	0	0	1.06086	0
R08E5.1.1	0			1	1	0	0	0	0	0	0
R08E5.1.2	0			1	1	0	0	0	0	0	0
R08E5.3	2.3863	0.533926	-0.905288	0.304261	1	0.720718	2.19306	6.4203	1.38299	1.12451	2.47621
R08E5.2a	0			1	1	0	0	0	0	0	0
R08E5.2b.1	0			1	1	0	0	0	0	0	0
R08E5.2b.2	0			1	1	0	0	0	0	0	0
R08E5.2b.3	0			1	1	0	0	0	0	0	0
R08E5.2b.4	0			1	1	0	0	0	0	0	0
R08E5.2c	0			1	1	0	0	0	0	0	0
R08F11.1	22.7142	5.05941	2.33897	9.1636e-06	0.000100737	2.40239	11.9622	8.12697	40.5207	38.7212	34.5518
R08F11.7	0			1	1	0	0	0	0	0	0
R08F11.6	0.169384	65535	65535	1	1	0	0	0	0.440443	0	0.575864
R08F11.2	1.43126	0.32814	-1.60762	0.193512	0.838825	2.40239	0	4.06348	0	2.12171	0
R08F11.3	5.22645	0.165779	-2.59267	0.00143683	0.0112551	16.8168	3.98739	6.09523	1.76177	2.12171	0.575864
R08F11.4	1.31725	0.0590164	-4.08274	0.0200669	0.122741	4.80479	2.65826	0	0.440443	0	0
R08F11.5	0.750654	0.10839	-3.20569	0.16438	0.735693	0	0	4.06348	0.440443	0	0
H10D18.3	7.46196	0.344936	-1.5356	0.0197376	0.121305	19.2192	7.97478	6.09523	4.84487	3.18257	3.45518
H10D18.4	111.222	0.00894322	-6.80499	1.80301e-108	7.28793e-106	194.594	208.447	258.377	2.20221	3.71299	0
H10D18.2	248.428	0.00797886	-6.9696	2.32497e-175	1.89279e-172	393.993	494.21	590.566	3.96398	2.65214	5.18277
H10D18.5	5.04888	0.0379036	-4.72152	8.28918e-07	1.04912e-05	14.4144	6.64565	8.12697	0	0.530428	0.575864
H10D18.1	0.443043	0	65535	0.0788584	0.394962	0	2.65826	0	0	0	0
H10D18.6	0.588985	65535	65535	0.395949	1	0	0	0	1.32133	1.06086	1.15173
F47C10.6	1.98572	1.35431	0.437554	1	1	2.40239	2.65826	0	1.76177	1.06086	4.03105
F47C10.1	3.38695	65535	65535	0.00425291	0.0303115	0	0	0	6.60664	7.95642	5.75864
F47C10.2	1.56333	0	65535	0.000675786	0.00561475	0	5.31652	4.06348	0	0	0
F47C10.3	0.449744	65535	65535	0.612582	1	0	0	0	0.440443	0.530428	1.72759
F47C10.7	16.8639	7.82222	2.96758	2.76849e-06	3.25649e-05	2.40239	3.98739	5.07935	29.8752	29.704	30.135
F47C10.8	0			1	1	0	0	0	0	0	0
F47C10.4	0			1	1	0	0	0	0	0	0
C17E7.5	0.443043	0	65535	0.0788584	0.394962	0	2.65826	0	0	0	0
C17E7.6	0.280359	65535	65535	1	1	0	0	0	0	0.530428	1.15173
C17E7.7	0.257789	65535	65535	1	1	0	0	0	0.440443	0.530428	0.575864
C17E7.8b	0			1	1	0	0	0	0	0	0
C17E7.8a	0			1	1	0	0	0	0	0	0
C17E7.15	0			1	1	0	0	0	0	0	0
C17E7.14	0			1	1	0	0	0	0	0	0
C17E7.13	1.71949	3.29443	1.72003	0.507229	1	2.40239	0	0	1.76177	2.12171	4.03105
C17E7.9a	0.374451	1.09794	0.134794	0.60742	1	0	0.664565	0.406348	0.735539	0.440255	0
C17E7.9b	0			1	1	0	0	0	0	0	0
C17E7.12	16.6108	4.64339	2.21518	5.93354e-05	0.000580028	9.60958	3.98739	4.06348	29.0692	20.6867	32.2484
C17E7.4	13.731	1.04797	0.0675942	1	1	12.012	11.9622	16.2539	12.7728	13.2607	16.1242
C17E7.3	14.1081	0.120446	-3.05355	4.40393e-09	7.15447e-08	31.2311	19.9369	24.3809	3.0831	3.71299	2.30346
C17E7.10	0.338624	0	65535	0.303355	1	0	0	2.03174	0	0	0
C17E7.11	0			1	1	0	0	0	0	0	0
C17E7.2	0			1	1	0	0	0	0	0	0
C17E7.1	0.120077	65535	65535	1	1	0	0	0	0	0.530428	0.190035
T20C7.2	0.581413	65535	65535	0.395535	1	0	0	0	1.32133	1.59128	0.575864
T20C7.1	0			1	1	0	0	0	0	0	0
K07C6.11	0.169384	65535	65535	1	1	0	0	0	0.440443	0	0.575864
K07C6.10	0			1	1	0	0	0	0	0	0
K07C6.9	0			1	1	0	0	0	0	0	0
K07C6.8	0.0734071	65535	65535	1	1	0	0	0	0.440443	0	0
K07C6.13	0.671717	1.35269	0.435835	1	1	0.408407	0.837352	0.467301	1.15836	0.588775	0.570105
K07C6.7	0.435108	0.96418	-0.0526253	1	1	0	1.32913	0	0.440443	0.265214	0.575864
K07C6.6	12.5569	0.0377961	-4.72562	4.8876e-14	1.22672e-12	38.4383	19.9369	14.2222	0.440443	0	2.30346
K07C6.15	905.183	0.206201	-2.27788	3.39812e-43	3.50121e-41	1535.13	1677.36	1290.16	311.393	372.891	244.166
K07C6.5	14.7606	0.0927708	-3.43019	4.96028e-12	1.06536e-10	28.8287	31.8991	20.3174	0.880885	3.18257	3.45518
K07C6.4	62.6466	0.0523812	-4.25481	5.54883e-47	6.20374e-45	133.333	141.552	82.2855	7.2673	4.24342	7.1983
K07C6.16	0			1	1	0	0	0	0	0	0
K07C6.3	25.2147	0.10835	-3.20624	4.77044e-16	1.39828e-14	51.6515	43.1967	41.6507	2.86288	5.30428	6.62243
K07C6.2	0.443043	0	65535	0.0788584	0.394962	0	2.65826	0	0	0	0
K07C6.17	0			1	1	0	0	0	0	0	0
K07C6.1	0.0884046	65535	65535	1	1	0	0	0	0	0.530428	0
T09H2.1	34.4142	0.0304257	-5.03856	6.03849e-36	4.82762e-34	48.0479	73.1021	79.2379	2.20221	1.59128	2.30346
T09H2.2	0			1	1	0	0	0	0	0	0
B0213.9	0.0884046	65535	65535	1	1	0	0	0	0	0.530428	0
B0213.10	19.9706	0.401786	-1.3155	0.000679464	0.00564206	31.2311	31.8991	22.3492	8.80885	11.139	14.3966
B0213.21	0			1	1	0	0	0	0	0	0
B0213.11a	4.15914	0.201748	-2.30937	0.0118412	0.0765254	12.012	2.65826	6.09523	3.0831	0.530428	0.575864
B0213.11b	5.41634	0.365786	-1.45093	0.043225	0.23948	14.4144	5.31652	4.06348	2.20221	4.77385	1.72759
B0213.22	0.931847	0.104814	-3.2541	0.0622681	0.32895	2.40239	2.65826	0	0	0.530428	0
B0213.20	0			1	1	0	0	0	0	0	0
B0213.12	7.56085	0.316486	-1.65979	0.00259277	0.0192434	6.00599	17.2787	11.1746	4.40443	4.77385	1.72759
B0213.23	0			1	1	0	0	0	0	0	0
B0213.14	11.988	0.0456175	-4.45427	4.52899e-13	1.05388e-11	36.0359	22.5952	10.1587	0.440443	2.12171	0.575864
B0213.25	0			1	1	0	0	0	0	0	0
B0213.18	0			1	1	0	0	0	0	0	0
B0213.15b	0			1	1	0	0	0	0	0	0
B0213.15a	0			1	1	0	0	0	0	0	0
B0213.15c	0			1	1	0	0	0	0	0	0
B0213.24	0			1	1	0	0	0	0	0	0
B0213.16	2.90515	0	65535	2.64817e-06	3.12451e-05	0	9.30391	8.12697	0	0	0
B0213.19	11.6018	1.59637	0.674798	0.460932	1	0	14.6204	12.1905	15.4155	16.4433	10.9414
B0213.8	0.500435	0.477851	-1.06537	0.570232	1	0	0	2.03174	0.440443	0.530428	0
B0213.7	0.265362	65535	65535	1	1	0	0	0	0.440443	0	1.15173
B0213.17	0			1	1	0	0	0	0	0	0
B0213.6	0.161812	65535	65535	1	1	0	0	0	0.440443	0.530428	0
B0213.5	0.0242243	65535	65535	1	1	0	0	0	0.145346	0	0
B0213.4	1.47096	0.106712	-3.22821	0.00967719	0.0636578	0	7.97478	0	0.585789	0.265214	0
B0213.3	0.265724	0.19954	-2.32525	0.42964	1	0	1.32913	0	0	0.265214	0
B0213.2	3.3489	0.00728623	-7.10061	1.8412e-06	2.22321e-05	7.20718	6.64565	6.09523	0.145346	0	0
K09D9.9	0			1	1	0	0	0	0	0	0
K09D9.10	49.4453	65535	65535	5.1869e-31	3.39155e-29	0	0	0	85.0054	117.225	94.4417
K09D9.11	89.3356	133.427	7.05991	8.80503e-45	9.46001e-43	0	3.98739	0	190.712	183.528	157.787
K09D9.12.1	0			1	1	0	0	0	0	0	0
K09D9.12.2	0			1	1	0	0	0	0	0	0
K09D9.8	0.317499	0.433264	-1.20668	0.439734	1	0	1.32913	0	0	0	0.575864
K09D9.7	0			1	1	0	0	0	0	0	0
K09D9.6	0.443043	0	65535	0.0788584	0.394962	0	2.65826	0	0	0	0
K09D9.5	0.0884046	65535	65535	1	1	0	0	0	0	0.530428	0
K09D9.4	0.0884046	65535	65535	1	1	0	0	0	0	0.530428	0
K09D9.13	0.0959773	65535	65535	1	1	0	0	0	0	0	0.575864
K09D9.3	0.235219	65535	65535	1	1	0	0	0	0.880885	0.530428	0
K09D9.2	2.73948	0.195966	-2.35133	0.0274427	0.159791	6.00599	2.65826	5.07935	1.54155	0	1.15173
K09D9.1	80.0264	0.059485	-4.07133	1.50187e-54	2.06694e-52	146.546	184.749	121.905	6.1662	12.7303	8.06209
C49G7.8	7.43066	0.704768	-0.504779	0.314218	1	8.40838	10.633	7.1111	5.06509	5.30428	8.06209
C49G7.7	25.9249	0.0529236	-4.23994	1.78954e-22	7.70782e-21	50.4503	47.8487	49.4323	2.86288	2.65214	2.30346
C49G7.12	6.87876	1.50957	0.594133	0.303993	1	14.4144	0	2.03174	8.36841	9.5477	6.91037
C49G7.10	33.404	0.378908	-1.40008	3.19283e-06	3.72607e-05	40.8407	59.8108	44.6983	14.975	15.9128	24.1863
C49G7.6	0			1	1	0	0	0	0	0	0
C49G7.5	9.37768	0.0563725	-4.14886	1.13292e-10	2.14846e-09	14.4144	22.5952	16.2539	0.880885	2.12171	0
C49G7.4.1	0			1	1	0	0	0	0	0	0
C49G7.4.2	0			1	1	0	0	0	0	0	0
C49G7.3	8.35392	0.0307062	-5.02533	4.45525e-11	8.75628e-10	12.012	15.285	21.3333	0.220221	1.27303	0
C49G7.2	29.067	0.0826216	-3.59734	1.37394e-21	5.68073e-20	45.6455	54.4943	60.9523	1.76177	6.36513	5.18277
C49G7.11	830.932	1.99414	0.995769	3.21952e-07	4.28099e-06	550.148	627.349	487.618	1212.1	1026.91	1081.47
C49G7.1	62.9098	0.211297	-2.24265	6.59203e-18	2.19236e-16	79.279	104.337	128	22.6828	23.8693	19.2914
D1065.3	80.8053	0.0702018	-3.83235	1.20703e-48	1.39538e-46	136.936	151.521	164.571	11.0111	12.7303	8.06209
D1065.2	54.4375	0.00961489	-6.70051	4.41685e-60	7.21194e-58	100.901	116.963	105.651	1.76177	1.06086	0.287932
D1065.4b	0			1	1	0	0	0	0	0	0
D1065.4a	0			1	1	0	0	0	0	0	0
D1065.1	0.361339	65535	65535	1	1	0	0	0	0.440443	0	1.72759
D1065.5	0.0734071	65535	65535	1	1	0	0	0	0.440443	0	0
F38H12.6	0			1	1	0	0	0	0	0	0
F38H12.5	0			1	1	0	0	0	0	0	0
F38H12.3	2.32069	0.291037	-1.78072	0.0530286	0.287134	0	2.65826	8.12697	0.880885	0.530428	1.72759
F38H12.2	0			1	1	0	0	0	0	0	0
F38H12.1	0			1	1	0	0	0	0	0	0
T05B4.5	0			1	1	0	0	0	0	0	0
T05B4.14	17.4202	65535	65535	1.42495e-12	3.1974e-11	0	0	0	34.3545	41.3734	28.7932
T05B4.7	0			1	1	0	0	0	0	0	0
T05B4.6	0			1	1	0	0	0	0	0	0
T05B4.8	0.0442023	65535	65535	1	1	0	0	0	0	0.265214	0
T05B4.19	0			1	1	0	0	0	0	0	0
T05B4.18	0			1	1	0	0	0	0	0	0
T05B4.9	0.0795642	65535	65535	1	1	0	0	0	0	0.477385	0
T05B4.10	0			1	1	0	0	0	0	0	0
T05B4.11	0.698406	0.128149	-2.9641	0.169742	0.749753	2.8108	0.558234	0.345396	0	0.0901727	0.385829
T05B4.12	1.14721	0.129287	-2.95135	0.0535851	0.289605	0	0	6.09523	0	0.212171	0.575864
T05B4.17	0			1	1	0	0	0	0	0	0
T05B4.13	0.21521	65535	65535	1	1	0	0	0	0.585789	0.705469	0
T05B4.16	0			1	1	0	0	0	0	0	0
T05B4.4	0			1	1	0	0	0	0	0	0
T05B4.15	0			1	1	0	0	0	0	0	0
T05B4.3	0.577875	0.312772	-1.67682	0.248426	1	0.408407	1.88736	0.345396	0	0.440255	0.385829
T05B4.2	5.6662	0.274745	-1.86383	0.00549513	0.0382456	7.20718	9.30391	10.1587	3.52354	2.65214	1.15173
T05B4.1	1.37479	0.716769	-0.480419	0.736439	1	4.80479	0	0	1.76177	0.530428	1.15173
Y45G5AL.2	9.25035	0.909113	-0.137469	0.66946	1	9.60958	9.30391	10.1587	7.04708	9.01727	10.3655
Y45G5AL.1a	0			1	1	0	0	0	0	0	0
Y45G5AL.1b	0.221522	0	65535	0.239273	0.975554	0	1.32913	0	0	0	0
Y45G5AM.6	4.57004	0.98494	-0.0218916	0.768053	1	2.40239	5.31652	6.09523	5.72575	2.12171	5.75864
Y45G5AM.11	0			1	1	0	0	0	0	0	0
Y45G5AM.5	0.803362	65535	65535	0.485906	1	0	0	0	0.440443	2.65214	1.72759
Y45G5AM.10	0			1	1	0	0	0	0	0	0
Y45G5AM.4	1.59004	0.278326	-1.84515	0.100625	0.485557	4.80479	2.65826	0	0.440443	1.06086	0.575864
Y45G5AM.3	31.9578	0.660937	-0.597415	0.105435	0.504626	45.6455	33.2282	36.5714	26.867	31.2952	18.1397
Y45G5AM.7	58.2125	2.01906	1.01369	0.00118262	0.00940141	36.0359	49.1778	30.4761	99.9805	80.625	52.9795
Y45G5AM.8	256.81	2.71574	1.44134	4.36941e-11	8.59634e-10	128.528	140.888	145.27	373.716	358.569	393.891
Y45G5AM.2	930.489	1.79731	0.845837	1.71038e-06	2.07347e-05	682.28	655.261	658.284	1205.93	1143.07	1238.11
Y45G5AM.9a	0			1	1	0	0	0	0	0	0
Y45G5AM.9c	0			1	1	0	0	0	0	0	0
Y45G5AM.9b	0.346194	65535	65535	1	1	0	0	0	0.440443	1.06086	0.575864
Y45G5AM.1a.2	0			1	1	0	0	0	0	0	0
Y45G5AM.1b.2	0			1	1	0	0	0	0	0	0
Y45G5AM.1a.1	0			1	1	0	0	0	0	0	0
Y45G5AM.1b.1	0			1	1	0	0	0	0	0	0
H43I07.3	69.9782	1.87906	0.910014	0.00201202	0.0153065	48.0479	57.1526	40.6348	86.7672	92.8249	94.4417
H43I07.2	166.94	3.21017	1.68265	2.03701e-13	4.90189e-12	57.6575	101.014	79.2379	262.063	247.71	253.956
H43I07.1	48.5444	3.71802	1.89454	7.38983e-09	1.17348e-07	28.8287	14.6204	18.2857	89.8503	76.912	62.7692
E03D2.2a	0.272787	65535	65535	1	1	0	0	0	0	1.06086	0.575864
E03D2.2b	0			1	1	0	0	0	0	0	0
E03D2.5	1.61985	65535	65535	0.12657	0.590954	0	0	0	2.20221	6.36513	1.15173
E03D2.6	0			1	1	0	0	0	0	0	0
E03D2.7	0.272787	65535	65535	1	1	0	0	0	0	1.06086	0.575864
E03D2.1	2.04464	0	65535	0.000417128	0.00360347	9.60958	2.65826	0	0	0	0
E03D2.3	0			1	1	0	0	0	0	0	0
E03D2.4	0.0884046	65535	65535	1	1	0	0	0	0	0.530428	0
ZC142.3	0.00530428	65535	65535	1	1	0	0	0	0	0.0318257	0
ZC142.1	1.4742	0.885972	-0.174666	0.55931	1	0	2.65826	2.03174	1.32133	0.530428	2.30346
ZC142.2	0			1	1	0	0	0	0	0	0
F47D2.3	0			1	1	0	0	0	0	0	0
F47D2.4	0			1	1	0	0	0	0	0	0
F47D2.5	0.110761	0	65535	0.219886	0.930512	0	0.664565	0	0	0	0
F47D2.6	0			1	1	0	0	0	0	0	0
F47D2.2	12.0747	0.424729	-1.23538	0.00771079	0.0516273	13.4054	17.3717	20.0736	6.09132	8.15268	7.35378
F47D2.7	7.55502	0.960341	-0.0583816	0.727368	1	6.00599	7.97478	9.14284	5.72575	9.28249	7.1983
F47D2.8	0			1	1	0	0	0	0	0	0
F47D2.1	26.4344	0.478595	-1.06312	0.00145661	0.0113977	33.6335	45.1904	28.4444	14.5346	24.1345	12.669
F47D2.9	0.2173	0.283434	-1.81892	0.399788	1	0	0	1.01587	0	0	0.287932
F47D2.10a	0			1	1	0	0	0	0	0	0
F47D2.10b	0			1	1	0	0	0	0	0	0
F47D2.11	0			1	1	0	0	0	0	0	0
ZC132.3	2.08203	0.408636	-1.29111	0.214615	0.911608	4.80479	0	4.06348	0.880885	1.59128	1.15173
ZC132.4	1508.68	0.0686302	-3.86501	2.52647e-80	6.32186e-78	2889.67	3072.51	2508.53	211.558	170.442	199.347
ZC132.10	0.0367035	65535	65535	1	1	0	0	0	0.220221	0	0
ZC132.t1	0			1	1	0	0	0	0	0	0
ZC132.2	0.184382	65535	65535	1	1	0	0	0	0	0.530428	0.575864
ZC132.7	0.338624	0	65535	0.303355	1	0	0	2.03174	0	0	0
ZC132.8	0			1	1	0	0	0	0	0	0
ZC132.9	0			1	1	0	0	0	0	0	0
R02D1.2	3.28098	0.0228855	-5.44942	1.50167e-05	0.000160176	7.20718	7.97478	4.06348	0.440443	0	0
R02D1.1	12.4422	0.083038	-3.59008	6.48375e-11	1.25468e-09	19.2192	21.2661	28.4444	1.32133	2.38693	2.01552
D2063.1	0.0959773	65535	65535	1	1	0	0	0	0	0	0.575864
D2063.2	6.50299	8.6021	3.10469	0.00185365	0.0142158	0	0	4.06348	10.5706	11.139	13.2449
D2063.4	66.797	0.356746	-1.48703	1.48539e-09	2.52155e-08	79.279	102.343	113.778	33.4736	34.4778	37.4312
D2063.3a	0			1	1	0	0	0	0	0	0
D2063.3b	0			1	1	0	0	0	0	0	0
F32D1.1	731.937	1.55668	0.638473	0.000477712	0.0040823	634.232	467.854	615.618	902.467	906.501	864.948
F32D1.2.2	0			1	1	0	0	0	0	0	0
F32D1.2.1	0			1	1	0	0	0	0	0	0
F32D1.10	659.757	4.31909	2.11073	2.03215e-21	8.31886e-20	225.825	268.484	249.904	1124.01	1022.66	1067.65
F32D1.3	6.26812	0.469289	-1.09145	0.0700587	0.365845	4.80479	10.633	10.1587	4.40443	5.30428	2.30346
F32D1.12	25.1952	0.639167	-0.645736	0.079606	0.396261	30.7506	26.2636	35.2101	17.9789	20.6283	20.3395
F32D1.4	0.0884046	65535	65535	1	1	0	0	0	0	0.530428	0
F32D1.11	242.718	3.32113	1.73167	3.41272e-15	9.41585e-14	129.729	103.672	103.619	373.055	370.769	375.463
F32D1.5	125.991	2.49331	1.31806	1.24292e-08	1.92558e-07	67.267	63.7982	85.3332	179.26	177.163	183.125
F32D1.9.2	0.597858	1.69887	0.764576	1	1	0	1.32913	0	0	0.530428	1.72759
F32D1.9.1	0			1	1	0	0	0	0	0	0
F32D1.6a	0			1	1	0	0	0	0	0	0
F32D1.6b	2.78243	2.47457	1.30718	0.298103	1	4.80479	0	0	3.96398	1.59128	6.3345
F32D1.7	23.1051	1.35578	0.43912	0.306576	1	19.2192	17.2787	22.3492	28.6288	24.6649	26.4897
F32D1.8	4.33862	0.379179	-1.39905	0.0474653	0.260253	4.80479	7.97478	6.09523	1.76177	4.24342	1.15173
F13A2.1	0			1	1	0	0	0	0	0	0
F13A2.2	0.800798	0	65535	0.0707779	0.367476	4.80479	0	0	0	0	0
F13A2.10	0			1	1	0	0	0	0	0	0
F13A2.12	0			1	1	0	0	0	0	0	0
F13A2.13	0			1	1	0	0	0	0	0	0
F13A2.9	0.0884046	65535	65535	1	1	0	0	0	0	0.530428	0
F13A2.3	2.02884	1.40543	0.491007	1	1	2.40239	2.65826	0	2.20221	3.18257	1.72759
F13A2.4	92.0037	37.0266	5.21049	2.51267e-40	2.30902e-38	2.40239	3.98739	8.12697	216.257	142.155	179.094
F13A2.5	0.169384	65535	65535	1	1	0	0	0	0.440443	0	0.575864
F13A2.6	104.642	308.021	8.26689	3.24323e-54	4.39028e-52	0	0	2.03174	211.853	222.78	191.187
F13A2.8	1.1854	65535	65535	0.228607	0.959967	0	0	0	2.20221	3.18257	1.72759
Y47D7A.3	0.0734071	65535	65535	1	1	0	0	0	0.440443	0	0
Y47D7A.17	0.184382	65535	65535	1	1	0	0	0	0	0.530428	0.575864
Y47D7A.5	0			1	1	0	0	0	0	0	0
Y47D7A.18	0			1	1	0	0	0	0	0	0
Y47D7A.6	0			1	1	0	0	0	0	0	0
Y47D7A.7	0.400399	0	65535	0.301899	1	2.40239	0	0	0	0	0
Y47D7A.2	0			1	1	0	0	0	0	0	0
Y47D7A.8	2.70185	5.7479	2.52304	0.10795	0.514871	2.40239	0	0	4.84487	4.59881	4.36505
Y47D7A.1	4.14453	65535	65535	0.00147329	0.0115157	0	0	0	5.76099	10.5661	8.54006
Y47D7A.9	0			1	1	0	0	0	0	0	0
Y47D7A.10	0			1	1	0	0	0	0	0	0
Y47D7A.11	0			1	1	0	0	0	0	0	0
Y47D7A.12	0			1	1	0	0	0	0	0	0
Y47D7A.15	0.0474073	0	65535	1	1	0	0	0.284444	0	0	0
Y47D7A.13	0.294929	0.331377	-1.59346	0.43119	1	0	1.32913	0	0.440443	0	0
Y47D7A.16	1096.84	12.419	3.63447	2.32489e-78	5.67018e-76	153.753	208.673	128	2198.69	1987.51	1904.38
Y47D7A.14b	0.0734071	65535	65535	1	1	0	0	0	0.440443	0	0
Y47D7A.14a	0			1	1	0	0	0	0	0	0
H22D07.1	3.80087	0.154275	-2.69643	0.000515674	0.00437952	2.40239	13.2913	4.06348	0.880885	1.59128	0.575864
T08H10.3	55.3568	52.1818	5.70548	1.94032e-28	1.13402e-26	1.99399	2.21965	2.03174	105.191	100.251	120.453
T08H10.2	0.424473	0.277448	-1.84971	0.160406	0.724529	0	1.99369	0	0	0.265214	0.287932
T08H10.5	0.424473	0.277448	-1.84971	0.160406	0.724529	0	1.99369	0	0	0.265214	0.287932
T08H10.4	62.1401	7.51116	2.90904	1.06161e-16	3.25534e-15	4.80479	14.6204	24.3809	99.54	92.8249	136.67
T08H10.1	8.45236	0.123296	-3.0198	3.36498e-06	3.91432e-05	21.6216	9.30391	14.2222	2.20221	1.06086	2.30346
T28F12.2a	0			1	1	0	0	0	0	0	0
T28F12.2f	0			1	1	0	0	0	0	0	0
T28F12.2b.1	0			1	1	0	0	0	0	0	0
T28F12.2b.2	0			1	1	0	0	0	0	0	0
T28F12.2e	0			1	1	0	0	0	0	0	0
T28F12.2d.2	0			1	1	0	0	0	0	0	0
T28F12.2g.2	0			1	1	0	0	0	0	0	0
T28F12.2g.1	0			1	1	0	0	0	0	0	0
T28F12.2c	0			1	1	0	0	0	0	0	0
T28F12.2d.1	0			1	1	0	0	0	0	0	0
T28F12.1	46.4687	1.65094	0.723286	0.0293906	0.17002	33.081	33.308	38.786	51.2103	56.0874	66.3395
T28F12.3	162.511	1.69599	0.762127	0.000350092	0.00306513	108.108	127.596	125.968	212.293	191.484	209.614
T28F12.4	0			1	1	0	0	0	0	0	0
Y61A9LA.12	2144.39	0.69994	-0.514696	0.0101473	0.0663647	2272.83	2742.84	2553.03	1736.46	1842.2	1718.98
Y61A9LA.5	92.6804	0.525062	-0.929439	6.27172e-06	7.0474e-05	94.1018	155.734	114.793	67.7533	66.3035	57.3964
Y61A9LA.7	347.648	0.521648	-0.938853	4.89099e-07	6.36092e-06	523.722	469.183	377.904	290.692	259.114	165.273
Y61A9LA.4	607.961	0.735887	-0.442443	0.0297396	0.171763	678.676	674.52	748.189	548.347	497.138	500.898
Y61A9LA.8	118.995	3.18757	1.67246	1.06573e-12	2.41668e-11	79.279	46.5195	44.6983	202.824	154.354	186.292
Y61A9LA.3a	18.0196	0.789861	-0.34033	0.537774	1	28.8287	13.2913	18.2857	16.2964	16.4433	14.9725
Y61A9LA.3b	36.247	2.06809	1.0483	0.00453183	0.0321331	19.2192	25.2535	26.4126	51.5318	39.7821	55.2829
Y61A9LA.3c	0			1	1	0	0	0	0	0	0
Y61A9LA.9	277.437	2.50995	1.32766	7.80913e-10	1.36186e-08	165.765	183.194	125.298	430.753	428.586	331.024
Y61A9LA.1	32.2113	0.780735	-0.357094	0.267795	1	40.8407	37.2156	30.4761	30.3905	24.3997	29.9449
Y61A9LA.13	0			1	1	0	0	0	0	0	0
Y61A9LA.11b	0			1	1	0	0	0	0	0	0
Y61A9LA.11a	0			1	1	0	0	0	0	0	0
Y61A9LA.10	172.556	2.2348	1.16015	1.72378e-08	2.63453e-07	110.51	91.7099	117.841	241.583	238.162	235.528
F54D11.4	78.6767	4.19036	2.06707	2.13531e-12	4.73074e-11	40.8407	35.8865	14.2222	132.573	130.485	118.052
F54D11.2.1	0			1	1	0	0	0	0	0	0
F54D11.2.2	1.66456	1.97166	0.97941	1	1	0	1.32913	2.03174	1.76177	3.71299	1.15173
F54D11.2.3	0			1	1	0	0	0	0	0	0
F54D11.1.1	0			1	1	0	0	0	0	0	0
F54D11.1.2	0			1	1	0	0	0	0	0	0
F54D11.3	134.752	5.28471	2.40182	1.60024e-20	6.2498e-19	28.8287	57.1526	42.6666	229.03	215.884	234.952
F41F3.2	17.8429	1.01824	0.0260733	0.94128	1	12.012	14.6204	26.4126	14.5346	16.4433	23.0346
F41F3.3	0.586428	0.195692	-2.35334	0.168463	0.746683	0	2.65826	0.284444	0	0	0.575864
F41F3.8	0			1	1	0	0	0	0	0	0
F41F3.4	70.4449	0.795345	-0.330347	0.10636	0.508251	54.8467	89.2112	91.3674	59.3937	56.098	71.7526
F41F3.1	6.53227	65535	65535	2.60958e-05	0.000269163	0	0	0	12.1122	13.2607	13.8207
F41F3.5	0.250216	65535	65535	1	1	0	0	0	0.440443	1.06086	0
F41F3.6	0.731595	0.827165	-0.273753	1	1	2.40239	0	0	0.880885	0.530428	0.575864
F41F3.7	0			1	1	0	0	0	0	0	0
K03B4.5	2.17928	65535	65535	0.0332954	0.19021	0	0	0	5.72575	1.59128	5.75864
K03B4.9	0.886086	0	65535	0.00750864	0.050414	0	5.31652	0	0	0	0
K03B4.8	0.250216	65535	65535	1	1	0	0	0	0.440443	1.06086	0
K03B4.6	51.1857	65535	65535	4.83775e-32	3.29366e-30	0	0	0	99.0996	126.242	81.7727
K03B4.4b	0.0734071	65535	65535	1	1	0	0	0	0.440443	0	0
K03B4.4a	0.400399	0	65535	0.301899	1	2.40239	0	0	0	0	0
K03B4.3b.1	0			1	1	0	0	0	0	0	0
K03B4.3a	0			1	1	0	0	0	0	0	0
K03B4.3b.2	0			1	1	0	0	0	0	0	0
K03B4.2	103.839	1.34881	0.431689	0.11163	0.529061	76.8766	101.014	87.3649	115.396	108.207	134.176
K03B4.1	121.026	2.96647	1.56875	1.45871e-10	2.73222e-09	62.4623	67.7856	52.8253	194.235	162.841	186.004
K03B4.7a	0			1	1	0	0	0	0	0	0
K03B4.7b	0.0291735	65535	65535	1	1	0	0	0	0	0.175041	0
ZC266.1	2.57573	10.6275	3.40973	0.0728521	0.376789	0	1.32913	0	7.48752	3.18257	3.45518
F39G3.6	0.692387	65535	65535	0.423439	1	0	0	0	0.880885	2.12171	1.15173
F39G3.7	15.7097	0.0912936	-3.45334	1.94069e-11	3.93876e-10	36.0359	23.9243	26.4126	2.20221	4.24342	1.43966
F39G3.5a	0			1	1	0	0	0	0	0	0
F39G3.5b	0.852441	0.253458	-1.98018	0.11143	0.528545	0	4.08043	0	0.440443	0.530428	0.063345
F39G3.4	11.8073	0.149897	-2.73796	2.89526e-08	4.32211e-07	16.8168	30.57	14.2222	2.64266	3.71299	2.87932
F39G3.8	399.73	2.34832	1.23163	5.54116e-08	8.00526e-07	237.837	267.155	211.301	477.44	565.436	639.209
F39G3.3	98.9855	2.17624	1.12184	1.37058e-06	1.68599e-05	79.279	42.6916	65.0157	136.537	124.12	146.269
F39G3.2	1089.91	0.901945	-0.148888	0.222875	0.940337	1107.5	1292.58	1038.22	1030.2	1040.17	1030.8
F39G3.1	27.2666	0.0920658	-3.44119	1.04474e-17	3.43309e-16	67.267	39.8739	42.6666	4.1842	2.12171	7.48623
C18G1.7	0			1	1	0	0	0	0	0	0
C18G1.6.2	0			1	1	0	0	0	0	0	0
C18G1.6.1	0			1	1	0	0	0	0	0	0
C18G1.5	167.647	3.00723	1.58844	1.55417e-13	3.78408e-12	86.4862	73.1021	91.4284	249.07	248.24	257.555
C18G1.4a	26.3483	3.35757	1.74742	3.42043e-05	0.000346612	16.8168	9.30391	10.1587	40.5207	39.2517	42.0381
C18G1.4b	0			1	1	0	0	0	0	0	0
C18G1.10	7.42667	2.17295	1.11965	0.0677101	0.354831	12.012	0	2.03174	11.4515	12.7303	6.3345
C18G1.3a	27.5704	2.65648	1.40952	0.000296113	0.00262394	14.4144	8.25389	22.5727	41.3532	42.8427	35.9857
C18G1.3b	0			1	1	0	0	0	0	0	0
C18G1.3c	0			1	1	0	0	0	0	0	0
C18G1.8	1.72529	0.408734	-1.29077	0.110906	0.52698	0	5.31652	2.03174	1.32133	0.530428	1.15173
C18G1.9	67.6544	0.970647	-0.0429807	0.760935	1	64.8647	75.7604	65.3611	69.8806	69.3057	60.7536
C18G1.2a	1.75489	0	65535	0.00140438	0.0110174	2.40239	0	8.12697	0	0	0
C18G1.2b	0			1	1	0	0	0	0	0	0
C18G1.1	0.824207	1.43399	0.520035	1	1	0	0	2.03174	1.76177	0	1.15173
Y60C6A.t1	1.32675	0.793085	-0.334452	0.737737	1	2.11411	1.28926	1.03619	0.440443	1.6178	1.46269
Y60C6A.1	17.4802	0.234545	-2.09207	6.02222e-07	7.74926e-06	19.2192	33.2282	32.5079	5.72575	9.01727	5.18277
Y60C6A.2	7.85039	0.114024	-3.1326	3.49278e-06	4.05239e-05	19.2192	6.64565	16.4165	0.880885	1.06086	2.87932
R02F11.9	29.025	8.54336	3.0948	1.34018e-10	2.52165e-09	4.80479	5.31652	8.12697	51.5318	38.7212	65.6485
R02F11.10	0.664598	65535	65535	0.408292	1	0	0	0	0.880885	1.37911	1.72759
R02F11.11	0			1	1	0	0	0	0	0	0
R02F11.2	0.221522	0	65535	0.239273	0.975554	0	1.32913	0	0	0	0
R02F11.5	0			1	1	0	0	0	0	0	0
R02F11.7	0			1	1	0	0	0	0	0	0
R02F11.1	0.834997	1.08541	0.118244	1	1	2.40239	0	0	0.440443	1.59128	0.575864
R02F11.3a	0			1	1	0	0	0	0	0	0
R02F11.3b	0			1	1	0	0	0	0	0	0
R02F11.6	0			1	1	0	0	0	0	0	0
R02F11.8	0			1	1	0	0	0	0	0	0
R02F11.4	253.546	2.08304	1.05869	5.70913e-07	7.3677e-06	127.327	156.837	209.269	354.556	343.892	329.394
C37H5.6a	0			1	1	0	0	0	0	0	0
C37H5.6b	0			1	1	0	0	0	0	0	0
C37H5.8	224.649	2.89101	1.53157	4.69268e-12	1.01023e-10	81.6814	110.318	154.412	340.903	311.892	348.686
C37H5.16	1.50507	0.228919	-2.12709	0.0356811	0.20224	0	5.31652	2.03174	0	0.530428	1.15173
C37H5.15	0			1	1	0	0	0	0	0	0
C37H5.5	242.846	2.11433	1.0802	1.68444e-07	2.31159e-06	165.765	139.559	162.539	352.795	308.179	328.242
C37H5.14	6.88348	0.885565	-0.17533	0.541083	1	7.20718	10.633	4.06348	6.60664	5.30428	7.48623
C37H5.9a	0			1	1	0	0	0	0	0	0
C37H5.9b	0			1	1	0	0	0	0	0	0
C37H5.9c.1	0			1	1	0	0	0	0	0	0
C37H5.9c.2	0			1	1	0	0	0	0	0	0
C37H5.10	0			1	1	0	0	0	0	0	0
C37H5.11	0			1	1	0	0	0	0	0	0
C37H5.4	0			1	1	0	0	0	0	0	0
C37H5.3a	3.69022	0.261925	-1.93277	0.0137639	0.0877254	4.80479	6.64565	6.09523	1.76177	0.530428	2.30346
C37H5.3b	0.0884046	65535	65535	1	1	0	0	0	0	0.530428	0
C37H5.2	8.69585	0.174947	-2.51501	5.67183e-05	0.000555761	16.8168	9.30391	18.2857	4.40443	1.06086	2.30346
C37H5.1	3.01602	0.246567	-2.01995	0.0216813	0.131613	2.40239	3.98739	8.12697	1.32133	0.530428	1.72759
C37H5.13a	11.2006	0.924965	-0.112529	0.923473	1	12.012	6.64565	16.2539	12.7728	7.42599	12.0931
C37H5.13b	0			1	1	0	0	0	0	0	0
C37H5.13c	0			1	1	0	0	0	0	0	0
T19H12.5	3.36718	1.05593	0.0785096	1	1	2.40239	1.32913	6.09523	4.84487	2.65214	2.87932
T19H12.4	0			1	1	0	0	0	0	0	0
T19H12.6	0.0734071	65535	65535	1	1	0	0	0	0.440443	0	0
T19H12.13	0			1	1	0	0	0	0	0	0
T19H12.7	0.0959773	65535	65535	1	1	0	0	0	0	0	0.575864
T19H12.8	0.419601	65535	65535	0.612384	1	0	0	0	0.880885	1.06086	0.575864
T19H12.12	0.147464	0.331377	-1.59346	0.391417	1	0	0.664565	0	0.220221	0	0
T19H12.3	0			1	1	0	0	0	0	0	0
T19H12.9	21.1065	0.0859271	-3.54074	1.22732e-15	3.48608e-14	36.0359	48.0746	32.5079	5.06509	2.65214	2.30346
T19H12.2	483.147	4.20758	2.07299	4.88314e-18	1.63816e-16	178.978	188.736	188.952	805.79	752.677	783.751
T19H12.10	3.85301	0.191396	-2.38537	0.00970831	0.0638407	12.012	2.65826	4.73396	0.440443	2.12171	1.15173
T19H12.1a	0			1	1	0	0	0	0	0	0
T19H12.1b	0			1	1	0	0	0	0	0	0
T19H12.11	13.0078	0.0542892	-4.20319	6.77044e-13	1.55666e-11	16.8168	18.6078	38.6031	1.32133	2.12171	0.575864
T19H12.14	0			1	1	0	0	0	0	0	0
H23N18.4	0.338769	65535	65535	1	1	0	0	0	0.880885	0	1.15173
H23N18.3	2.05186	0.107112	-3.22281	0.0266337	0.155629	4.80479	0.890517	5.42475	0.660664	0.530428	0
H23N18.2	12.203	0.0567032	-4.14043	1.86515e-13	4.51085e-12	14.4144	34.5574	20.3174	1.76177	1.59128	0.575864
H23N18.1	2.99874	0	65535	1.41942e-05	0.000151964	7.20718	2.65826	8.12697	0	0	0
H23N18.5	0.0734071	65535	65535	1	1	0	0	0	0.440443	0	0
H23N18.6	5.60558	1.2708	0.345734	1	1	4.80479	7.97478	2.03174	7.04708	3.71299	8.06209
C02E7.7	0			1	1	0	0	0	0	0	0
C02E7.6	0			1	1	0	0	0	0	0	0
C02E7.17	0			1	1	0	0	0	0	0	0
C02E7.8	0			1	1	0	0	0	0	0	0
C02E7.5	0			1	1	0	0	0	0	0	0
C02E7.4a	0			1	1	0	0	0	0	0	0
C02E7.4b	0			1	1	0	0	0	0	0	0
C02E7.3	0			1	1	0	0	0	0	0	0
C02E7.2	0			1	1	0	0	0	0	0	0
C02E7.9	0			1	1	0	0	0	0	0	0
C02E7.10	0.169384	65535	65535	1	1	0	0	0	0.440443	0	0.575864
C02E7.1	3.21098	0.267437	-1.90273	0.0177764	0.110687	4.80479	5.31652	5.07935	1.76177	0	2.30346
C02E7.16	0			1	1	0	0	0	0	0	0
C02E7.11	0			1	1	0	0	0	0	0	0
C02E7.12	0			1	1	0	0	0	0	0	0
C02E7.13	1.10761	0	65535	0.00270166	0.0199695	0	6.64565	0	0	0	0
C02E7.15	0			1	1	0	0	0	0	0	0
F26G5.11	5.29503	0.378712	-1.40083	0.0440801	0.243587	8.40838	4.98424	9.65077	2.42243	3.71299	2.59139
F26G5.5	0.795937	65535	65535	0.485216	1	0	0	0	0.880885	1.59128	2.30346
F26G5.4	0.528847	65535	65535	0.395774	1	0	0	0	2.64266	0.530428	0
F26G5.3	1.2304	0.0982876	-3.34685	0.0464566	0.255328	0	2.65826	4.06348	0.660664	0	0
F26G5.2	6.26531	0.553941	-0.852197	0.0762238	0.390628	4.80479	13.2913	6.09523	1.76177	5.30428	6.3345
F26G5.9	841.536	5.97254	2.57834	4.45126e-38	3.78927e-36	247.447	216.648	260.063	1460.51	1369.03	1495.52
F26G5.10	1.44913	0.809608	-0.304704	0.757763	1	4.80479	0	0	1.32133	0.265214	2.30346
F26G5.12	0			1	1	0	0	0	0	0	0
F26G5.1b	0			1	1	0	0	0	0	0	0
F26G5.1a	0			1	1	0	0	0	0	0	0
C13D9.4	0.566415	65535	65535	0.394891	1	0	0	0	1.76177	1.06086	0.575864
C13D9.5	0.0959773	65535	65535	1	1	0	0	0	0	0	0.575864
C13D9.6	3.09238	65535	65535	0.00655328	0.0447428	0	0	0	5.72575	8.22163	4.60691
C13D9.7	1.19996	4.41692	2.14304	0.617641	1	0	1.32913	0	2.64266	2.65214	0.575864
C13D9.12	0			1	1	0	0	0	0	0	0
C13D9.8	0			1	1	0	0	0	0	0	0
C13D9.13	0			1	1	0	0	0	0	0	0
C13D9.9	5.35444	0.0311618	-5.00408	3.10941e-08	4.62626e-07	8.40838	14.6204	8.12697	0.440443	0.530428	0
C13D9.3	0.473806	0.183335	-2.44745	0.463134	1	2.40239	0	0	0.440443	0	0
C13D9.2	1.66514	0.639127	-0.645824	0.51694	1	0	0	6.09523	0.440443	0	3.45518
C13D9.10	0			1	1	0	0	0	0	0	0
C13D9.1	20.0337	0.0624645	-4.00082	1.33633e-18	4.65597e-17	33.6335	57.1526	22.3492	2.20221	3.71299	1.15173
C13D9.11	0			1	1	0	0	0	0	0	0
K11D12.3a	0			1	1	0	0	0	0	0	0
K11D12.3b	0			1	1	0	0	0	0	0	0
K11D12.4	14.6322	0.100805	-3.31036	9.06442e-11	1.73663e-09	24.0239	25.2535	30.4761	3.52354	1.06086	3.45518
K11D12.5	7.30211	0.658694	-0.602319	0.36621	1	9.60958	6.64565	10.1587	7.48752	5.30428	4.60691
K11D12.13	0.643191	0.606374	-0.721721	1	1	2.40239	0	0	0.880885	0	0.575864
K11D12.6	0.0734071	65535	65535	1	1	0	0	0	0.440443	0	0
K11D12.7	0.309926	0.399079	-1.32525	0.435783	1	0	1.32913	0	0	0.530428	0
K11D12.11	5.11064	14.0924	3.81685	0.00262726	0.0194694	0	0	2.03174	9.24929	9.01727	10.3655
K11D12.8	4.40493	0.186547	-2.42239	0.00124206	0.00983874	9.60958	10.633	2.03174	1.32133	0.530428	2.30346
K11D12.9	6.48645	0.21673	-2.20603	0.000414714	0.00358422	7.20718	14.6204	10.1587	3.0831	2.12171	1.72759
K11D12.2.3	0.0959773	65535	65535	1	1	0	0	0	0	0	0.575864
K11D12.2.4	0			1	1	0	0	0	0	0	0
K11D12.2.1	0			1	1	0	0	0	0	0	0
K11D12.2.2	3.40924	0.297128	-1.75085	0.0148724	0.0942291	2.40239	9.30391	4.06348	1.32133	1.06086	2.30346
K11D12.12	6.56609	1.91404	0.936618	0.234636	0.975554	0	1.32913	12.1905	10.5706	9.5477	5.75864
K11D12.1	4.39119	0.86744	-0.205163	0.538108	1	4.80479	9.30391	0	3.96398	4.24342	4.03105
K11D12.10a	1.74091	0.144817	-2.7877	0.0308517	0.177513	2.40239	2.65826	4.06348	1.32133	0	0
K11D12.10b	0			1	1	0	0	0	0	0	0
Y58A7A.9	0			1	1	0	0	0	0	0	0
Y58A7A.10	0			1	1	0	0	0	0	0	0
Y58A7A.11	0			1	1	0	0	0	0	0	0
Y58A7A.1a	0			1	1	0	0	0	0	0	0
Y58A7A.1b	0.191955	65535	65535	1	1	0	0	0	0	0	1.15173
Y58A7A.2	87.3713	2.26613	1.18023	8.21549e-06	9.08845e-05	50.4503	53.1652	56.8888	116.717	121.468	125.538
Y58A7A.3	60.9445	1.48339	0.568902	0.0546624	0.294931	56.0479	52.9392	38.2577	78.7643	63.7415	75.9161
Y58A7A.4	38.9845	1.76708	0.821366	0.0285868	0.165801	27.2191	36.3251	20.9879	53.2187	43.8505	52.3057
Y58A7A.7	0			1	1	0	0	0	0	0	0
Y58A7A.5	11.4801	0.238741	-2.06648	0.000185418	0.0016902	32.0239	11.7362	11.8451	3.22844	4.86402	5.18277
Y58A7A.8	0			1	1	0	0	0	0	0	0
Y58A7A.6	0			1	1	0	0	0	0	0	0
C04F5.2	0			1	1	0	0	0	0	0	0
C04F5.3	0.0884046	65535	65535	1	1	0	0	0	0	0.530428	0
C04F5.4	0			1	1	0	0	0	0	0	0
C04F5.5	0.825504	2.72652	1.44706	1	1	0	1.32913	0	0.880885	1.59128	1.15173
C04F5.6	0.656268	1.96255	0.972726	1	1	0	1.32913	0	0.880885	0	1.72759
C04F5.10	0			1	1	0	0	0	0	0	0
C04F5.7	5.40663	0.145032	-2.78556	0.000123571	0.00115877	4.80479	9.30391	14.2222	0.880885	2.65214	0.575864
C04F5.8	50.1675	4.62422	2.20921	1.47243e-09	2.50028e-08	12.012	25.2535	16.2539	88.0885	75.3208	84.0761
C04F5.9	139.048	5.24688	2.39146	2.80648e-23	1.26537e-21	57.6575	33.2282	42.6666	234.756	240.814	225.163
C04F5.1	2180.48	0.391244	-1.35386	1.45677e-10	2.72948e-09	2914.1	3216.49	3273.14	1197.56	1207.78	1273.81
F14F9.5	53.091	0.164386	-2.60484	4.81215e-20	1.83236e-18	91.291	101.014	81.2697	17.6177	10.0781	17.2759
F14F9.8	0.479311	1.16372	0.218744	1	1	0	1.32913	0	0.440443	0.530428	0.575864
F14F9.4	17.8693	0.0697233	-3.84222	1.17733e-16	3.60255e-15	30.0299	47.8487	22.3492	0.880885	2.65214	3.45518
F14F9.9	0			1	1	0	0	0	0	0	0
F14F9.3	1.18216	0.968301	-0.0464723	0.740585	1	3.60359	0	0	1.76177	0	1.72759
F14F9.7	2.76025	65535	65535	0.0134922	0.0860788	0	0	0	5.72575	7.95642	2.87932
F14F9.2	12.858	0.116318	-3.10385	1.17225e-09	2.01123e-08	16.8168	27.9117	24.3809	3.0831	2.65214	2.30346
F14F9.6	2.15528	8.72942	3.12589	0.174594	0.76628	0	1.32913	0	4.84487	4.06838	2.68928
F14F9.1	0.0884046	65535	65535	1	1	0	0	0	0	0.530428	0
C03A7.5	0			1	1	0	0	0	0	0	0
C03A7.6	0			1	1	0	0	0	0	0	0
C03A7.4	82.9287	0.134545	-2.89384	6.04601e-33	4.22577e-31	140.132	151.295	147.139	19.7538	20.2783	18.9747
C03A7.15	0			1	1	0	0	0	0	0	0
C03A7.7	83.2359	0.137508	-2.86241	1.57579e-32	1.08175e-30	133.933	155.614	149.496	20.9651	20.7662	18.6407
C03A7.8	176.982	0.0891109	-3.48825	1.29257e-72	2.74681e-70	294.942	324.308	355.758	28.2852	31.5445	27.0541
C03A7.3	0.169384	65535	65535	1	1	0	0	0	0.440443	0	0.575864
C03A7.9	0.143966	65535	65535	1	1	0	0	0	0	0	0.863796
C03A7.10	17.6409	65535	65535	1.07076e-12	2.42619e-11	0	0	0	30.3905	33.417	42.0381
C03A7.11	25.7611	0.0836685	-3.57917	1.30232e-18	4.54022e-17	56.4563	44.5258	41.6507	3.30332	3.44778	5.18277
C03A7.12	124.381	0.287928	-1.79622	1.46117e-17	4.75822e-16	216.216	183.42	179.809	55.716	70.8121	40.3105
C03A7.2	5649.75	0.708227	-0.497717	0.0114318	0.0740207	6657.04	6839.04	6348.18	4815.8	4744.68	4493.75
C03A7.13	301.502	0.433859	-1.2047	9.26845e-12	1.93476e-10	379.987	438.387	443.265	182.414	189.851	175.109
C03A7.14	571.973	0.117777	-3.08587	1.47482e-53	1.95521e-51	1111.3	969.826	989.113	117.898	128.751	114.954
Y47A7.2	1391.79	1.2299	0.298536	0.158073	0.715896	1306.9	1318.5	1119.49	1520.85	1390.78	1694.19
Y47A7.1	276.799	2.44361	1.28901	2.67993e-09	4.44491e-08	163.363	180.762	138.158	392.434	403.125	382.949
Y49G5B.5	0.0734071	65535	65535	1	1	0	0	0	0.440443	0	0
Y49G5B.2	0			1	1	0	0	0	0	0	0
Y49G5B.3	0			1	1	0	0	0	0	0	0
Y49G5B.1.2	0.45544	65535	65535	0.624723	1	0	0	0	2.20221	0.530428	0
Y49G5B.1.1	0			1	1	0	0	0	0	0	0
Y49G5B.4	0.886086	0	65535	0.00750864	0.050414	0	5.31652	0	0	0	0
Y49G5B.6	0			1	1	0	0	0	0	0	0
C52A10.1	6.66842	0.666303	-0.58575	0.264581	1	7.20718	6.64565	10.1587	1.76177	6.36513	7.87206
C52A10.2	3.51351	0.535681	-0.900553	0.111103	0.527474	0.79279	8.20073	4.73396	2.05687	2.03154	3.26515
C52A10.4	0			1	1	0	0	0	0	0	0
C52A10.3	9.5527	27.2104	4.76608	2.56956e-06	3.03796e-05	0	0	2.03174	17.6177	14.0563	23.6104
B0238.15	8.53777	11.8472	3.56647	0.000296558	0.00262707	0	3.98739	0	14.975	13.2607	19.0035
B0238.1	12.6693	0.785191	-0.348884	0.458813	1	7.99997	9.52986	25.0514	12.8477	6.19009	14.3966
B0238.13	9.0169	0.540497	-0.887641	0.0637786	0.335964	12.8048	13.5172	8.79744	4.25908	6.27496	8.44792
B0238.18	0			1	1	0	0	0	0	0	0
B0238.14	0			1	1	0	0	0	0	0	0
B0238.3	0			1	1	0	0	0	0	0	0
B0238.5	0.935179	65535	65535	0.336511	1	0	0	0	1.76177	2.12171	1.72759
B0238.16	0			1	1	0	0	0	0	0	0
B0238.6	0			1	1	0	0	0	0	0	0
B0238.7	1.3238	0.653102	-0.61462	0.713429	1	4.80479	0	0	0.440443	2.12171	0.575864
B0238.17	0			1	1	0	0	0	0	0	0
B0238.8.1	0			1	1	0	0	0	0	0	0
B0238.8.2	6.85685	0.30377	-1.71895	0.0051409	0.0359969	8.16814	13.0255	10.3619	2.20221	4.56168	2.82173
B0238.12	45.7649	0.459168	-1.12291	0.000356101	0.00311397	67.267	51.8361	69.0792	39.6398	25.4605	21.307
B0238.11	82.9064	5.05839	2.33868	3.37176e-14	8.5781e-13	24.0239	43.8613	14.2222	139.62	162.841	112.869
B0238.10	91.7103	2.00385	1.00278	5.05038e-05	0.000498671	48.0479	51.8361	83.3014	132.133	127.833	107.111
B0238.9a	0			1	1	0	0	0	0	0	0
B0238.9b	0.146814	65535	65535	1	1	0	0	0	0.880885	0	0
Y49G5A.1	0.0959773	65535	65535	1	1	0	0	0	0	0	0.575864
C10G8.5a	0			1	1	0	0	0	0	0	0
C10G8.5b	0			1	1	0	0	0	0	0	0
C10G8.5d	0			1	1	0	0	0	0	0	0
C10G8.5c	0			1	1	0	0	0	0	0	0
C10G8.4	0.146814	65535	65535	1	1	0	0	0	0.880885	0	0
C10G8.3	0.0734071	65535	65535	1	1	0	0	0	0.440443	0	0
C10G8.2	0			1	1	0	0	0	0	0	0
C10G8.6	1.74772	0.117942	-3.08386	0.00741708	0.0499501	0	5.31652	4.06348	0	0.530428	0.575864
C10G8.7	0.0884046	65535	65535	1	1	0	0	0	0	0.530428	0
C10G8.8a	0			1	1	0	0	0	0	0	0
C10G8.8b.1	0			1	1	0	0	0	0	0	0
C10G8.8b.2	0			1	1	0	0	0	0	0	0
C10G8.9	4.21041	0.299754	-1.73815	0.0738658	0.381043	12.012	1.32913	6.09523	3.0831	1.59128	1.15173
C10G8.t1	0			1	1	0	0	0	0	0	0
C10G8.1	0			1	1	0	0	0	0	0	0
T09D3.2	0			1	1	0	0	0	0	0	0
T09D3.6	0			1	1	0	0	0	0	0	0
T09D3.7	0			1	1	0	0	0	0	0	0
T09D3.5	0.176809	65535	65535	1	1	0	0	0	0	1.06086	0
T09D3.3	0.265214	65535	65535	1	1	0	0	0	0	1.59128	0
T09D3.1	0			1	1	0	0	0	0	0	0
T09D3.4	0.633552	0.13105	-2.93181	0.171638	0.756002	0	1.32913	2.03174	0.440443	0	0
T09D3.10	0			1	1	0	0	0	0	0	0
T09D3.11	0			1	1	0	0	0	0	0	0
T09D3.12	0			1	1	0	0	0	0	0	0
T09D3.8	0.443043	0	65535	0.0788584	0.394962	0	2.65826	0	0	0	0
T09D3.9	0			1	1	0	0	0	0	0	0
C35A11.3	0			1	1	0	0	0	0	0	0
C35A11.11	0			1	1	0	0	0	0	0	0
C35A11.10	0			1	1	0	0	0	0	0	0
C35A11.7	0.0884046	65535	65535	1	1	0	0	0	0	0.530428	0
C35A11.2	2.56087	2.7813	1.47576	0.30671	1	0	0	4.06348	5.28531	3.71299	2.30346
C35A11.9	0			1	1	0	0	0	0	0	0
C35A11.5	0			1	1	0	0	0	0	0	0
C35A11.4	4.09159	0.0451645	-4.46867	2.02027e-06	2.4229e-05	4.80479	14.6204	4.06348	0	1.06086	0
C35A11.6	0			1	1	0	0	0	0	0	0
C35A11.8	0			1	1	0	0	0	0	0	0
C35A11.1	1.11178	1.474	0.559736	0.763862	1	0	0.664565	2.03174	1.76177	1.06086	1.15173
C25A6.1	2.11275	0.77299	-0.371478	0.619899	1	4.80479	1.32913	1.01587	1.32133	1.32607	2.87932
F08F3.4	1.25838	1.24652	0.317905	1	1	0	1.32913	2.03174	3.0831	0.530428	0.575864
F08F3.10	0.810935	65535	65535	0.485891	1	0	0	0	0.440443	2.12171	2.30346
F08F3.6	10.6224	3.8329	1.93844	0.00430416	0.0306428	2.40239	2.65826	8.12697	16.7368	15.3824	18.4276
F08F3.7	2.98819	0.0884358	-3.49923	0.00048394	0.00413186	2.40239	7.97478	6.09523	0.880885	0	0.575864
F08F3.17	0.0734071	65535	65535	1	1	0	0	0	0.440443	0	0
F08F3.12	0			1	1	0	0	0	0	0	0
F08F3.3.2	0			1	1	0	0	0	0	0	0
F08F3.3.1	0			1	1	0	0	0	0	0	0
F08F3.8	3327.68	0.443881	-1.17176	2.40327e-06	2.85361e-05	4468.45	4751.64	4607.99	2029.12	2156.72	1952.18
F08F3.2a	30.4344	1.9819	0.986885	0.0266916	0.15592	14.4144	30.57	16.2539	39.1994	42.4342	39.7346
F08F3.2b	0			1	1	0	0	0	0	0	0
F08F3.9b	88.1081	0.226788	-2.14059	3.96569e-20	1.51604e-18	163.363	139.559	128	32.5928	32.8865	32.2484
F08F3.9a	0			1	1	0	0	0	0	0	0
F08F3.13	0			1	1	0	0	0	0	0	0
F08F3.11a	0			1	1	0	0	0	0	0	0
F08F3.11b	0			1	1	0	0	0	0	0	0
F08F3.15	0.400399	0	65535	0.301899	1	2.40239	0	0	0	0	0
F08F3.16	0			1	1	0	0	0	0	0	0
F08F3.14	0			1	1	0	0	0	0	0	0
F08F3.1	0.0884046	65535	65535	1	1	0	0	0	0	0.530428	0
ZC317.3	1.25268	4.65488	2.21874	0.619726	1	0	1.32913	0	1.76177	2.12171	2.30346
ZC317.8	0			1	1	0	0	0	0	0	0
ZC317.2	0			1	1	0	0	0	0	0	0
ZC317.4	0			1	1	0	0	0	0	0	0
ZC317.5	10.1632	0.447979	-1.1585	0.0294228	0.170155	15.6156	13.2913	13.2063	6.1662	6.36513	6.3345
ZC317.6	138.097	1.45584	0.54185	0.0212871	0.129357	99.6994	125.603	112.091	164.135	159.478	167.576
ZC317.7	66.922	2.49923	1.32148	8.12866e-06	9.00273e-05	26.4263	38.5448	49.7777	99.3198	93.8857	93.5779
ZC317.1	330.209	0.560595	-0.834968	5.03144e-06	5.73058e-05	418.017	378.137	473.396	231.232	226.227	254.244
T05C3.7	230.348	0.328056	-1.60799	4.59021e-19	1.64389e-17	332.732	396.081	311.872	117.158	128.364	95.8813
T05C3.8	90.7401	0.0846833	-3.56178	4.36653e-49	5.11956e-47	158.558	176.774	166.603	12.3324	17.5041	12.669
T05C3.4	458.318	0.0655444	-3.93138	2.93972e-90	9.13557e-88	771.169	923.745	885.839	61.662	49.3298	58.1623
T05C3.6a	315.065	1.76496	0.819637	5.97488e-05	0.000583773	257.056	249.876	176.762	418.42	431.238	357.036
T05C3.6b	0			1	1	0	0	0	0	0	0
T05C3.2	148.692	0.522376	-0.93684	2.05014e-07	2.78632e-06	180.18	239.243	166.603	97.7783	115.633	92.7141
T05C3.5	148.707	2.23364	1.1594	1.33131e-07	1.85338e-06	94.8946	95.6973	85.3332	211.853	202.623	201.84
C24G6.12	0			1	1	0	0	0	0	0	0
C24G6.10	0			1	1	0	0	0	0	0	0
C24G6.4	139.238	3.06421	1.61552	2.75904e-12	6.07301e-11	74.4742	69.1147	61.9681	210.972	215.619	203.28
C24G6.6.1	0			1	1	0	0	0	0	0	0
C24G6.6.2	0.842142	0.354099	-1.49778	0.33172	1	2.40239	1.32913	0	1.32133	0	0
C24G6.6.3	1.35666	65535	65535	0.25583	1	0	0	0	0.880885	2.65214	4.60691
C24G6.6.4	0.443043	0	65535	0.0788584	0.394962	0	2.65826	0	0	0	0
C24G6.3	186.822	2.14059	1.09801	2.42206e-07	3.26416e-06	115.315	115.634	125.968	256.338	253.72	253.956
C24G6.11	0.265362	65535	65535	1	1	0	0	0	0.440443	0	1.15173
C24G6.2a	97.123	0.571247	-0.807813	0.000109914	0.00103811	139.339	146.204	85.3332	69.5899	66.8339	75.4382
C24G6.2b	66.7798	0.719555	-0.474823	0.0505179	0.275008	72.0718	83.7352	77.2062	59.9002	66.3035	41.4622
C24G6.9	0.443043	0	65535	0.0788584	0.394962	0	2.65826	0	0	0	0
C24G6.7	3.13076	0.646075	-0.630226	0.318463	1	0	5.31652	6.09523	3.52354	2.12171	1.72759
C24G6.8.1	0			1	1	0	0	0	0	0	0
C24G6.8.2	0			1	1	0	0	0	0	0	0
C24G6.8.3	0			1	1	0	0	0	0	0	0
C24G6.8.4	0			1	1	0	0	0	0	0	0
C24G6.1	41.5889	1.86484	0.899055	0.00830415	0.0552037	24.0239	30.57	32.5079	57.2575	56.2253	48.9484
C18C4.2	22.0693	3.80599	1.92827	0.000265101	0.00236435	4.80479	14.6204	8.12697	31.7119	33.417	39.7346
C18C4.3.1	0			1	1	0	0	0	0	0	0
C18C4.3.2	0			1	1	0	0	0	0	0	0
C18C4.4	156.785	0.476943	-1.06811	6.84773e-09	1.0916e-07	211.771	243.563	181.597	110.644	101.344	91.7927
C18C4.5b	1.94022	0	65535	0.0012366	0.00979824	9.60958	0	2.03174	0	0	0
C18C4.5a	0			1	1	0	0	0	0	0	0
C18C4.14	0			1	1	0	0	0	0	0	0
C18C4.1b	0			1	1	0	0	0	0	0	0
C18C4.1c	0			1	1	0	0	0	0	0	0
C18C4.1d	0			1	1	0	0	0	0	0	0
C18C4.13	0			1	1	0	0	0	0	0	0
C18C4.12	0			1	1	0	0	0	0	0	0
C18C4.11	0			1	1	0	0	0	0	0	0
C18C4.7	2.43214	0	65535	0.000124397	0.00116575	2.40239	0	12.1905	0	0	0
C18C4.15	0			1	1	0	0	0	0	0	0
C18C4.9	0.765652	0.130535	-2.93749	0.163085	0.731597	0	0	4.06348	0	0.530428	0
C18C4.16	0.0734071	65535	65535	1	1	0	0	0	0.440443	0	0
C18C4.10d.1	0			1	1	0	0	0	0	0	0
C18C4.10d.2	0			1	1	0	0	0	0	0	0
C18C4.10d.3	0			1	1	0	0	0	0	0	0
C18C4.10a.1	0			1	1	0	0	0	0	0	0
C18C4.10a.2	0			1	1	0	0	0	0	0	0
C18C4.10c.1	0			1	1	0	0	0	0	0	0
C18C4.10c.2	0			1	1	0	0	0	0	0	0
C18C4.10c.3	0			1	1	0	0	0	0	0	0
C18C4.10b.1	0			1	1	0	0	0	0	0	0
C18C4.10b.2	0			1	1	0	0	0	0	0	0
C18C4.10b.3	0			1	1	0	0	0	0	0	0
C18C4.17	300.022	0.0851638	-3.55362	6.407e-80	1.58943e-77	600.599	369.498	688.76	43.1634	44.5559	53.5553
CD4.13	1.02652	0.65057	-0.620223	0.683333	1	2.40239	1.32913	0	1.32133	0.530428	0.575864
CD4.6	97.7889	4.57141	2.19264	1.4422e-15	4.08637e-14	24.0239	34.5574	46.7301	161.642	166.024	153.756
CD4.11	0.221522	0	65535	0.239273	0.975554	0	1.32913	0	0	0	0
CD4.14	0			1	1	0	0	0	0	0	0
CD4.19	107.045	0.128536	-2.95976	7.11114e-43	7.22387e-41	167.375	229.713	172.028	20.7008	25.1953	27.2556
CD4.18	204.416	0.0917698	-3.44584	1.17166e-71	2.43613e-69	390.798	387.88	344.726	26.4266	31.5605	45.1074
CD4.17	745.019	2.4574	1.29713	5.21556e-12	1.11697e-10	547.746	273.801	471.364	913.037	855.315	1408.85
CD4.5	1.2617	0.335645	-1.57499	0.116583	0.549153	0	4.65195	1.01587	0.220221	0.530428	1.15173
CD4.4	40.9113	2.20089	1.13809	0.00118548	0.00942156	26.4263	27.9117	22.3492	49.77	69.486	49.5243
CD4.3.2	0			1	1	0	0	0	0	0	0
CD4.3.1	0			1	1	0	0	0	0	0	0
CD4.2	201.43	8.3945	3.06944	2.15401e-32	1.47344e-30	28.8287	57.1526	42.6666	382.304	333.109	364.522
CD4.7b	18.905	4.55118	2.18624	1.74718e-05	0.000184457	14.4144	3.98739	2.03174	31.2714	32.3561	29.3691
CD4.7a	0			1	1	0	0	0	0	0	0
CD4.10	35.6853	4.30303	2.10535	1.43609e-07	1.9892e-06	13.2132	13.9559	13.2063	57.2575	51.9819	64.4968
CD4.8	4468.8	0.124683	-3.00367	1.70816e-41	1.64833e-39	8060.99	7928.55	7850.77	1013.45	981.021	978.001
CD4.12	0			1	1	0	0	0	0	0	0
CD4.15	0.434601	0.283434	-1.81892	0.45777	1	0	0	2.03174	0	0	0.575864
CD4.1	8.82723	4.19381	2.06826	0.00436609	0.0310417	4.80479	1.32913	4.06348	13.6537	16.4433	12.669
CD4.16	0.0734071	65535	65535	1	1	0	0	0	0.440443	0	0
M03E7.4	0.573842	0.694632	-0.525679	1	1	0	0	2.03174	0.880885	0.530428	0
M03E7.9	0			1	1	0	0	0	0	0	0
M03E7.8	0			1	1	0	0	0	0	0	0
M03E7.7	0			1	1	0	0	0	0	0	0
M03E7.3	46.3579	103.635	6.69537	9.15911e-27	4.94318e-25	0	2.65826	0	93.8143	97.5987	84.0761
M03E7.6	1.2012	0	65535	0.0181087	0.112333	7.20718	0	0	0	0	0
M03E7.2	6.3157	0.917996	-0.12344	0.534577	1	2.40239	13.2913	4.06348	5.50553	7.16078	5.47071
M03E7.5.1	2.96551	0.543663	-0.879215	0.37451	1	4.80479	2.65826	4.06348	3.52354	1.59128	1.15173
M03E7.5.2	34.7393	0.110107	-3.18302	1.13199e-20	4.47241e-19	52.8527	63.7982	71.111	8.36841	4.24342	8.06209
M03E7.1	4.11536	2.30859	1.20701	0.346299	1	4.80479	2.65826	0	6.1662	5.30428	5.75864
T01C2.1	11.3162	0.104121	-3.26366	5.11697e-10	9.10626e-09	12.012	33.2282	16.2539	3.52354	0	2.87932
T01C2.3	0			1	1	0	0	0	0	0	0
T01C2.6	0			1	1	0	0	0	0	0	0
T01C2.4	0			1	1	0	0	0	0	0	0
T01C2.5	0			1	1	0	0	0	0	0	0
T01C2.2	0			1	1	0	0	0	0	0	0
C14C11.5	0.0734071	65535	65535	1	1	0	0	0	0.440443	0	0
C14C11.4	13.8824	0.0655773	-3.93066	1.61005e-12	3.59322e-11	26.4263	21.2661	30.4761	1.76177	1.06086	2.30346
C14C11.3	20.9478	1.58756	0.666814	0.200718	0.864074	14.4144	19.9369	14.2222	30.831	24.3997	21.8828
C14C11.6	499.609	1.58352	0.663137	0.00230414	0.0172787	393.993	354.878	411.428	595.038	586.123	656.197
C14C11.2.2	1.8938	1.42277	0.508707	1	1	0	2.65826	2.03174	2.20221	1.59128	2.87932
C14C11.2.1	0.339131	0.530916	-0.913444	0.540633	1	0	1.32913	0	0.440443	0.265214	0
C14C11.1	133.571	1.3867	0.471652	0.0473071	0.259484	104.504	124.274	107.012	159.951	156.826	148.861
C14C11.7	78.9142	2.36164	1.23979	6.80392e-06	7.60844e-05	36.0359	43.8613	60.9523	99.9805	120.938	111.718
C14C11.8a	0			1	1	0	0	0	0	0	0
C14C11.8b	1.1313	65535	65535	0.236609	0.975554	0	0	0	3.0831	1.59128	2.11342
C14C11.9	0			1	1	0	0	0	0	0	0
C14C11.11	0.148854	5.27981	2.40049	1	1	0	0	0.142222	0	0.175041	0.575864
C14C11.10	0			1	1	0	0	0	0	0	0
F25B4.5	265.964	2.59674	1.3767	2.81485e-10	5.11969e-09	134.534	160.825	148.317	407.85	350.082	394.179
F25B4.6	139.169	2.20276	1.13931	5.80835e-07	7.48738e-06	76.8766	90.3808	93.4601	179.26	208.458	186.58
F25B4.4	35.8308	1.71828	0.780969	0.0237288	0.140142	19.2192	21.2661	38.6031	43.6038	51.9819	40.3105
F25B4.17	0.338624	0	65535	0.303355	1	0	0	2.03174	0	0	0
F25B4.7	38.4443	1.47603	0.561721	0.121459	0.569989	28.8287	35.8865	28.4444	52.4127	41.9038	43.1898
F25B4.3	22.6193	0.359996	-1.47395	6.7189e-05	0.000651293	36.3002	42.9708	20.5206	14.0413	13.2395	8.64372
F25B4.8a	0			1	1	0	0	0	0	0	0
F25B4.8b	0.361339	65535	65535	1	1	0	0	0	0.440443	0	1.72759
[truncated: 55,803 more rows]

## Sheet: aak pd vs daf2 pd
Row	meanBase	foldChange	log2FC	pvalue	padj	daf2postdauer_01_normcounts	daf2postdauer_02_normcounts	daf2postdauer_03_normcounts	daf2aakpostdauer_01_normcounts	daf2aakpostdauer_02_normcounts	daf2aakpostdauer_03_normcounts
cTel3X.2	0			1	1	0	0	0	0	0	0
cTel3X.3	0			1	1	0	0	0	0	0	0
cTel3X.1	9.64008	6.46968	2.69369	1.2557e-05	0.000415229	3.1913	2.67146	1.88061	10.9397	20.366	18.7915
B0348.5	1924.05	1.19335	0.255011	0.167956	1	1822.77	1874.03	1566.54	1944.13	2200.6	2136.25
B0348.6a.1	0			1	1	0	0	0	0	0	0
B0348.6a.2	0			1	1	0	0	0	0	0	0
B0348.6b.1	0			1	1	0	0	0	0	0	0
B0348.6b.2	0			1	1	0	0	0	0	0	0
B0348.6c.1	0			1	1	0	0	0	0	0	0
B0348.6c.2	0			1	1	0	0	0	0	0	0
B0348.9	0.556633	0	65535	0.138527	0.966226	1.06377	1.33573	0.940303	0	0	0
B0348.4a	0			1	1	0	0	0	0	0	0
B0348.4b	0.177295	0	65535	0.448561	1	1.06377	0	0	0	0	0
B0348.4c	0.4656	1.97096	0.978897	1	1	0	0	0.940303	0.781405	1.07189	0
B0348.7	0			1	1	0	0	0	0	0	0
B0348.8	0			1	1	0	0	0	0	0	0
B0348.2	1.12734	1.97185	0.979551	0.570566	1	0	1.33573	0.940303	2.34421	2.14379	0
B0348.1	0			1	1	0	0	0	0	0	0
Y38C9B.2	0.844939	0.576214	-0.795324	0.732379	1	0	1.33573	1.88061	0.781405	1.07189	0
Y38C9B.1	22.0766	1.03816	0.0540278	0.904708	1	30.8493	20.036	14.1045	14.8467	23.5816	29.0414
Y38C9B.3	0.299077	0.908387	-0.138621	1	1	0	0	0.940303	0	0	0.854158
F56E10.2	26.3234	3.29349	1.71962	4.37301e-06	0.000158774	12.7865	8.01438	15.9851	30.4748	30.0344	60.6453
F56E10.6	0			1	1	0	0	0	0	0	0
F56E10.7	0			1	1	0	0	0	0	0	0
F56E10.5	0			1	1	0	0	0	0	0	0
F56E10.4.1	0			1	1	0	0	0	0	0	0
F56E10.4.2	0			1	1	0	0	0	0	0	0
F56E10.1	162.508	0.878965	-0.186122	0.350893	1	128.716	168.302	221.911	150.03	131.843	174.248
Y38C9A.1	771.958	0.993116	-0.00996528	0.951762	1	657.408	810.788	855.675	754.056	736.39	817.43
Y38C9A.2.1	0			1	1	0	0	0	0	0	0
Y38C9A.2.2	0.260468	65535	65535	0.505292	1	0	0	0	1.56281	0	0
W03F9.1	1250.11	0.887459	-0.172247	0.233079	1	1152.06	1238.89	1583	1129.52	1161.93	1235.27
W03F9.2a	441.581	0.762341	-0.391491	0.0528064	0.495023	601.561	389.365	512.465	385.233	278.692	482.172
W03F9.2b	0			1	1	0	0	0	0	0	0
W03F9.10	520.567	1.07821	0.108636	0.625277	1	435.081	510.249	557.599	550.5	526.299	543.672
W03F9.3	902.729	1.51583	0.600111	0.000396018	0.00902272	700.491	737.323	715.1	1037.71	1290.02	935.731
W03F9.11	66.6048	1.5036	0.58842	0.0213504	0.249871	63.8261	44.0791	51.7166	76.5777	72.8887	90.5408
W03F9.9	5.86907	1.11813	0.161091	1	1	7.44637	4.00719	5.17166	5.86054	5.89541	6.83327
W03F9.8	0			1	1	0	0	0	0	0	0
W03F9.7	0.178649	65535	65535	1	1	0	0	0	0	1.07189	0
W03F9.12	0			1	1	0	0	0	0	0	0
W03F9.6	0			1	1	0	0	0	0	0	0
W03F9.4	39.572	0.255845	-1.96666	7.126e-10	4.63326e-08	65.9536	60.1079	63.0003	17.9723	19.2941	11.1041
W03F9.5.2	0			1	1	0	0	0	0	0	0
W03F9.5.1	0			1	1	0	0	0	0	0	0
W03F9.5.3	0			1	1	0	0	0	0	0	0
Y108G3AL.3	29.5539	1.24931	0.32113	0.353646	1	19.6797	26.7146	32.4404	32.819	28.9411	36.7288
Y108G3AL.2	298.767	0.866197	-0.207232	0.307405	1	271.261	368.662	320.643	278.961	275.476	277.602
Y108G3AL.10b	10.5814	0.529835	-0.916384	0.0902884	0.726434	20.7435	11.3537	9.40303	9.37686	3.21568	9.39574
Y108G3AL.10a	0			1	1	0	0	0	0	0	0
Y108G3AL.8	0			1	1	0	0	0	0	0	0
Y108G3AL.9	0			1	1	0	0	0	0	0	0
Y108G3AL.1.2	0			1	1	0	0	0	0	0	0
Y108G3AL.1.1	0			1	1	0	0	0	0	0	0
Y108G3AL.7	647.536	1.06689	0.0934089	0.642623	1	582.945	619.779	677.018	660.287	625.985	719.201
DC2.8	148.048	0.655531	-0.609264	0.00679144	0.100682	191.478	168.302	176.777	110.178	118.98	122.572
DC2.3a	7.1047	1.23202	0.301025	0.72273	1	6.38261	8.01438	4.70151	7.03264	13.9346	2.56248
DC2.3b	747.719	2.01172	1.00843	3.1817e-08	1.68878e-06	477.632	483.534	528.45	904.085	1017.23	1075.39
DC2.5	368.747	0.529027	-0.918587	2.20875e-06	8.5398e-05	578.69	463.498	404.8	265.678	225.633	274.185
DC2.2	0.963903	1.88584	0.915205	0.760371	1	1.06377	0	0.940303	0.781405	2.14379	0.854158
DC2.1	1.55538	1.18039	0.239265	1	1	1.06377	1.33573	1.88061	0.781405	0	4.27079
DC2.6	22.7309	3.99794	1.99926	9.73187e-07	3.97261e-05	5.31884	10.6858	11.2836	29.6934	46.0914	33.3122
DC2.7a	0			1	1	0	0	0	0	0	0
DC2.7c	0			1	1	0	0	0	0	0	0
DC2.7b	0			1	1	0	0	0	0	0	0
R02C2.1	2069.71	0.436015	-1.19755	7.36654e-11	5.37628e-09	3304.59	2650.09	2693.03	1333.86	1193.02	1243.65
R02C2.6	61.5139	0.135954	-2.87881	6.77918e-24	1.43011e-21	124.461	89.4939	110.956	14.8467	18.2222	11.1041
R02C2.7	0			1	1	0	0	0	0	0	0
R02C2.2	12.0586	0.333582	-1.58389	0.0015792	0.0296752	15.9565	21.3717	16.9254	5.46983	7.50325	5.12495
R02C2.3	19.6316	0.299791	-1.73797	3.80255e-05	0.00112715	26.5942	32.0575	31.9703	15.6281	2.14379	9.39574
R02C2.5	9.5823	0.582004	-0.780898	0.158028	1	11.7014	13.3573	11.2836	7.03264	6.43136	7.68743
R02C2.4	2251.93	0.468075	-1.09519	2.77801e-09	1.70281e-07	3506.18	2963.99	2733.46	1519.44	1291.63	1496.91
Y58G8A.1	3.61649	1.19848	0.261208	0.731272	1	3.1913	6.67865	0	3.90702	5.35946	2.56248
Y58G8A.5	1.63912	3.321	1.73162	0.319162	1	0	1.33573	0.940303	1.56281	4.28757	1.70832
Y58G8A.4a	0			1	1	0	0	0	0	0	0
Y58G8A.4b	0.156717	0	65535	0.448561	1	0	0	0.940303	0	0	0
F33E11.2	170.45	0.943923	-0.0832587	0.595066	1	154.246	160.288	211.568	157.062	166.143	173.394
F33E11.3	541.77	1.204	0.267834	0.180902	1	495.184	493.552	486.136	607.151	545.057	623.536
F33E11.6b	44.7627	1.13454	0.182112	0.497884	1	42.5507	49.422	33.8509	42.1959	49.3071	51.2495
F33E11.6a	0.903451	1.70485	0.769643	0.767896	1	1.06377	0	0.940303	0	0	3.41663
F33E11.7	153.772	0.953054	-0.0693694	0.753851	1	188.287	140.252	143.866	165.658	143.634	140.936
F33E11.1	3744.91	3.50497	1.8094	1.12009e-19	1.81864e-17	1789.79	1650.96	1546.96	5834.36	5691.43	5955.96
Y39D8C.1	555.426	0.647613	-0.626795	0.0024277	0.0426263	754.743	631.8	636.115	474.313	438.404	397.184
Y39D8C.2	0			1	1	0	0	0	0	0	0
T22H9.4	5.53438	1.61635	0.692744	0.365425	1	5.31884	2.67146	4.70151	9.37686	8.57514	2.56248
T22H9.3	10.9347	2.04813	1.03431	0.0502729	0.476243	6.38261	6.67865	8.46272	13.2839	12.8627	17.9373
T22H9.2a	172.021	1.1015	0.139468	0.560384	1	138.29	172.309	180.538	163.314	198.3	179.373
T22H9.2b	34.6052	1.2104	0.275481	0.322841	1	24.4667	44.0791	25.3882	28.1306	38.5881	46.9787
T22H9.1	527.513	0.801554	-0.319128	0.0907764	0.728578	471.249	554.996	730.615	422.349	452.875	532.995
Y39D8B.2	10.9261	0.862842	-0.212831	0.718052	1	13.2971	12.0216	9.87318	10.1583	6.9673	13.2395
Y39D8B.1	48.4104	0.608466	-0.716751	0.0102162	0.140098	81.3782	58.7721	40.433	28.1306	45.0195	36.7288
Y39D8B.4	2.67706	0.414426	-1.27081	0.159912	1	5.31884	1.33573	4.70151	0	2.14379	2.56248
Y39D8B.3	236.16	0.253076	-1.98235	3.75281e-20	6.3242e-18	413.274	309.889	407.621	71.8892	108.797	105.489
Y39D8B.5	0			1	1	0	0	0	0	0	0
ZK6.8	15.0333	0.631296	-0.663612	0.102888	0.793074	22.3391	16.0288	16.9254	10.9397	12.8627	11.1041
ZK6.7a	2.13169	0.385934	-1.37357	0.188282	1	3.1913	1.33573	4.70151	0.781405	1.07189	1.70832
ZK6.7b	0			1	1	0	0	0	0	0	0
ZK6.6b	1.63247	0.66358	-0.591658	0.809915	1	0	4.00719	1.88061	3.90702	0	0
ZK6.6a	0			1	1	0	0	0	0	0	0
ZK6.5	127.625	0.32572	-1.61829	9.34769e-12	7.7409e-10	253.177	184.331	140.105	67.2008	73.9606	46.9787
ZK6.4	25.1911	0.755593	-0.404318	0.201491	1	42.5507	20.036	23.5076	15.6281	24.6535	24.7706
ZK6.3	27.286	0.567784	-0.816586	0.0140105	0.180244	41.4869	34.729	28.2091	15.6281	25.7254	17.9373
ZK6.9	27.0626	1.28929	0.366574	0.29737	1	26.5942	22.7074	21.627	25.0049	27.151	39.2913
ZK6.2	1.3687	0.312129	-1.67979	0.308287	1	4.25507	2.0036	0	1.95351	0	0
ZK6.1	3.19264	0.524076	-0.932152	0.236349	1	5.31884	0.667865	6.58212	2.73492	2.14379	1.70832
ZK6.12	9.69378	0.75585	-0.403828	0.410566	1	9.57391	16.0288	7.52242	4.68843	16.0784	4.27079
ZK6.10	87.2204	3.68657	1.88228	1.36545e-14	1.47524e-12	47.3377	26.7146	37.6121	121.118	141.49	149.051
ZK6.11a	0			1	1	0	0	0	0	0	0
ZK6.11b	0			1	1	0	0	0	0	0	0
Y39D8A.1a	0			1	1	0	0	0	0	0	0
Y39D8A.1b	0			1	1	0	0	0	0	0	0
Y39D8A.1d	0			1	1	0	0	0	0	0	0
Y39D8A.1c	0.222622	0	65535	0.448561	1	0	1.33573	0	0	0	0
B0554.6	1.63815	0.891853	-0.165123	0.809814	1	4.25507	0	0.940303	0.781405	2.14379	1.70832
B0554.5	64.1424	1.62244	0.698161	0.00429929	0.0690299	59.571	46.7506	40.433	92.2058	66.4573	79.4367
B0554.4	16.6339	0.415045	-1.26866	0.00451945	0.0717349	20.2116	33.3933	16.9254	11.7211	10.7189	6.83327
B0554.3	0			1	1	0	0	0	0	0	0
B0554.2	1.66425	1.33301	0.414682	1	1	1.06377	1.33573	1.88061	0.781405	3.21568	1.70832
B0554.8	0			1	1	0	0	0	0	0	0
B0554.7	37.8803	0.287234	-1.7997	2.3523e-08	1.27669e-06	67.0174	58.7721	50.7763	15.6281	17.1503	17.9373
B0554.1	0			1	1	0	0	0	0	0	0
M02H5.9	13.8463	0.540398	-0.887905	0.0388158	0.392655	25.5304	13.3573	15.0448	10.9397	13.9346	4.27079
M02H5.10	95.0708	0.454208	-1.13857	2.04183e-07	9.51024e-06	162.225	119.548	110.486	66.0287	62.1698	49.9683
M02H5.11	17.4283	0.538378	-0.893308	0.0148849	0.189136	21.8072	19.3681	26.7986	8.98615	16.0784	11.5311
M02H5.8	21.2681	0.526485	-0.925535	0.0120942	0.160559	37.2319	20.036	26.3285	9.37686	10.7189	23.9164
M02H5.7	10.303	0.377879	-1.404	0.00695347	0.102768	17.5522	16.0288	11.2836	6.25124	6.43136	4.27079
M02H5.6	51.4887	0.3684	-1.44065	4.159e-07	1.83931e-05	81.3782	74.8009	69.5824	29.6934	23.5816	29.8955
M02H5.5	18.9268	0.658333	-0.60311	0.123337	0.895058	31.913	18.7002	17.8657	18.7537	16.0784	10.2499
M02H5.4	5.8476	8.03179	3.00572	0.000437303	0.00983158	1.06377	0	2.82091	4.68843	8.57514	17.9373
M02H5.3	3.4963	1.34898	0.431871	0.732845	1	5.31884	2.67146	0.940303	1.56281	5.35946	5.12495
M02H5.12	0			1	1	0	0	0	0	0	0
M02H5.2	0			1	1	0	0	0	0	0	0
M02H5.1	3.34561	1.35187	0.43496	0.735048	1	5.31884	1.33573	1.88061	4.68843	4.28757	2.56248
T01G6.7	18.983	1.00772	0.0110898	1	1	11.7014	18.7002	26.3285	21.8793	13.9346	21.354
T01G6.8	102.878	0.118204	-3.08065	5.45156e-37	2.18827e-34	203.18	168.302	180.538	25.0049	25.7254	14.5207
T01G6.11	0			1	1	0	0	0	0	0	0
T01G6.6a	0			1	1	0	0	0	0	0	0
T01G6.6b	0			1	1	0	0	0	0	0	0
T01G6.5	3.5985	1.07291	0.101534	1	1	5.31884	1.33573	3.76121	6.25124	3.21568	1.70832
T01G6.4	13.2541	1.15009	0.201744	0.808783	1	18.084	6.67865	12.2239	11.7211	17.1503	13.6665
T01G6.3	0			1	1	0	0	0	0	0	0
T01G6.2	25.9057	2.23183	1.15823	0.00171062	0.0317015	19.1478	12.0216	16.9254	25.0049	31.0849	51.2495
T01G6.1	0.805832	1.27258	0.347755	1	1	2.12754	0	0	0.781405	1.07189	0.854158
T01G6.9	1.06621	0.139143	-2.84536	0.175735	1	1.06377	2.67146	1.88061	0.781405	0	0
T01G6.10	1.61363	0.476747	-1.0687	0.467899	1	1.06377	2.67146	2.82091	3.12562	0	0
R11G11.7	0			1	1	0	0	0	0	0	0
R11G11.6	0			1	1	0	0	0	0	0	0
R11G11.8	1.41467	0.673535	-0.570176	0.613877	1	3.1913	0	1.88061	2.34421	1.07189	0
R11G11.9	5.90695	0.88004	-0.184358	0.898291	1	4.25507	8.01438	6.58212	7.81405	5.35946	3.41663
R11G11.10	0			1	1	0	0	0	0	0	0
R11G11.11	0			1	1	0	0	0	0	0	0
R11G11.12	2.69184	0.55437	-0.851078	0.448053	1	8.51014	0	1.88061	4.68843	1.07189	0
R11G11.13	0			1	1	0	0	0	0	0	0
R11G11.14	1.12904	0.875356	-0.192058	0.795412	1	1.06377	0.667865	1.88061	2.73492	0	0.427079
R11G11.15	0.14236	65535	65535	1	1	0	0	0	0	0	0.854158
R11G11.5	0			1	1	0	0	0	0	0	0
R11G11.4	0			1	1	0	0	0	0	0	0
R11G11.3	0.714595	65535	65535	0.220683	1	0	0	0	0	4.28757	0
R11G11.2b	1.13849	0.314811	-1.66744	0.373652	1	4.25507	0	0.940303	0.781405	0	0.854158
R11G11.2a	0			1	1	0	0	0	0	0	0
R11G11.1	5.66332	0.638919	-0.646295	0.296803	1	6.38261	4.00719	10.3433	4.68843	4.28757	4.27079
C14C6.5	33.5781	8.97951	3.16664	1.76924e-16	2.24266e-14	6.38261	5.34292	8.46272	59.3868	45.0195	76.8743
C14C6.4	0.14236	65535	65535	1	1	0	0	0	0	0	0.854158
C14C6.3	0			1	1	0	0	0	0	0	0
C14C6.6	1.01904	3.57743	1.83893	0.336004	1	0	1.33573	0	1.56281	3.21568	0
C14C6.7	0			1	1	0	0	0	0	0	0
C14C6.8	0.286951	0.831014	-0.267055	1	1	0	0	0.940303	0.781405	0	0
C14C6.9	8.93526	5.3738	2.42594	9.53819e-05	0.00257389	3.1913	3.33933	1.88061	14.0653	16.6143	14.5207
C14C6.1	232.385	2.39139	1.25785	9.41963e-10	6.04299e-08	120.206	142.255	148.671	313.539	308.33	361.309
C14C6.2	2.12473	1.97853	0.984427	0.413332	1	1.06377	1.33573	1.88061	3.12562	1.07189	4.27079
C14C6.10a	0.286951	0.831014	-0.267055	1	1	0	0	0.940303	0.781405	0	0
C14C6.10b	0			1	1	0	0	0	0	0	0
C14C6.11	0.593602	65535	65535	0.23042	1	0	0	0	0.781405	1.07189	1.70832
C14C6.12	1.69123	1.02031	0.0290032	1	1	1.06377	0.667865	3.29106	1.17211	0.535946	3.41663
C14C6.13	0.802744	1.00728	0.0104657	1	1	1.06377	1.33573	0	1.56281	0	0.854158
K06H6.5	1.97149	65535	65535	0.00414534	0.0669674	0	0	0	3.90702	5.35946	2.56248
K06H6.4	0.402828	65535	65535	0.313868	1	0	0	0	1.56281	0	0.854158
K06H6.3	0			1	1	0	0	0	0	0	0
K06H6.8	0			1	1	0	0	0	0	0	0
K06H6.6	0			1	1	0	0	0	0	0	0
K06H6.2	0			1	1	0	0	0	0	0	0
K06H6.7	0			1	1	0	0	0	0	0	0
K06H6.1	0.272594	65535	65535	0.505302	1	0	0	0	0.781405	0	0.854158
ZK488.6	0			1	1	0	0	0	0	0	0
ZK488.5	0			1	1	0	0	0	0	0	0
ZK488.4	0.313434	0	65535	0.212755	1	0	0	1.88061	0	0	0
ZK488.7	6.16761	0.763968	-0.388416	0.613098	1	5.31884	10.018	5.64182	4.68843	5.35946	5.97911
ZK488.8	0			1	1	0	0	0	0	0	0
ZK488.9	0.14236	65535	65535	1	1	0	0	0	0	0	0.854158
ZK488.3	0.255264	0.125542	-2.99376	0.448561	1	0.531884	0.227074	0.601794	0	0	0.170832
ZK488.10	0.253671	1.27894	0.354947	1	1	0	0.667865	0	0	0	0.854158
ZK488.2	29.6774	0.571841	-0.806314	0.0202143	0.239138	32.9768	39.404	40.9032	32.0376	18.2222	14.5207
ZK488.1	0.242124	0	65535	0.448561	1	0.117014	1.33573	0	0	0	0
F48G7.13	0.557313	65535	65535	0.227423	1	0	0	0	0.781405	0	2.56248
F48G7.4	1531.2	0.424595	-1.23584	1.84597e-14	1.96502e-12	2105.2	2041	2302.8	946.281	903.606	888.325
F48G7.5	2.59024	2.324	1.21661	0.238632	1	1.06377	2.67146	0.940303	3.90702	4.82352	2.1354
F48G7.6	2.21945	3.34074	1.74017	0.159012	1	2.12754	0	0.940303	4.68843	2.14379	3.41663
F48G7.7	0.825284	0.763479	-0.38934	0.732846	1	0.531884	1.33573	0.940303	0	2.14379	0
F48G7.8	0.883594	1.19755	0.260086	1	1	0.531884	0	1.88061	0	1.60784	1.28124
F48G7.9	0.319654	0.802956	-0.316607	1	1	1.06377	0	0	0	0	0.854158
F48G7.3	4.75198	0.68252	-0.551057	0.566148	1	7.44637	6.67865	2.82091	6.64194	3.21568	1.70832
F48G7.10	3.3289	0.465173	-1.10416	0.158496	1	5.31884	2.67146	5.64182	3.12562	3.21568	0
F48G7.2a	0.313434	0	65535	0.212755	1	0	0	1.88061	0	0	0
F48G7.2b	0			1	1	0	0	0	0	0	0
F48G7.1	4.68431	0.593367	-0.753003	0.373975	1	5.31884	6.67865	5.64182	4.68843	3.21568	2.56248
F48G7.11	230.451	0.378627	-1.40115	9.45336e-11	6.82176e-09	365.404	327.254	310.3	136.746	134.523	108.478
F48G7.12	1.34482	0.591199	-0.758285	0.763681	1	1.06377	4.00719	0	0	2.14379	0.854158
F48G7.14	0			1	1	0	0	0	0	0	0
F31F4.7	1.07754	0.238461	-2.06818	0.373235	1	1.06377	1.33573	2.82091	0.390702	0	0.854158
F31F4.16	0			1	1	0	0	0	0	0	0
F31F4.8	0.14236	65535	65535	1	1	0	0	0	0	0	0.854158
F31F4.9	0			1	1	0	0	0	0	0	0
F31F4.18	0			1	1	0	0	0	0	0	0
F31F4.17	0.222622	0	65535	0.448561	1	0	1.33573	0	0	0	0
F31F4.10	0.222622	0	65535	0.448561	1	0	1.33573	0	0	0	0
F31F4.11	1.73687	1.60064	0.678644	0.620666	1	0	4.00719	0	2.34421	3.21568	0.854158
F31F4.6	0.299077	0.908387	-0.138621	1	1	0	0	0.940303	0	0	0.854158
F31F4.12	13.2206	0.987581	-0.0180285	0.738602	1	13.829	12.9165	13.1642	8.85331	24.2998	6.26098
F31F4.13	0			1	1	0	0	0	0	0	0
F31F4.14	0.617766	65535	65535	0.228744	1	0	0	0	1.56281	2.14379	0
F31F4.15	5.26701	0.553938	-0.852204	0.159646	1	4.25507	6.67865	9.40303	3.12562	6.43136	1.70832
F31F4.4	0.311269	0	65535	0.209765	1	0.531884	1.33573	0	0	0	0
F31F4.3	1.18208	0.51694	-0.951932	0.769867	1	1.06377	2.67146	0.940303	1.56281	0	0.854158
F31F4.2	0			1	1	0	0	0	0	0	0
F31F4.1	15.3991	1.08417	0.116592	0.652904	1	14.8927	20.036	9.40303	18.7537	13.9346	15.3749
H25P19.1	617.084	1.25859	0.331807	0.135502	0.956087	421.784	482.199	735.317	642.315	653.855	767.034
Y49C4A.5	5.06653	0.223861	-2.15933	0.00341432	0.0571048	10.6377	6.67865	7.52242	0	2.14379	3.41663
Y49C4A.6	0.208593	1.66203	0.732945	1	1	0	0	0.470151	0.781405	0	0
Y49C4A.7	0.385887	0.509417	-0.97308	0.617346	1	1.06377	0	0.470151	0.781405	0	0
Y49C4A.8a.1	0			1	1	0	0	0	0	0	0
Y49C4A.8a.2	0			1	1	0	0	0	0	0	0
Y49C4A.8a.3	0			1	1	0	0	0	0	0	0
Y49C4A.8b.1	0			1	1	0	0	0	0	0	0
Y49C4A.8b.2	0			1	1	0	0	0	0	0	0
Y49C4A.8b.3	0			1	1	0	0	0	0	0	0
Y49C4A.4	0.313434	0	65535	0.212755	1	0	0	1.88061	0	0	0
Y49C4A.3	0			1	1	0	0	0	0	0	0
Y49C4A.2	0.511306	0	65535	0.140064	0.97096	2.12754	0	0.940303	0	0	0
Y49C4A.1	5.45681	0.344824	-1.53607	0.0211768	0.248238	8.51014	2.67146	13.1642	6.25124	2.14379	0
Y49C4A.9	166.583	0.407303	-1.29583	1.06424e-08	6.12089e-07	277.643	224.069	208.512	94.7453	94.5945	99.9365
H24O09.1	10.93	0.362903	-1.46235	0.00427766	0.0687398	11.7014	21.3717	15.0448	3.12562	7.50325	6.83327
H24O09.2	51.7378	0.14928	-2.74391	9.23408e-19	1.41578e-16	93.6116	97.5083	78.9854	12.5025	15.0065	12.8124
C05E4.9a	0			1	1	0	0	0	0	0	0
C05E4.9b	0			1	1	0	0	0	0	0	0
C05E4.16	0.399916	0	65535	0.235927	1	1.06377	1.33573	0	0	0	0
C05E4.14b	0			1	1	0	0	0	0	0	0
C05E4.14a	0			1	1	0	0	0	0	0	0
C05E4.14c	0			1	1	0	0	0	0	0	0
C05E4.10	0			1	1	0	0	0	0	0	0
C05E4.11	0.178649	65535	65535	1	1	0	0	0	0	1.07189	0
C05E4.7	0.441437	1.81677	0.861379	1	1	0	0	0.940303	0	0	1.70832
C05E4.6	0.222622	0	65535	0.448561	1	0	1.33573	0	0	0	0
C05E4.5	0.59448	0.779818	-0.358791	1	1	1.06377	0	0.940303	1.56281	0	0
C05E4.4	3.04256	0.952223	-0.0706281	1	1	2.12754	5.34292	1.88061	0.781405	2.14379	5.97911
C05E4.13	6.93482	0.524682	-0.930485	0.0781052	0.656101	9.57391	2.67146	15.0448	4.68843	5.35946	4.27079
C05E4.3	1.42371	0.598512	-0.740547	0.613671	1	2.12754	1.33573	1.88061	2.34421	0	0.854158
C05E4.2	8.60817	0.353066	-1.50199	0.0121622	0.161313	7.09533	20.263	10.8135	2.99278	5.35946	5.12495
C05E4.15	33.8523	0.207524	-2.26865	4.15448e-11	3.17222e-09	62.7623	48.0863	57.3585	8.59545	11.7908	14.5207
C05E4.12	7.15225	0.43946	-1.1862	0.0442528	0.432751	9.57391	8.01438	12.2239	6.25124	4.28757	2.56248
C05E4.1.2	0			1	1	0	0	0	0	0	0
C05E4.1.1	0			1	1	0	0	0	0	0	0
C05E4.1.3	0			1	1	0	0	0	0	0	0
R09E12.4	38.6834	0.867714	-0.204709	0.538916	1	45.742	33.3933	45.1345	49.2285	23.5816	35.0205
R09E12.3	409.206	0.981443	-0.0270237	0.916419	1	427.635	403.391	408.091	420.396	347.293	448.433
R09E12.2	73.284	2.70966	1.43811	1.32753e-08	7.51556e-07	41.4869	34.729	42.3136	103.145	110.405	107.624
R09E12.9	7.72834	3.18347	1.6706	0.0150099	0.190472	6.38261	0	4.70151	11.7211	19.2941	4.27079
R09E12.1	0.878322	65535	65535	0.0990248	0.771406	0	0	0	0.781405	1.07189	3.41663
R09E12.8	3.03963	0.895037	-0.159981	0.859959	1	3.1913	2.67146	3.76121	1.56281	1.07189	5.97911
R13D11.6	62.2011	1.59866	0.67686	0.0109968	0.14834	54.2521	41.4076	47.9554	69.545	81.4638	78.5826
R13D11.5	6.54159	0.258001	-1.95455	0.00145035	0.0275405	7.44637	4.00719	19.7464	3.12562	3.21568	1.70832
R13D11.8	5.60289	0.949523	-0.0747246	1	1	5.31884	5.34292	6.58212	3.12562	2.14379	11.1041
R13D11.11	0.0429773	65535	65535	1	1	0	0	0	0.257864	0	0
R13D11.4	0			1	1	0	0	0	0	0	0
R13D11.10	0			1	1	0	0	0	0	0	0
R13D11.3	0			1	1	0	0	0	0	0	0
R13D11.1	0.260468	65535	65535	0.505292	1	0	0	0	1.56281	0	0
R13D11.9	0.159827	0.802956	-0.316607	1	1	0.531884	0	0	0	0	0.427079
F41H8.4	0.159827	0.802956	-0.316607	1	1	0.531884	0	0	0	0	0.427079
F41H8.3	0			1	1	0	0	0	0	0	0
F41H8.2	1.15851	4.20395	2.07174	0.173694	1	0	1.33573	0	3.90702	0	1.70832
F41H8.1	0.119695	65535	65535	1	1	0	0	0	0	0.718168	0
F41H8.5	0			1	1	0	0	0	0	0	0
K09C6.7a	0			1	1	0	0	0	0	0	0
K09C6.7b	0			1	1	0	0	0	0	0	0
K09C6.10	0.89895	0.153601	-2.70274	0.286358	1	1.06377	2.67146	0.940303	0	0.718168	0
K09C6.8	4.85489	2.68201	1.42332	0.03777	0.384228	2.12754	5.78371	0	4.94629	9.29331	6.97847
K09C6.6	0.296989	0.675117	-0.56679	1	1	1.06377	0	0	0	0.718168	0
K09C6.11	0			1	1	0	0	0	0	0	0
K09C6.5	2.12056	1.99017	0.99289	0.413605	1	4.25507	0	0	3.12562	1.07189	4.27079
K09C6.4	0			1	1	0	0	0	0	0	0
K09C6.3	0			1	1	0	0	0	0	0	0
K09C6.9	0.62545	1.80947	0.855569	0.708119	1	0	1.33573	0	1.56281	0	0.854158
K09C6.2	38.8889	0.906898	-0.140987	0.618502	1	45.742	38.0683	38.5524	39.0702	38.5881	33.3122
K09C6.t1	2.89161	6.7903	2.76347	0.0146756	0.187057	0.372319	0.293861	1.5609	5.85272	4.38404	4.88579
K09C6.12	2.67959	1.07351	0.10234	0.853048	1	3.91466	2.13717	1.70195	3.07873	2.31529	2.92976
K09C6.1	10.6762	2.75551	1.46232	0.00353231	0.0585509	10.1058	6.01079	0.940303	15.2374	13.3987	18.3644
T02B11.3a	0			1	1	0	0	0	0	0	0
T02B11.3b	0			1	1	0	0	0	0	0	0
T02B11.4	0.14236	65535	65535	1	1	0	0	0	0	0	0.854158
T02B11.2	0			1	1	0	0	0	0	0	0
T02B11.9	33.3149	2.79506	1.48288	1.44646e-05	0.000469975	13.829	20.036	18.8061	42.9773	63.2417	40.9996
T02B11.8	0.93742	4.28736	2.10009	0.353165	1	1.06377	0	0	1.56281	2.14379	0.854158
T02B11.1	11.0421	1.38456	0.469423	0.481946	1	13.829	2.67146	11.2836	9.37686	12.8627	16.229
T02B11.5	1.22417	2.22711	1.15517	0.561666	1	0	1.33573	0.940303	0.781405	4.28757	0
T02B11.6	1.44612	5.49584	2.45834	0.111466	0.83751	0	1.33573	0	1.56281	3.21568	2.56248
T02B11.10	0.481028	1.30782	0.387164	1	1	0	0	1.2506	0.781405	0	0.854158
T02B11.7	308.265	0.897465	-0.156073	0.372578	1	377.712	305.254	291.804	307.616	323.712	243.495
H24K24.5	141.221	0.966417	-0.0492822	0.890207	1	173.926	142.255	114.717	151.202	138.81	126.415
H24K24.4.2	0			1	1	0	0	0	0	0	0
H24K24.4.1	0			1	1	0	0	0	0	0	0
H24K24.3a.1	0			1	1	0	0	0	0	0	0
H24K24.3a.2	0			1	1	0	0	0	0	0	0
H24K24.3b.1	0			1	1	0	0	0	0	0	0
H24K24.3b.2	0			1	1	0	0	0	0	0	0
H24K24.2	48.7018	0.205022	-2.28615	1.34667e-13	1.30824e-11	93.6116	86.8225	62.06	14.8467	16.0784	18.7915
H24K24.6	1.10579	0.30813	-1.69839	0.373621	1	3.1913	0	1.88061	1.56281	0	0
Y50D4C.2	494.35	1.22056	0.287546	0.217744	1	416.997	414.744	504.002	491.894	594.365	544.099
Y50D4C.3	209.873	0.84205	-0.248023	0.262157	1	208.849	223.067	251.691	221.786	148.275	205.57
Y50D4C.6	690.391	1.16811	0.224179	0.24843	1	706.342	526.278	677.958	807.191	650.993	773.586
Y50D4C.4	159.551	0.781938	-0.354874	0.0927287	0.736757	175.522	173.645	188.061	127.369	150.065	142.644
Y50D4C.7	0			1	1	0	0	0	0	0	0
Y50D4C.8	0			1	1	0	0	0	0	0	0
Y50D4C.10	0			1	1	0	0	0	0	0	0
Y50D4C.9	0			1	1	0	0	0	0	0	0
Y50D4C.1a	255.543	1.04478	0.0632039	0.808581	1	241.475	249.782	258.583	219.184	275.744	288.492
Y50D4C.1b	0			1	1	0	0	0	0	0	0
Y50D4C.11	0			1	1	0	0	0	0	0	0
Y50D4C.5	516.735	0.682024	-0.552105	0.00929215	0.130302	519.119	677.215	646.928	373.511	439.476	444.162
R09A1.1	608.063	0.819072	-0.287938	0.117057	0.86274	623.368	638.479	743.779	513.383	562.208	567.161
R09A1.2	39.2681	1.94479	0.959613	0.00183157	0.0336091	31.913	22.7074	25.3882	60.1682	49.3071	46.1246
R09A1.3	659.748	1.71803	0.780752	4.26996e-05	0.00124887	587.2	414.076	455.106	908.774	792.129	801.201
R09A1.5	0.89036	65535	65535	0.0989982	0.771406	0	0	0	2.34421	2.14379	0.854158
R09A1.6	0			1	1	0	0	0	0	0	0
C02E11.1a	0			1	1	0	0	0	0	0	0
C02E11.1b	0			1	1	0	0	0	0	0	0
K10C9.4	2.94961	0.596804	-0.744671	0.466115	1	4.25507	4.00719	2.82091	4.68843	1.07189	0.854158
K10C9.9	0			1	1	0	0	0	0	0	0
K10C9.11	0			1	1	0	0	0	0	0	0
K10C9.12	0			1	1	0	0	0	0	0	0
K10C9.8	0.402828	65535	65535	0.313868	1	0	0	0	1.56281	0	0.854158
K10C9.3	711.476	0.381364	-1.39076	3.06217e-14	3.20071e-12	1090.36	984.433	1015.53	407.112	412.679	358.747
K10C9.6	3.19693	0.493859	-1.01783	0.207511	1	3.1913	4.00719	5.64182	3.12562	3.21568	0
K10C9.7	14.3798	2.24712	1.16808	0.0162705	0.202164	12.7652	5.34292	8.46272	22.6607	26.7973	10.2499
K10C9.1	10.057	1.77498	0.827802	0.0881289	0.713849	9.57391	9.35011	2.82091	10.1583	9.64703	18.7915
K10C9.10	0			1	1	0	0	0	0	0	0
Y50D4B.7	0.308883	65535	65535	0.505781	1	0	0	0	0.781405	1.07189	0
Y50D4B.6	3.97778	1.59348	0.67218	0.352202	1	4.25507	4.00719	0.940303	7.81405	4.28757	2.56248
Y50D4B.5	0.14236	65535	65535	1	1	0	0	0	0	0	0.854158
Y50D4B.4	0			1	1	0	0	0	0	0	0
Y50D4B.3	0.583221	1.12592	0.171104	1	1	0	1.33573	0.3103	0.781405	1.07189	0
Y50D4B.2	7.4204	0.821489	-0.283687	0.654135	1	9.57391	7.34652	7.52242	7.03264	5.35946	7.68743
Y50D4B.1	0			1	1	0	0	0	0	0	0
Y50D4B.8	0.531383	0.778231	-0.36173	1	1	0	1.48266	0.3103	0.0859545	1.1898	0.119582
W07B8.3	0.669378	0.364048	-1.4578	0.44104	1	1.06377	0	1.88061	0	1.07189	0
W07B8.4	16.293	0.941786	-0.0865287	0.769915	1	19.1478	18.0324	13.1642	9.9004	19.2941	18.2192
W07B8.5	60.6679	0.731849	-0.450382	0.0850703	0.697625	79.7826	76.8045	53.5972	48.5799	56.2744	48.9689
W07B8.1	11.6522	1.05815	0.081548	0.93234	1	9.57391	9.35011	15.0448	13.2839	6.43136	16.229
T21H3.9	0.0651171	65535	65535	1	1	0	0	0	0.390702	0	0
T21H3.4	10.9014	1.09331	0.128708	0.790428	1	13.829	8.01438	9.40303	18.7537	8.57514	6.83327
T21H3.11	115.132	0.564321	-0.825413	0.000177797	0.00446827	134.333	179.455	127.806	83.9776	89.2029	76.0201
T21H3.3	228.615	2.0238	1.01707	1.4474e-06	5.75791e-05	158.501	140.92	154.21	267.631	351.045	299.383
T21H3.5	11.964	0.557484	-0.842997	0.0962933	0.75686	15.9565	16.0288	14.1045	13.2839	6.43136	5.97911
T21H3.6	0			1	1	0	0	0	0	0	0
T21H3.8	0.100739	6.78065	2.76142	1	1	0	0.0400719	0.0376121	0.179723	0.278692	0.0683327
T21H3.2	6.06621	2.02089	1.01499	0.140068	0.97096	1.06377	5.34292	5.64182	14.0653	8.57514	1.70832
T21H3.10	0.568784	2.20813	1.14282	0.707698	1	1.06377	0	0	0	0	2.34894
T21H3.7	0			1	1	0	0	0	0	0	0
T21H3.1a.1	0			1	1	0	0	0	0	0	0
T21H3.1a.2	0			1	1	0	0	0	0	0	0
T21H3.1b	0			1	1	0	0	0	0	0	0
F25A2.1	7.79361	1.0523	0.0735474	1	1	6.38261	9.35011	7.05227	5.46983	9.11109	9.39574
Y50D4A.8	5.50122	2.97028	1.5706	0.0473216	0.455198	4.78695	1.33573	2.19091	7.03264	11.2549	6.40619
Y50D4A.3	0.531505	1.38748	0.472466	1	1	0	1.33573	0	0.781405	1.07189	0
Y50D4A.7	0			1	1	0	0	0	0	0	0
Y50D4A.4	167.434	1.01459	0.0209003	0.881555	1	157.969	183.663	157.031	157.844	170.431	177.665
Y50D4A.2b	0			1	1	0	0	0	0	0	0
Y50D4A.2a.2	0			1	1	0	0	0	0	0	0
Y50D4A.2a.1	0			1	1	0	0	0	0	0	0
Y50D4A.9	0.531884	0	65535	0.151829	1	3.1913	0	0	0	0	0
Y50D4A.6	821.769	1.20641	0.270716	0.129854	0.930434	738.68	730.791	765.209	841.831	968.809	885.293
Y50D4A.5	387.707	1.0551	0.077377	0.70206	1	349.98	410.069	371.89	357.102	442.156	395.048
Y50D4A.1a	7.00658	0.471201	-1.08559	0.0557962	0.517097	13.829	5.34292	9.40303	4.68843	5.35946	3.41663
Y50D4A.1b	0			1	1	0	0	0	0	0	0
Y50D4A.10	8.83227	1.64786	0.720592	0.184802	1	9.57391	6.67865	3.76121	13.2839	12.8627	6.83327
Y50D4A.11b	0			1	1	0	0	0	0	0	0
Y50D4A.11a	0			1	1	0	0	0	0	0	0
C39F7.2a	0			1	1	0	0	0	0	0	0
C39F7.2b	0			1	1	0	0	0	0	0	0
C39F7.8	0			1	1	0	0	0	0	0	0
C39F7.6	0.0807534	0.602788	-0.730278	1	1	0	0.227074	0.0752242	0	0.182222	0
C39F7.1	11.0735	0.912874	-0.131512	0.854621	1	10.6377	14.693	9.40303	10.9397	13.9346	6.83327
C39F7.4	495.358	0.812033	-0.300391	0.14416	0.987528	435.613	565.682	638.936	454.387	407.319	470.214
C39F7.7	0.495216	1.22447	0.292159	1	1	0	1.33573	0	0.781405	0	0.854158
C39F7.5	211.784	0.837942	-0.255078	0.250162	1	238.284	237.76	215.329	205.509	196.156	177.665
Y75B7B.1	27.5542	1.7044	0.769262	0.0322239	0.340139	30.8493	13.3573	16.9254	38.2888	34.3006	31.6039
Y75B7B.2	10.2952	1.85026	0.887731	0.111049	0.836057	3.1913	10.018	8.46272	12.5962	17.1503	10.3524
ZK1005.1a	0.177295	0	65535	0.448561	1	1.06377	0	0	0	0	0
ZK1005.1b	0			1	1	0	0	0	0	0	0
ZK1005.2	0			1	1	0	0	0	0	0	0
F16B3.1	48.6127	0.883569	-0.178586	0.47349	1	55.05	48.0863	51.7166	43.954	49.3071	43.5621
F16B3.4	0			1	1	0	0	0	0	0	0
F16B3.2	0.177295	0	65535	0.448561	1	1.06377	0	0	0	0	0
F16B3.3a	0			1	1	0	0	0	0	0	0
F16B3.3b	0			1	1	0	0	0	0	0	0
Y75B7AL.9	0			1	1	0	0	0	0	0	0
Y75B7AL.2	2.85661	1.68537	0.753068	0.581807	1	6.38261	0	0	3.90702	4.28757	2.56248
Y75B7AL.6	0			1	1	0	0	0	0	0	0
Y75B7AL.8	0			1	1	0	0	0	0	0	0
Y75B7AL.7	0			1	1	0	0	0	0	0	0
Y75B7AL.1	2.53659	0.496825	-1.00919	0.413657	1	1.06377	5.34292	3.76121	3.12562	1.07189	0.854158
Y75B7AL.3	238.984	0.511007	-0.968585	2.6135e-06	9.89297e-05	331.896	289.853	327.225	178.942	160.784	145.207
Y75B7AL.5	10.1285	2.41945	1.27468	0.0177908	0.216722	5.9571	6.97251	4.84256	14.8936	17.2575	10.8478
Y75B7AL.4a	1987.39	0.965929	-0.0500116	0.711354	1	1511.08	2125.15	2429.27	1739.8	2011.41	2107.64
Y75B7AL.4b	0			1	1	0	0	0	0	0	0
Y75B7AR.1	3.14786	0.48825	-1.03431	0.347721	1	3.1913	6.67865	2.82091	2.34421	2.14379	1.70832
R12A1.2	18.3044	0.915105	-0.127991	0.78908	1	17.0203	18.7002	21.627	19.5351	15.0065	17.9373
R12A1.5	0			1	1	0	0	0	0	0	0
R12A1.3	0.14236	65535	65535	1	1	0	0	0	0	0	0.854158
R12A1.4	5.83625	2.04379	1.03125	0.166043	1	3.1913	2.67146	5.64182	7.03264	9.64703	6.83327
R09B5.1	50.6491	1.1828	0.242204	0.4642	1	56.9116	41.4076	40.9032	47.275	69.1371	48.26
R09B5.11	0.178649	65535	65535	1	1	0	0	0	0	1.07189	0
R09B5.13	0			1	1	0	0	0	0	0	0
R09B5.2	0			1	1	0	0	0	0	0	0
R09B5.10	0			1	1	0	0	0	0	0	0
R09B5.9	0.66618	65535	65535	0.225753	1	0	0	0	0.781405	3.21568	0
R09B5.8	0.14236	65535	65535	1	1	0	0	0	0	0	0.854158
R09B5.3	1.78993	3.47577	1.79733	0.232593	1	1.06377	1.33573	0	2.34421	4.28757	1.70832
R09B5.7a	0			1	1	0	0	0	0	0	0
R09B5.7b	0			1	1	0	0	0	0	0	0
R09B5.14	0.379339	0	65535	0.235274	1	0	1.33573	0.940303	0	0	0
R09B5.12	19.1577	1.11861	0.161708	0.796195	1	20.2116	13.3573	20.6867	21.0979	22.5097	17.0832
R09B5.6	3.65132	2.27982	1.18892	0.151412	1	2.12754	2.67146	1.88061	6.25124	2.14379	6.83327
R09B5.4	2.88853	0.773468	-0.370586	0.702657	1	1.06377	4.00719	4.70151	1.56281	4.28757	1.70832
R09B5.5	11.472	0.877978	-0.187742	0.65959	1	17.0203	8.34831	11.2836	10.7756	12.8627	8.54158
F53E2.1	228.9	0.456409	-1.1316	9.20846e-08	4.51074e-06	305.301	324.582	313.121	125.025	166.143	139.228
C38C3.5a.2	0			1	1	0	0	0	0	0	0
C38C3.5b.2	0			1	1	0	0	0	0	0	0
C38C3.5a.1	0			1	1	0	0	0	0	0	0
C38C3.5b.1	0			1	1	0	0	0	0	0	0
C38C3.5c	7.4776	2.2914	1.19623	0.0643463	0.569191	3.1913	6.67865	3.76121	4.68843	17.1503	9.39574
C38C3.4a	0.151979	0.447414	-1.16032	0.448561	1	0	0	0.630003	0	0	0.281872
C38C3.4b	0			1	1	0	0	0	0	0	0
C38C3.6	2.12075	1.10766	0.147519	1	1	0	1.33573	4.70151	3.90702	1.07189	1.70832
C38C3.10	11.6854	0.860783	-0.216278	0.536545	1	13.829	10.6858	13.1642	10.1583	17.1503	5.12495
C38C3.3b	33.5405	3.06692	1.61679	3.29403e-06	0.00012284	7.44637	13.3573	28.6792	53.9169	38.0522	59.7911
C38C3.3a	0.178649	65535	65535	1	1	0	0	0	0	1.07189	0
C38C3.2	0.820593	0.209898	-2.25224	0.286781	1	1.59565	2.0036	0.470151	0	0	0.854158
C38C3.7	1.2463	6.02956	2.59205	0.164001	1	1.06377	0	0	2.34421	3.21568	0.854158
C38C3.8	0.130234	65535	65535	1	1	0	0	0	0.781405	0	0
C38C3.1	2.05021	0.824883	-0.277739	0.823189	1	1.59565	4.67506	0.470151	0	2.14379	3.41663
C38C3.9	1.60457	2.13817	1.09638	0.625529	1	2.12754	0	0.940303	0.781405	3.21568	2.56248
K02H11.8	0			1	1	0	0	0	0	0	0
K02H11.2	0.595834	2.80197	1.48644	0.709609	1	0	0	0.940303	1.56281	1.07189	0
K02H11.7	0.222622	0	65535	0.448561	1	0	1.33573	0	0	0	0
K02H11.1	0			1	1	0	0	0	0	0	0
K02H11.3	0.319654	0.802956	-0.316607	1	1	1.06377	0	0	0	0	0.854158
K02H11.4	1.24398	1.06654	0.0929427	1	1	0	2.67146	0.940303	0	2.14379	1.70832
K02H11.5	0.477726	2.04833	1.03445	1	1	0	0	0.940303	0	1.07189	0.854158
K02H11.6	1.7783	3.84599	1.94336	0.175178	1	1.06377	0.667865	0.470151	4.29773	1.60784	2.56248
K02H11.9	8.85108	0.642326	-0.638622	0.267546	1	13.829	5.34292	13.1642	13.2839	3.21568	4.27079
F52F10.3	28.1406	13.7094	3.7771	2.06921e-18	3.08258e-16	4.25507	5.34292	1.88061	54.6983	42.8757	59.7911
F52F10.8	0			1	1	0	0	0	0	0	0
F52F10.4	6.15493	15.2254	3.92841	4.17347e-06	0.000152874	0	1.33573	0.940303	17.9723	6.43136	10.2499
F52F10.2	2.80169	2.14568	1.10144	0.274808	1	2.12754	1.33573	1.88061	3.12562	3.21568	5.12495
F52F10.5	11.7662	0.414715	-1.26981	0.00391832	0.0637812	11.7014	14.693	23.5076	0.781405	13.9346	5.97911
F52F10.7	0			1	1	0	0	0	0	0	0
F52F10.9	0			1	1	0	0	0	0	0	0
F16B4.8	1088.25	1.00976	0.0140124	0.947711	1	1142.49	1089.96	1016.47	1025.98	1112.62	1142.01
F16B4.7	8.29064	1.30323	0.382097	0.59584	1	13.829	4.00719	3.76121	7.81405	11.7908	8.54158
F16B4.6	3790.93	0.775798	-0.366248	0.0634571	0.563693	4403.82	4247.85	4157	3889.5	2809.25	3238.18
F16B4.5b	29.1736	1.59558	0.674078	0.0360222	0.370226	23.4029	28.0503	15.9851	34.4209	35.4796	37.7026
F16B4.5a	13.1131	1.19021	0.251212	0.745237	1	17.0203	6.67865	12.2239	11.7211	18.2222	12.8124
F16B4.4	4.39864	23.8098	4.57348	0.000117384	0.00307294	1.06377	0	0	3.90702	17.1503	4.27079
F16B4.3	72.3165	1.21625	0.282434	0.260972	1	70.5597	57.2093	68.0121	77.7498	72.535	87.8331
F16B4.2a.2	0			1	1	0	0	0	0	0	0
F16B4.2b.2	0			1	1	0	0	0	0	0	0
F16B4.2a.1	0			1	1	0	0	0	0	0	0
F16B4.2b.1	0			1	1	0	0	0	0	0	0
F16B4.13	0			1	1	0	0	0	0	0	0
F16B4.9	5.93217	2.44982	1.29268	0.0846765	0.695237	1.06377	2.67146	6.58212	13.2839	8.57514	3.41663
F16B4.1	9.89234	0.851211	-0.232411	0.624988	1	10.6377	12.0216	9.40303	10.1583	12.8627	4.27079
F16B4.10	0			1	1	0	0	0	0	0	0
F16B4.11a	3.18988	0.493473	-1.01896	0.296815	1	6.38261	2.67146	3.76121	5.46983	0	0.854158
F16B4.11b	0			1	1	0	0	0	0	0	0
F16B4.12a	0			1	1	0	0	0	0	0	0
F16B4.12b	0			1	1	0	0	0	0	0	0
Y46H3D.5a.1	0			1	1	0	0	0	0	0	0
Y46H3D.5a.2	0			1	1	0	0	0	0	0	0
Y46H3D.5b	0			1	1	0	0	0	0	0	0
Y46H3D.6	1.81544	0.740278	-0.43386	0.643219	1	5.31884	0	0.940303	0.781405	2.14379	1.70832
Y46H3D.7.1	0			1	1	0	0	0	0	0	0
Y46H3D.7.2	0			1	1	0	0	0	0	0	0
Y46H3D.8	0			1	1	0	0	0	0	0	0
Y46H3D.9	0			1	1	0	0	0	0	0	0
Y46H3D.4	2.15917	0.198293	-2.3343	0.0311098	0.331529	5.31884	2.67146	2.82091	0	2.14379	0
Y46H3D.3	0.177295	0	65535	0.448561	1	1.06377	0	0	0	0	0
Y46H3D.2	0.484823	0.367282	-1.44504	0.650477	1	2.12754	0	0	0.781405	0	0
Y46H3D.1	33.7423	1.76007	0.81563	0.0147179	0.187384	41.5614	20.036	11.7538	41.0237	53.0587	35.0205
K04F1.15	3.82324	0.769503	-0.378001	0.625309	1	4.25507	4.00719	4.70151	3.12562	4.28757	2.56248
K04F1.14a	0.00940303	0	65535	1	1	0	0	0.0564182	0	0	0
K04F1.14b	0			1	1	0	0	0	0	0	0
K04F1.13	3.13162	6.8307	2.77203	0.00986606	0.136137	1.06377	1.33573	0	3.12562	6.43136	6.83327
K04F1.12a	0			1	1	0	0	0	0	0	0
K04F1.12b	0.402828	65535	65535	0.313868	1	0	0	0	1.56281	0	0.854158
K04F1.1	1.06872	0.765456	-0.385608	1	1	3.1913	0.440791	0	0	1.07189	1.70832
K04F1.11	0			1	1	0	0	0	0	0	0
K04F1.10	0.156717	0	65535	0.448561	1	0	0	0.940303	0	0	0
K04F1.9	0.443668	0.415507	-1.26706	0.647179	1	0	0	1.88061	0.781405	0	0
K04F1.8	7.09595	1.02692	0.0383303	1	1	5.31884	5.34292	10.3433	4.68843	3.21568	13.6665
K04F1.7	0			1	1	0	0	0	0	0	0
K04F1.6	0			1	1	0	0	0	0	0	0
K04F1.2	0			1	1	0	0	0	0	0	0
K04F1.3	0			1	1	0	0	0	0	0	0
K04F1.4	0.354589	0	65535	0.234358	1	2.12754	0	0	0	0	0
K04F1.5	1.79361	3.72825	1.8985	0.232412	1	0	1.33573	0.940303	0.781405	4.28757	3.41663
K04F1.16	1.06152	2.38675	1.25504	0.570945	1	0	0	1.88061	0	1.07189	3.41663
Y46H3C.4	164.745	0.965621	-0.050471	0.817124	1	151.14	167.741	183.998	169.823	150.847	164.921
Y46H3C.9	0.426155	0.839102	-0.253081	1	1	0.212754	0.801438	0.376121	0.781405	0.214379	0.170832
Y46H3C.5	623.623	1.37621	0.460696	0.0302305	0.324974	531.937	469.175	573.556	579.06	837.588	750.421
Y46H3C.7	3114.88	0.779765	-0.358889	0.0277402	0.303509	3954.1	2730.3	3816.58	2422.46	2734.28	3031.55
Y46H3C.8	13.0179	1.11595	0.15827	0.873648	1	11.7014	7.34652	17.8657	17.9723	13.3987	9.82282
Y46H3C.6	39973	0.970365	-0.0434007	0.74427	1	42962.4	38308.1	40452.3	38186.5	40170.8	39758.2
Y46H3C.3	0.754871	0.605591	-0.723584	0.739967	1	0	0	2.82091	0	0	1.70832
Y46H3C.2	0			1	1	0	0	0	0	0	0
Y46H3C.1	0			1	1	0	0	0	0	0	0
ZK697.5	0.534592	2.01528	1.01098	1	1	1.06377	0	0	0	2.14379	0
ZK697.12	0.455794	0.454193	-1.13862	0.650053	1	0	0	1.88061	0	0	0.854158
ZK697.13	0.595834	2.80197	1.48644	0.709609	1	0	0	0.940303	1.56281	1.07189	0
ZK697.4	0			1	1	0	0	0	0	0	0
ZK697.3	0			1	1	0	0	0	0	0	0
ZK697.15	0			1	1	0	0	0	0	0	0
ZK697.6a	0			1	1	0	0	0	0	0	0
ZK697.6b	0.156717	0	65535	0.448561	1	0	0	0.940303	0	0	0
ZK697.10	0.178649	65535	65535	1	1	0	0	0	0	1.07189	0
ZK697.7	0			1	1	0	0	0	0	0	0
ZK697.16	0			1	1	0	0	0	0	0	0
ZK697.2	47.397	0.839219	-0.252881	0.441728	1	42.5507	64.1151	47.9554	43.7587	40.7319	45.2704
ZK697.8	1.22636	1.56414	0.645368	1	1	1.06377	1.33573	0.470151	0	1.07189	3.41663
ZK697.11	0.710153	2.18996	1.1309	0.702907	1	0	1.33573	0	0.781405	2.14379	0
ZK697.1	1.85273	3.29462	1.72011	0.171407	1	1.88287	0.414076	0.291494	2.9459	3.30143	2.2806
ZK697.14	1.77937	9.03621	3.17572	0.0613872	0.550893	1.06377	0	0	4.68843	3.21568	1.70832
Y46H3B.2	37.5738	1.98041	0.985798	0.00197407	0.0357696	22.871	27.3825	25.3882	39.0702	57.3463	53.3849
Y46H3B.1	25.0375	1.10883	0.149039	0.654906	1	16.4884	34.0611	20.6867	18.7537	31.6208	28.6143
F36H9.3	195.753	1.1311	0.177721	0.449489	1	164.884	180.324	205.926	206.033	207.229	210.123
F36H9.8	0.724714	1.16973	0.226171	1	1	1.06377	0	0.940303	2.34421	0	0
F36H9.7	21.5657	0.8834	-0.178861	0.626221	1	20.2116	24.0431	24.4479	16.4095	20.366	23.9164
F36H9.4	0.429311	1.7394	0.79859	1	1	0	0	0.940303	0.781405	0	0.854158
F36H9.5	179.501	0.578045	-0.790746	0.000333208	0.00771947	226.583	237.76	218.15	142.216	136.13	116.166
F36H9.2	10.3424	1.1946	0.256529	0.634404	1	13.829	10.6858	3.76121	11.7211	16.0784	5.97911
F36H9.9	0			1	1	0	0	0	0	0	0
F36H9.1	1.19806	1.25249	0.324802	1	1	3.1913	0	0	0.781405	3.21568	0
F36H9.6	0			1	1	0	0	0	0	0	0
Y46H3A.3a	0			1	1	0	0	0	0	0	0
Y46H3A.3b	0			1	1	0	0	0	0	0	0
Y46H3A.2	11.027	5.18277	2.37372	2.59042e-05	0.000794333	6.73365	1.77652	2.19091	16.6674	18.5759	20.2179
Y46H3A.1b	0.284719	65535	65535	0.505328	1	0	0	0	0	0	1.70832
Y46H3A.1a	0			1	1	0	0	0	0	0	0
Y46H3A.4	0			1	1	0	0	0	0	0	0
Y46H3A.5	9.67756	3.33834	1.73913	0.00214287	0.0383238	1.06377	6.67865	5.64182	14.0653	20.366	10.2499
Y46H3A.6	376.113	0.767853	-0.381098	0.0458042	0.444409	361.681	442.795	472.032	325.455	327.999	326.716
Y46H3A.7	284.171	0.801011	-0.320105	0.0724089	0.619965	271.261	313.897	361.546	249.659	275.476	233.185
Y32G9B.1a	0			1	1	0	0	0	0	0	0
Y32G9B.1b	0			1	1	0	0	0	0	0	0
Y32G9B.1c	0.126177	0.317938	-1.65318	0.448561	1	0.148927	0.293861	0.131642	0.148467	0	0.0341663
T10B5.8	0.805863	0.337795	-1.56578	0.424317	1	1.8084	1.33573	0.470151	0.257864	0.535946	0.427079
T10B5.7	23.7847	0.713232	-0.487556	0.185087	1	27.658	30.7218	24.918	16.4095	20.366	22.6352
T10B5.2	15.6359	3.02412	1.59652	0.000441913	0.0099275	5.31884	8.12124	9.87318	21.6215	20.5482	28.3324
T10B5.10	5.52339	0.523915	-0.932595	0.142241	0.979135	13.829	1.33573	6.58212	3.90702	3.21568	4.27079
T10B5.12	0.00284719	65535	65535	1	1	0	0	0	0	0	0.0170832
T10B5.14	0.354589	0	65535	0.234358	1	2.12754	0	0	0	0	0
T10B5.3	673.034	0.681537	-0.553136	0.00350366	0.0581782	576.562	936.347	888.586	526.667	561.672	548.37
T10B5.6	2171.46	0.74951	-0.415981	0.0215526	0.251674	1820.11	2668.79	2958.19	1883.97	1812.57	1885.13
T10B5.4	735.318	0.821149	-0.284284	0.0930481	0.738787	952.072	707.937	762.585	687.636	693.515	608.161
T10B5.13	0.357298	65535	65535	0.520991	1	0	0	0	0	2.14379	0
T10B5.5a	240.427	1.36952	0.453675	0.0228552	0.263373	157.491	227.074	224.234	250.44	258.916	324.409
T10B5.5b	0.692663	3.41983	1.77393	0.704982	1	0	0	0.940303	0	3.21568	0
Y32G9A.8	275.456	0.993988	-0.00869913	0.896898	1	243.603	287.182	298.076	253.566	314.065	256.248
Y32G9A.15	0			1	1	0	0	0	0	0	0
Y32G9A.6	74.647	0.872943	-0.196041	0.443122	1	82.9739	82.8153	73.3436	77.3591	70.7449	60.6453
Y32G9A.5	0.87688	3.94589	1.98035	0.361127	1	1.06377	0	0	3.12562	1.07189	0
Y32G9A.14	0			1	1	0	0	0	0	0	0
Y32G9A.4	9.80854	1.93686	0.953722	0.0688554	0.597594	6.38261	8.01438	5.64182	19.5351	15.0065	4.27079
Y32G9A.11	85.6756	1.6302	0.705049	0.00196613	0.0356929	58.5072	73.4652	63.4704	107.834	112.549	98.2282
Y32G9A.3	667.608	1.7423	0.800993	3.13229e-05	0.000942493	477.1	516.26	467.33	775.153	1061.71	708.097
Y32G9A.10	80.2784	1.21156	0.27686	0.248426	1	74.9956	69.458	73.3436	89.0801	84.6795	90.1137
Y32G9A.13	105.779	1.00188	0.00270883	0.897424	1	86.1652	125.559	105.314	108.615	99.686	109.332
Y32G9A.12	35.1076	0.577319	-0.79256	0.00899328	0.126572	38.2956	45.4148	49.836	19.5351	31.0849	26.4789
Y32G9A.2	2092.1	0.914822	-0.128437	0.506844	1	2608.36	1946.16	2000.96	2057.44	1763.26	2176.4
Y32G9A.1	344.665	0.313932	-1.67148	7.72225e-21	1.36086e-18	526.565	456.82	590.51	169.565	178.47	146.061
T06A1.1	15.4803	0.628091	-0.670954	0.107103	0.815648	19.1478	20.036	17.8657	14.8467	15.0065	5.97911
T06A1.5	47.2757	0.719231	-0.475472	0.0881935	0.714273	58.5072	54.7649	51.7166	32.4283	46.0914	40.1454
T06A1.8	0			1	1	0	0	0	0	0	0
T06A1.10	0			1	1	0	0	0	0	0	0
T06A1.4	0.463368	65535	65535	0.337889	1	0	0	0	0	1.07189	1.70832
T06A1.2	0.130234	65535	65535	1	1	0	0	0	0.781405	0	0
T06A1.9	0			1	1	0	0	0	0	0	0
T06A1.6	0.449888	1.53752	0.620604	1	1	1.06377	0	0	0.781405	0	0.854158
T06A1.7	0.864842	3.87799	1.95531	0.361031	1	1.06377	0	0	1.56281	0	2.56248
Y40B10B.1	0.313434	0	65535	0.212755	1	0	0	1.88061	0	0	0
Y40B10B.2	0.14236	65535	65535	1	1	0	0	0	0	0	0.854158
Y40B10B.3	0			1	1	0	0	0	0	0	0
T08B1.6	5.95382	1.45156	0.537609	0.380546	1	3.1913	6.67865	4.70151	7.03264	6.43136	7.68743
T08B1.5	5.62559	1.23662	0.306403	0.698895	1	6.38261	4.00719	4.70151	3.90702	5.35946	9.39574
T08B1.8	0			1	1	0	0	0	0	0	0
T08B1.4b	8.26583	1.35019	0.433158	0.457373	1	7.44637	8.01438	5.64182	8.59545	9.64703	10.2499
T08B1.4a	0.177295	0	65535	0.448561	1	1.06377	0	0	0	0	0
T08B1.1	72.4009	0.471581	-1.08442	4.78711e-06	0.000172391	97.8666	94.8369	102.493	34.3818	49.3071	55.5203
T08B1.7	0			1	1	0	0	0	0	0	0
T08B1.2a	0			1	1	0	0	0	0	0	0
T08B1.2c	0			1	1	0	0	0	0	0	0
T08B1.2b	0			1	1	0	0	0	0	0	0
T08B1.3	95.0755	0.826655	-0.274643	0.18256	1	109.568	90.8297	111.896	90.6429	80.392	87.1242
F59A7.1	5.8383	1.22275	0.290132	0.802197	1	7.44637	2.67146	5.64182	6.64194	7.50325	5.12495
F59A7.9	135.631	2.44167	1.28787	9.61467e-09	5.56736e-07	81.7293	87.4903	67.2316	218.66	191.687	166.988
F59A7.10	2.75899	1.04019	0.0568457	1	1	2.65942	2.0036	3.45091	1.17211	3.5694	3.69851
F59A7.8	19.5978	0.99536	-0.00670909	1	1	19.1478	20.036	19.7464	17.5816	19.2941	21.781
F59A7.7	182.866	2.53029	1.3393	3.56179e-10	2.41358e-08	112.579	104.187	94.0303	293.675	260.824	231.904
F59A7.11	2.37764	3.33473	1.73757	0.246886	1	0	0	3.29106	3.90702	5.35946	1.70832
F59A7.2	0.14236	65535	65535	1	1	0	0	0	0	0	0.854158
F59A7.13	0			1	1	0	0	0	0	0	0
F59A7.5a	1.9654	0.552677	-0.855491	0.503081	1	5.31884	1.33573	0.940303	3.12562	1.07189	0
F59A7.5b	0			1	1	0	0	0	0	0	0
F59A7.3	8.82796	0.693858	-0.527288	0.470933	1	8.51014	13.3573	9.40303	12.5025	3.21568	5.97911
F59A7.12	12.6945	1.13347	0.18074	0.869489	1	11.7014	8.01438	15.9851	15.6281	17.1503	7.68743
F59A7.4	47.3184	0.712728	-0.488576	0.0732195	0.625793	57.4435	49.8628	58.4586	35.8118	32.5105	49.8231
Y40B10A.3	1.53111	7.63597	2.93281	0.0794072	0.663855	1.06377	0	0	0	2.14379	5.97911
Y40B10A.4	3.66401	2.83044	1.50103	0.0974883	0.764796	2.12754	2.67146	0.940303	4.68843	6.43136	5.12495
Y40B10A.5	0.307529	0.734563	-0.445041	1	1	1.06377	0	0	0.781405	0	0
Y40B10A.6	13.5007	1.24028	0.310667	0.577418	1	12.2333	9.35011	14.5747	12.1118	16.0784	16.6561
Y40B10A.10	0			1	1	0	0	0	0	0	0
Y40B10A.7	29.736	0.928003	-0.107798	0.728482	1	30.3174	30.7218	31.5001	23.8328	30.013	32.0309
Y40B10A.2	2580.5	0.96645	-0.0492323	0.833274	1	3087.05	2640.74	2145.77	2570.04	2522.16	2517.21
Y40B10A.8.2	0			1	1	0	0	0	0	0	0
Y40B10A.8.1	0			1	1	0	0	0	0	0	0
Y40B10A.1a	0			1	1	0	0	0	0	0	0
Y40B10A.1b	0			1	1	0	0	0	0	0	0
Y40B10A.9	22.1794	2.80157	1.48623	8.71371e-05	0.0023691	9.57391	16.0288	9.40303	30.4748	30.013	37.583
F36F12.3b	0			1	1	0	0	0	0	0	0
F36F12.3a	5.50198	0.843079	-0.24626	0.788158	1	4.25507	8.01438	5.64182	3.12562	4.28757	7.68743
F36F12.4	14.1688	0.616336	-0.698212	0.104891	0.803888	23.4029	16.0288	13.1642	10.1583	12.8627	9.39574
F36F12.8	426.126	0.876975	-0.189393	0.355931	1	410.082	457.488	494.599	402.814	374.091	417.683
F36F12.2	14.9178	1.47951	0.565124	0.150098	1	18.4351	12.0216	5.64182	22.1372	15.8962	15.3749
F36F12.5	8.03972	2.92297	1.54743	0.0188308	0.226136	5.31884	1.33573	5.64182	11.3304	13.9346	10.677
F36F12.6	10.8786	1.6122	0.689031	0.207327	1	8.51014	8.01438	8.46272	15.2374	16.0784	8.96866
F36F12.7	15.1019	1.02574	0.0366616	1	1	21.2754	9.35011	14.1045	14.8467	18.2222	12.8124
F36F12.1	44.0881	0.694812	-0.525306	0.0840332	0.691823	67.0174	46.7506	42.3136	38.2888	30.013	40.1454
F22F7.4	5.81062	0.995468	-0.00655362	1	1	4.60611	5.34292	7.52242	4.94629	7.32103	5.12495
F22F7.9	0			1	1	0	0	0	0	0	0
F22F7.10	0			1	1	0	0	0	0	0	0
F22F7.5	388.831	1.38262	0.4674	0.0157491	0.197425	337.214	332.597	309.36	485.252	407.319	461.246
F22F7.3	41.7271	0.357803	-1.48276	2.19448e-06	8.49031e-05	71.6235	60.1079	52.6569	23.7	17.504	24.7706
F22F7.6a	0			1	1	0	0	0	0	0	0
F22F7.6b	0			1	1	0	0	0	0	0	0
F22F7.11	0.592116	65535	65535	0.160116	1	0	0	0	3.12562	0	0.427079
F22F7.8	3.27343	0.613593	-0.704646	0.487062	1	2.12754	5.34292	4.70151	4.68843	1.07189	1.70832
F22F7.2.1	0.578565	0.446715	-1.16257	0.651193	1	1.06377	1.33573	0	0	1.07189	0
F22F7.2.2	0.490729	0	65535	0.140529	0.97096	1.06377	0	1.88061	0	0	0
F22F7.1a	0			1	1	0	0	0	0	0	0
F22F7.1b	0			1	1	0	0	0	0	0	0
F22F7.7.1	0			1	1	0	0	0	0	0	0
F22F7.7.2	0.130234	65535	65535	1	1	0	0	0	0.781405	0	0
C45H4.12	0.876288	0.19397	-2.3661	0.285377	1	2.12754	1.33573	0.940303	0	0	0.854158
C45H4.11	0.495216	1.22447	0.292159	1	1	0	1.33573	0	0.781405	0	0.854158
C45H4.13	0.826996	1.06792	0.0948056	1	1	1.06377	1.33573	0	0	0	2.56248
C45H4.t1	0			1	1	0	0	0	0	0	0
C45H4.19	0			1	1	0	0	0	0	0	0
C45H4.10	14.7776	0.89827	-0.154779	0.646193	1	24.4667	10.018	12.2239	13.2839	15.0065	13.6665
C45H4.9	0.14236	65535	65535	1	1	0	0	0	0	0	0.854158
C45H4.7	0			1	1	0	0	0	0	0	0
C45H4.8	0.829907	65535	65535	0.101367	0.784415	0	0	0	1.56281	0	3.41663
C45H4.20	0			1	1	0	0	0	0	0	0
C45H4.14a	104.756	0.622131	-0.684709	0.00123155	0.023928	155.31	110.866	121.299	85.9545	73.9606	81.1451
C45H4.14b	0			1	1	0	0	0	0	0	0
C45H4.15	3.15308	3.179	1.66857	0.109148	0.828273	3.1913	1.33573	0	3.90702	5.35946	5.12495
C45H4.16	2.91163	1.46889	0.554726	0.72343	1	4.25507	0	2.82091	5.46983	3.21568	1.70832
C45H4.6	0.177295	0	65535	0.448561	1	1.06377	0	0	0	0	0
C45H4.5	0.222622	0	65535	0.448561	1	0	1.33573	0	0	0	0
C45H4.18	0			1	1	0	0	0	0	0	0
C45H4.3	6.03415	2.51767	1.33209	0.0683696	0.594807	4.25507	1.33573	4.70151	10.9397	6.43136	8.54158
C45H4.2	3.67572	1.54355	0.626254	0.431883	1	3.72319	4.00719	0.940303	4.29773	2.67973	6.40619
C45H4.1	1.30681	3.87565	1.95444	0.439534	1	0	0.667865	0.940303	1.95351	2.14379	2.1354
C45H4.17	94.5071	0.197679	-2.33877	3.00425e-23	6.02957e-21	200.52	146.93	126.001	26.9585	29.477	37.1559
Y5H2B.3	30.2498	0.46342	-1.10961	0.000590923	0.0127497	45.742	29.3861	48.8957	21.0979	19.2941	17.0832
Y5H2B.4	6.54747	1.1751	0.23278	0.907347	1	5.31884	3.33933	9.40303	8.59545	7.50325	5.12495
Y5H2B.2a	0			1	1	0	0	0	0	0	0
Y5H2B.2b	6.64332	1.0393	0.055612	0.905525	1	4.25507	4.00719	11.2836	7.03264	10.7189	2.56248
Y5H2B.5	26.0642	0.80303	-0.316473	0.414343	1	40.4232	29.3861	16.9254	23.4421	21.4379	24.7706
Y5H2B.6	4.23366	0.92297	-0.115645	1	1	4.25507	8.01438	0.940303	2.34421	6.43136	3.41663
Y5H2B.8	0			1	1	0	0	0	0	0	0
Y5H2B.7	0.600385	0.277005	-1.85202	0.440091	1	0	0	2.82091	0.781405	0	0
Y5H2B.1	0.14236	65535	65535	1	1	0	0	0	0	0	0.854158
F44C8.8	9.54282	0.914326	-0.12922	0.843916	1	11.7014	10.6858	7.52242	11.7211	9.64703	5.97911
F44C8.9a	1.42504	7.03769	2.8151	0.112099	0.840859	1.06377	0	0	0	3.21568	4.27079
F44C8.9b	0			1	1	0	0	0	0	0	0
F44C8.7	0.299077	0.908387	-0.138621	1	1	0	0	0.940303	0	0	0.854158
F44C8.6a	2.80081	4.03169	2.01139	0.0598675	0.542811	1.06377	1.33573	0.940303	2.34421	4.28757	6.83327
F44C8.6b	0			1	1	0	0	0	0	0	0
F44C8.5c	0			1	1	0	0	0	0	0	0
F44C8.5b	0			1	1	0	0	0	0	0	0
F44C8.5a	0			1	1	0	0	0	0	0	0
F44C8.4	1.55462	3.65439	1.86963	0.244762	1	1.06377	0	0.940303	3.90702	0	3.41663
F44C8.3	6.64254	1.48016	0.565751	0.490328	1	2.65942	4.00719	9.40303	10.9397	8.57514	4.27079
F44C8.10	2.81913	1.81341	0.858702	0.582634	1	3.1913	0	2.82091	2.34421	4.28757	4.27079
F44C8.2.2	0			1	1	0	0	0	0	0	0
F44C8.2.1	0			1	1	0	0	0	0	0	0
F44C8.11	2.55368	1.21209	0.277492	0.70064	1	4.25507	2.67146	0	3.90702	1.07189	3.41663
F44C8.1	12.191	3.70989	1.89138	0.000193891	0.00482658	5.58478	5.00899	4.93659	20.7697	16.3464	20.4998
F41B5.11	0.746646	3.21133	1.68317	0.510972	1	1.06377	0	0	2.34421	1.07189	0
F41B5.4	6.21652	6.24862	2.64354	0.000530513	0.0116066	1.06377	2.67146	1.41045	14.0653	11.2549	6.83327
F41B5.3	19.0065	1.16026	0.214451	0.605548	1	13.0312	18.3663	21.3919	24.2861	19.0261	17.9373
F41B5.7	3.07615	7.90853	2.98341	0.00753389	0.109691	0.265942	1.33573	0.470151	6.1184	4.28757	5.97911
F41B5.2	70.9375	11.496	3.52306	1.6189e-31	5.00405e-29	19.4138	5.00899	9.6381	116.625	124.608	150.332
F41B5.8	0.313434	0	65535	0.212755	1	0	0	1.88061	0	0	0
F41B5.1	1701.77	1.21142	0.276694	0.118967	0.871992	1857.34	1431.24	1328.65	2035.95	1899.93	1657.49
F41B5.9	31.4216	1.21943	0.286208	0.456775	1	36.7	20.036	28.2091	39.0702	33.7646	30.7497
F41B5.12	1.22737	0.410655	-1.284	0.365681	1	1.06377	1.33573	2.82091	0	2.14379	0
F41B5.10	7.30873	1.26214	0.335873	0.828549	1	9.04202	0	10.3433	9.37686	9.11109	5.97911
Y5H2A.2	6.27746	1.02852	0.0405742	0.903258	1	7.97826	4.00719	6.58212	6.25124	8.57514	4.27079
Y5H2A.1	0.307529	0.734563	-0.445041	1	1	1.06377	0	0	0.781405	0	0
Y5H2A.4	2.66625	1.87636	0.907937	0.348828	1	2.5424	1.49602	1.52329	4.66499	4.06247	1.70832
Y5H2A.3	0.407876	4.20525	2.07219	1	1	0	0	0.470151	0.390702	1.5864	0
Y5H2A.5	0			1	1	0	0	0	0	0	0
T27B7.1	22.5235	0.204554	-2.28944	1.56359e-08	8.74069e-07	37.2319	46.7506	28.2091	6.25124	10.7189	5.97911
T27B7.7	1.48425	0.666486	-0.585354	0.612251	1	2.12754	1.33573	1.88061	0.781405	1.07189	1.70832
T27B7.6a	206.594	0.618513	-0.693125	0.00178971	0.032956	277.643	265.37	222.852	164.353	162.574	146.77
T27B7.6b	0			1	1	0	0	0	0	0	0
T27B7.5a	0			1	1	0	0	0	0	0	0
T27B7.5b	1.06985	2.20379	1.13999	0.570833	1	0	2.0036	0	1.95351	1.60784	0.854158
T27B7.2	0.463368	65535	65535	0.337889	1	0	0	0	0	1.07189	1.70832
T27B7.4b	0			1	1	0	0	0	0	0	0
T27B7.4a	0			1	1	0	0	0	0	0	0
T27B7.8	0			1	1	0	0	0	0	0	0
T27B7.3	11.0207	0.969532	-0.0446394	0.930063	1	9.57391	8.01438	15.9851	10.7443	6.43136	15.3749
Y19D10B.8	0.222622	0	65535	0.448561	1	0	1.33573	0	0	0	0
Y19D10B.3	0.841353	0.511503	-0.967186	0.732373	1	1.06377	1.33573	0.940303	0	0	1.70832
Y19D10B.4	0.700388	6.90084	2.78677	0.507902	1	0.531884	0	0	1.17211	1.07189	1.42644
Y19D10B.1	1.32535	1.28755	0.36463	1	1	1.59565	0	1.88061	1.69565	1.07189	1.70832
Y19D10B.5	0.720147	1.87186	0.904472	0.703487	1	1.06377	0.440791	0	0.781405	1.60784	0.427079
Y19D10B.6	0.245128	65535	65535	0.505292	1	0	0	0	0.257864	0	1.21291
Y19D10B.7	5.44408	8.23251	3.04133	0.000960289	0.019374	2.12754	0	1.41045	6.64194	16.0784	6.40619
F15E11.14	24.1291	8.81048	3.13922	4.611e-12	3.93686e-10	5.85072	4.67506	4.23136	21.4886	67.5292	40.9996
F15E11.15a	0			1	1	0	0	0	0	0	0
F15E11.15b	0			1	1	0	0	0	0	0	0
F15E11.12a	0			1	1	0	0	0	0	0	0
F15E11.12b	0			1	1	0	0	0	0	0	0
F15E11.1	24.1291	8.81048	3.13922	4.611e-12	3.93686e-10	5.85072	4.67506	4.23136	21.4886	67.5292	40.9996
F15E11.13	5.28358	7.96031	2.99282	0.00131645	0.0253054	2.12754	0	1.41045	6.64194	15.5424	5.97911
F15E11.11	0.322441	1.05747	0.0806192	1	1	0	0	0.940303	0	0.353725	0.640619
F15E11.2	0.392966	0.176503	-2.50223	0.225784	1	1.06377	0	0.940303	0	0.353725	0
F15E11.3	0.178649	65535	65535	1	1	0	0	0	0	1.07189	0
F15E11.4	0.464246	0.389909	-1.35879	0.650747	1	1.06377	0	0.940303	0.781405	0	0
F15E11.5	1.64119	0.209898	-2.25224	0.172343	1	3.1913	4.00719	0.940303	0	0	1.70832
F15E11.10	2.81688	0.00324686	-8.26674	8.67782e-05	0.00236045	6.9464	4.72849	5.17166	0.0546983	0	0
Y19D10A.7	1.66334	0.572669	-0.804226	0.466034	1	2.65942	1.33573	2.35076	1.17211	1.60784	0.854158
Y19D10A.9	31.1845	0.0509859	-4.29376	1.16115e-21	2.17912e-19	86.6971	56.5415	34.7912	2.34421	1.60784	5.12495
Y19D10A.8	1.71074	2.13125	1.0917	0.486368	1	0.531884	1.33573	1.41045	1.95351	3.75162	1.28124
Y19D10A.6	0.360462	0.802689	-0.317087	1	1	0.531884	0.667865	0	0	0.535946	0.427079
Y19D10A.10	6.45129	0.59368	-0.752243	0.270009	1	7.71232	8.34831	8.22765	7.03264	3.3979	3.98892
Y19D10A.11	34.2155	0.408381	-1.29201	5.88465e-05	0.00166983	48.4865	49.0881	48.1905	21.0979	23.7639	14.6659
Y19D10A.12	192.35	0.422534	-1.24286	2.16149e-08	1.18537e-06	249.985	269.818	291.494	109.397	110.405	122.999
Y19D10A.5	38.1692	0.0629612	-3.98939	2.79807e-24	6.01241e-22	83.5058	53.4292	78.5153	4.68843	3.75162	5.12495
Y19D10A.4	827.889	1.63185	0.706509	3.09713e-05	0.000934182	602.975	706.601	577.816	915.673	1130.31	1033.96
Y19D10A.16	66.4211	0.58653	-0.769723	0.00198545	0.035916	93.0797	81.4796	76.6347	43.368	47.1633	56.8015
Y19D10A.15	0.9116	0.775639	-0.366542	1	1	0.531884	0.667865	1.88061	0.781405	1.60784	0
Y19D10A.3	0.264681	0.584863	-0.773829	1	1	0.531884	0	0.470151	0.586054	0	0
Y19D10A.2	4.13219	0.668196	-0.581657	0.542575	1	5.0529	5.34292	4.46644	3.51632	2.14379	4.27079
Y19D10A.13	2.94689	1.31646	0.396666	1	1	1.59565	1.33573	4.70151	2.34421	4.28757	3.41663
Y19D10A.18	0.0325585	65535	65535	1	1	0	0	0	0.195351	0	0
Y19D10A.1	9.89628	0.564644	-0.824586	0.133293	0.946584	14.8927	14.3591	8.6978	5.86054	8.30717	7.26035
Y19D10A.17	0.111311	0	65535	0.448561	1	0	0.667865	0	0	0	0
C13B7.3	3.08778	0.339665	-1.55782	0.143324	0.983895	4.25507	5.34292	4.23136	2.34421	1.07189	1.28124
C13B7.6	145.795	0.318363	-1.65126	7.09055e-12	5.96577e-10	179.777	231.749	252.001	62.9031	63.7776	84.5617
C13B7.4	70.2252	0.928357	-0.107248	0.694488	1	80.8463	64.7829	72.8735	75.7963	53.5946	73.4576
C13B7.5	11.4343	1.81544	0.860322	0.0808836	0.672564	8.51014	10.6858	5.17166	10.549	14.4706	19.2186
C13B7.2	0			1	1	0	0	0	0	0	0
C13B7.1	0.59472	0.297317	-1.74993	0.65452	1	1.41481	1.33573	0	0.390702	0	0.427079
F56A4.5	0.88782	1.15297	0.205353	1	1	1.06377	0	1.41045	0.390702	1.60784	0.854158
F56A4.6	1.64641	0.610124	-0.712825	0.466647	1	3.1913	2.0036	0.940303	0	1.60784	2.1354
F56A4.4	54.8136	0.208836	-2.25955	1.21968e-14	1.33018e-12	88.0268	105.523	78.5153	18.363	17.9542	20.4998
F56A4.13	0			1	1	0	0	0	0	0	0
F56A4.7	0.699289	1.51257	0.596998	1	1	0.531884	0.667865	0.470151	1.56281	0.535946	0.427079
F56A4.3	10.5652	0.460374	-1.11912	0.0209469	0.246042	15.9565	9.35011	18.1008	5.27448	7.23528	7.47389
F56A4.9	1.77103	0.559794	-0.837032	0.461885	1	2.72325	1.36244	2.72688	1.21899	1.67215	0.922491
F56A4.2	31.1845	0.0509859	-4.29376	1.16115e-21	2.17912e-19	86.6971	56.5415	34.7912	2.34421	1.60784	5.12495
F56A4.10	1.72507	2.15747	1.10934	0.48566	1	0.531884	1.33573	1.41045	2.03947	3.75162	1.28124
F56A4.1	0.360462	0.802689	-0.317087	1	1	0.531884	0.667865	0	0	0.535946	0.427079
F56A4.11	6.49705	0.599348	-0.738534	0.269661	1	7.73359	8.37503	8.26526	7.04827	3.49437	4.06579
F56A4.12	31.6272	0.417801	-1.25911	0.0001554	0.00395876	42.9975	46.4166	44.4293	19.5351	22.8635	13.5213
C01B4.9	192.35	0.422534	-1.24286	2.16149e-08	1.18537e-06	249.985	269.818	291.494	109.397	110.405	122.999
C01B4.8	38.1692	0.0629612	-3.98939	2.79807e-24	6.01241e-22	83.5058	53.4292	78.5153	4.68843	3.75162	5.12495
C01B4.7	827.889	1.63185	0.706509	3.09713e-05	0.000934182	602.975	706.601	577.816	915.673	1130.31	1033.96
C01B4.6	66.4211	0.58653	-0.769723	0.00198545	0.035916	93.0797	81.4796	76.6347	43.368	47.1633	56.8015
C01B4.5	0.9116	0.775639	-0.366542	1	1	0.531884	0.667865	1.88061	0.781405	1.60784	0
C01B4.4	0.264681	0.584863	-0.773829	1	1	0.531884	0	0.470151	0.586054	0	0
C01B4.3	4.13219	0.668196	-0.581657	0.542575	1	5.0529	5.34292	4.46644	3.51632	2.14379	4.27079
C01B4.10	2.86853	1.40287	0.488384	0.854704	1	1.59565	1.33573	4.23136	2.34421	4.28757	3.41663
C01B4.2	0.0325585	65535	65535	1	1	0	0	0	0.195351	0	0
C01B4.1	11.0897	0.58843	-0.765057	0.139695	0.97096	16.2225	16.0288	9.6381	7.42334	9.11109	8.11451
Y45G12C.8	0.111311	0	65535	0.448561	1	0	0.667865	0	0	0	0
Y45G12C.7	3.08778	0.339665	-1.55782	0.143324	0.983895	4.25507	5.34292	4.23136	2.34421	1.07189	1.28124
Y45G12C.16	144.894	0.319266	-1.64717	7.97766e-12	6.65404e-10	179.777	229.078	250.12	62.9031	63.7776	83.7075
Y45G12C.9	70.2252	0.928357	-0.107248	0.694488	1	80.8463	64.7829	72.8735	75.7963	53.5946	73.4576
Y45G12C.10	11.4343	1.81544	0.860322	0.0808836	0.672564	8.51014	10.6858	5.17166	10.549	14.4706	19.2186
Y45G12C.6	0			1	1	0	0	0	0	0	0
Y45G12C.5	0.59472	0.297317	-1.74993	0.65452	1	1.41481	1.33573	0	0.390702	0	0.427079
Y45G12C.4	0.88782	1.15297	0.205353	1	1	1.06377	0	1.41045	0.390702	1.60784	0.854158
Y45G12C.11	1.64641	0.610124	-0.712825	0.466647	1	3.1913	2.0036	0.940303	0	1.60784	2.1354
Y45G12C.3	62.4322	0.211066	-2.24424	7.35969e-16	8.69948e-14	102.388	120.884	86.0377	21.8793	19.9158	23.4894
Y45G12C.12	0.699289	1.51257	0.596998	1	1	0.531884	0.667865	0.470151	1.56281	0.535946	0.427079
Y45G12C.2	24.273	1.22602	0.293983	0.443025	1	26.5942	16.0288	22.8023	27.9352	22.5955	29.682
Y45G12C.1	9.87736	4.75863	2.25055	5.18926e-05	0.0014908	2.12754	5.34292	2.82091	20.3165	10.7189	17.9373
Y45G12C.17	0			1	1	0	0	0	0	0	0
Y45G12C.14	1.81916	0.861743	-0.21467	1	1	3.1913	2.67146	0	0.781405	0	4.27079
Y45G12C.15	0.177295	0	65535	0.448561	1	1.06377	0	0	0	0	0
C29G2.5	30.3142	0.519667	-0.944341	0.00486666	0.0763579	47.8695	44.0791	27.7389	23.4421	26.7973	11.9582
C29G2.4	5.56192	0.790099	-0.339895	0.703317	1	7.97826	2.67146	7.99257	3.51632	0.535946	10.677
C29G2.3	0.354589	0	65535	0.234358	1	2.12754	0	0	0	0	0
C29G2.6	4.09078	5.31833	2.41097	0.0132068	0.172115	1.06377	0	2.82091	7.81405	8.57514	4.27079
C29G2.2	19.3114	1.03628	0.0514114	0.948824	1	23.4029	14.693	18.8061	18.7537	17.1503	23.0623
C29G2.1	1069.52	1.11581	0.158097	0.422193	1	1053.13	1008.48	971.333	1027.55	1370.95	985.699
F53E10.4	1957.93	1.23844	0.308524	0.122235	0.889407	1748.3	1874.03	1625.78	1935.93	2643.82	1919.72
F53E10.5	943.395	1.17831	0.236719	0.193744	1	884.342	776.059	938.112	962.691	1126.56	972.605
F53E10.6	213.957	0.779043	-0.360225	0.0838313	0.690455	179.777	261.135	280.68	174.253	191.869	196.029
F53E10.3	0.352856	0.585002	-0.773487	1	1	0	1.33573	0	0.781405	0	0
F53E10.2a	0			1	1	0	0	0	0	0	0
F53E10.2b	9.19269	1.47728	0.562947	0.277167	1	12.7652	6.67865	2.82091	9.37686	6.43136	17.0832
F53E10.7	0			1	1	0	0	0	0	0	0
F53E10.1	57.8085	1.2219	0.289125	0.216797	1	61.6985	52.0935	42.3136	75.0148	52.5227	63.2077
W02H5.5	1.12066	2.00788	1.00567	0.570727	1	0.712724	1.52273	0	0	1.07189	3.41663
W02H5.6	1.69834	9.83695	3.29821	0.0637367	0.565134	0	0	0.940303	3.90702	1.07189	4.27079
W02H5.15	0			1	1	0	0	0	0	0	0
W02H5.7	69.9869	0.668486	-0.58103	0.0131703	0.171844	84.0376	83.4831	84.1571	54.6983	66.9933	46.5516
W02H5.13	0			1	1	0	0	0	0	0	0
W02H5.14	0			1	1	0	0	0	0	0	0
W02H5.12	687.58	0.679711	-0.557008	0.00205513	0.0370064	807.932	856.871	791.265	529.402	662.966	477.048
W02H5.4	120.372	0.635613	-0.65378	0.00284972	0.0490383	149.459	136.017	156.09	103.536	81.4638	95.6658
W02H5.16	4.36213	2.20557	1.14115	0.195144	1	2.12754	1.33573	4.70151	8.59545	4.28757	5.12495
W02H5.10	687.58	0.679711	-0.557008	0.00205513	0.0370064	807.932	856.871	791.265	529.402	662.966	477.048
W02H5.11	114.762	1.62004	0.69603	0.000935438	0.0189605	87.814	91.7513	83.245	157.875	140.482	127.406
W02H5.2	216.851	0.733745	-0.446649	0.0362746	0.372522	260.708	240.966	248.785	184.412	167.215	199.019
W02H5.17	23.5092	1.11482	0.156811	0.691064	1	19.1478	24.0431	23.5076	23.4421	23.5816	27.3331
W02H5.18	0			1	1	0	0	0	0	0	0
W02H5.8	39.279	1.43754	0.523601	0.111888	0.839775	25.5304	30.7218	40.433	46.1029	53.5946	39.2913
W02G9.10	371.961	0.935413	-0.0963244	0.654474	1	351.043	403.391	398.688	353.195	314.601	410.85
W02G9.5	2142.05	1.19235	0.25381	0.177079	1	2104.13	1835.29	1922.92	2308.27	2254.19	2427.52
W02G9.8	0			1	1	0	0	0	0	0	0
W02G9.1	5993.65	0.898456	-0.15448	0.353087	1	6183.15	6448.24	6311.31	5294.02	5818.23	5906.93
W02G9.9	0			1	1	0	0	0	0	0	0
W02G9.t1	0			1	1	0	0	0	0	0	0
W02G9.4	19.4813	1.20623	0.270504	0.562771	1	19.1478	15.027	18.8061	18.7537	24.6535	20.4998
W02G9.3	516.615	0.745559	-0.423606	0.0439553	0.431139	566.988	579.707	629.062	463.373	380.522	480.037
W02G9.7	8.1588	0.611288	-0.710077	0.236937	1	4.25507	12.0216	14.1045	9.37686	3.21568	5.97911
W02G9.t2	0			1	1	0	0	0	0	0	0
W02G9.6	0			1	1	0	0	0	0	0	0
W02G9.2	368.109	0.729076	-0.455858	0.0140756	0.18084	448.91	419.419	409.032	290.94	314.065	326.289
Y45G12B.3	159.374	1.00902	0.0129531	0.977958	1	154.246	140.252	181.478	161.751	142.562	175.957
Y45G12B.2a	127.878	0.864354	-0.210306	0.381223	1	118.078	149.602	143.866	121.899	108.261	125.561
Y45G12B.2b	0.0362944	1.17345	0.230756	1	1	0.031913	0.0400719	0.0282091	0	0.0321568	0.0854158
Y45G12B.1a	106.262	1.67578	0.744835	0.000824054	0.0169993	67.0174	73.4652	97.7915	120.336	128.627	150.332
Y45G12B.1b	0.531505	1.38748	0.472466	1	1	0	1.33573	0	0.781405	1.07189	0
Y45G12B.1c	0			1	1	0	0	0	0	0	0
C24B9.3a	2.76906	2.77334	1.47162	0.140587	0.971102	1.06377	3.33933	0	4.29773	3.21568	4.69787
C24B9.3b	0			1	1	0	0	0	0	0	0
C24B9.17	0.259487	0.594512	-0.750222	1	1	0.45742	0.387362	0.131642	0	0.460914	0.119582
C24B9.4b	0			1	1	0	0	0	0	0	0
C24B9.4a	0			1	1	0	0	0	0	0	0
C24B9.2	4.67343	1.49657	0.581656	0.470713	1	2.12754	5.34292	3.76121	3.12562	4.28757	9.39574
C24B9.5	1.28793	1.7394	0.79859	0.799828	1	0	0	2.82091	2.34421	0	2.56248
C24B9.6	1.88476	1.56804	0.648962	0.658183	1	2.12754	1.33573	0.940303	3.90702	2.14379	0.854158
C24B9.15	0.335366	1.13994	0.188964	1	1	0	0	0.940303	0	1.07189	0
C24B9.7	0			1	1	0	0	0	0	0	0
C24B9.8	0.0893244	65535	65535	1	1	0	0	0	0	0.535946	0
C24B9.1	0			1	1	0	0	0	0	0	0
C24B9.9	48.4846	19.5588	4.28974	4.81772e-31	1.45798e-28	4.25507	8.01438	1.88061	103.145	55.7384	117.874
C24B9.14	0.678306	65535	65535	0.225641	1	0	0	0	0	3.21568	0.854158
C24B9.10	1.15247	0.61557	-0.700006	0.771013	1	1.06377	1.33573	1.88061	1.56281	1.07189	0
C24B9.11	0.73062	0.554009	-0.852018	0.738813	1	0	0	2.82091	1.56281	0	0
C24B9.12	29.449	0.848404	-0.237177	0.385177	1	40.4232	30.7218	24.4479	21.8793	45.5554	13.6665
C24B9.13	0			1	1	0	0	0	0	0	0
C24B9.16	0.514015	2.27989	1.18896	1	1	0	0	0.940303	0	2.14379	0
R05D8.4	0.14236	65535	65535	1	1	0	0	0	0	0	0.854158
R05D8.12	0			1	1	0	0	0	0	0	0
R05D8.5	0			1	1	0	0	0	0	0	0
R05D8.6	0.130234	65535	65535	1	1	0	0	0	0.781405	0	0
R05D8.7	25.638	1.10915	0.149459	0.870115	1	29.7855	18.7002	24.4479	22.6607	38.5881	19.6456
R05D8.8	10.3422	9.812	3.29455	9.86682e-08	4.81284e-06	2.12754	2.67146	0.940303	20.7072	13.3987	22.2081
R05D8.9	1.63396	6.33963	2.6644	0.0895118	0.721878	0	1.33573	0	4.29773	1.60784	2.56248
R05D8.10	0.14236	65535	65535	1	1	0	0	0	0	0	0.854158
R05D8.3	0.720925	0.802689	-0.317087	1	1	1.06377	1.33573	0	0	1.07189	0.854158
R05D8.2	0			1	1	0	0	0	0	0	0
R05D8.1	1.42575	0.547182	-0.869908	0.613632	1	3.72319	1.33573	0.470151	1.95351	1.07189	0
R05D8.11	2.90935	0.866753	-0.206307	1	1	2.12754	5.34292	1.88061	4.68843	0	3.41663
F54E2.3a	0			1	1	0	0	0	0	0	0
F54E2.3c	0			1	1	0	0	0	0	0	0
F54E2.3e	0			1	1	0	0	0	0	0	0
F54E2.3f	0			1	1	0	0	0	0	0	0
F54E2.3g	0			1	1	0	0	0	0	0	0
F54E2.3h	0			1	1	0	0	0	0	0	0
F54E2.3i	0			1	1	0	0	0	0	0	0
F54E2.3j	0			1	1	0	0	0	0	0	0
F54E2.3d	0			1	1	0	0	0	0	0	0
F54E2.3b	0			1	1	0	0	0	0	0	0
F54E2.7	0			1	1	0	0	0	0	0	0
F54E2.2	0.865516	0.554913	-0.849668	0.731514	1	1.06377	1.33573	0.940303	0.781405	1.07189	0
F54E2.8	0.975552	0.154065	-2.69839	0.184082	1	3.1913	0	1.88061	0.781405	0	0
F54E2.1	106.525	8.06505	3.01168	1.0624e-34	3.74445e-32	27.658	24.0431	18.8061	187.537	147.921	233.185
F54E2.5	0.529601	5.75869	2.52574	0.715592	1	0	0	0.470151	0.781405	1.07189	0.854158
F54E2.6	1.47241	3.27652	1.71216	0.32729	1	1.59565	0	0.470151	1.95351	2.67973	2.1354
T03D3.4	0.130234	65535	65535	1	1	0	0	0	0.781405	0	0
T03D3.5	574.021	1.42169	0.507607	0.0111921	0.150623	539.862	439.455	442.883	626.296	584.182	811.451
T03D3.3	0.804163	0	65535	0.0487206	0.465325	1.06377	0	3.76121	0	0	0
T03D3.2	0			1	1	0	0	0	0	0	0
T03D3.6	0			1	1	0	0	0	0	0	0
T03D3.7	0			1	1	0	0	0	0	0	0
T03D3.8	0			1	1	0	0	0	0	0	0
T03D3.9	0			1	1	0	0	0	0	0	0
T03D3.10	0.267973	65535	65535	0.505294	1	0	0	0	0	1.60784	0
T03D3.11	0.0893244	65535	65535	1	1	0	0	0	0	0.535946	0
T03D3.12	0			1	1	0	0	0	0	0	0
T03D3.1	2.64359	0.770938	-0.375314	0.70686	1	4.25507	0	4.70151	3.90702	2.14379	0.854158
T03D3.13	0.970709	3.36035	1.74861	0.343825	1	0	1.33573	0	0	1.07189	3.41663
T03D3.14	0.735282	0.320945	-1.6396	0.436555	1	1.06377	1.33573	0.940303	0	1.07189	0
Y45G12A.1	0.222622	0	65535	0.448561	1	0	1.33573	0	0	0	0
F37B4.11	0			1	1	0	0	0	0	0	0
F37B4.5	0.156717	0	65535	0.448561	1	0	0	0.940303	0	0	0
F37B4.4	0			1	1	0	0	0	0	0	0
F37B4.13	55.5991	0.2716	-1.88045	3.55029e-11	2.7435e-09	85.1014	84.151	93.09	26.5678	13.9346	30.7497
F37B4.6	0.284719	65535	65535	0.505328	1	0	0	0	0	0	1.70832
F37B4.3	0			1	1	0	0	0	0	0	0
F37B4.7	41.9501	1.11871	0.16184	0.611898	1	55.3159	33.3933	30.0897	53.9169	48.2352	30.7497
F37B4.10	31.1634	0.884287	-0.177413	0.566599	1	41.4869	26.7146	31.03	26.5678	27.8692	33.3122
F37B4.12	0			1	1	0	0	0	0	0	0
F37B4.2	52.0175	1.17065	0.22731	0.325044	1	59.571	49.422	34.7912	67.9822	48.2352	52.1037
F37B4.9	0			1	1	0	0	0	0	0	0
F37B4.8	0.765067	0	65535	0.0838846	0.690796	1.06377	1.33573	2.19091	0	0	0
F37B4.14	0.156717	0	65535	0.448561	1	0	0	0.940303	0	0	0
F37B4.15	1.70357	0.180491	-2.47	0.121121	0.883745	6.38261	1.33573	0.940303	1.56281	0	0
F37B4.1	0.355943	1.00764	0.0109775	1	1	1.06377	0	0	0	1.07189	0
C31B8.4	1.48628	8.48385	3.08472	0.0808193	0.672498	0	0	0.940303	1.56281	2.14379	4.27079
C31B8.6	0.578565	0.446715	-1.16257	0.651193	1	1.06377	1.33573	0	0	1.07189	0
C31B8.7	2.51844	7.03498	2.81455	0.0229831	0.264372	0	0	1.88061	4.68843	0	8.54158
C31B8.8	9.5738	1.98436	0.988674	0.0971876	0.762748	6.38261	5.34292	7.52242	10.1583	16.0784	11.9582
C31B8.9	9.18492	0.252796	-1.98395	0.000200828	0.00496505	14.8927	9.35011	19.7464	2.34421	5.35946	3.41663
C31B8.3	0.688222	0.814266	-0.296427	1	1	0	1.33573	0.940303	0.781405	1.07189	0
C31B8.2	1.98909	2.30436	1.20436	0.282783	1	0	2.67146	0.940303	4.68843	1.07189	2.56248
C31B8.10	1.21019	1.27529	0.350825	1	1	3.1913	0	0	0	3.21568	0.854158
C31B8.11	0.972355	1.7422	0.800911	0.759301	1	2.12754	0	0	1.56281	2.14379	0
C31B8.17b	0.837679	0.451253	-1.14799	0.73243	1	2.12754	1.33573	0	1.56281	0	0
C31B8.17a	2.00849	0.739825	-0.434743	0.823784	1	4.25507	2.67146	0	2.34421	1.07189	1.70832
C31B8.12	0.355943	1.00764	0.0109775	1	1	1.06377	0	0	0	1.07189	0
C31B8.16	0.222622	0	65535	0.448561	1	0	1.33573	0	0	0	0
C31B8.1	1.13421	0.335165	-1.57706	0.373826	1	0	1.33573	3.76121	0	0	1.70832
C31B8.13	0.399916	0	65535	0.235927	1	1.06377	1.33573	0	0	0	0
C31B8.14	4.24508	0.164024	-2.60802	0.00489669	0.0767042	10.1058	8.01438	3.76121	2.73492	0	0.854158
H27D07.2	0.521405	0.420863	-1.24858	0.657818	1	1.06377	0.667865	0.470151	0.390702	0.535946	0
H27D07.3	3.14953	0.505109	-0.985333	0.208535	1	4.78695	4.00719	3.76121	0.781405	2.14379	3.41663
H27D07.4	4.90001	1.36746	0.451493	0.488097	1	3.1913	7.34652	1.88061	4.68843	3.75162	8.54158
H27D07.6	101.748	1.18883	0.249544	0.322425	1	118.429	71.4616	89.0184	115.515	125.947	90.1137
H27D07.1	0.130234	65535	65535	1	1	0	0	0	0.781405	0	0
H27D07.5	0.0651171	65535	65535	1	1	0	0	0	0.390702	0	0
H05B21.1	0.691309	1.06972	0.0972274	1	1	1.06377	0	0.940303	0	2.14379	0
H05B21.2	0.153764	0.734563	-0.445041	1	1	0.531884	0	0	0.390702	0	0
H05B21.3	0.344111	0.814266	-0.296427	1	1	0	0.667865	0.470151	0.390702	0.535946	0
H05B21.4	0.0886473	0	65535	0.448561	1	0.531884	0	0	0	0	0
C44C3.3	1.95748	0.953655	-0.0684602	1	1	2.12754	2.0036	1.88061	1.56281	1.60784	2.56248
C44C3.9	22.0648	1.40217	0.487666	0.197978	1	17.3713	17.3645	20.3764	27.2163	23.5816	26.4789
C44C3.10	0.222622	0	65535	0.448561	1	0	1.33573	0	0	0	0
C44C3.4	8.63177	1.38506	0.469944	0.614235	1	7.79742	2.0036	11.9136	9.63472	12.3268	8.11451
C44C3.12	0.710153	2.18996	1.1309	0.702907	1	0	1.33573	0	0.781405	2.14379	0
C44C3.2	0			1	1	0	0	0	0	0	0
C44C3.11	0.0651171	65535	65535	1	1	0	0	0	0.390702	0	0
C44C3.1	0.177295	0	65535	0.448561	1	1.06377	0	0	0	0	0
C44C3.5	0			1	1	0	0	0	0	0	0
C44C3.6	0			1	1	0	0	0	0	0	0
C44C3.7	0.260468	65535	65535	0.505292	1	0	0	0	1.56281	0	0
C44C3.8	3.28933	0.656675	-0.606749	0.512613	1	2.65942	2.67146	6.58212	5.46983	1.07189	1.28124
K12D9.2	0.159827	0.802956	-0.316607	1	1	0.531884	0	0	0	0	0.427079
K12D9.3	0			1	1	0	0	0	0	0	0
K12D9.4	0.258648	0.650416	-0.620565	1	1	0	0	0.940303	0.257864	0.353725	0
K12D9.5	0.101931	65535	65535	1	1	0	0	0	0.257864	0.353725	0
K12D9.6	0			1	1	0	0	0	0	0	0
K12D9.7	0.101931	65535	65535	1	1	0	0	0	0.257864	0.353725	0
K12D9.8	0			1	1	0	0	0	0	0	0
K12D9.9	0.357298	65535	65535	0.520991	1	0	0	0	0	2.14379	0
K12D9.13	0.307529	0.734563	-0.445041	1	1	1.06377	0	0	0.781405	0	0
K12D9.10	0.401271	0.802477	-0.317468	1	1	0	1.33573	0	0	1.07189	0
K12D9.11	0.705712	0.585002	-0.773487	1	1	0	2.67146	0	1.56281	0	0
K12D9.16	0			1	1	0	0	0	0	0	0
K12D9.15	0			1	1	0	0	0	0	0	0
K12D9.1	0.689955	0.349397	-1.51706	0.440819	1	2.12754	0	0.940303	0	1.07189	0
K12D9.14	0.319654	0.802956	-0.316607	1	1	1.06377	0	0	0	0	0.854158
K12D9.12	1.57506	0.604817	-0.725429	0.46938	1	2.12754	0	3.76121	0.781405	1.07189	1.70832
F59D6.3	1.14665	0.986535	-0.0195574	1	1	2.12754	1.33573	0	0	0	3.41663
F59D6.2	0.222622	0	65535	0.448561	1	0	1.33573	0	0	0	0
F59D6.4	0.272594	65535	65535	0.505302	1	0	0	0	0.781405	0	0.854158
F59D6.5	0.272594	65535	65535	0.505302	1	0	0	0	0.781405	0	0.854158
F59D6.6	0.313434	0	65535	0.212755	1	0	0	1.88061	0	0	0
F59D6.7	4.45152	0.409452	-1.28823	0.117612	0.865239	8.51014	6.67865	3.76121	3.90702	2.14379	1.70832
F59D6.8b	3.60754	1.02524	0.0359614	1	1	4.25507	2.67146	3.76121	6.25124	2.14379	2.56248
F59D6.8a	0			1	1	0	0	0	0	0	0
F59D6.9b	6.69173	1.62195	0.697725	0.389453	1	11.7014	2.67146	0.940303	2.34421	18.2222	4.27079
F59D6.9a	0			1	1	0	0	0	0	0	0
F59D6.10	0			1	1	0	0	0	0	0	0
F59D6.11	0			1	1	0	0	0	0	0	0
F59D6.1	32.533	0.495462	-1.01315	0.00199946	0.0361392	46.8058	41.4076	42.3136	21.8793	21.4379	21.354
C50H11.8	1.53402	1.15044	0.202184	1	1	1.06377	1.33573	1.88061	0	3.21568	1.70832
C50H11.19a	0.284719	65535	65535	0.505328	1	0	0	0	0	0	1.70832
C50H11.19b	2.17546	0.0636771	-3.97308	0.00733766	0.107266	8.51014	0	3.76121	0.781405	0	0
C50H11.9	0			1	1	0	0	0	0	0	0
C50H11.10	0.60796	2.87935	1.52574	0.709369	1	0	0	0.940303	0.781405	1.07189	0.854158
C50H11.11	0.490729	0	65535	0.140529	0.97096	1.06377	0	1.88061	0	0	0
C50H11.7	10.7149	0.730069	-0.453896	0.359598	1	12.7652	9.35011	15.0448	11.7211	8.57514	6.83327
C50H11.12	0.455794	0.454193	-1.13862	0.650053	1	0	0	1.88061	0	0	0.854158
C50H11.13	5.86243	2.5019	1.32302	0.0449011	0.437742	0	5.34292	4.70151	14.8467	8.57514	1.70832
C50H11.18	0			1	1	0	0	0	0	0	0
C50H11.6	0.357298	65535	65535	0.520991	1	0	0	0	0	2.14379	0
C50H11.5	0.222622	0	65535	0.448561	1	0	1.33573	0	0	0	0
C50H11.14	0			1	1	0	0	0	0	0	0
C50H11.4	0			1	1	0	0	0	0	0	0
C50H11.3	0.924527	1.43721	0.523266	0.766064	1	0	1.33573	0.940303	1.56281	0	1.70832
C50H11.2	0.856545	0.75319	-0.408915	1	1	1.59565	1.33573	0	0.390702	0.535946	1.28124
C50H11.1	1.15159	2.03578	1.02558	0.569091	1	0	1.33573	0.940303	0.781405	2.14379	1.70832
C50H11.15	78.2334	0.19183	-2.3821	3.66566e-21	6.55984e-19	142.545	146.93	104.374	22.6607	37.5162	15.3749
C50H11.16	0.156717	0	65535	0.448561	1	0	0	0.940303	0	0	0
C50H11.17	0			1	1	0	0	0	0	0	0
Y73C8C.4	1.06457	3.78195	1.91913	0.240118	1	0	1.33573	0	3.12562	1.07189	0.854158
Y73C8C.5	0.178649	65535	65535	1	1	0	0	0	0	1.07189	0
Y73C8C.11	0.663296	65535	65535	0.156557	1	0	0	0	3.12562	0	0.854158
Y73C8C.6	23.0881	0.375454	-1.41329	0.000215225	0.00527583	37.2319	33.3933	30.0897	16.4095	12.8627	8.54158
Y73C8C.7	15.387	2.61947	1.38927	0.00238427	0.041953	11.7014	5.34292	8.46272	21.8793	23.5816	21.354
Y73C8C.8	37.2768	0.345419	-1.53358	2.38899e-06	9.13888e-05	52.6565	58.1043	55.4779	21.4886	15.0065	20.9269
Y73C8C.3	618.619	0.326416	-1.61522	2.02379e-15	2.30274e-13	1020.69	870.228	907.392	325.455	293.699	294.258
Y73C8C.2	33.2296	0.851808	-0.2314	0.551518	1	38.2956	37.4004	31.9703	34.3818	25.7254	31.6039
Y73C8C.9	0			1	1	0	0	0	0	0	0
Y73C8C.1	0.821543	1.45962	0.545597	1	1	1.06377	0	0.940303	0.781405	2.14379	0
Y73C8C.12	0			1	1	0	0	0	0	0	0
Y73C8C.10	0.4656	1.97096	0.978897	1	1	0	0	0.940303	0.781405	1.07189	0
F02C9.3	8.40347	0.508582	-0.975449	0.0805162	0.671475	17.0203	9.35011	7.05227	5.86054	8.57514	2.56248
F02C9.2	5.13499	1.59463	0.67322	0.348761	1	5.31884	4.67506	1.88061	5.46983	3.21568	10.2499
F02C9.4	13.9655	2.3502	1.23278	0.00650715	0.0973895	3.1913	13.3573	8.46272	21.0979	25.7254	11.9582
F02C9.1	22.1736	0.740926	-0.432599	0.276505	1	24.4667	29.3861	22.5673	18.7537	18.2222	19.6456
C36C5.6	0.402828	65535	65535	0.313868	1	0	0	0	1.56281	0	0.854158
C36C5.7	0.64154	0.254709	-1.97308	0.442273	1	2.12754	0	0.940303	0.781405	0	0
C36C5.8	15.2601	0.183146	-2.44893	1.26052e-07	6.06164e-06	25.5304	22.7074	29.1494	6.25124	5.35946	2.56248
C36C5.9	2.64632	0.173213	-2.52938	0.0220096	0.255359	1.06377	4.00719	8.46272	2.34421	0	0
C36C5.10	0			1	1	0	0	0	0	0	0
C36C5.11	0.130234	65535	65535	1	1	0	0	0	0.781405	0	0
C36C5.5	1.11163	1.77965	0.831593	0.57077	1	1.06377	1.33573	0	2.34421	1.07189	0.854158
C36C5.12	0.222622	0	65535	0.448561	1	0	1.33573	0	0	0	0
C36C5.14	0			1	1	0	0	0	0	0	0
C36C5.4b	0.352856	0.585002	-0.773487	1	1	0	1.33573	0	0.781405	0	0
C36C5.4a	0			1	1	0	0	0	0	0	0
C36C5.15	0			1	1	0	0	0	0	0	0
C36C5.3	0.0325585	65535	65535	1	1	0	0	0	0.195351	0	0
C36C5.2	0.178649	65535	65535	1	1	0	0	0	0	1.07189	0
C36C5.1	0.319654	0.802956	-0.316607	1	1	1.06377	0	0	0	0	0.854158
Y73C8B.8	0.681579	2.53211	1.34034	0.512631	1	1.06377	0	0.0940303	1.17211	0	1.75957
Y73C8B.4	528.443	0.628157	-0.670803	0.00117496	0.0229619	694.64	617.107	635.645	400.861	453.411	368.996
Y73C8B.3	13.1436	1.65633	0.727986	0.0818053	0.678117	11.1696	10.6858	7.83272	22.6607	8.57514	17.9373
Y73C8B.2	9.16096	1.1038	0.142478	0.842271	1	5.85072	8.68225	11.5939	7.03264	6.43136	15.3749
Y73C8B.9	0			1	1	0	0	0	0	0	0
Y73C8B.1	5.8847	1.5784	0.658462	0.386995	1	5.85072	2.67146	5.17166	8.98615	7.50325	5.12495
Y73C8B.5b	0.357298	65535	65535	0.520991	1	0	0	0	0	2.14379	0
Y73C8B.5a	0			1	1	0	0	0	0	0	0
K08D9.4	0.232123	0.389909	-1.35879	1	1	0.531884	0	0.470151	0.390702	0	0
Y73C8B.7	0			1	1	0	0	0	0	0	0
Y73C8B.6	0			1	1	0	0	0	0	0	0
K08D9.8	0.331099	0.678218	-0.560178	1	1	1.13823	0.0267146	0.0188061	0.781405	0.0214379	0
K08D9.7	0			1	1	0	0	0	0	0	0
K08D9.3	247.194	0.847678	-0.238413	0.186637	1	204.243	277.832	320.643	202.384	259.398	218.665
K08D9.5	1.47348	1.06557	0.0916265	1	1	1.06377	1.33573	1.88061	1.56281	2.14379	0.854158
K08D9.2	0.130234	65535	65535	1	1	0	0	0	0.781405	0	0
K08D9.6	0.414954	65535	65535	0.326165	1	0	0	0	0.781405	0	1.70832
K08D9.9	2.59859	65535	65535	0.000873649	0.0179161	0	0	0	4.68843	3.21568	7.68743
Y73C8A.1	0.865516	0.554913	-0.849668	0.731514	1	1.06377	1.33573	0.940303	0.781405	1.07189	0
T28A11.12	0.724714	1.16973	0.226171	1	1	1.06377	0	0.940303	2.34421	0	0
T28A11.11	0.308883	65535	65535	0.505781	1	0	0	0	0.781405	1.07189	0
T28A11.10	0.222622	0	65535	0.448561	1	0	1.33573	0	0	0	0
T28A11.24	0			1	1	0	0	0	0	0	0
T28A11.9	1.29472	6.30263	2.65596	0.159298	1	1.06377	0	0	1.56281	4.28757	0.854158
T28A11.13	0.882002	4.62799	2.21039	0.495915	1	0	0	0.940303	0	3.21568	1.13603
T28A11.8	0.177295	0	65535	0.448561	1	1.06377	0	0	0	0	0
T28A11.15	4.95223	0.287319	-1.79927	0.0132018	0.1721	11.7014	6.67865	4.70151	2.34421	4.28757	0
T28A11.22	36.1423	0.554939	-0.8496	0.0060273	0.0912493	39.3594	42.7434	57.3585	29.6934	20.366	27.3331
T28A11.16	0.14236	65535	65535	1	1	0	0	0	0	0	0.854158
T28A11.7	0.233425	2.98969	1.57999	1	1	0.351043	0	0	0.195351	0	0.854158
T28A11.6	0.342389	2.10631	1.07472	1	1	0.351043	0	0.3103	1.03927	0.353725	0
T28A11.17	1.75895	2.64046	1.40079	0.377709	1	1.06377	0.894939	0.940303	2.73492	2.14379	2.77602
T28A11.18	0.732614	1.26309	0.336956	1	1	0.531884	0	1.41045	1.17211	0	1.28124
T28A11.19	0.177295	0	65535	0.448561	1	1.06377	0	0	0	0	0
T28A11.5	0			1	1	0	0	0	0	0	0
T28A11.20	0.195351	65535	65535	0.505292	1	0	0	0	1.17211	0	0
T28A11.4	0.504234	65535	65535	0.228625	1	0	0	0	1.95351	1.07189	0
T28A11.23	0			1	1	0	0	0	0	0	0
T28A11.3	0.558517	1.18467	0.244482	1	1	1.06377	0	0.470151	0	0.535946	1.28124
T28A11.21	72.4573	0.329464	-1.60181	1.09989e-10	7.8683e-09	126.588	106.858	93.5601	31.2562	35.9084	40.5725
T28A11.2a	1.09105	1.87619	0.907804	0.570308	1	0	1.33573	0.940303	2.34421	1.07189	0.854158
T28A11.2b	0			1	1	0	0	0	0	0	0
T28A11.1	0.500007	0.217502	-2.2009	0.650349	1	0	1.33573	1.12836	0	0.535946	0
F35F10.5	0.887827	0.25191	-1.98902	0.286117	1	4.25507	0	0	0	1.07189	0
F35F10.7	2.74218	1.177	0.23511	0.855833	1	0.531884	4.67506	2.35076	3.12562	1.07189	4.69787
F35F10.6.1	0			1	1	0	0	0	0	0	0
F35F10.6.2	0			1	1	0	0	0	0	0	0
F35F10.4	4.83561	0.605339	-0.724186	0.266989	1	7.4251	1.44259	9.20556	4.70406	2.44392	3.79246
F35F10.15	0			1	1	0	0	0	0	0	0
F35F10.8	3.63968	2.97573	1.57324	0.120984	0.882968	1.06377	0.667865	3.76121	4.68843	4.82352	6.83327
F35F10.9	5.33958	1.22061	0.287604	0.888735	1	6.73365	5.34292	2.35076	2.93027	13.3987	1.28124
F35F10.10	1.68998	6.59127	2.72056	0.0876946	0.710829	0	1.33573	0	2.73492	3.93385	2.1354
F35F10.16b	0			1	1	0	0	0	0	0	0
F35F10.2	0.402828	65535	65535	0.313868	1	0	0	0	1.56281	0	0.854158
F35F10.11	69.353	0.436229	-1.19684	7.9823e-07	3.32655e-05	111.876	83.0424	94.8107	42.3287	49.0391	35.0205
F35F10.12.1	0			1	1	0	0	0	0	0	0
F35F10.12.2	0			1	1	0	0	0	0	0	0
F35F10.1	19.2071	0.316991	-1.65749	4.9509e-05	0.00142872	31.913	27.3825	28.2091	10.9397	9.11109	7.68743
F35F10.13	1.58522	5.20066	2.37869	0.243185	1	1.06377	0	0.470151	1.56281	2.14379	4.27079
F35F10.14	0.222622	0	65535	0.448561	1	0	1.33573	0	0	0	0
C17B7.14	0			1	1	0	0	0	0	0	0
C17B7.8a	0			1	1	0	0	0	0	0	0
C17B7.8b	0			1	1	0	0	0	0	0	0
C17B7.9	0.896905	4.3705	2.1278	0.361006	1	0.531884	0	0.470151	1.17211	1.07189	2.1354
C17B7.5	1.44225	8.20289	3.03613	0.111593	0.838062	0	0	0.940303	0.781405	6.07763	0.854158
C17B7.4	0.355943	1.00764	0.0109775	1	1	1.06377	0	0	0	1.07189	0
C17B7.10	0.729943	3.11712	1.64021	0.508036	1	1.06377	0	0	1.17211	2.14379	0
C17B7.3a	0.961142	2.19337	1.13315	0.760731	1	0	1.33573	0.470151	0	2.67973	1.28124
C17B7.3b	0.0651171	65535	65535	1	1	0	0	0	0.390702	0	0
C17B7.11	77.4031	0.447469	-1.16014	9.07405e-07	3.73308e-05	110.632	108.194	102.023	43.7587	49.843	49.9683
C17B7.2	2.95515	0.402474	-1.31303	0.188984	1	3.1913	3.33933	6.11197	1.56281	0.535946	2.98955
C17B7.1	0.859366	1.26543	0.339628	0.768238	1	0	1.33573	0.940303	2.34421	0.535946	0
C17B7.12	0.335366	1.13994	0.188964	1	1	0	0	0.940303	0	1.07189	0
C04E12.6	0.221834	0.415507	-1.26706	1	1	0	0	0.940303	0.390702	0	0
C04E12.7	16.3002	0.350192	-1.51378	0.000402722	0.00915381	36.1681	24.0431	12.2239	7.81405	10.7189	6.83327
C04E12.5	0.300193	0.277005	-1.85202	0.590924	1	0	0	1.41045	0.390702	0	0
C04E12.4	1.3061	7.33414	2.87463	0.134825	0.953293	0	0	0.940303	5.07913	0.535946	1.28124
C04E12.2	0.544467	5.14194	2.36231	0.518623	1	0.531884	0	0	2.73492	0	0
C04E12.8	0			1	1	0	0	0	0	0	0
C04E12.9	0.881223	1.80501	0.852007	0.768074	1	1.41481	0	0.470151	1.36746	1.60784	0.427079
C04E12.10	0.184812	65535	65535	1	1	0	0	0	0.390702	0.718168	0
C04E12.13b	0			1	1	0	0	0	0	0	0
C04E12.1	0			1	1	0	0	0	0	0	0
C04E12.11	40.4464	0.41048	-1.28461	4.50354e-05	0.00131206	50.529	71.6886	49.836	25.2628	25.0073	20.3546
C04E12.12	5.87387	0.84742	-0.238851	0.898371	1	6.99959	6.90573	5.17166	7.68121	4.6413	3.84371
T20D4.13	1.1601	0.736816	-0.440623	0.794713	1	1.06377	2.0036	0.940303	1.56281	0.535946	0.854158
T20D4.15	6.97428	0.796544	-0.328173	0.561588	1	11.1696	6.01079	6.11197	3.90702	4.82352	9.82282
T20D4.17	0.130234	65535	65535	1	1	0	0	0	0.781405	0	0
T20D4.12	16.4749	0.735005	-0.444175	0.343753	1	26.5942	20.036	10.3433	14.0653	12.8627	14.9478
T20D4.11	0.357298	65535	65535	0.520991	1	0	0	0	0	2.14379	0
T20D4.10	0.427123	1.40912	0.49479	1	1	1.06377	0	0	0	1.07189	0.427079
T20D4.20	0			1	1	0	0	0	0	0	0
T20D4.9	1.01823	1.63176	0.70643	0.755579	1	0	0.440791	1.88061	0	3.21568	0.572286
T20D4.8	0.114157	65535	65535	1	1	0	0	0	0.257864	0	0.427079
T20D4.7	0.498221	65535	65535	0.345418	1	0	0	0	0.781405	1.07189	1.13603
T20D4.6	348.112	0.463239	-1.11017	2.52642e-10	1.73435e-08	512.917	459.718	454.796	216.449	256.45	188.342
T20D4.5	1.40017	0.966021	-0.049874	1	1	0.351043	2.67146	1.2506	3.77418	0.353725	0
T20D4.4	0.0886473	0	65535	0.448561	1	0.531884	0	0	0	0	0
T20D4.3	0.508279	1.55582	0.637677	1	1	0.882927	0	0.3103	0.648566	0.353725	0.854158
T20D4.18	0.975552	0.154065	-2.69839	0.184082	1	3.1913	0	1.88061	0.781405	0	0
T20D4.2	0.548667	0.330521	-1.59719	0.436617	1	1.06377	0	1.41045	0.390702	0	0.427079
T20D4.1	3.35958	0.719109	-0.475719	0.727895	1	6.38261	5.34292	0	3.51632	1.07189	3.84371
T20D4.19	3.05195	0.223404	-2.16227	0.0322713	0.340516	5.31884	4.00719	5.64182	0.781405	0	2.56248
T20C4.1	9.20306	0.276906	-1.85253	0.000872411	0.017901	19.1478	14.693	9.40303	2.34421	5.35946	4.27079
F27E11.3a	23.141	1.34525	0.427877	0.303956	1	20.2116	17.3645	21.627	26.5678	30.013	23.0623
F27E11.3b	0			1	1	0	0	0	0	0	0
F27E11.5	0			1	1	0	0	0	0	0	0
F27E11.6	1.19487	0.48585	-1.04142	0.428226	1	1.06377	0	3.76121	2.34421	0	0
F27E11.t1	115.413	1.78305	0.834345	9.79856e-05	0.00263064	102.015	78.5944	68.2095	145.802	157.268	140.586
F27E11.2a.2	0			1	1	0	0	0	0	0	0
F27E11.2a.3	0			1	1	0	0	0	0	0	0
F27E11.2b.2	0			1	1	0	0	0	0	0	0
F27E11.2a.1	0			1	1	0	0	0	0	0	0
F27E11.2b.1	0			1	1	0	0	0	0	0	0
F27E11.4	0			1	1	0	0	0	0	0	0
F27E11.1	0.260468	65535	65535	0.505292	1	0	0	0	1.56281	0	0
C02A12.1	0.401271	0.802477	-0.317468	1	1	0	1.33573	0	0	1.07189	0
C02A12.2	0			1	1	0	0	0	0	0	0
C02A12.8	0			1	1	0	0	0	0	0	0
C02A12.9	1.46739	5.59143	2.48322	0.0813262	0.67492	0	1.33573	0	4.68843	1.07189	1.70832
C02A12.3	0.130234	65535	65535	1	1	0	0	0	0.781405	0	0
C02A12.4	68.9616	153.885	7.26571	5.69999e-55	3.43199e-52	0	2.67146	0	117.601	132.915	160.582
C02A12.10	7.14294	0.437632	-1.19221	0.0493838	0.470493	7.44637	12.0216	10.3433	2.34421	6.43136	4.27079
C02A12.5	0			1	1	0	0	0	0	0	0
C02A12.6	8.1385	6.04985	2.5969	3.05247e-05	0.0009238	4.25507	2.67146	0	22.6607	6.43136	12.8124
C07G3.7	5.35474	5.01221	2.32545	0.00432333	0.0692563	2.12754	1.33573	1.88061	6.25124	8.57514	11.9582
C07G3.8a.1	0			1	1	0	0	0	0	0	0
C07G3.8a.2	0			1	1	0	0	0	0	0	0
C07G3.8b	5.14242	0.376561	-1.40905	0.0634975	0.563964	12.7652	4.00719	5.64182	3.51632	3.21568	1.70832
C07G3.10	23.9076	0.219146	-2.19003	2.64651e-08	1.42832e-06	44.6782	40.0719	32.9106	7.81405	8.57514	9.39574
C07G3.9.1	0			1	1	0	0	0	0	0	0
C07G3.9.2	21.6622	0.788026	-0.343684	0.398572	1	21.2754	24.0431	27.3722	18.8006	11.9087	26.5729
C07G3.6	2.50158	1.70829	0.772553	0.7098	1	3.1913	0	2.35076	3.90702	2.14379	3.41663
C07G3.5	0.937755	0.263133	-1.92613	0.533221	1	1.59565	0.667865	2.19091	1.17211	0	0
C07G3.4	1.85004	1.11101	0.151872	1	1	1.06377	2.0036	2.19091	1.56281	2.14379	2.1354
C07G3.12	0			1	1	0	0	0	0	0	0
C07G3.3	84.9674	0.337633	-1.56647	3.66413e-11	2.82199e-09	157.438	120.884	102.803	46.1029	38.5881	43.9892
C07G3.13	0			1	1	0	0	0	0	0	0
C07G3.11	0.335366	1.13994	0.188964	1	1	0	0	0.940303	0	1.07189	0
C07G3.2	2.42361	6.25607	2.64526	0.0429566	0.423054	1.06377	0	0.940303	5.46983	5.35946	1.70832
T24A6.7	4.5966	40.2952	5.33254	4.00889e-05	0.00117987	0	0.667865	0	11.7211	7.50325	7.68743
T24A6.6	0.14236	65535	65535	1	1	0	0	0	0	0	0.854158
T24A6.5	0.272594	65535	65535	0.505302	1	0	0	0	0.781405	0	0.854158
T24A6.8	113.332	0.368638	-1.43972	1.26701e-11	1.03149e-09	171.798	160.956	164.083	50.7913	73.4246	58.9369
T24A6.9	1.28021	2.83374	1.50271	0.417986	1	0	2.0036	0	0	4.82352	0.854158
T24A6.10	0.178649	65535	65535	1	1	0	0	0	0	1.07189	0
T24A6.22	0			1	1	0	0	0	0	0	0
T24A6.11	0.130234	65535	65535	1	1	0	0	0	0.781405	0	0
T24A6.12	0			1	1	0	0	0	0	0	0
T24A6.13	0.260468	65535	65535	0.505292	1	0	0	0	1.56281	0	0
T24A6.14	0.341298	1.00675	0.00971212	1	1	0	0.0801438	0.940303	0	0.60026	0.427079
T24A6.4	0			1	1	0	0	0	0	0	0
T24A6.15	0.148278	65535	65535	1	1	0	0	0	0	0.889671	0
T24A6.20	3218.74	0.667387	-0.583405	0.000790236	0.0163542	3751.91	3728.02	4102.54	2466.89	2669.01	2594.08
T24A6.18	1.10696	2.53173	1.34012	0.593735	1	0	0	1.88061	3.90702	0	0.854158
T24A6.3	6.59301	0.501369	-0.996055	0.135082	0.954061	5.31884	10.6858	10.3433	3.12562	4.10535	5.97911
T24A6.19	9.17079	0.392792	-1.34816	0.03041	0.326392	12.0525	21.8125	5.64182	5.46983	4.6413	5.40682
T24A6.23	0			1	1	0	0	0	0	0	0
T24A6.2	16.381	1.24706	0.318531	0.473406	1	17.382	13.0902	13.2677	17.8395	20.5375	16.1692
T24A6.1	52.3188	0.91553	-0.127322	0.608068	1	60.6135	51.6794	51.585	51.5805	52.9193	45.5352
T24A6.21	61.2428	3.57013	1.83598	3.66651e-11	2.82199e-09	30.1365	25.8197	24.4479	86.7359	115.046	85.2706
T24A6.16	232.41	0.657411	-0.605133	0.00343225	0.0573483	309.556	263.807	267.986	189.491	181.686	181.936
T24A6.17	572.61	1.07843	0.108932	0.659703	1	535.724	531.768	585.517	545.42	639.288	597.945
F40C5.2	572.61	1.07843	0.108932	0.659703	1	535.724	531.768	585.517	545.42	639.288	597.945
F40C5.1	229.064	0.643881	-0.635134	0.00211308	0.037873	309.556	249.114	277.389	191.835	168.823	177.665
F40C5.3	128.862	2.40697	1.26722	3.278e-08	1.73671e-06	86.5162	69.8988	70.5227	168.002	194.731	183.499
T22F3.3a	0.676952	2.81823	1.49479	0.706369	1	1.06377	0	0	0	2.14379	0.854158
T22F3.3b.2	0			1	1	0	0	0	0	0	0
T22F3.3b.3	0			1	1	0	0	0	0	0	0
T22F3.3b.1	0			1	1	0	0	0	0	0	0
T22F3.t4	296.704	17.6006	4.13756	1.43783e-78	2.51847e-75	34.4767	38.0149	23.2161	1371	195.567	117.951
T22F3.t1	298.694	17.0949	4.09549	6.70598e-78	1.02005e-74	35.7958	38.1217	25.1249	1377.51	195.331	120.283
T22F3.4	658.43	0.774749	-0.368199	0.0511137	0.482442	757.934	680.555	787.503	613.012	489.319	622.254
T22F3.2a	1.33869	2.34743	1.23108	0.414683	1	1.06377	1.33573	0	1.56281	3.21568	0.854158
T22F3.2b	0			1	1	0	0	0	0	0	0
T22F3.t3	293.044	18.2582	4.19047	2.03595e-79	3.7962e-76	33.6895	35.0896	22.5202	1369.04	191.065	106.855
T22F3.t2	298.694	17.0949	4.09549	6.70598e-78	1.02005e-74	35.7958	38.1217	25.1249	1377.51	195.331	120.283
T22F3.12	2506.66	1.00821	0.0117945	0.990146	1	2384.97	2415	2689.27	2478.62	2590.76	2481.33
T22F3.14	1.44757	0.641198	-0.641158	0.613124	1	3.22322	0.667865	1.40105	0.757963	1.70431	0.931033
T22F3.5	104.714	0.930077	-0.104578	0.712642	1	117.014	113.537	94.9706	110.959	92.7187	99.0824
T22F3.6	11.9971	0.483727	-1.04774	0.0340356	0.354218	14.8927	16.6966	16.9254	8.59545	8.0392	6.83327
T22F3.7	8.69721	0.347752	-1.52387	0.00456029	0.0723165	20.2116	5.34292	13.1642	4.68843	5.35946	3.41663
T22F3.8	0.308883	65535	65535	0.505781	1	0	0	0	0.781405	1.07189	0
T22F3.10	0.286951	0.831014	-0.267055	1	1	0	0	0.940303	0.781405	0	0
T22F3.13	0			1	1	0	0	0	0	0	0
T22F3.11a	0			1	1	0	0	0	0	0	0
T22F3.11b	0			1	1	0	0	0	0	0	0
F59B1.3	0			1	1	0	0	0	0	0	0
F59B1.5	0.130234	65535	65535	1	1	0	0	0	0.781405	0	0
F59B1.4	2.42219	2.49637	1.31983	0.192369	1	0	1.33573	2.82091	7.81405	0	2.56248
F59B1.11	0			1	1	0	0	0	0	0	0
F59B1.6	0			1	1	0	0	0	0	0	0
F59B1.2	6.05948	2.32492	1.21718	0.0651495	0.574807	6.38261	2.67146	1.88061	7.03264	6.43136	11.9582
F59B1.7	4.03938	2.14009	1.09767	0.169772	1	6.38261	1.33573	0	6.25124	4.28757	5.97911
F59B1.8	12.7086	1.63206	0.70669	0.143633	0.985168	13.829	6.67865	8.46272	20.3165	15.0065	11.9582
F59B1.10	22.2434	0.533451	-0.906573	0.0195927	0.233265	38.2956	28.0503	20.6867	17.9723	13.9346	14.5207
F59B1.1	0			1	1	0	0	0	0	0	0
F59B1.9	6.64677	1.61687	0.693205	0.290183	1	4.25507	5.34292	5.64182	6.25124	6.43136	11.9582
Y39H10B.1	0.156717	0	65535	0.448561	1	0	0	0.940303	0	0	0
Y39H10B.2a	1.90338	5.07266	2.34274	0.126899	0.914587	0	0	1.88061	5.46983	3.21568	0.854158
Y39H10B.2b	0.498303	1.81059	0.856463	1	1	1.06377	0	0	0	1.07189	0.854158
Y39H10B.3.1	0			1	1	0	0	0	0	0	0
Y39H10B.3.2	0			1	1	0	0	0	0	0	0
W08A12.4	4.67607	65535	65535	1.87933e-06	7.35971e-05	0	0	0	10.9397	8.57514	8.54158
W08A12.3	17.2374	1.18767	0.248135	0.525772	1	15.9565	20.036	11.2836	12.5025	21.4379	22.2081
W08A12.2	935.257	1.02808	0.0399571	0.825637	1	989.304	681.222	1096.39	918.541	697.802	1228.28
W08A12.1b.2	4.89547	2.28901	1.19472	0.121731	0.887211	5.31884	2.67146	0.940303	7.81405	7.50325	5.12495
W08A12.1b.1	0			1	1	0	0	0	0	0	0
W08A12.1c	0			1	1	0	0	0	0	0	0
W08A12.1a	0			1	1	0	0	0	0	0	0
W08A12.1d	0			1	1	0	0	0	0	0	0
T27C4.4a	1.01534	1.1596	0.213628	1	1	0	0	2.82091	1.56281	0	1.70832
T27C4.4b	0			1	1	0	0	0	0	0	0
T27C4.4c	0			1	1	0	0	0	0	0	0
T27C4.4d	0			1	1	0	0	0	0	0	0
T27C4.7	0			1	1	0	0	0	0	0	0
T27C4.1.2	0			1	1	0	0	0	0	0	0
T27C4.1.1	1.78546	0.693922	-0.527154	0.644203	1	2.12754	1.3758	2.82091	2.68022	0	1.70832
T27C4.6	0			1	1	0	0	0	0	0	0
T27C4.3	0.130234	65535	65535	1	1	0	0	0	0.781405	0	0
T27C4.2	13.3839	1.423	0.508933	0.325818	1	12.978	10.6858	9.47825	14.9092	23.7103	8.54158
T27C4.5	252.153	0.868312	-0.203714	0.265019	1	276.814	243.049	289.914	231.124	225.172	246.843
Y39H10A.4	2.31715	1.74116	0.800051	0.552624	1	3.1913	0	1.88061	3.90702	3.21568	1.70832
Y39H10A.9	0			1	1	0	0	0	0	0	0
Y39H10A.5	0.208593	1.66203	0.732945	1	1	0	0	0.470151	0.781405	0	0
Y39H10A.3a	2.81562	2.0217	1.01557	0.285149	1	4.25507	1.33573	0	9.37686	1.07189	0.854158
Y39H10A.3b	0			1	1	0	0	0	0	0	0
Y39H10A.6	249.427	1.92038	0.941389	1.9394e-06	7.58466e-05	190.946	176.984	144.525	300.395	343.756	339.955
Y39H10A.7a.2	0			1	1	0	0	0	0	0	0
Y39H10A.7b.2	0			1	1	0	0	0	0	0	0
Y39H10A.7a.1	0			1	1	0	0	0	0	0	0
Y39H10A.7b.1	0			1	1	0	0	0	0	0	0
Y39H10A.2	295.138	2.33311	1.22226	5.07359e-11	3.80368e-09	167.012	195.017	169.254	414.926	363.372	461.246
Y39H10A.8	0			1	1	0	0	0	0	0	0
Y39H10A.1	1.32287	1.04321	0.0610292	1	1	1.06377	0	2.82091	2.34421	0	1.70832
R08E5.4	0.903363	1.70458	0.76942	0.767898	1	1.06377	0	0.940303	2.34421	1.07189	0
R08E5.1.1	0			1	1	0	0	0	0	0	0
R08E5.1.2	0			1	1	0	0	0	0	0	0
R08E5.3	5.95482	0.614993	-0.701357	0.324162	1	13.9992	3.11225	5.01181	11.7133	1.74719	0.145207
R08E5.2a	0			1	1	0	0	0	0	0	0
R08E5.2b.1	0			1	1	0	0	0	0	0	0
R08E5.2b.2	0			1	1	0	0	0	0	0	0
R08E5.2b.3	0			1	1	0	0	0	0	0	0
R08E5.2b.4	0			1	1	0	0	0	0	0	0
R08E5.2c	0			1	1	0	0	0	0	0	0
R08F11.1	80.0443	0.96743	-0.0477708	0.918043	1	86.1652	76.1366	81.8063	89.8615	60.026	86.27
R08F11.7	0			1	1	0	0	0	0	0	0
R08F11.6	1.00101	65535	65535	0.0428992	0.422573	0	0	0	4.29773	0	1.70832
R08F11.2	0.605728	65535	65535	0.230314	1	0	0	0	0	1.07189	2.56248
R08F11.3	36.8204	9.4561	3.24125	5.75506e-18	8.23402e-16	6.38261	5.34292	9.40303	56.2611	63.2417	80.2909
R08F11.4	0.770897	3.34811	1.74335	0.507146	1	1.06377	0	0	0.781405	1.07189	1.70832
R08F11.5	0.177295	0	65535	0.448561	1	1.06377	0	0	0	0	0
H10D18.3	0.14236	65535	65535	1	1	0	0	0	0	0	0.854158
H10D18.4	0.156717	0	65535	0.448561	1	0	0	0.940303	0	0	0
H10D18.2	0.802675	0.125218	-2.99749	0.288501	1	1.06377	1.33573	1.88061	0	0.535946	0
H10D18.5	0.417185	1.66203	0.732945	1	1	0	0	0.940303	1.56281	0	0
H10D18.1	0.178649	65535	65535	1	1	0	0	0	0	1.07189	0
H10D18.6	1.28349	0.647072	-0.628002	0.790458	1	1.06377	2.67146	0.940303	1.95351	1.07189	0
F47C10.6	1.68677	65535	65535	0.0098265	0.135818	0	0	0	3.90702	5.35946	0.854158
F47C10.1	3.7295	0.763104	-0.390048	0.626555	1	5.31884	2.67146	4.70151	3.90702	3.21568	2.56248
F47C10.2	1.61563	1.12954	0.175732	1	1	0	2.67146	1.88061	0	4.28757	0.854158
F47C10.3	8.10483	0.669039	-0.579837	0.312137	1	7.44637	12.9165	8.77302	0.257864	8.07135	11.1639
F47C10.7	43.3491	4.21948	2.07707	5.48414e-11	4.06961e-09	18.6159	14.9201	16.2954	77.6169	68.0973	64.5488
F47C10.8	0.77781	1.17514	0.232838	1	1	0	0.894939	1.2506	1.03927	0.568103	0.91395
F47C10.4	0.284719	65535	65535	0.505328	1	0	0	0	0	0	1.70832
C17E7.5	0.272594	65535	65535	0.505302	1	0	0	0	0.781405	0	0.854158
C17E7.6	3.12609	0.375908	-1.41155	0.142426	0.98018	5.31884	2.67146	5.64182	2.34421	1.07189	1.70832
C17E7.7	0.177295	0	65535	0.448561	1	1.06377	0	0	0	0	0
C17E7.8b	0			1	1	0	0	0	0	0	0
C17E7.8a	25.8991	0.0106372	-6.55474	9.46505e-27	2.37869e-24	60.6348	41.4076	51.7166	0.781405	0	0.854158
C17E7.15	0			1	1	0	0	0	0	0	0
C17E7.14	0			1	1	0	0	0	0	0	0
C17E7.13	16.9432	0.182154	-2.45677	5.06329e-08	2.59458e-06	36.1681	25.3789	24.4479	3.90702	3.21568	8.54158
C17E7.9a	0.998981	0.319165	-1.64762	0.521597	1	0.18084	3.11225	1.2506	0.914243	0.535946	0
C17E7.9b	0			1	1	0	0	0	0	0	0
C17E7.12	25.5912	0.8757	-0.191492	0.74392	1	28.7217	33.3933	19.7464	33.6004	19.2941	18.7915
C17E7.4	20.5443	0.809148	-0.305525	0.349384	1	27.658	16.0288	24.4479	18.7537	19.2941	17.0832
C17E7.3	24.0229	0.214706	-2.21956	4.62086e-09	2.75356e-07	38.2956	17.3645	63.0003	10.9397	4.28757	10.2499
C17E7.10	4.85731	0	65535	2.15842e-07	1.00129e-05	8.51014	9.35011	11.2836	0	0	0
C17E7.11	1.47444	0.407767	-1.29418	0.304991	1	2.12754	1.33573	2.82091	0	0	2.56248
C17E7.2	0			1	1	0	0	0	0	0	0
C17E7.1	1.29942	0.590133	-0.760889	0.580005	1	2.12754	0.894939	1.88061	1.03927	0.718168	1.13603
T20C7.2	0.60796	2.87935	1.52574	0.709369	1	0	0	0.940303	0.781405	1.07189	0.854158
T20C7.1	0.678416	0.265569	-1.91284	0.441358	1	0	1.33573	1.88061	0	0	0.854158
K07C6.11	2.11946	1.11515	0.157242	1	1	3.1913	0	2.82091	1.56281	4.28757	0.854158
K07C6.10	0			1	1	0	0	0	0	0	0
K07C6.9	0.130234	65535	65535	1	1	0	0	0	0.781405	0	0
K07C6.8	0			1	1	0	0	0	0	0	0
K07C6.13	0.787754	1.15004	0.201688	1	1	0.808463	0.788081	0.601794	1.06271	0.69673	0.768743
K07C6.7	0			1	1	0	0	0	0	0	0
K07C6.6	0.260468	65535	65535	0.505292	1	0	0	0	1.56281	0	0
K07C6.15	505.29	0.507508	-0.978498	3.70043e-06	0.000136935	732.936	566.35	711.809	330.534	315.136	374.976
K07C6.5	6.51659	0.516662	-0.952707	0.111643	0.838187	12.7652	2.67146	10.3433	3.90702	4.28757	5.12495
K07C6.4	16.5285	4.85237	2.27869	4.82121e-07	2.10958e-05	6.38261	8.68225	1.88061	23.8328	24.6535	33.7393
K07C6.16	0			1	1	0	0	0	0	0	0
K07C6.3	4.18026	1.88852	0.917254	0.28595	1	2.12754	4.67506	1.88061	4.29773	9.11109	2.98955
K07C6.2	0			1	1	0	0	0	0	0	0
K07C6.17	0			1	1	0	0	0	0	0	0
K07C6.1	0			1	1	0	0	0	0	0	0
T09H2.1	6.69348	3.1843	1.67098	0.00769997	0.111575	4.25507	5.34292	0	11.7211	12.8627	5.97911
T09H2.2	0			1	1	0	0	0	0	0	0
B0213.9	0.399916	0	65535	0.235927	1	1.06377	1.33573	0	0	0	0
B0213.10	8.09513	1.39433	0.479575	0.295866	1	8.51014	8.01438	3.76121	11.7211	3.75162	12.8124
B0213.21	0			1	1	0	0	0	0	0	0
B0213.11a	1.59489	0.632227	-0.661486	0.609325	1	3.1913	2.67146	0	1.56281	2.14379	0
B0213.11b	0			1	1	0	0	0	0	0	0
B0213.22	0.667865	0	65535	0.154347	1	0	4.00719	0	0	0	0
B0213.20	0			1	1	0	0	0	0	0	0
B0213.12	1.61429	1.19329	0.254944	1	1	0.531884	2.0036	1.88061	1.95351	1.60784	1.70832
B0213.23	0			1	1	0	0	0	0	0	0
B0213.14	7.69625	22.0419	4.46217	2.96698e-07	1.34931e-05	1.06377	0	0.940303	12.5025	17.1503	14.5207
B0213.25	0			1	1	0	0	0	0	0	0
B0213.18	0			1	1	0	0	0	0	0	0
B0213.15b	0			1	1	0	0	0	0	0	0
B0213.15a	0			1	1	0	0	0	0	0	0
B0213.15c	0			1	1	0	0	0	0	0	0
B0213.24	0			1	1	0	0	0	0	0	0
B0213.16	0.642017	65535	65535	0.228649	1	0	0	0	0	2.14379	1.70832
B0213.19	7.17496	1.08891	0.122886	0.908925	1	3.1913	8.01438	9.40303	7.03264	8.57514	6.83327
B0213.8	1.21479	0.518801	-0.946748	0.768204	1	2.12754	2.67146	0	0.781405	0	1.70832
B0213.7	0.664826	2.74984	1.45935	0.706616	1	1.06377	0	0	0.781405	2.14379	0
B0213.17	1.87741	1.9949	0.996318	0.814676	1	0	0	3.76121	0	7.50325	0
B0213.6	2.88076	31.4969	4.97714	0.00354763	0.0587396	0.531884	0	0	5.07913	9.11109	2.56248
B0213.5	0			1	1	0	0	0	0	0	0
B0213.4	0.601063	65535	65535	0.230628	1	0	0	0	0.390702	3.21568	0
B0213.3	0.177295	0	65535	0.448561	1	1.06377	0	0	0	0	0
B0213.2	2.07909	10.7268	3.42314	0.0389795	0.393966	1.06377	0	0	1.56281	6.43136	3.41663
K09D9.9	0.307529	0.734563	-0.445041	1	1	1.06377	0	0	0.781405	0	0
K09D9.10	19.0272	2.70952	1.43804	0.000244997	0.0058834	2.12754	17.3645	11.2836	34.3818	26.7973	22.2081
K09D9.11	83.7095	2.04465	1.03185	8.46555e-06	0.000289542	61.6985	53.4292	49.836	120.336	109.333	107.624
K09D9.12.1	0			1	1	0	0	0	0	0	0
K09D9.12.2	0			1	1	0	0	0	0	0	0
K09D9.8	7.04391	0.930417	-0.10405	1	1	7.44637	10.6858	3.76121	6.25124	6.43136	7.68743
K09D9.7	0.286951	0.831014	-0.267055	1	1	0	0	0.940303	0.781405	0	0
K09D9.6	0.833669	1.49593	0.58104	1	1	1.06377	0	0.940303	0	2.14379	0.854158
K09D9.5	0.156717	0	65535	0.448561	1	0	0	0.940303	0	0	0
K09D9.4	0			1	1	0	0	0	0	0	0
K09D9.13	0.284719	65535	65535	0.505328	1	0	0	0	0	0	1.70832
K09D9.3	0			1	1	0	0	0	0	0	0
K09D9.2	3.70686	1.45309	0.539124	0.516717	1	4.78695	3.33933	0.940303	3.12562	3.21568	6.83327
K09D9.1	29.8606	26.961	4.7528	6.68115e-23	1.31803e-20	3.1913	1.33573	1.88061	57.0425	48.2352	67.4785
C49G7.8	8.03338	0.694868	-0.525189	0.33495	1	14.3609	4.67506	9.40303	7.03264	5.89541	6.83327
C49G7.7	19.5663	9.97809	3.31876	1.55824e-12	1.38356e-10	1.06377	7.11944	2.51061	32.819	27.3333	46.5516
C49G7.12	83.9554	5.93719	2.56978	2.35706e-23	4.74714e-21	20.2116	21.3717	31.03	135.964	120.052	175.102
C49G7.10	137.651	30.674	4.93895	5.19375e-62	3.95012e-59	4.25507	13.3573	8.46272	220.356	199.372	380.101
C49G7.6	0			1	1	0	0	0	0	0	0
C49G7.5	45.6216	30.0804	4.91075	4.06977e-32	1.27157e-29	4.25507	2.67146	1.88061	79.7033	75.0325	110.186
C49G7.4.1	0			1	1	0	0	0	0	0	0
C49G7.4.2	0			1	1	0	0	0	0	0	0
C49G7.3	0.690388	65535	65535	0.224167	1	0	0	0	0.390702	3.75162	0
C49G7.2	0.760126	65535	65535	0.153411	1	0	0	0	1.56281	2.14379	0.854158
C49G7.11	1281.69	0.80998	-0.304043	0.072076	0.617938	1626.5	1399.85	1222.39	1211.18	1038.66	1191.55
C49G7.1	29.1449	0.615935	-0.699149	0.0265985	0.293684	37.2319	25.3789	45.6047	18.7537	17.1503	30.7497
D1065.3	18.7416	0.279299	-1.84012	1.54828e-05	0.000499687	30.8493	30.7218	26.3285	11.7211	4.28757	8.54158
D1065.2	3.01111	0.380481	-1.3941	0.187649	1	5.31884	4.00719	3.76121	1.56281	0	3.41663
D1065.4b	0			1	1	0	0	0	0	0	0
D1065.4a	0			1	1	0	0	0	0	0	0
D1065.1	4.62955	3.33503	1.7377	0.0309805	0.330699	3.1913	1.33573	1.88061	4.68843	6.43136	10.2499
D1065.5	0.177295	0	65535	0.448561	1	1.06377	0	0	0	0	0
F38H12.6	0			1	1	0	0	0	0	0	0
F38H12.5	0.972941	1.56483	0.64601	0.759227	1	0	1.33573	0.940303	0.781405	1.07189	1.70832
F38H12.3	20.3214	0.931945	-0.101684	0.653281	1	15.9565	22.7074	24.4479	14.0653	31.0849	13.6665
F38H12.2	0.479629	0.593556	-0.752543	0.649977	1	0	1.33573	0.470151	0	1.07189	0
F38H12.1	0.0783585	0	65535	0.448561	1	0	0	0.470151	0	0	0
T05B4.5	0.819312	3.62119	1.85646	0.500309	1	1.06377	0	0	0	2.14379	1.70832
T05B4.14	31.3706	3.11459	1.63904	3.98689e-06	0.00014641	11.7014	13.3573	20.6867	45.3215	53.5946	43.5621
T05B4.7	0			1	1	0	0	0	0	0	0
T05B4.6	0.0585072	0	65535	1	1	0.351043	0	0	0	0	0
T05B4.8	0.671044	2.11788	1.08262	0.512611	1	0.351043	0	0.940303	2.73492	0	0
T05B4.19	0			1	1	0	0	0	0	0	0
T05B4.18	0			1	1	0	0	0	0	0	0
T05B4.9	0.123624	1.11297	0.154421	1	1	0.351043	0	0	0.390702	0	0
T05B4.10	0.0585072	0	65535	1	1	0.351043	0	0	0	0	0
T05B4.11	0.0301401	0	65535	1	1	0.18084	0	0	0	0	0
T05B4.12	0			1	1	0	0	0	0	0	0
T05B4.17	0			1	1	0	0	0	0	0	0
T05B4.13	0.0886473	0	65535	0.448561	1	0.531884	0	0	0	0	0
T05B4.16	0			1	1	0	0	0	0	0	0
T05B4.4	0.178649	65535	65535	1	1	0	0	0	0	1.07189	0
T05B4.15	0			1	1	0	0	0	0	0	0
T05B4.3	0.34176	1.09526	0.131272	1	1	0.978666	0	0	0	1.07189	0
T05B4.2	10.5872	0.849865	-0.234694	0.649278	1	12.7652	9.35011	12.2239	12.5025	6.43136	10.2499
T05B4.1	5.50568	0.885955	-0.174694	0.895199	1	4.25507	6.67865	6.58212	7.81405	4.28757	3.41663
Y45G5AL.2	36.3274	0.589174	-0.763234	0.0187831	0.225791	53.1884	45.4148	38.5524	32.0376	21.4379	27.3331
Y45G5AL.1a	0			1	1	0	0	0	0	0	0
Y45G5AL.1b	0			1	1	0	0	0	0	0	0
Y45G5AM.6	5.92549	2.69457	1.43006	0.0284534	0.309912	1.06377	6.67865	1.88061	8.59545	9.64703	7.68743
Y45G5AM.11	0			1	1	0	0	0	0	0	0
Y45G5AM.5	2.96795	0.734575	-0.445018	0.716202	1	5.31884	4.00719	0.940303	3.90702	1.07189	2.56248
Y45G5AM.10	0			1	1	0	0	0	0	0	0
Y45G5AM.4	0.818456	1.15759	0.211118	1	1	0	1.33573	0.940303	1.56281	1.07189	0
Y45G5AM.3	45.8112	1.54598	0.628525	0.019496	0.2324	39.3594	42.7434	25.8583	54.3076	43.4117	69.1868
Y45G5AM.7	145.906	0.746686	-0.421427	0.0798581	0.667142	177.649	174.981	148.568	132.057	115.764	126.415
Y45G5AM.8	816.546	0.655309	-0.609752	0.000179591	0.00450552	752.084	1028.51	1179.14	611.84	659.75	667.952
Y45G5AM.2	2495.11	0.793915	-0.332944	0.0665396	0.583276	2081.26	2997.38	3266.61	2148.08	2086.98	2390.36
Y45G5AM.9a	0			1	1	0	0	0	0	0	0
Y45G5AM.9c	0			1	1	0	0	0	0	0	0
Y45G5AM.9b	2.13949	0.39493	-1.34033	0.251483	1	4.25507	4.00719	0.940303	0	1.07189	2.56248
Y45G5AM.1a.2	0			1	1	0	0	0	0	0	0
Y45G5AM.1b.2	0			1	1	0	0	0	0	0	0
Y45G5AM.1a.1	0			1	1	0	0	0	0	0	0
Y45G5AM.1b.1	0			1	1	0	0	0	0	0	0
H43I07.3	312.168	0.906516	-0.141596	0.426552	1	259.559	348.626	374.24	311.78	301.202	277.602
H43I07.2	504.168	0.811129	-0.301998	0.121459	0.885541	484.014	528.949	657.272	446.182	431.973	476.62
H43I07.1	177.653	0.777643	-0.362821	0.0733517	0.626644	224.455	168.302	206.867	149.248	147.921	169.123
E03D2.2a	1.93414	0.811091	-0.302064	0.824842	1	3.1913	1.33573	1.88061	1.56281	1.07189	2.56248
E03D2.2b	0			1	1	0	0	0	0	0	0
E03D2.5	0.462014	1.60591	0.683393	1	1	1.06377	0	0	0	0	1.70832
E03D2.6	0			1	1	0	0	0	0	0	0
E03D2.7	0			1	1	0	0	0	0	0	0
E03D2.1	0.178649	65535	65535	1	1	0	0	0	0	1.07189	0
E03D2.3	0			1	1	0	0	0	0	0	0
E03D2.4	0.429311	1.7394	0.79859	1	1	0	0	0.940303	0.781405	0	0.854158
ZC142.3	0			1	1	0	0	0	0	0	0
ZC142.1	4.3427	0.642597	-0.638013	0.429963	1	3.54235	6.67865	5.64182	3.12562	5.35946	1.70832
ZC142.2	0			1	1	0	0	0	0	0	0
F47D2.3	0			1	1	0	0	0	0	0	0
F47D2.4	0.130234	65535	65535	1	1	0	0	0	0.781405	0	0
F47D2.5	0			1	1	0	0	0	0	0	0
F47D2.6	0			1	1	0	0	0	0	0	0
F47D2.2	17.968	1.07536	0.104823	0.839453	1	18.3074	16.3093	17.3298	18.9412	19.9479	16.9721
F47D2.7	20.7433	1.24841	0.320091	0.392898	1	21.8072	18.0324	15.515	28.1306	20.9019	20.0727
F47D2.8	0			1	1	0	0	0	0	0	0
F47D2.1	30.2219	0.990642	-0.0135648	1	1	36.1681	26.7146	28.2091	37.5074	24.1176	28.6143
F47D2.9	0.297917	2.80197	1.48644	1	1	0	0	0.470151	0.781405	0.535946	0
F47D2.10a	0			1	1	0	0	0	0	0	0
F47D2.10b	0			1	1	0	0	0	0	0	0
F47D2.11	2.2562	0.284455	-1.81373	0.0701262	0.605442	6.38261	1.33573	2.82091	0	2.14379	0.854158
ZC132.3	2.06637	3.04198	1.60501	0.215584	1	1.06377	2.0036	0	3.12562	3.21568	2.98955
ZC132.4	3277.05	0.263905	-1.92191	1.66119e-27	4.32524e-25	6474.97	4193.97	4887.85	1203.62	1517.45	1384.45
ZC132.10	0.177295	0	65535	0.448561	1	1.06377	0	0	0	0	0
ZC132.t1	0			1	1	0	0	0	0	0	0
ZC132.2	0.401271	0.802477	-0.317468	1	1	0	1.33573	0	0	1.07189	0
ZC132.7	0			1	1	0	0	0	0	0	0
ZC132.8	0			1	1	0	0	0	0	0	0
ZC132.9	0			1	1	0	0	0	0	0	0
R02D1.2	0.260468	65535	65535	0.505292	1	0	0	0	1.56281	0	0
R02D1.1	3.81278	1.61197	0.688823	0.636428	1	3.1913	1.33573	4.23136	2.34421	7.50325	4.27079
D2063.1	2.89524	0.23838	-2.06867	0.0460054	0.445652	5.31884	4.00719	4.70151	0.781405	0	2.56248
D2063.2	21.88	0.520467	-0.942122	0.0129251	0.169256	25.5304	30.7218	30.0897	13.2839	12.8627	18.7915
D2063.4	22.9306	1.08438	0.116869	0.863656	1	25.5304	16.0288	24.4479	23.4421	22.5097	25.6248
D2063.3a	0			1	1	0	0	0	0	0	0
D2063.3b	0			1	1	0	0	0	0	0	0
F32D1.1	2302.64	0.749264	-0.416453	0.0206586	0.243348	2243.49	2654.1	3000.51	1987.89	1879.03	2050.83
F32D1.2.2	0			1	1	0	0	0	0	0	0
F32D1.2.1	0			1	1	0	0	0	0	0	0
F32D1.10	1797.02	0.878814	-0.186371	0.286408	1	1597.78	2010.27	2130.73	1608.13	1685.02	1750.17
F32D1.3	10.4227	0.77264	-0.372131	0.576177	1	10.6377	13.3573	11.2836	12.5025	5.35946	9.39574
F32D1.12	26.9262	1.44875	0.534813	0.140206	0.97096	20.7754	25.4724	19.7275	31.7954	40.4425	23.3442
F32D1.4	0.487532	65535	65535	0.342622	1	0	0	0	0.781405	2.14379	0
F32D1.11	472.042	0.861493	-0.215089	0.294118	1	510.608	511.585	499.301	444.619	496.286	369.851
F32D1.5	159.375	1.17785	0.236153	0.270309	1	121.27	168.302	149.508	147.685	179.006	190.477
F32D1.9.2	1.27066	0.781262	-0.356122	0.790921	1	1.06377	1.33573	1.88061	0.781405	0	2.56248
F32D1.9.1	0			1	1	0	0	0	0	0	0
F32D1.6a	0			1	1	0	0	0	0	0	0
F32D1.6b	7.1572	0.510831	-0.969083	0.224944	1	9.57391	16.0288	2.82091	4.68843	2.14379	7.68743
F32D1.7	163.458	0.721754	-0.470421	0.0242943	0.275076	161.693	170.973	236.956	135.183	122.196	153.749
F32D1.8	4.98757	1.51494	0.599259	0.392122	1	1.06377	8.01438	2.82091	1.56281	5.35946	11.1041
F13A2.1	8.02073	0.857971	-0.220999	0.742664	1	9.57391	10.6858	5.64182	9.37686	8.57514	4.27079
F13A2.2	1.59003	65535	65535	0.0105182	0.143255	0	0	0	3.12562	2.14379	4.27079
F13A2.10	0			1	1	0	0	0	0	0	0
F13A2.12	0			1	1	0	0	0	0	0	0
F13A2.13	0			1	1	0	0	0	0	0	0
F13A2.9	0			1	1	0	0	0	0	0	0
F13A2.3	15.6438	1.68122	0.749506	0.123149	0.894477	13.829	8.01438	13.1642	15.6281	23.5816	19.6456
F13A2.4	223.688	1.69469	0.761018	0.000300248	0.00704911	146.8	166.966	184.299	278.961	292.627	272.477
F13A2.5	0			1	1	0	0	0	0	0	0
F13A2.6	36.0567	3.03716	1.60272	2.13079e-06	8.2883e-05	19.1478	14.693	19.7464	53.1355	72.8887	36.7288
F13A2.8	0.644249	3.1109	1.63733	0.708104	1	0	0	0.940303	0.781405	2.14379	0
Y47D7A.3	0.14236	65535	65535	1	1	0	0	0	0	0	0.854158
Y47D7A.17	0.267296	2.01528	1.01098	1	1	0.531884	0	0	0	1.07189	0
Y47D7A.5	0			1	1	0	0	0	0	0	0
Y47D7A.18	0			1	1	0	0	0	0	0	0
Y47D7A.6	0			1	1	0	0	0	0	0	0
Y47D7A.7	0			1	1	0	0	0	0	0	0
Y47D7A.2	0			1	1	0	0	0	0	0	0
Y47D7A.8	12.4027	1.53707	0.620186	0.362584	1	10.1058	3.00539	16.2202	12.7603	20.366	11.9582
Y47D7A.1	42.7813	0.54426	-0.877632	0.00358409	0.0591064	64.5388	65.01	36.6718	25.3331	42.0718	23.0623
Y47D7A.9	0.130234	65535	65535	1	1	0	0	0	0.781405	0	0
Y47D7A.10	0.130234	65535	65535	1	1	0	0	0	0.781405	0	0
Y47D7A.11	0.178649	65535	65535	1	1	0	0	0	0	1.07189	0
Y47D7A.12	0			1	1	0	0	0	0	0	0
Y47D7A.15	5.77436	10.5096	3.39364	7.69029e-05	0.00212381	1.06377	0	1.94643	12.9713	12.3268	6.33786
Y47D7A.13	1.28264	6.23449	2.64027	0.160334	1	1.06377	0	0	1.17211	3.75162	1.70832
Y47D7A.16	3141.4	0.876126	-0.19079	0.281401	1	3567.88	3153.66	3324.91	2858.38	2760.12	3183.45
Y47D7A.14b	0.177295	0	65535	0.448561	1	1.06377	0	0	0	0	0
Y47D7A.14a	0			1	1	0	0	0	0	0	0
H22D07.1	2.80833	0.437031	-1.19419	0.317507	1	6.38261	5.34292	0	2.34421	1.07189	1.70832
T08H10.3	167.73	2.6975	1.43163	3.36517e-11	2.61092e-09	95.2072	95.9455	81.0259	293.16	229.921	211.122
T08H10.2	0.130234	65535	65535	1	1	0	0	0	0.781405	0	0
T08H10.5	0.710357	3.00665	1.58815	0.506769	1	1.06377	0	0	2.34421	0	0.854158
T08H10.4	302.846	1.36631	0.450286	0.0161458	0.201011	285.09	244.439	238.367	367.127	357.476	324.58
T08H10.1	7.96944	0.673434	-0.570392	0.313336	1	11.7014	9.35011	7.52242	4.68843	8.57514	5.97911
T28F12.2a	0			1	1	0	0	0	0	0	0
T28F12.2f	0			1	1	0	0	0	0	0	0
T28F12.2b.1	0			1	1	0	0	0	0	0	0
T28F12.2b.2	0			1	1	0	0	0	0	0	0
T28F12.2e	0			1	1	0	0	0	0	0	0
T28F12.2d.2	0			1	1	0	0	0	0	0	0
T28F12.2g.2	0			1	1	0	0	0	0	0	0
T28F12.2g.1	0			1	1	0	0	0	0	0	0
T28F12.2c	0			1	1	0	0	0	0	0	0
T28F12.2d.1	0			1	1	0	0	0	0	0	0
T28F12.1	119.389	0.957219	-0.0630791	0.732685	1	109.377	125.879	130.74	129.791	136.045	84.5019
T28F12.3	364.331	0.915334	-0.12763	0.435186	1	342.533	369.997	428.778	339.911	349.437	355.33
T28F12.4	0			1	1	0	0	0	0	0	0
Y61A9LA.12	2893.53	0.852856	-0.229626	0.212836	1	3587.88	3066.92	2715.18	2680.39	2613.79	2697.06
Y61A9LA.5	77.6247	1.05781	0.0810805	0.773696	1	88.1119	60.3349	77.8853	87.908	73.0709	78.4374
Y61A9LA.7	576.396	0.615422	-0.700352	0.000407005	0.00922575	744.637	641.151	755.063	450.87	465.201	401.454
Y61A9LA.4	1303.19	1.52031	0.604363	0.000298309	0.00701214	1032.56	977.194	1092.71	1611.31	1561.64	1543.74
Y61A9LA.8	445.139	0.95102	-0.0724528	0.653302	1	394.658	451.477	522.808	403.205	465.201	433.485
Y61A9LA.3a	134.643	0.996632	-0.00486791	0.961341	1	156.374	142.923	105.314	145.341	151.137	106.77
Y61A9LA.3b	83.7405	1.04069	0.0575394	0.879548	1	74.4637	81.4796	90.269	77.3591	90.039	88.8325
Y61A9LA.3c	0			1	1	0	0	0	0	0	0
Y61A9LA.9	369.545	5.58543	2.48167	1.15341e-35	4.35747e-33	137.577	92.3925	106.724	702.616	540.052	637.911
Y61A9LA.1	127.541	0.814602	-0.295833	0.185034	1	144.672	132.237	144.807	112.522	98.6141	132.395
Y61A9LA.13	0			1	1	0	0	0	0	0	0
Y61A9LA.11b	0			1	1	0	0	0	0	0	0
Y61A9LA.11a	0			1	1	0	0	0	0	0	0
Y61A9LA.10	816.82	0.889209	-0.169406	0.300864	1	706.342	896.275	991.549	773.2	741.75	791.805
F54D11.4	666.321	1.04525	0.0638494	0.788237	1	601.029	627.793	725.914	667.32	663.502	712.368
F54D11.2.1	0			1	1	0	0	0	0	0	0
F54D11.2.2	14.9421	0.742257	-0.43001	0.345076	1	12.7652	22.7074	15.9851	10.1583	16.0784	11.9582
F54D11.2.3	0			1	1	0	0	0	0	0	0
F54D11.1.1	0			1	1	0	0	0	0	0	0
F54D11.1.2	0			1	1	0	0	0	0	0	0
F54D11.3	596.778	0.70886	-0.496427	0.0139494	0.179817	805.272	714.616	575.465	466.499	549.881	468.933
F41F3.2	73.3366	1.33554	0.417424	0.118294	0.868494	41.4869	54.7649	92.1497	82.8289	78.2482	90.5408
F41F3.3	0.439322	39.0468	5.28713	0.333748	1	0	0	0.0658212	0.0781405	0.535946	1.95602
F41F3.8	0.0711799	65535	65535	1	1	0	0	0	0	0	0.427079
F41F3.4	66.8123	1.56704	0.648044	0.00784296	0.113165	57.6668	53.4826	45.0123	88.3612	79.5023	76.8486
F41F3.1	6.45869	2.07434	1.05265	0.150775	1	7.97826	1.33573	3.29106	10.9397	11.7908	3.41663
F41F3.5	0.260468	65535	65535	0.505292	1	0	0	0	1.56281	0	0
F41F3.6	6.21581	1.38531	0.470209	0.534097	1	4.25507	6.67865	4.70151	6.25124	8.57514	6.83327
F41F3.7	0			1	1	0	0	0	0	0	0
K03B4.5	13.9368	0.936985	-0.0939025	0.936556	1	11.7014	17.3645	14.1045	10.9397	10.7189	18.7915
K03B4.9	0			1	1	0	0	0	0	0	0
K03B4.8	0.352856	0.585002	-0.773487	1	1	0	1.33573	0	0.781405	0	0
K03B4.6	46.1766	1.54583	0.628386	0.0210368	0.246797	43.6145	36.0647	29.1494	71.1078	45.0195	52.1037
K03B4.4b	0			1	1	0	0	0	0	0	0
K03B4.4a	0			1	1	0	0	0	0	0	0
K03B4.3b.1	0			1	1	0	0	0	0	0	0
K03B4.3a	0			1	1	0	0	0	0	0	0
K03B4.3b.2	0			1	1	0	0	0	0	0	0
K03B4.2	263.544	0.810566	-0.302999	0.148647	1	270.197	328.59	274.568	234.421	236.888	236.602
K03B4.1	356.827	0.809668	-0.304598	0.0770433	0.650396	346.788	388.698	447.584	318.813	316.208	322.872
K03B4.7a	0			1	1	0	0	0	0	0	0
K03B4.7b	0.0469787	65535	65535	1	1	0	0	0	0	0	0.281872
ZC266.1	11.0753	1.51517	0.599476	0.177347	1	10.6377	12.0216	3.76121	10.9397	12.8627	16.229
F39G3.6	1.18517	0.614832	-0.701735	0.769721	1	2.12754	1.33573	0.940303	0.781405	1.07189	0.854158
F39G3.7	25.3242	0.540833	-0.886744	0.0153319	0.193415	31.913	34.729	31.9703	20.7072	15.5424	17.0832
F39G3.5a	0			1	1	0	0	0	0	0	0
F39G3.5b	1.03471	2.18956	1.13064	0.571902	1	0	0	1.94643	3.12562	1.13621	0
F39G3.4	20.5261	1.12826	0.174096	0.668206	1	20.2116	16.0288	21.627	28.912	19.2941	17.0832
F39G3.8	651.704	1.15665	0.209949	0.283712	1	586.136	615.772	611.197	605.589	698.874	792.659
F39G3.3	204.04	0.854875	-0.226214	0.260398	1	192.542	224.403	243.068	184.412	200.444	179.373
F39G3.2	521.75	1.17036	0.226955	0.265017	1	519.65	469.509	453.226	577.067	545.593	565.453
F39G3.1	45.7338	1.09117	0.125879	0.793335	1	42.5507	45.4148	43.2539	39.4609	66.9933	36.7288
C18G1.7	0.445243	0	65535	0.261606	1	0	2.67146	0	0	0	0
C18G1.6.2	0			1	1	0	0	0	0	0	0
C18G1.6.1	0			1	1	0	0	0	0	0	0
C18G1.5	1057.21	0.953178	-0.069182	0.613357	1	896.224	1055.23	1296.21	1003.13	980.782	1111.69
C18G1.4a	285.815	1.06188	0.0866255	0.711924	1	187.223	312.561	331.927	268.803	333.359	281.018
C18G1.4b	0			1	1	0	0	0	0	0	0
C18G1.10	4.84878	3.72229	1.89619	0.0250595	0.281424	1.06377	1.33573	3.76121	8.59545	7.50325	6.83327
C18G1.3a	39.275	1.92209	0.942674	0.00291818	0.0499782	31.562	21.3717	27.7107	50.4787	58.7183	45.8085
C18G1.3b	0.222622	0	65535	0.448561	1	0	1.33573	0	0	0	0
C18G1.3c	0			1	1	0	0	0	0	0	0
C18G1.8	1.6136	1.89886	0.925136	0.625183	1	1.06377	1.33573	0.940303	0.781405	2.14379	3.41663
C18G1.9	52.3257	1.38087	0.465579	0.10537	0.806064	46.2739	38.7362	46.8553	59.1289	62.1698	60.7905
C18G1.2a	0.439117	65535	65535	0.333695	1	0	0	0	1.56281	1.07189	0
C18G1.2b	0			1	1	0	0	0	0	0	0
C18G1.1	2.03768	1.13024	0.176634	1	1	2.12754	2.67146	0.940303	1.56281	3.21568	1.70832
Y60C6A.t1	2.85849	0.737004	-0.440255	0.71759	1	3.11684	3.51297	3.24404	3.57102	1.38274	2.32331
Y60C6A.1	1.69602	65535	65535	0.00709299	0.104323	0	0	0	5.46983	2.14379	2.56248
Y60C6A.2	2.36228	65535	65535	0.00111151	0.0219315	0	0	0	3.90702	4.28757	5.97911
R02F11.9	208.552	1.46142	0.547367	0.00843329	0.119946	181.904	181.659	144.807	224.263	270.117	248.56
R02F11.10	1.38731	2.91244	1.54223	0.436421	1	2.12754	0	0	2.34421	2.14379	1.70832
R02F11.11	0			1	1	0	0	0	0	0	0
R02F11.2	1.46124	7.24188	2.85636	0.110953	0.835827	1.06377	0	0	2.34421	5.35946	0
R02F11.5	0			1	1	0	0	0	0	0	0
R02F11.7	0			1	1	0	0	0	0	0	0
R02F11.1	1.4888	0.236462	-2.08032	0.178422	1	2.12754	1.33573	3.76121	0	0	1.70832
R02F11.3a	0			1	1	0	0	0	0	0	0
R02F11.3b	0			1	1	0	0	0	0	0	0
R02F11.6	0			1	1	0	0	0	0	0	0
R02F11.8	0			1	1	0	0	0	0	0	0
R02F11.4	476.474	0.938898	-0.0909597	0.641635	1	460.26	494.22	519.987	443.056	447.333	493.985
C37H5.6a	1.54635	1.31481	0.394851	1	1	2.12754	0	1.88061	0.781405	1.07189	3.41663
C37H5.6b	0			1	1	0	0	0	0	0	0
C37H5.8	441.06	1.22288	0.290283	0.175658	1	360.617	402.055	427.838	496.192	494.143	465.516
C37H5.16	0.439117	65535	65535	0.333695	1	0	0	0	1.56281	1.07189	0
C37H5.15	0			1	1	0	0	0	0	0	0
C37H5.5	774.738	0.699337	-0.51594	0.00279508	0.0481985	728.681	947.033	1059.72	630.594	569.175	713.222
C37H5.14	7.30017	2.77528	1.47263	0.0159192	0.199331	5.31884	5.34292	0.940303	10.1583	11.7908	10.2499
C37H5.9a	0			1	1	0	0	0	0	0	0
C37H5.9b	0			1	1	0	0	0	0	0	0
C37H5.9c.1	0			1	1	0	0	0	0	0	0
C37H5.9c.2	0			1	1	0	0	0	0	0	0
C37H5.10	0			1	1	0	0	0	0	0	0
C37H5.11	0			1	1	0	0	0	0	0	0
C37H5.4	0			1	1	0	0	0	0	0	0
C37H5.3a	5.01785	4.50672	2.17208	0.00544192	0.0836802	3.1913	1.33573	0.940303	10.9397	8.57514	5.12495
C37H5.3b	0			1	1	0	0	0	0	0	0
C37H5.2	9.41411	2.08531	1.06026	0.0635631	0.564397	6.38261	5.34292	6.58212	14.8467	13.9346	9.39574
C37H5.1	4.4062	0.370799	-1.43129	0.072713	0.622108	2.65942	5.34292	11.2836	1.17211	0	5.97911
C37H5.13a	14.8528	2.14322	1.09978	0.015001	0.190401	6.38261	10.6858	11.2836	15.6281	20.366	24.7706
C37H5.13b	0			1	1	0	0	0	0	0	0
C37H5.13c	0			1	1	0	0	0	0	0	0
T19H12.5	26.468	0.556994	-0.844267	0.0075202	0.109547	44.6782	18.7002	38.6182	15.886	20.366	20.5596
T19H12.4	0			1	1	0	0	0	0	0	0
T19H12.6	1.07833	0.152098	-2.71692	0.175683	1	1.06377	2.67146	1.88061	0	0	0.854158
T19H12.13	0			1	1	0	0	0	0	0	0
T19H12.7	0			1	1	0	0	0	0	0	0
T19H12.8	3.2181	0.472559	-1.08143	0.207065	1	2.12754	5.34292	5.64182	2.34421	2.14379	1.70832
T19H12.12	0.241445	1.1691	0.225403	1	1	0	0.667865	0	0	0.353725	0.427079
T19H12.3	0			1	1	0	0	0	0	0	0
T19H12.9	42.6037	1.20346	0.267185	0.417484	1	38.6467	36.0647	41.2981	45.0636	51.2686	43.2802
T19H12.2	2143.05	0.904155	-0.145359	0.435562	1	1758.41	2375.6	2618.74	2003.91	1841.51	2260.1
T19H12.10	10.9774	0.598932	-0.739536	0.120362	0.879654	10.6377	12.6894	17.8657	6.5091	4.6413	13.5213
T19H12.1a	0			1	1	0	0	0	0	0	0
T19H12.1b	0			1	1	0	0	0	0	0	0
T19H12.11	1.45814	0.397774	-1.32998	0.305511	1	5.31884	0	0.940303	0.781405	0	1.70832
T19H12.14	0			1	1	0	0	0	0	0	0
H23N18.4	0.977207	1.21458	0.280457	1	1	0.531884	0	2.11568	0	3.21568	0
H23N18.3	1.10696	0.901915	-0.148936	1	1	0.351043	1.33573	1.80538	2.86776	0	0.281872
H23N18.2	0.907763	1.56004	0.641585	0.767773	1	2.12754	0	0	1.03927	1.42562	0.854158
H23N18.1	0.760126	65535	65535	0.153411	1	0	0	0	1.56281	2.14379	0.854158
H23N18.5	0			1	1	0	0	0	0	0	0
H23N18.6	8.43211	3.4172	1.77281	0.00332684	0.0559012	7.44637	4.00719	0	7.03264	19.2941	12.8124
C02E7.7	0.0893244	65535	65535	1	1	0	0	0	0	0.535946	0
C02E7.6	0.0260468	65535	65535	1	1	0	0	0	0.156281	0	0
C02E7.17	0			1	1	0	0	0	0	0	0
C02E7.8	0			1	1	0	0	0	0	0	0
C02E7.5	0.156717	0	65535	0.448561	1	0	0	0.940303	0	0	0
C02E7.4a	0			1	1	0	0	0	0	0	0
C02E7.4b	0			1	1	0	0	0	0	0	0
C02E7.3	0			1	1	0	0	0	0	0	0
C02E7.2	0.177295	0	65535	0.448561	1	1.06377	0	0	0	0	0
C02E7.9	0			1	1	0	0	0	0	0	0
C02E7.10	30.2764	65535	65535	5.98785e-31	1.80265e-28	0	0	0	67.2008	54.6665	59.7911
C02E7.1	346.514	443.674	8.79336	9.74477e-142	4.33282e-138	1.06377	2.67146	0.940303	631.766	592.757	849.888
C02E7.16	0			1	1	0	0	0	0	0	0
C02E7.11	0.159827	0.802956	-0.316607	1	1	0.531884	0	0	0	0	0.427079
C02E7.12	0.156717	0	65535	0.448561	1	0	0	0.940303	0	0	0
C02E7.13	14.4564	0.19174	-2.38278	1.17513e-06	4.73015e-05	27.658	25.3789	19.7464	6.25124	4.28757	3.41663
C02E7.15	0			1	1	0	0	0	0	0	0
F26G5.11	2.67865	2.12323	1.08626	0.360884	1	1.59565	1.66966	1.88061	3.71167	1.87581	5.33849
F26G5.5	0			1	1	0	0	0	0	0	0
F26G5.4	0			1	1	0	0	0	0	0	0
F26G5.3	0.156717	0	65535	0.448561	1	0	0	0.940303	0	0	0
F26G5.2	7.92849	0.874221	-0.19393	1	1	6.38261	13.3573	5.64182	9.37686	0	12.8124
F26G5.9	2013.48	1.13087	0.177432	0.324975	1	1816.38	1966.53	1886.56	2162.93	2078.94	2169.56
F26G5.10	0.443668	0.415507	-1.26706	0.647179	1	0	0	1.88061	0.781405	0	0
F26G5.12	2.86887	0.512565	-0.964193	0.44324	1	0	6.67865	4.70151	3.90702	1.07189	0.854158
F26G5.1b	0			1	1	0	0	0	0	0	0
F26G5.1a	0			1	1	0	0	0	0	0	0
C13D9.4	0.130234	65535	65535	1	1	0	0	0	0.781405	0	0
C13D9.5	0.178649	65535	65535	1	1	0	0	0	0	1.07189	0
C13D9.6	5.19475	2.24708	1.16805	0.111023	0.836057	6.38261	1.33573	1.88061	9.37686	5.35946	6.83327
C13D9.7	9.43367	0.759923	-0.396075	0.423129	1	17.0203	6.67865	8.46272	3.90702	8.57514	11.9582
C13D9.12	0.156717	0	65535	0.448561	1	0	0	0.940303	0	0	0
C13D9.8	0.792352	0.489709	-1.03	0.734747	1	3.1913	0	0	1.56281	0	0
C13D9.13	0			1	1	0	0	0	0	0	0
C13D9.9	4.89002	2.92699	1.54942	0.0517795	0.487683	4.25507	1.33573	1.88061	7.42334	8.0392	6.40619
C13D9.3	0			1	1	0	0	0	0	0	0
C13D9.2	6.44875	2.66291	1.413	0.0213425	0.249871	1.06377	6.67865	2.82091	10.1583	8.57514	9.39574
C13D9.10	0			1	1	0	0	0	0	0	0
C13D9.1	97.948	83.5289	6.3842	8.24868e-67	7.33523e-64	3.1913	0	3.76121	164.876	188.653	227.206
C13D9.11	0			1	1	0	0	0	0	0	0
K11D12.3a	0.321009	65535	65535	0.515107	1	0	0	0	0	1.07189	0.854158
K11D12.3b	0			1	1	0	0	0	0	0	0
K11D12.4	83.7455	10.3275	3.36842	1.03144e-34	3.65761e-32	15.9565	13.3573	15.0448	170.346	87.8952	199.873
K11D12.5	14.5196	2.21909	1.14997	0.00598282	0.090693	12.7652	13.3573	0.940303	18.7537	22.5097	18.7915
K11D12.13	1.12375	1.80997	0.855966	0.570656	1	1.06377	1.33573	0	1.56281	1.07189	1.70832
K11D12.6	0.130234	65535	65535	1	1	0	0	0	0.781405	0	0
K11D12.7	4.77535	0.42983	-1.21816	0.13304	0.945876	6.38261	8.01438	5.64182	3.90702	2.14379	2.56248
K11D12.11	11.9209	0.72703	-0.459913	0.347439	1	17.0203	9.35011	15.0448	14.0653	7.50325	8.54158
K11D12.8	0.734608	3.14343	1.65234	0.508776	1	1.06377	0	0	0.781405	0	2.56248
K11D12.9	2.2766	0.600389	-0.736031	0.531742	1	5.31884	1.33573	1.88061	2.34421	1.07189	1.70832
K11D12.2.3	0.14236	65535	65535	1	1	0	0	0	0	0	0.854158
K11D12.2.4	0			1	1	0	0	0	0	0	0
K11D12.2.1	0			1	1	0	0	0	0	0	0
K11D12.2.2	2.00004	0.763946	-0.388457	0.823901	1	3.1913	2.67146	0.940303	1.56281	1.07189	2.56248
K11D12.12	26.7711	0.784097	-0.350896	0.20547	1	24.4667	21.3717	44.1942	22.6607	25.7254	22.2081
K11D12.1	9.23181	1.28449	0.361199	0.690194	1	2.12754	8.01438	14.1045	7.81405	13.9346	9.39574
K11D12.10a	3.85345	4.25045	2.08762	0.0185983	0.224004	2.12754	1.33573	0.940303	7.81405	3.21568	7.68743
K11D12.10b	0			1	1	0	0	0	0	0	0
Y58A7A.9	0			1	1	0	0	0	0	0	0
Y58A7A.10	0			1	1	0	0	0	0	0	0
Y58A7A.11	0			1	1	0	0	0	0	0	0
Y58A7A.1a	0			1	1	0	0	0	0	0	0
Y58A7A.1b	0			1	1	0	0	0	0	0	0
Y58A7A.2	568.451	0.918821	-0.122145	0.615522	1	662.727	621.115	493.659	565.737	541.306	526.162
Y58A7A.3	612.464	2.15077	1.10485	1.31096e-08	7.44363e-07	416.816	378.239	371.26	772.419	685.293	1050.76
Y58A7A.4	373.345	1.94954	0.963135	2.44204e-07	1.12295e-05	262.57	271.38	225.513	455.95	414.64	610.014
Y58A7A.7	0			1	1	0	0	0	0	0	0
Y58A7A.5	109.358	15.0549	3.91216	5.00376e-48	2.53708e-45	12.0525	11.5808	17.2357	180.504	147.203	287.57
Y58A7A.8	0			1	1	0	0	0	0	0	0
Y58A7A.6	0.308883	65535	65535	0.505781	1	0	0	0	0.781405	1.07189	0
C04F5.2	0			1	1	0	0	0	0	0	0
C04F5.3	0			1	1	0	0	0	0	0	0
C04F5.4	0.222622	0	65535	0.448561	1	0	1.33573	0	0	0	0
C04F5.5	0			1	1	0	0	0	0	0	0
C04F5.6	5.45793	1.988	0.991315	0.151847	1	3.1913	4.00719	3.76121	7.03264	5.35946	9.39574
C04F5.10	0			1	1	0	0	0	0	0	0
C04F5.7	3.07331	1.70058	0.76603	0.472906	1	0	4.00719	2.82091	1.56281	3.21568	6.83327
C04F5.8	117.724	0.722097	-0.469736	0.0327882	0.344211	115.951	136.244	157.971	106.271	72.8887	117.02
C04F5.9	463.53	0.749111	-0.416749	0.0455505	0.442729	605.284	474.184	510.584	410.237	375.162	405.725
C04F5.1	3927.29	1.0267	0.0380206	0.828884	1	4107.74	3958.44	3560.46	4011.73	4056.04	3869.34
F14F9.5	17.5164	1.07845	0.108958	0.679939	1	23.4029	18.7002	8.46272	22.6607	13.9346	17.9373
F14F9.8	0.451243	65535	65535	0.336865	1	0	0	0	0.781405	1.07189	0.854158
F14F9.4	236.41	3.61456	1.85382	1.21533e-19	1.95135e-17	105.313	110.866	91.2094	332.488	277.62	500.964
F14F9.9	0.0106377	0	65535	1	1	0.0638261	0	0	0	0	0
F14F9.3	33.1181	35.3446	5.14342	1.88805e-26	4.62429e-24	3.1913	1.33573	0.940303	61.3403	37.5162	94.3845
F14F9.7	12.3887	4.60542	2.20333	3.23986e-05	0.000972328	0	6.67865	6.58212	17.1909	26.7973	17.0832
F14F9.2	2.32617	5.56018	2.47513	0.0602787	0.545092	2.12754	0	0	1.56281	4.28757	5.97911
F14F9.6	0.929758	0.806041	-0.311075	1	1	2.30838	0	0.780451	0.781405	0	1.70832
F14F9.1	0.178649	65535	65535	1	1	0	0	0	0	1.07189	0
C03A7.5	0.178649	65535	65535	1	1	0	0	0	0	1.07189	0
C03A7.6	0			1	1	0	0	0	0	0	0
C03A7.4	18.5748	0.860488	-0.216773	0.543875	1	21.8817	20.5035	17.5178	16.894	22.0274	12.6245
C03A7.15	0			1	1	0	0	0	0	0	0
C03A7.7	19.1065	0.773215	-0.371059	0.316164	1	24.0943	22.1731	18.3829	16.6361	21.2235	12.1291
C03A7.8	38.3665	0.776934	-0.364135	0.23269	1	41.3593	47.3516	40.8373	30.9593	39.9494	29.7418
C03A7.3	0			1	1	0	0	0	0	0	0
C03A7.9	0			1	1	0	0	0	0	0	0
C03A7.10	25.9312	1.92788	0.947017	0.00831239	0.118518	21.2754	18.7002	13.1642	32.0376	39.66	30.7497
C03A7.11	14.8167	1.30723	0.386517	0.399324	1	13.2971	15.3609	9.87318	17.1909	20.366	12.8124
C03A7.12	51.1502	0.465904	-1.1019	4.43472e-05	0.00129397	93.0797	56.1007	60.1794	26.1771	38.0522	33.3122
C03A7.2	5220.73	1.26983	0.344635	0.072941	0.623688	4434.85	4453.32	4912.14	5497.57	6420.64	5605.84
C03A7.13	168.968	0.597811	-0.74224	0.000765024	0.0159223	232.082	207.933	194.483	124.634	125.98	128.696
C03A7.14	145.682	0.79431	-0.332227	0.119143	0.872842	160.788	146.169	180.19	141.395	134.126	111.425
Y47A7.2	3175.16	2.11548	1.08099	1.17012e-08	6.68536e-07	1981.8	1999.59	2133.55	3818.72	4373.32	4744
Y47A7.1	1045.67	0.735577	-0.443052	0.00339348	0.0568057	1030.79	1223.53	1360.62	825.163	878.952	954.949
Y49G5B.5	0.178649	65535	65535	1	1	0	0	0	0	1.07189	0
Y49G5B.2	0.735282	0.320945	-1.6396	0.436555	1	1.06377	1.33573	0.940303	0	1.07189	0
Y49G5B.3	0			1	1	0	0	0	0	0	0
Y49G5B.1.2	6.08921	2.30393	1.20409	0.067966	0.592366	7.44637	2.67146	0.940303	10.9397	4.28757	10.2499
Y49G5B.1.1	0			1	1	0	0	0	0	0	0
Y49G5B.4	0			1	1	0	0	0	0	0	0
Y49G5B.6	0			1	1	0	0	0	0	0	0
C52A10.1	19.3646	2.95656	1.56392	0.000140808	0.00362377	13.829	8.01438	7.52242	29.6934	28.9411	28.1872
C52A10.2	15.3891	0.830528	-0.267899	0.554623	1	20.7435	12.4624	17.2357	20.3165	11.6086	9.96803
C52A10.4	0			1	1	0	0	0	0	0	0
C52A10.3	106.147	0.636167	-0.652523	0.000693343	0.0146212	126.056	110.866	152.329	56.394	101.83	89.4048
B0238.15	15.6698	1.96665	0.975742	0.023145	0.26539	7.44637	12.0216	12.2239	19.5351	21.4379	21.354
B0238.1	21.165	2.37248	1.24639	0.00125868	0.0243814	10.4568	15.1338	12.0641	29.0448	27.687	32.6032
B0238.13	21.0709	4.97465	2.31459	2.30182e-08	1.25519e-06	9.57391	8.45517	3.13121	34.1239	25.7254	45.4156
B0238.18	0			1	1	0	0	0	0	0	0
B0238.14	0.581477	65535	65535	0.229002	1	0	0	0	1.56281	1.07189	0.854158
B0238.3	0.463368	65535	65535	0.337889	1	0	0	0	0	1.07189	1.70832
B0238.5	1.69923	1.01054	0.0151312	1	1	1.06377	4.00719	0	2.34421	1.07189	1.70832
B0238.16	0			1	1	0	0	0	0	0	0
B0238.6	0			1	1	0	0	0	0	0	0
B0238.7	1.69319	3.23387	1.69326	0.237633	1	1.06377	1.33573	0	1.56281	1.07189	5.12495
B0238.17	0			1	1	0	0	0	0	0	0
B0238.8.1	0			1	1	0	0	0	0	0	0
B0238.8.2	11.3616	0.684444	-0.546996	0.31585	1	16.4884	15.8952	8.0866	8.90801	10.9333	7.85826
B0238.12	50.5408	1.92821	0.947264	0.000506875	0.0111741	31.913	38.7362	32.9106	66.4194	58.9541	74.3118
B0238.11	206.166	1.00211	0.00304376	0.89314	1	176.585	239.096	202.165	210.979	188.653	219.519
B0238.10	361.649	0.966776	-0.0487467	0.803577	1	360.617	364.654	378.002	364.916	330.143	371.559
B0238.9a	0			1	1	0	0	0	0	0	0
B0238.9b	0.352856	0.585002	-0.773487	1	1	0	1.33573	0	0.781405	0	0
Y49G5A.1	0.177295	0	65535	0.448561	1	1.06377	0	0	0	0	0
C10G8.5a	0			1	1	0	0	0	0	0	0
C10G8.5b	0			1	1	0	0	0	0	0	0
C10G8.5d	0			1	1	0	0	0	0	0	0
C10G8.5c	0			1	1	0	0	0	0	0	0
C10G8.4	31.1284	92.1956	6.52663	2.83562e-28	7.76799e-26	1.06377	0	0.940303	50.0099	57.8822	76.8743
C10G8.3	0			1	1	0	0	0	0	0	0
C10G8.2	0.286951	0.831014	-0.267055	1	1	0	0	0.940303	0.781405	0	0
C10G8.6	2.33444	1.44048	0.52655	0.677606	1	2.12754	2.67146	0.940303	3.12562	4.28757	0.854158
C10G8.7	0.663472	0.871101	-0.199089	1	1	2.12754	0	0	0.781405	1.07189	0
C10G8.8a	0			1	1	0	0	0	0	0	0
C10G8.8b.1	0			1	1	0	0	0	0	0	0
C10G8.8b.2	0			1	1	0	0	0	0	0	0
C10G8.9	0.710153	2.18996	1.1309	0.702907	1	0	1.33573	0	0.781405	2.14379	0
C10G8.t1	0			1	1	0	0	0	0	0	0
C10G8.1	0			1	1	0	0	0	0	0	0
T09D3.2	0			1	1	0	0	0	0	0	0
T09D3.6	0			1	1	0	0	0	0	0	0
T09D3.7	0			1	1	0	0	0	0	0	0
T09D3.5	0.821543	1.45962	0.545597	1	1	1.06377	0	0.940303	0.781405	2.14379	0
T09D3.3	0.786609	4.01929	2.00694	0.503834	1	0	0	0.940303	0.781405	2.14379	0.854158
T09D3.1	0			1	1	0	0	0	0	0	0
T09D3.4	0			1	1	0	0	0	0	0	0
T09D3.10	0			1	1	0	0	0	0	0	0
T09D3.11	0			1	1	0	0	0	0	0	0
T09D3.12	0			1	1	0	0	0	0	0	0
T09D3.8	1.47271	0.608823	-0.715905	0.612488	1	0	2.67146	2.82091	0.781405	0	2.56248
T09D3.9	0.595834	2.80197	1.48644	0.709609	1	0	0	0.940303	1.56281	1.07189	0
C35A11.3	0			1	1	0	0	0	0	0	0
C35A11.11	0			1	1	0	0	0	0	0	0
C35A11.10	0			1	1	0	0	0	0	0	0
C35A11.7	0.451243	65535	65535	0.336865	1	0	0	0	0.781405	1.07189	0.854158
C35A11.2	1.81429	0.938406	-0.091716	1	1	1.06377	2.67146	1.88061	0.781405	1.07189	3.41663
C35A11.9	0			1	1	0	0	0	0	0	0
C35A11.5	0			1	1	0	0	0	0	0	0
C35A11.4	5.50546	1.26695	0.341356	0.686881	1	3.1913	6.67865	4.70151	3.90702	8.57514	5.97911
C35A11.6	0			1	1	0	0	0	0	0	0
C35A11.8	0			1	1	0	0	0	0	0	0
C35A11.1	1.63003	0.469695	-1.0902	0.467308	1	5.31884	1.33573	0	3.12562	0	0
C25A6.1	1.69227	1.70892	0.773083	0.665651	1	0.531884	1.33573	1.88061	3.51632	1.60784	1.28124
F08F3.4	1.48261	7.3624	2.88018	0.0809084	0.672564	1.06377	0	0	3.12562	2.14379	2.56248
F08F3.10	1.4728	3.40943	1.76953	0.327275	1	1.06377	0	0.940303	2.34421	1.07189	3.41663
F08F3.6	37.7949	1.67712	0.745989	0.00824719	0.117913	23.4029	38.7362	22.5673	53.9169	42.8757	45.2704
F08F3.7	15.8992	9.8316	3.29743	2.19003e-10	1.51421e-08	4.25507	2.67146	1.88061	25.0049	21.4379	40.1454
F08F3.17	0.829819	65535	65535	0.101373	0.784415	0	0	0	3.90702	1.07189	0
F08F3.12	0			1	1	0	0	0	0	0	0
F08F3.3.2	0.130234	65535	65535	1	1	0	0	0	0.781405	0	0
F08F3.3.1	0			1	1	0	0	0	0	0	0
F08F3.8	5591.23	1.03356	0.0476248	0.870769	1	5620.95	5204.01	5671.91	5635.49	6181.61	5233.43
F08F3.2a	100.945	0.828884	-0.270758	0.243857	1	85.1014	122.887	123.18	89.0801	71.8168	113.603
F08F3.2b	0			1	1	0	0	0	0	0	0
F08F3.9b	36.8276	1.6717	0.741312	0.0319283	0.337883	30.8493	22.7074	29.1494	38.2888	63.2417	36.7288
F08F3.9a	0			1	1	0	0	0	0	0	0
F08F3.13	0			1	1	0	0	0	0	0	0
F08F3.11a	0			1	1	0	0	0	0	0	0
F08F3.11b	0			1	1	0	0	0	0	0	0
F08F3.15	0			1	1	0	0	0	0	0	0
F08F3.16	0			1	1	0	0	0	0	0	0
F08F3.14	0			1	1	0	0	0	0	0	0
F08F3.1	0.178649	65535	65535	1	1	0	0	0	0	1.07189	0
ZC317.3	14.345	1.2076	0.272147	0.478139	1	12.7652	18.7002	7.52242	13.2839	15.0065	18.7915
ZC317.8	0.177295	0	65535	0.448561	1	1.06377	0	0	0	0	0
ZC317.2	0.355943	1.00764	0.0109775	1	1	1.06377	0	0	0	1.07189	0
ZC317.4	0			1	1	0	0	0	0	0	0
ZC317.5	4.59242	0.740223	-0.433967	0.465492	1	6.38261	3.33933	6.11197	1.56281	3.75162	6.40619
ZC317.6	138.838	1.66873	0.738754	0.0011444	0.022469	99.4623	107.526	105.154	161.102	172.575	187.206
ZC317.7	273.303	0.870358	-0.200319	0.234178	1	264.878	273.825	338.039	226.607	261.006	275.466
ZC317.1	748.658	0.692622	-0.52986	0.00237963	0.0418841	898.884	863.55	891.407	637.626	617.946	582.536
T05C3.7	98.8904	0.790467	-0.339223	0.0897082	0.722994	141.481	88.8261	101.083	90.6429	94.8625	76.4472
T05C3.8	37.3357	0.295906	-1.75679	1.44332e-08	8.09183e-07	58.5072	40.0719	74.2839	15.6281	19.2941	16.229
T05C3.4	165.158	0.216434	-2.208	1.17567e-20	2.04687e-18	304.238	247.11	263.285	51.5727	63.2417	61.4994
T05C3.6a	329.17	2.46153	1.29956	7.12765e-12	5.98826e-10	199.988	149.602	220.971	495.411	493.071	415.975
T05C3.6b	0			1	1	0	0	0	0	0	0
T05C3.2	50.0977	2.6597	1.41126	6.28284e-07	2.67226e-05	29.7855	30.7218	21.627	76.5777	76.1044	65.7702
T05C3.5	601.664	0.650002	-0.621485	0.00181805	0.0334012	604.752	762.702	820.414	480.564	451.267	490.287
C24G6.12	0.14236	65535	65535	1	1	0	0	0	0	0	0.854158
C24G6.10	0.313434	0	65535	0.212755	1	0	0	1.88061	0	0	0
C24G6.4	279.603	1.25541	0.328159	0.118257	0.868442	281.367	209.042	253.412	302.013	334.966	296.82
C24G6.6.1	0			1	1	0	0	0	0	0	0
C24G6.6.2	0.130234	65535	65535	1	1	0	0	0	0.781405	0	0
C24G6.6.3	0.620085	2.95672	1.564	0.708243	1	0	0	0.940303	0	1.07189	1.70832
C24G6.6.4	0.352856	0.585002	-0.773487	1	1	0	1.33573	0	0.781405	0	0
C24G6.3	513.588	0.94471	-0.0820561	0.629029	1	434.549	528.949	621.07	490.722	500.574	505.662
C24G6.11	0.177295	0	65535	0.448561	1	1.06377	0	0	0	0	0
C24G6.2a	113.967	0.698832	-0.516982	0.0151795	0.192076	140.417	138.916	123.18	88.2987	96.4703	96.5199
C24G6.2b	110.475	0.686061	-0.543592	0.0138482	0.178712	135.098	144.259	113.777	97.6756	90.039	81.9992
C24G6.9	0.927614	1.77719	0.829598	0.765668	1	1.06377	0	0.940303	0.781405	1.07189	1.70832
C24G6.7	3.10002	1.5746	0.654986	0.503535	1	2.12754	1.33573	3.76121	8.59545	1.07189	1.70832
C24G6.8.1	0			1	1	0	0	0	0	0	0
C24G6.8.2	0			1	1	0	0	0	0	0	0
C24G6.8.3	0			1	1	0	0	0	0	0	0
C24G6.8.4	0			1	1	0	0	0	0	0	0
C24G6.1	140.553	0.687047	-0.541519	0.0160606	0.200388	128.716	164.295	206.867	122.681	98.6141	122.145
C18C4.2	50.7363	0.798141	-0.325285	0.253053	1	60.6348	49.422	59.2391	61.731	37.5162	35.8747
C18C4.3.1	0			1	1	0	0	0	0	0	0
C18C4.3.2	0			1	1	0	0	0	0	0	0
C18C4.4	219.177	0.84492	-0.243113	0.217208	1	237.327	219.487	255.988	193.124	192.265	216.871
C18C4.5b	0.66618	65535	65535	0.225753	1	0	0	0	0.781405	3.21568	0
C18C4.5a	0			1	1	0	0	0	0	0	0
C18C4.14	0			1	1	0	0	0	0	0	0
C18C4.1b	0			1	1	0	0	0	0	0	0
C18C4.1c	0			1	1	0	0	0	0	0	0
C18C4.1d	0			1	1	0	0	0	0	0	0
C18C4.13	0			1	1	0	0	0	0	0	0
C18C4.12	0			1	1	0	0	0	0	0	0
C18C4.11	0			1	1	0	0	0	0	0	0
C18C4.7	0			1	1	0	0	0	0	0	0
C18C4.15	0			1	1	0	0	0	0	0	0
C18C4.9	0.414954	65535	65535	0.326165	1	0	0	0	0.781405	0	1.70832
C18C4.16	0.313434	0	65535	0.212755	1	0	0	1.88061	0	0	0
C18C4.10d.1	0			1	1	0	0	0	0	0	0
C18C4.10d.2	0			1	1	0	0	0	0	0	0
C18C4.10d.3	0			1	1	0	0	0	0	0	0
C18C4.10a.1	0			1	1	0	0	0	0	0	0
C18C4.10a.2	0			1	1	0	0	0	0	0	0
C18C4.10c.1	0			1	1	0	0	0	0	0	0
C18C4.10c.2	0			1	1	0	0	0	0	0	0
C18C4.10c.3	0			1	1	0	0	0	0	0	0
C18C4.10b.1	0			1	1	0	0	0	0	0	0
C18C4.10b.2	0			1	1	0	0	0	0	0	0
C18C4.10b.3	0			1	1	0	0	0	0	0	0
C18C4.17	285.067	18.2319	4.18839	4.73537e-77	5.8237e-74	49.9971	26.7146	12.2239	981.311	317.28	322.872
CD4.13	2.76211	1.81474	0.859766	0.3457	1	0	4.00719	1.88061	2.34421	3.21568	5.12495
CD4.6	282.069	1.11786	0.160738	0.396389	1	307.429	253.789	237.897	286.776	290.483	316.039
CD4.11	0.308883	65535	65535	0.505781	1	0	0	0	0.781405	1.07189	0
CD4.14	0			1	1	0	0	0	0	0	0
CD4.19	237.283	30.133	4.91327	1.43392e-81	2.96012e-78	20.2116	20.036	5.48196	553.235	484.496	340.237
CD4.18	314.377	22.2136	4.47337	9.97466e-84	2.21752e-80	37.2319	25.3789	18.6462	704.046	679.58	421.382
CD4.17	879.108	2.61118	1.3847	1.45779e-16	1.86422e-14	432.953	639.815	387.875	1380.74	1523.16	910.106
CD4.5	1.35699	1.10295	0.141364	1	1	1.59565	1.33573	0.940303	2.34421	1.07189	0.854158
CD4.4	171.683	0.725484	-0.462984	0.0422392	0.417566	171.267	231.081	194.643	157.062	147.921	128.124
CD4.3.2	0			1	1	0	0	0	0	0	0
CD4.3.1	0			1	1	0	0	0	0	0	0
CD4.2	339.007	1.30568	0.384801	0.0269124	0.296166	315.939	299.204	267.046	386.795	368.731	396.33
CD4.7b	42.3802	0.757218	-0.40122	0.141593	0.976418	58.5072	30.7218	55.4779	39.8516	27.8692	41.8538
CD4.7a	0			1	1	0	0	0	0	0	0
CD4.10	233.125	0.813411	-0.297944	0.140058	0.97096	199.456	265.81	306.068	203.556	185.973	237.883
CD4.8	6849.87	0.863279	-0.212101	0.213945	1	7526.22	7154.92	7376.33	6271.46	6463.3	6307
CD4.12	0			1	1	0	0	0	0	0	0
CD4.15	0.156717	0	65535	0.448561	1	0	0	0.940303	0	0	0
CD4.1	16.4567	3.31958	1.731	7.75251e-05	0.00213666	4.25507	12.0216	6.58212	21.0979	30.013	24.7706
CD4.16	0			1	1	0	0	0	0	0	0
M03E7.4	1.04417	0.875858	-0.191232	1	1	1.06377	1.33573	0.940303	0.781405	2.14379	0
M03E7.9	0			1	1	0	0	0	0	0	0
M03E7.8	0.178649	65535	65535	1	1	0	0	0	0	1.07189	0
M03E7.7	0			1	1	0	0	0	0	0	0
M03E7.3	45.4132	4.52627	2.17832	7.58467e-12	6.33539e-10	15.9565	17.3645	15.9851	63.2938	93.2547	66.6244
M03E7.6	0			1	1	0	0	0	0	0	0
M03E7.2	16.0808	0.560653	-0.834821	0.0495428	0.47162	24.4667	21.3717	15.9851	7.81405	12.3268	14.5207
M03E7.5.1	10.5694	1.70969	0.773737	0.102178	0.789468	4.25507	10.6858	8.46272	17.9723	11.7908	10.2499
M03E7.5.2	14.5109	0.539433	-0.890485	0.0240389	0.272824	17.0203	16.0288	23.5076	5.46983	13.9346	11.1041
M03E7.1	7.90575	2.58356	1.36936	0.0415308	0.41268	5.31884	1.33573	6.58212	9.37686	12.8627	11.9582
T01C2.1	21.1489	4.71814	2.23822	7.84029e-08	3.87337e-06	5.31884	9.35011	7.52242	35.1632	35.3725	34.1663
T01C2.3	0			1	1	0	0	0	0	0	0
T01C2.6	0			1	1	0	0	0	0	0	0
T01C2.4	0			1	1	0	0	0	0	0	0
T01C2.5	0			1	1	0	0	0	0	0	0
T01C2.2	0.178649	65535	65535	1	1	0	0	0	0	1.07189	0
C14C11.5	0.130234	65535	65535	1	1	0	0	0	0.781405	0	0
C14C11.4	11.0993	0.678192	-0.560233	0.242912	1	14.8927	10.6858	14.1045	7.03264	5.35946	14.5207
C14C11.3	36.4972	1.82161	0.865217	0.00658309	0.0983015	30.8493	21.3717	25.3882	40.633	41.8038	58.9369
C14C11.6	1711.68	0.681431	-0.55336	0.00147627	0.0279958	1469.06	2250.04	2388.84	1376.44	1410.07	1375.62
C14C11.2.2	1.23722	0.852494	-0.230238	1	1	0	4.00719	0	2.34421	1.07189	0
C14C11.2.1	0.0711799	65535	65535	1	1	0	0	0	0	0	0.427079
C14C11.1	127.551	1.79427	0.843394	0.000181696	0.00455239	86.1652	91.4975	96.2212	157.977	154.353	179.091
C14C11.7	130.986	1.07182	0.100062	0.656492	1	111.696	132.237	135.404	147.685	130.771	128.124
C14C11.8a	0			1	1	0	0	0	0	0	0
C14C11.8b	1.17731	6.51233	2.70317	0.171933	1	0	0	0.940303	3.12562	2.14379	0.854158
C14C11.9	0			1	1	0	0	0	0	0	0
C14C11.11	0.287221	0.290174	-1.78501	0.448663	1	0	1.33573	0	0.312562	0.0750325	0
C14C11.10	0			1	1	0	0	0	0	0	0
F25B4.5	1020.49	0.980903	-0.0278172	0.814935	1	821.229	1069.92	1199.83	947.844	998.468	1085.64
F25B4.6	551.578	0.732216	-0.44966	0.0253222	0.283547	410.614	686.565	813.362	475.094	452.339	471.495
F25B4.4	144.033	1.09836	0.135355	0.55082	1	137.226	133.573	141.045	165.658	141.49	145.207
F25B4.17	0			1	1	0	0	0	0	0	0
F25B4.7	119.693	0.714629	-0.484734	0.0347421	0.359306	104.249	166.966	147.628	105.49	92.1828	101.645
F25B4.3	14.1169	0.664753	-0.589111	0.151858	1	20.7116	11.3804	18.7872	9.22058	11.9087	12.6928
F25B4.8a	0			1	1	0	0	0	0	0	0
F25B4.8b	0.325327	24.9486	4.64089	0.516114	1	0	0	0.0752242	0.804847	1.07189	0
[truncated: 55,803 more rows]

## Sheet: ALG-34 26 G
Statistically significant sRNAs of indicated family , normalized values
Row	daf2dauer_01	daf2dauer_02	daf2dauer_03	daf2postdauer_01	daf2postdauer_02	daf2postdauer_03	daf2aakdauer_01	daf2aakdauer_02	daf2aakdauer_03	daf2aakpostdauer_01	daf2aakpostdauer_02	daf2aakpostdauer_03
T21H3.3	0	0.0758234	0.176669	0.723415	0.697995	0.729027	0.938647	0.894195	0.911466	0.953851	1.00108	0.985813
C39F7.4	0	-0.284841	-0.0695942	0.920767	1.05988	1.10466	0.643069	0.641437	0.585233	0.942025	0.823937	0.940167
T08H10.3	0	0.0692884	-0.0525821	1.95404	1.98304	1.90153	2.26154	2.24425	2.30829	2.44541	2.26929	2.28611
C18G1.5	0	-0.0502898	-0.036594	1.29056	1.38714	1.46836	0.998664	1.00081	1.00112	1.34244	1.26206	1.37033
T05C3.5	0	0.0263854	-0.106852	1.07943	1.20585	1.22942	0.888082	0.872331	0.854961	0.982537	0.884622	0.974508
C24G6.1	0	0.127378	0.070616	1.00408	1.13572	1.22767	0.916477	0.912171	0.836289	0.986158	0.820725	0.967529
W02F12.5	0	0.158994	-0.181809	1.08815	1.05036	1.04583	1.15115	1.15465	1.12366	1.13785	1.07234	1.10631
T05B11.3	0	0.117833	0.167526	1.26618	1.33862	1.36777	0.838963	0.988096	0.912265	1.26919	1.13854	1.25935
F32D8.6	0	-0.359289	-0.191496	1.0394	1.23614	1.148	0.662872	0.57484	0.744143	1.14485	1.10614	1.13182
C47E8.11	0	0.0502896	0.00333397	0.775491	0.671352	0.627073	0.787811	0.795945	0.65735	0.701318	0.466966	0.595673
C30G7.3	0	0.0125032	-0.0933845	0.144443	0.185161	0.177285	0.402391	0.440147	0.35459	0.155168	-0.0139794	0.128871
F21H7.5	0	-0.61499	-0.61499	0.978202	0.939572	1.08937	1.89979	1.9362	2.00655	2.07333	2.09749	2.15473
Y43F8C.5	0	-0.329136	-0.116798	0.350447	0.387458	0.405567	0.845472	0.821759	0.998641	0.761207	0.743759	0.747088
Y43F8C.9	0	-0.0456696	0.0162583	0.377708	0.313672	0.3269	0.884897	0.884945	0.937982	0.728602	0.607059	0.671208
Y38F2AR.9	0	0.242771	0.100579	1.15538	1.1038	1.20451	1.42133	1.2773	1.38399	1.14382	1.05716	1.26813
Y38F2AR.2	0	-0.085411	-0.299835	0.798982	0.836927	0.869164	0.924004	0.954376	0.902904	0.830753	0.737231	0.876311
F49F1.12	0	0.640711	-0.434534	1.29236	1.31298	1.38699	1.9272	2.07227	1.93828	1.87304	1.67648	1.78647
T22D1.4	0	0.17369	0.0510204	1.09483	1.19467	1.15723	1.10484	1.09337	1.06647	1.06767	0.97088	1.03122
R05G6.7	0	-0.0582587	-0.036594	0.885362	0.887244	0.936403	0.948206	0.903161	0.904308	0.865161	0.784096	0.928097
F32E10.4	0	0.073592	0.0129557	1.03649	1.16349	1.23271	0.786447	0.808704	0.818583	0.979165	0.922355	1.02136
T25B9.4	0	0.062785	-0.200451	0.532944	0.525509	0.531514	0.564005	0.617244	0.4235	0.396179	0.254877	0.429493
M7.1	0	0.00557482	-0.0237567	0.803537	0.979677	1.00665	0.787061	0.722556	0.707931	0.855184	0.812384	0.916424
M117.4	0	0.0284621	-0.180838	0.168363	0.140828	0.258922	0.0640555	0.0962635	-0.0931297	-0.189002	-0.293938	-0.279438
K08E4.7	0	0.0874885	0.0327063	0.348596	0.385073	0.316516	-0.0555451	-0.0488607	-0.112193	0.170248	0.131888	0.184337
C25G4.8	0	0.316557	0.116373	1.41266	1.3816	1.33241	1.27643	1.33916	1.26012	1.33708	1.09022	1.24356
ZK795.2	0	0.122309	-0.121114	0.259125	0.105718	0.19663	0.252773	0.272626	0.0653879	0.216576	0.00565059	0.209295
Y25C1A.13	0	0.0276559	-0.0704522	0.0765381	0.0624523	0.130223	0.812595	0.808633	0.771863	0.660772	0.56464	0.724515
K10B2.5	0	-0.158327	-0.164818	0.920541	1.02926	1.06285	0.805545	0.781855	0.823439	0.871011	0.779865	0.865104
T02G5.12	0	0.0531775	-0.11613	1.09561	1.35821	1.40296	1.01651	0.971186	1.00058	1.14303	1.20377	1.18795
F33H1.2	0	0.0285223	0.0117534	1.27393	1.39246	1.45646	1.17057	1.08331	1.10845	1.42542	1.41279	1.49659
R03D7.5	0	-0.0582587	-0.191496	0.699448	0.661235	0.644919	1.45211	1.40866	1.32806	1.29029	1.02573	1.08519
VW02B12L.3	0	-0.088222	-0.133504	1.39938	1.52805	1.53437	1.12887	1.01756	1.04112	1.41797	1.34203	1.45102
W03C9.8	0	-0.61499	-0.434534	1.28302	1.36803	1.45928	1.94866	1.92229	1.80996	1.89235	1.88429	1.79446
W03C9.1	0	0.0448116	0.00196942	0.708403	0.781922	0.692762	1.4962	1.47142	1.47956	1.28961	1.23113	1.25336
K12C11.2	0	-0.169409	-0.119716	0.862905	0.966069	0.975952	0.736054	0.78111	0.782865	0.919033	0.903394	0.969191
W03F11.4	0	0.242771	0.644647	1.71718	1.73601	1.78834	1.9728	2.02674	1.90904	1.79458	1.7082	1.92446
W01B11.2	0	0.0128046	-0.163467	0.0973883	5.31052e-05	0.0802273	1.21134	1.22199	1.1879	0.538447	0.366587	0.478087
T03F1.3	0	-0.117844	-0.247447	1.22565	1.2219	1.25986	0.958104	0.983775	1.01304	1.24686	1.14611	1.25696
R12E2.3	0	0.0830704	0.214951	0.911157	1.03908	0.97948	0.741669	0.764148	0.784153	0.959617	0.904362	0.943762
ZK973.8	0	0.0478208	-0.0456404	0.793258	0.786958	0.738242	0.524745	0.555254	0.523221	0.645119	0.598369	0.618226
F21F3.3	0	0.112437	-0.0463538	0.0742645	0.116874	0.00289024	0.136093	0.165619	0.205481	0.112478	0.0519135	0.100989
ZK484.5	0	0.06668	0.167526	1.83511	1.84515	1.87648	2.39913	2.39202	2.4093	2.27313	2.14474	2.2531
[truncated: 30 more rows]

## Sheet: CSR-1 22G
Statistically significant sRNAs of indicated family , normalized values
[truncated: 207 more rows]

[truncated: 4 more sheets: PRG-1 piRNA, WAGO 22G, HRDE-1 22G, ERGO-1 26G]
