# Supplementary material for: AMPK tunes reproductive gene expression and small RNA homeostasis to mediate timely germ cell development
Source: Nucleic Acids Res. 2026 Jun 8;54(11):gkag555. doi: 10.1093/nar/gkag555 (PMC13291822; doi:10.1093/nar/gkag555)
Supplement: gkag555_Supplemental_Files [file gkag555_Supplemental_Files.zip › Supplemental_Raw_Data.xlsx]

## Sheet: 2
Fig 2A - GO enrichment of daf-2; aak(0) vs. daf-2 dauer and post-dauer transcriptomes						Fig 2A - List of genes used in differential gene expression analysis						Fig 2B - List of differentially expressed reproductive genes from aak(0); daf-2 and daf-2 dauer and post-dauer transcriptomic comparisons						Fig 2E - List of tissue-specific genes
						aak(0) dauer vs daf-2 dauer			aak(0) PD vs daf-2 PD			Differentially expressed reproductive genes (3666)	Overlap (1844)	Overlap only with aak(0) dauer UP (867)	Overlap only with aak(0) PD Down (498)			Spermatogenic ()	Oogenic ()	Germline neutral ()
Term	Enrichment Fold Change	P value	Observed	aak(0) vs. daf-2		Down	Up		Down	Up		WBGene00000001	WBGene00015689	WBGene00008497	WBGene00016794			WBGene00000002	WBGene00000004	WBGene00000001
organelle GO:0043226	1.4	1.3e-46	1698	DAUER UP		WBGene00018637	WBGene00255375		WBGene00009578	WBGene00009706		WBGene00000010	WBGene00018531	WBGene00009193	WBGene00000426			WBGene00000003	WBGene00000018	WBGene00000006
condensed chromosome centromeric region GO:0000779	4.2	8.2e-34	61	DAUER UP		WBGene00002999	WBGene00015689		WBGene00018070	WBGene00009048		WBGene00000019	WBGene00018895	WBGene00011290	WBGene00010498			WBGene00000005	WBGene00000073	WBGene00000010
membrane-enclosed lumen GO:0031974	1.8	1.1e-30	311	DAUER UP		WBGene00003619	WBGene00018531		WBGene00013239	WBGene00044644		WBGene00000023	WBGene00043147	WBGene00009605	WBGene00000813			WBGene00000007	WBGene00000074	WBGene00000022
cellular process involved in reproduction in multicellular organism GO:0022412	2.6	6.2e-26	110	DAUER UP		WBGene00003670	WBGene00018895		WBGene00016794	WBGene00021796		WBGene00000064	WBGene00018119	WBGene00016183	WBGene00008034			WBGene00000019	WBGene00000075	WBGene00000040
RNA splicing via transesterification reactions	2.7	2.5e-24	94	DAUER UP		WBGene00010397	WBGene00043147		WBGene00000426	WBGene00015259		WBGene00000080	WBGene00044177	WBGene00018135	WBGene00012558			WBGene00000020	WBGene00000092	WBGene00000041
modification-dependent macromolecule catabolic process GO:0043632	2.3	5.3e-23	124	DAUER UP		WBGene00001707	WBGene00018119		WBGene00010498	WBGene00045457		WBGene00000090	WBGene00022753	WBGene00020802	WBGene00019892			WBGene00000021	WBGene00000094	WBGene00000050
recombinational repair GO:0000725	3.8	6.8e-22	45	DAUER UP		WBGene00007959	WBGene00044177		WBGene00000080	WBGene00011676		WBGene00000094	WBGene00043743	WBGene00014102	WBGene00020096			WBGene00000023	WBGene00000095	WBGene00000055
protein dephosphorylation GO:0006470	3	1.5e-21	69	DAUER UP		WBGene00017898	WBGene00008497		WBGene00020027	WBGene00015886		WBGene00000098	WBGene00009755	WBGene00018652	WBGene00021312			WBGene00000036	WBGene00000106	WBGene00000059
DNA-directed RNA polymerase complex GO:0000428	3.3	5.9e-21	54	DAUER UP		WBGene00013876	WBGene00022753		WBGene00007390	WBGene00017703		WBGene00000099	WBGene00003468	WBGene00004971	WBGene00016311			WBGene00000057	WBGene00000120	WBGene00000063
mitotic sister chromatid separation GO:0051306	4.4	2.6e-19	30	DAUER UP		WBGene00006685	WBGene00043743		WBGene00011731	WBGene00000718		WBGene00000101	WBGene00019561	WBGene00014997	WBGene00006396			WBGene00000071	WBGene00000137	WBGene00000064
passive transmembrane transporter activity GO:0022803	2	2.3e-33	230	DAUER DOWN		WBGene00003911	WBGene00009755		WBGene00006730	WBGene00007817		WBGene00000102	WBGene00018497	WBGene00008508	WBGene00011299			WBGene00000083	WBGene00000146	WBGene00000065
transporter activity GO:0005215	1.6	1.9e-30	440	DAUER DOWN		WBGene00004032	WBGene00003468		WBGene00003805	WBGene00004008		WBGene00000121	WBGene00014240	WBGene00015630	WBGene00001835			WBGene00000096	WBGene00000147	WBGene00000066
cell-cell signaling GO:0007267	2.1	2.9e-28	171	DAUER DOWN		WBGene00003411	WBGene00271819		WBGene00013691	WBGene00017658		WBGene00000142	WBGene00011669	WBGene00013979	WBGene00003989			WBGene00000115	WBGene00000156	WBGene00000067
ligand-gated channel activity GO:0022834	2.5	3.4e-26	109	DAUER DOWN		WBGene00000095	WBGene00019561		WBGene00008225	WBGene00000743		WBGene00000143	WBGene00013657	WBGene00012754	WBGene00017066			WBGene00000117	WBGene00000157	WBGene00000068
monoatomic ion transport GO:0006811	1.7	1.7e-25	288	DAUER DOWN		WBGene00001638	WBGene00018497		WBGene00021552	WBGene00020609		WBGene00000144	WBGene00013069	WBGene00045108	WBGene00007136			WBGene00000133	WBGene00000161	WBGene00000072
excitatory postsynaptic potential GO:0060079	2.6	9.4e-19	65	DAUER DOWN		WBGene00012938	WBGene00014240		WBGene00008639	WBGene00013207		WBGene00000147	WBGene00007570	WBGene00008186	WBGene00019295			WBGene00000140	WBGene00000162	WBGene00000079
voltage-gated channel activity GO:0022832	2.4	3.7e-15	63	DAUER DOWN		WBGene00000879	WBGene00009193		WBGene00011034	WBGene00045458		WBGene00000151	WBGene00002208	WBGene00014201	WBGene00015691			WBGene00000150	WBGene00000163	WBGene00000080
extracellular region GO:0005576	1.5	4.8e-15	255	DAUER DOWN		WBGene00000238	WBGene00011669		WBGene00000813	WBGene00008640		WBGene00000156	WBGene00008125	WBGene00044250	WBGene00001755			WBGene00000169	WBGene00000164	WBGene00000081
neurotransmitter receptor activity GO:0030594	2.4	9.4e-14	57	DAUER DOWN		WBGene00021412	WBGene00011172		WBGene00021648	WBGene00004123		WBGene00000165	WBGene00005012	WBGene00017211	WBGene00009594			WBGene00000171	WBGene00000168	WBGene00000088
postsynaptic membrane GO:0045211	2.3	1.3e-13	62	DAUER DOWN		WBGene00022146	WBGene00013657		WBGene00013966	WBGene00008631		WBGene00000168	WBGene00011336	WBGene00018528	WBGene00012353			WBGene00000175	WBGene00000189	WBGene00000089
						WBGene00001843	WBGene00013069		WBGene00008034	WBGene00019660		WBGene00000189	WBGene00007249	WBGene00015992	WBGene00017646			WBGene00000177	WBGene00000192	WBGene00000090
Term	Enrichment Fold Change	P value	Observed	aak(0) vs. daf-2		WBGene00011326	WBGene00007570		WBGene00003773	WBGene00012816		WBGene00000192	WBGene00018082	WBGene00020534	WBGene00009127			WBGene00000179	WBGene00000195	WBGene00000093
passive transmembrane transporter activity GO:0022803	2.3	8.5e-36	206	PD UP		WBGene00016620	WBGene00012250		WBGene00012558	WBGene00020691		WBGene00000202	WBGene00003466	WBGene00016839	WBGene00021402			WBGene00000183	WBGene00000222	WBGene00000097
cell-cell signaling GO:0007267	2.5	6.3e-34	160	PD UP		WBGene00019611	WBGene00002208		WBGene00017237	WBGene00001786		WBGene00000205	WBGene00010634	WBGene00021007	WBGene00007256			WBGene00000190	WBGene00000262	WBGene00000098
monoatomic ion transport GO:0006811	1.9	1.1e-25	248	PD UP		WBGene00020562	WBGene00008125		WBGene00019892	WBGene00000730		WBGene00000208	WBGene00006048	WBGene00019216	WBGene00003589			WBGene00000221	WBGene00000289	WBGene00000099
ligand-gated channel activity GO:0022834	2.7	2.3e-24	95	PD UP		WBGene00004858	WBGene00005012		WBGene00020096	WBGene00015758		WBGene00000219	WBGene00008154	WBGene00044434	WBGene00011056			WBGene00000228	WBGene00000292	WBGene00000100
transporter activity GO:0005215	1.6	5.6e-23	352	PD UP		WBGene00020976	WBGene00011336		WBGene00019465	WBGene00016625		WBGene00000227	WBGene00012547	WBGene00008661	WBGene00001979			WBGene00000232	WBGene00000301	WBGene00000101
cell projection organization GO:0030030	2	1.4e-20	153	PD UP		WBGene00000036	WBGene00007249		WBGene00020647	WBGene00003573		WBGene00000249	WBGene00044475	WBGene00020289	WBGene00011272			WBGene00000238	WBGene00000382	WBGene00000102
cell projection GO:0042995	1.6	3.5e-20	287	PD UP		WBGene00010878	WBGene00018082		WBGene00016380	WBGene00019855		WBGene00000250	WBGene00020840	WBGene00013771	WBGene00018700			WBGene00000240	WBGene00000383	WBGene00000103
postsynaptic membrane GO:0045211	2.9	2.3e-19	63	PD UP		WBGene00019729	WBGene00003466		WBGene00021057	WBGene00016667		WBGene00000257	WBGene00018178	WBGene00009754	WBGene00015130			WBGene00000246	WBGene00000386	WBGene00000107
voltage-gated channel activity GO:0022832	2.7	1e-15	57	PD UP		WBGene00022745	WBGene00010634		WBGene00006397	WBGene00000734		WBGene00000264	WBGene00006553	WBGene00013978	WBGene00019006			WBGene00000248	WBGene00000387	WBGene00000109
neurotransmitter receptor activity GO:0030594	2.8	2.5e-15	53	PD UP		WBGene00021049	WBGene00006048		WBGene00021312	WBGene00015857		WBGene00000265	WBGene00014169	WBGene00008821	WBGene00007363			WBGene00000257	WBGene00000388	WBGene00000112
phosphorus metabolic process GO:0006793	1.7	9.6e-19	240	PD DOWN		WBGene00005009	WBGene00008154		WBGene00016311	WBGene00009710		WBGene00000271	WBGene00016825	WBGene00020707	WBGene00017547			WBGene00000266	WBGene00000393	WBGene00000113
organelle GO:0043226	1.3	2.3e-18	1063	PD DOWN		WBGene00001976	WBGene00012547		WBGene00005648	WBGene00017334		WBGene00000275	WBGene00009941	WBGene00009708	WBGene00011399			WBGene00000268	WBGene00000395	WBGene00000114
protein dephosphorylation GO:0006470	3	3.2e-13	46	PD DOWN		WBGene00009393	WBGene00044475		WBGene00010699	WBGene00011443		WBGene00000282	WBGene00010300	WBGene00020435	WBGene00018897			WBGene00000269	WBGene00000396	WBGene00000116
homologous recombination GO:0035825	4	8.5e-13	28	PD DOWN		WBGene00011393	WBGene00020840		WBGene00008667	WBGene00019214		WBGene00000289	WBGene00015193	WBGene00020117	WBGene00020259			WBGene00000374	WBGene00000406	WBGene00000118
non-membrane spanning protein tyrosine kinase activity GO:0004715	4.1	3.8e-12	25	PD DOWN		WBGene00013560	WBGene00018178		WBGene00164985	WBGene00195164		WBGene00000376	WBGene00018098	WBGene00016286	WBGene00013734			WBGene00000389	WBGene00000409	WBGene00000121
pseudopodium GO:0031143	4	1.6e-11	24	PD DOWN		WBGene00000157	WBGene00044474		WBGene00015159	WBGene00003545		WBGene00000382	WBGene00022617	WBGene00000771	WBGene00002148			WBGene00000397	WBGene00000411	WBGene00000122
phosphorylation GO:0016310	1.8	1.3e-10	109	PD DOWN		WBGene00004184	WBGene00020042		WBGene00043097	WBGene00012437		WBGene00000383	WBGene00010324	WBGene00016382	WBGene00016245			WBGene00000441	WBGene00000413	WBGene00000123
post-translational protein modification GO:0043687	2.1	1.7e-10	74	PD DOWN		WBGene00001500	WBGene00006553		WBGene00015971	WBGene00012814		WBGene00000386	WBGene00021786	WBGene00018235	WBGene00007513			WBGene00000453	WBGene00000414	WBGene00000136
recombinational repair GO:0000725	3.2	7.1e-09	25	PD DOWN		WBGene00002062	WBGene00014169		WBGene00006396	WBGene00020902		WBGene00000388	WBGene00044062	WBGene00007415	WBGene00010096			WBGene00000485	WBGene00000416	WBGene00000138
modification-dependent macromolecule catabolic process GO:0043632	1.9	1.6e-08	69	PD DOWN		WBGene00008578	WBGene00016825		WBGene00015554	WBGene00009049		WBGene00000389	WBGene00011295	WBGene00004084	WBGene00005024			WBGene00000492	WBGene00000417	WBGene00000142
						WBGene00000294	WBGene00009941		WBGene00011299	WBGene00017305		WBGene00000405	WBGene00011378	WBGene00044448	WBGene00017828			WBGene00000497	WBGene00000420	WBGene00000143
						WBGene00003685	WBGene00235359		WBGene00021275	WBGene00000594		WBGene00000408	WBGene00008312	WBGene00012785	WBGene00006607			WBGene00000511	WBGene00000422	WBGene00000144
						WBGene00019294	WBGene00010300		WBGene00004324	WBGene00000691		WBGene00000409	WBGene00018163	WBGene00016356	WBGene00009098			WBGene00000514	WBGene00000443	WBGene00000145
						WBGene00001816	WBGene00015193		WBGene00017012	WBGene00044457		WBGene00000411	WBGene00010633	WBGene00010712	WBGene00016159			WBGene00000518	WBGene00000444	WBGene00000148
						WBGene00003661	WBGene00018098		WBGene00235256	WBGene00001715		WBGene00000413	WBGene00009550	WBGene00009641	WBGene00014018			WBGene00000527	WBGene00000459	WBGene00000149
						WBGene00012854	WBGene00022617		WBGene00003876	WBGene00020613		WBGene00000416	WBGene00011008	WBGene00013651	WBGene00018509			WBGene00000528	WBGene00000460	WBGene00000151
						WBGene00019733	WBGene00010324		WBGene00001835	WBGene00011042		WBGene00000418	WBGene00009680	WBGene00007446	WBGene00016331			WBGene00000535	WBGene00000461	WBGene00000155
						WBGene00019180	WBGene00011290		WBGene00018894	WBGene00022417		WBGene00000420	WBGene00015572	WBGene00007169	WBGene00016955			WBGene00000539	WBGene00000462	WBGene00000158
						WBGene00001793	WBGene00021786		WBGene00017070	WBGene00013180		WBGene00000423	WBGene00019920	WBGene00010147	WBGene00010665			WBGene00000541	WBGene00000465	WBGene00000159
						WBGene00019102	WBGene00044062		WBGene00003989	WBGene00022033		WBGene00000426	WBGene00009470	WBGene00044541	WBGene00009508			WBGene00000544	WBGene00000473	WBGene00000160
						WBGene00016710	WBGene00011295		WBGene00138720	WBGene00002067		WBGene00000444	WBGene00007735	WBGene00019169	WBGene00015249			WBGene00000545	WBGene00000479	WBGene00000165
						WBGene00004829	WBGene00021154		WBGene00017620	WBGene00020579		WBGene00000459	WBGene00008811	WBGene00007559	WBGene00006925			WBGene00000546	WBGene00000480	WBGene00000170
						WBGene00010487	WBGene00269394		WBGene00013164	WBGene00019967		WBGene00000460	WBGene00016358	WBGene00012720	WBGene00006738			WBGene00000552	WBGene00000482	WBGene00000176
						WBGene00000188	WBGene00009605		WBGene00017066	WBGene00020611		WBGene00000461	WBGene00013138	WBGene00000023	WBGene00003588			WBGene00000562	WBGene00000503	WBGene00000178
						WBGene00013177	WBGene00011378		WBGene00018149	WBGene00001702		WBGene00000465	WBGene00019062	WBGene00001245	WBGene00015484			WBGene00000622	WBGene00000512	WBGene00000180
						WBGene00022427	WBGene00016183		WBGene00017159	WBGene00008577		WBGene00000473	WBGene00007610	WBGene00020635	WBGene00008332			WBGene00000630	WBGene00000523	WBGene00000181
						WBGene00013541	WBGene00012761		WBGene00009973	WBGene00015435		WBGene00000474	WBGene00009377	WBGene00010323	WBGene00012512			WBGene00000644	WBGene00000566	WBGene00000182
						WBGene00003954	WBGene00008312		WBGene00007136	WBGene00013901		WBGene00000475	WBGene00011749	WBGene00007888	WBGene00003870			WBGene00000673	WBGene00000591	WBGene00000184
						WBGene00044495	WBGene00018163		WBGene00019295	WBGene00019152		WBGene00000479	WBGene00015051	WBGene00018471	WBGene00000506			WBGene00000685	WBGene00000792	WBGene00000186
						WBGene00016188	WBGene00010633		WBGene00022280	WBGene00000740		WBGene00000480	WBGene00013052	WBGene00001414	WBGene00021956			WBGene00000722	WBGene00000797	WBGene00000187
						WBGene00006467	WBGene00009550		WBGene00001119	WBGene00000741		WBGene00000498	WBGene00014174	WBGene00016800	WBGene00015468			WBGene00000768	WBGene00000803	WBGene00000196
						WBGene00020701	WBGene00011008		WBGene00015691	WBGene00003959		WBGene00000499	WBGene00003450	WBGene00006661	WBGene00002998			WBGene00000770	WBGene00000832	WBGene00000197
						WBGene00006508	WBGene00009680		WBGene00001755	WBGene00000739		WBGene00000500	WBGene00003448	WBGene00009471	WBGene00004336			WBGene00000771	WBGene00000840	WBGene00000198
						WBGene00000518	WBGene00015572		WBGene00009594	WBGene00045272		WBGene00000503	WBGene00009549	WBGene00019586	WBGene00009673			WBGene00000778	WBGene00000846	WBGene00000199
						WBGene00014092	WBGene00019920		WBGene00018230	WBGene00000047		WBGene00000506	WBGene00077450	WBGene00008185	WBGene00003014			WBGene00000801	WBGene00000866	WBGene00000200
						WBGene00000914	WBGene00009470		WBGene00022434	WBGene00020330		WBGene00000517	WBGene00007714	WBGene00008092	WBGene00021626			WBGene00000802	WBGene00000867	WBGene00000201
						WBGene00018226	WBGene00007735		WBGene00021354	WBGene00007245		WBGene00000519	WBGene00009321	WBGene00016320	WBGene00009994			WBGene00000819	WBGene00000868	WBGene00000202
						WBGene00003930	WBGene00008811		WBGene00020842	WBGene00004004		WBGene00000520	WBGene00009185	WBGene00013452	WBGene00000165			WBGene00000821	WBGene00000870	WBGene00000203
						WBGene00001208	WBGene00016358		WBGene00012353	WBGene00000753		WBGene00000527	WBGene00010381	WBGene00017633	WBGene00012150			WBGene00000864	WBGene00000871	WBGene00000204
						WBGene00003578	WBGene00013476		WBGene00002002	WBGene00021745		WBGene00000535	WBGene00016399	WBGene00023490	WBGene00014036			WBGene00000865	WBGene00000884	WBGene00000205
						WBGene00002081	WBGene00013138		WBGene00013802	WBGene00010100		WBGene00000537	WBGene00018158	WBGene00007230	WBGene00016244			WBGene00000878	WBGene00000894	WBGene00000206
						WBGene00022615	WBGene00019062		WBGene00016622	WBGene00017948		WBGene00000544	WBGene00011120	WBGene00015049	WBGene00015009			WBGene00000908	WBGene00000897	WBGene00000207
						WBGene00010947	WBGene00007610		WBGene00017646	WBGene00018514		WBGene00000546	WBGene00009753	WBGene00012609	WBGene00010810			WBGene00000951	WBGene00000898	WBGene00000209
						WBGene00010642	WBGene00012937		WBGene00021103	WBGene00003554		WBGene00000585	WBGene00020531	WBGene00009114	WBGene00019943			WBGene00000955	WBGene00000899	WBGene00000210
						WBGene00000239	WBGene00009377		WBGene00016321	WBGene00000735		WBGene00000592	WBGene00016351	WBGene00020730	WBGene00011500			WBGene00000961	WBGene00000900	WBGene00000211
						WBGene00001948	WBGene00011749		WBGene00021785	WBGene00001430		WBGene00000597	WBGene00003438	WBGene00019229	WBGene00006448			WBGene00000966	WBGene00000901	WBGene00000212
						WBGene00021430	WBGene00015051		WBGene00012187	WBGene00000030		WBGene00000608	WBGene00012223	WBGene00004906	WBGene00015308			WBGene00000967	WBGene00000913	WBGene00000214
						WBGene00000458	WBGene00018135		WBGene00015508	WBGene00000727		WBGene00000656	WBGene00044911	WBGene00020053	WBGene00017105			WBGene00000971	WBGene00000914	WBGene00000215
						WBGene00013484	WBGene00013052		WBGene00017239	WBGene00009408		WBGene00000657	WBGene00021993	WBGene00009401	WBGene00018585			WBGene00000998	WBGene00000929	WBGene00000216
						WBGene00006805	WBGene00014174		WBGene00019332	WBGene00012728		WBGene00000673	WBGene00010246	WBGene00018783	WBGene00019296			WBGene00001046	WBGene00000980	WBGene00000217
						WBGene00022584	WBGene00003450		WBGene00009127	WBGene00006212		WBGene00000675	WBGene00016675	WBGene00017213	WBGene00002028			WBGene00001054	WBGene00000990	WBGene00000218
						WBGene00004311	WBGene00206479		WBGene00044609	WBGene00000704		WBGene00000677	WBGene00022751	WBGene00013107	WBGene00022372			WBGene00001070	WBGene00000993	WBGene00000219
						WBGene00020153	WBGene00003448		WBGene00021402	WBGene00000033		WBGene00000693	WBGene00014238	WBGene00009412	WBGene00008750			WBGene00001116	WBGene00000995	WBGene00000220
						WBGene00009582	WBGene00009549		WBGene00007923	WBGene00014132		WBGene00000698	WBGene00009938	WBGene00020914	WBGene00020696			WBGene00001119	WBGene00001006	WBGene00000223
						WBGene00013401	WBGene00235293		WBGene00000890	WBGene00008598		WBGene00000703	WBGene00020715	WBGene00021678	WBGene00021263			WBGene00001150	WBGene00001025	WBGene00000224
						WBGene00001152	WBGene00077450		WBGene00015511	WBGene00000599		WBGene00000754	WBGene00007081	WBGene00022628	WBGene00009435			WBGene00001187	WBGene00001032	WBGene00000226
						WBGene00004857	WBGene00007714		WBGene00013128	WBGene00011136		WBGene00000770	WBGene00015997	WBGene00008650	WBGene00044001			WBGene00001211	WBGene00001041	WBGene00000227
						WBGene00018265	WBGene00009321		WBGene00018864	WBGene00020708		WBGene00000771	WBGene00007987	WBGene00011414	WBGene00003010			WBGene00001242	WBGene00001060	WBGene00000229
						WBGene00021893	WBGene00009185		WBGene00006491	WBGene00000742		WBGene00000773	WBGene00009457	WBGene00004976	WBGene00008165			WBGene00001245	WBGene00001061	WBGene00000230
						WBGene00001622	WBGene00010381		WBGene00008379	WBGene00003514		WBGene00000774	WBGene00020070	WBGene00014103	WBGene00011858			WBGene00001246	WBGene00001072	WBGene00000231
						WBGene00019074	WBGene00016399		WBGene00021392	WBGene00003623		WBGene00000776	WBGene00194816	WBGene00011260	WBGene00005008			WBGene00001248	WBGene00001077	WBGene00000233
						WBGene00010986	WBGene00021398		WBGene00004050	WBGene00001068		WBGene00000777	WBGene00016447	WBGene00003994	WBGene00000779			WBGene00001249	WBGene00001078	WBGene00000235
						WBGene00017513	WBGene00018158		WBGene00010807	WBGene00011537		WBGene00000779	WBGene00022162	WBGene00008949	WBGene00010687			WBGene00001251	WBGene00001081	WBGene00000236
						WBGene00018216	WBGene00011120		WBGene00007403	WBGene00044163		WBGene00000781	WBGene00007307	WBGene00012684	WBGene00009505			WBGene00001263	WBGene00001082	WBGene00000237
						WBGene00004893	WBGene00012509		WBGene00015074	WBGene00012669		WBGene00000788	WBGene00014158	WBGene00016963	WBGene00009164			WBGene00001303	WBGene00001086	WBGene00000239
						WBGene00008228	WBGene00009753		WBGene00011270	WBGene00010423		WBGene00000794	WBGene00018631	WBGene00016327	WBGene00015501			WBGene00001371	WBGene00001089	WBGene00000245
						WBGene00022026	WBGene00020531		WBGene00012560	WBGene00017569		WBGene00000796	WBGene00014104	WBGene00011900	WBGene00005026			WBGene00001385	WBGene00001101	WBGene00000247
						WBGene00009093	WBGene00016351		WBGene00013339	WBGene00012648		WBGene00000797	WBGene00019410	WBGene00004908	WBGene00003038			WBGene00001386	WBGene00001102	WBGene00000249
						WBGene00020806	WBGene00003438		WBGene00022232	WBGene00007246		WBGene00000803	WBGene00013712	WBGene00015970	WBGene00009172			WBGene00001390	WBGene00001130	WBGene00000250
						WBGene00020812	WBGene00017869		WBGene00021352	WBGene00010403		WBGene00000804	WBGene00011173	WBGene00022102	WBGene00012674			WBGene00001414	WBGene00001145	WBGene00000253
						WBGene00001086	WBGene00012223		WBGene00013446	WBGene00000905		WBGene00000813	WBGene00016752	WBGene00044227	WBGene00011662			WBGene00001424	WBGene00001148	WBGene00000254
						WBGene00004979	WBGene00044911		WBGene00019305	WBGene00009653		WBGene00000817	WBGene00003426	WBGene00001170	WBGene00002192			WBGene00001433	WBGene00001161	WBGene00000256
						WBGene00016210	WBGene00021993		WBGene00011035	WBGene00010928		WBGene00000819	WBGene00086554	WBGene00017672	WBGene00013569			WBGene00001438	WBGene00001162	WBGene00000259
						WBGene00000137	WBGene00010246		WBGene00007256	WBGene00004104		WBGene00000838	WBGene00012827	WBGene00010485	WBGene00022677			WBGene00001449	WBGene00001178	WBGene00000263
						WBGene00011760	WBGene00016675		WBGene00000057	WBGene00000699		WBGene00000863	WBGene00022652	WBGene00019913	WBGene00014118			WBGene00001453	WBGene00001179	WBGene00000264
						WBGene00009586	WBGene00022751		WBGene00008140	WBGene00006505		WBGene00000865	WBGene00022888	WBGene00008079	WBGene00023407			WBGene00001480	WBGene00001186	WBGene00000265
						WBGene00001811	WBGene00014238		WBGene00007882	WBGene00004300		WBGene00000866	WBGene00007793	WBGene00017803	WBGene00008802			WBGene00001481	WBGene00001193	WBGene00000270
						WBGene00016975	WBGene00009938		WBGene00003589	WBGene00008967		WBGene00000867	WBGene00006056	WBGene00017453	WBGene00001585			WBGene00001482	WBGene00001224	WBGene00000271
						WBGene00015412	WBGene00020715		WBGene00012780	WBGene00006832		WBGene00000868	WBGene00044674	WBGene00015030	WBGene00012732			WBGene00001483	WBGene00001235	WBGene00000273
						WBGene00000057	WBGene00007081		WBGene00003370	WBGene00020421		WBGene00000871	WBGene00020071	WBGene00189952	WBGene00012907			WBGene00001487	WBGene00001253	WBGene00000274
						WBGene00001121	WBGene00015997		WBGene00004918	WBGene00007804		WBGene00000872	WBGene00003452	WBGene00008111	WBGene00022885			WBGene00001501	WBGene00001324	WBGene00000275
						WBGene00023414	WBGene00007987		WBGene00004995	WBGene00008894		WBGene00000874	WBGene00018122	WBGene00000770	WBGene00012951			WBGene00001505	WBGene00001325	WBGene00000276
						WBGene00017795	WBGene00009457		WBGene00007691	WBGene00011522		WBGene00000875	WBGene00009502	WBGene00009113	WBGene00008733			WBGene00001508	WBGene00001329	WBGene00000277
						WBGene00015969	WBGene00020070		WBGene00011056	WBGene00011307		WBGene00000878	WBGene00006449	WBGene00012731	WBGene00011036			WBGene00001515	WBGene00001340	WBGene00000279
						WBGene00015391	WBGene00194816		WBGene00016719	WBGene00000029		WBGene00000885	WBGene00077685	WBGene00021271	WBGene00011774			WBGene00001526	WBGene00001368	WBGene00000281
						WBGene00017054	WBGene00016447		WBGene00044326	WBGene00011524		WBGene00000886	WBGene00044896	WBGene00045468	WBGene00008371			WBGene00001529	WBGene00001404	WBGene00000282
						WBGene00007394	WBGene00022162		WBGene00010089	WBGene00019908		WBGene00000889	WBGene00007337	WBGene00019667	WBGene00015001			WBGene00001536	WBGene00001412	WBGene00000283
						WBGene00001400	WBGene00007307		WBGene00007545	WBGene00017471		WBGene00000890	WBGene00017175	WBGene00019150	WBGene00007707			WBGene00001538	WBGene00001425	WBGene00000293
						WBGene00003979	WBGene00014158		WBGene00000830	WBGene00001820		WBGene00000894	WBGene00010547	WBGene00006645	WBGene00020822			WBGene00001565	WBGene00001435	WBGene00000294
						WBGene00003111	WBGene00010247		WBGene00017607	WBGene00004174		WBGene00000898	WBGene00007320	WBGene00016980	WBGene00013811			WBGene00001603	WBGene00001436	WBGene00000298
						WBGene00020897	WBGene00018631		WBGene00012208	WBGene00016664		WBGene00000913	WBGene00003435	WBGene00022140	WBGene00000249			WBGene00001604	WBGene00001470	WBGene00000302
						WBGene00000708	WBGene00014104		WBGene00008484	WBGene00001730		WBGene00000965	WBGene00011911	WBGene00019341	WBGene00004332			WBGene00001605	WBGene00001484	WBGene00000366
						WBGene00007988	WBGene00019410		WBGene00021123	WBGene00016069		WBGene00000975	WBGene00013523	WBGene00022101	WBGene00021246			WBGene00001620	WBGene00001490	WBGene00000368
						WBGene00020586	WBGene00018981		WBGene00000142	WBGene00019742		WBGene00001002	WBGene00013473	WBGene00007732	WBGene00006443			WBGene00001621	WBGene00001492	WBGene00000369
						WBGene00016135	WBGene00013712		WBGene00013720	WBGene00012857		WBGene00001016	WBGene00010241	WBGene00020652	WBGene00008531			WBGene00001622	WBGene00001494	WBGene00000371
						WBGene00002235	WBGene00011173		WBGene00001979	WBGene00007541		WBGene00001018	WBGene00007584	WBGene00015012	WBGene00044319			WBGene00001627	WBGene00001496	WBGene00000373
						WBGene00015344	WBGene00020802		WBGene00020357	WBGene00000719		WBGene00001022	WBGene00003469	WBGene00010460	WBGene00001793			WBGene00001639	WBGene00001516	WBGene00000376
						WBGene00017732	WBGene00012401		WBGene00020189	WBGene00009257		WBGene00001023	WBGene00020177	WBGene00007378	WBGene00015451			WBGene00001650	WBGene00001544	WBGene00000377
						WBGene00004276	WBGene00010245		WBGene00017837	WBGene00009420		WBGene00001040	WBGene00013087	WBGene00194643	WBGene00018953			WBGene00001669	WBGene00001561	WBGene00000378
						WBGene00004347	WBGene00016752		WBGene00019129	WBGene00022180		WBGene00001041	WBGene00010900	WBGene00018358	WBGene00017074			WBGene00001677	WBGene00001569	WBGene00000379
						WBGene00004023	WBGene00003426		WBGene00009101	WBGene00011698		WBGene00001044	WBGene00012809	WBGene00017264	WBGene00013768			WBGene00001689	WBGene00001577	WBGene00000380
						WBGene00020725	WBGene00010763		WBGene00010038	WBGene00021127		WBGene00001049	WBGene00003444	WBGene00008007	WBGene00009553			WBGene00001692	WBGene00001582	WBGene00000381
						WBGene00004083	WBGene00014102		WBGene00017733	WBGene00005655		WBGene00001050	WBGene00022754	WBGene00018010	WBGene00005023			WBGene00001745	WBGene00001583	WBGene00000390
						WBGene00020334	WBGene00086554		WBGene00011890	WBGene00006544		WBGene00001051	WBGene00006044	WBGene00008230	WBGene00000846			WBGene00001746	WBGene00001585	WBGene00000391
						WBGene00022576	WBGene00007572		WBGene00011272	WBGene00007232		WBGene00001061	WBGene00004965	WBGene00002368	WBGene00016610			WBGene00001753	WBGene00001595	WBGene00000392
						WBGene00004769	WBGene00012827		WBGene00018700	WBGene00010765		WBGene00001076	WBGene00021472	WBGene00004044	WBGene00013259			WBGene00001758	WBGene00001599	WBGene00000403
						WBGene00003243	WBGene00013070		WBGene00020412	WBGene00009090		WBGene00001087	WBGene00015627	WBGene00022288	WBGene00006408			WBGene00001763	WBGene00001602	WBGene00000405
						WBGene00003561	WBGene00022652		WBGene00022054	WBGene00018215		WBGene00001092	WBGene00017325	WBGene00045036	WBGene00008288			WBGene00001774	WBGene00001606	WBGene00000407
						WBGene00000975	WBGene00022888		WBGene00015130	WBGene00007934		WBGene00001102	WBGene00009592	WBGene00001639	WBGene00016352			WBGene00001775	WBGene00001607	WBGene00000408
						WBGene00007755	WBGene00013089		WBGene00020911	WBGene00001429		WBGene00001112	WBGene00017387	WBGene00009247	WBGene00013967			WBGene00001795	WBGene00001609	WBGene00000410
						WBGene00004995	WBGene00007793		WBGene00019006	WBGene00003544		WBGene00001119	WBGene00015024	WBGene00018839	WBGene00016803			WBGene00001830	WBGene00001637	WBGene00000415
						WBGene00020830	WBGene00006056		WBGene00206485	WBGene00001410		WBGene00001123	WBGene00006047	WBGene00013055	WBGene00007024			WBGene00001839	WBGene00001647	WBGene00000418
						WBGene00007023	WBGene00044674		WBGene00009996	WBGene00022747		WBGene00001160	WBGene00021878	WBGene00007611	WBGene00019877			WBGene00001922	WBGene00001648	WBGene00000419
						WBGene00015935	WBGene00009749		WBGene00000984	WBGene00000681		WBGene00001161	WBGene00018841	WBGene00017441	WBGene00008876			WBGene00001932	WBGene00001653	WBGene00000421
						WBGene00019869	WBGene00017172		WBGene00022193	WBGene00017798		WBGene00001164	WBGene00007601	WBGene00019600	WBGene00022428			WBGene00001936	WBGene00001666	WBGene00000424
						WBGene00004370	WBGene00020071		WBGene00019725	WBGene00015281		WBGene00001170	WBGene00016707	WBGene00019795	WBGene00012466			WBGene00001940	WBGene00001679	WBGene00000426
						WBGene00007750	WBGene00003452		WBGene00044495	WBGene00000729		WBGene00001175	WBGene00015994	WBGene00011012	WBGene00007979			WBGene00001944	WBGene00001683	WBGene00000463
						WBGene00000515	WBGene00018122		WBGene00014228	WBGene00001608		WBGene00001214	WBGene00018926	WBGene00021667	WBGene00016409			WBGene00001947	WBGene00001708	WBGene00000464
						WBGene00012015	WBGene00009502		WBGene00018009	WBGene00012168		WBGene00001230	WBGene00004909	WBGene00010212	WBGene00022802			WBGene00002008	WBGene00001709	WBGene00000466
						WBGene00003518	WBGene00021780		WBGene00019353	WBGene00043066		WBGene00001245	WBGene00003446	WBGene00022228	WBGene00011970			WBGene00002011	WBGene00001755	WBGene00000467
						WBGene00003581	WBGene00006449		WBGene00007363	WBGene00012832		WBGene00001281	WBGene00017550	WBGene00020744	WBGene00014256			WBGene00002039	WBGene00001764	WBGene00000472
						WBGene00004348	WBGene00077685		WBGene00004109	WBGene00000906		WBGene00001309	WBGene00005013	WBGene00020091	WBGene00010141			WBGene00002059	WBGene00001793	WBGene00000474
						WBGene00006570	WBGene00044896		WBGene00008316	WBGene00011895		WBGene00001332	WBGene00012087	WBGene00019997	WBGene00020149			WBGene00002063	WBGene00001811	WBGene00000475
						WBGene00015429	WBGene00007337		WBGene00008252	WBGene00019738		WBGene00001358	WBGene00020990	WBGene00006375	WBGene00022124			WBGene00002069	WBGene00001815	WBGene00000498
						WBGene00016655	WBGene00017175		WBGene00022307	WBGene00012621		WBGene00001372	WBGene00003431	WBGene00013776	WBGene00020026			WBGene00002090	WBGene00001817	WBGene00000499
						WBGene00001396	WBGene00010547		WBGene00013078	WBGene00000749		WBGene00001401	WBGene00016414	WBGene00000592	WBGene00019004			WBGene00002120	WBGene00001824	WBGene00000500
						WBGene00016797	WBGene00007320		WBGene00000993	WBGene00018787		WBGene00001412	WBGene00010651	WBGene00015817	WBGene00019780			WBGene00002123	WBGene00001834	WBGene00000502
						WBGene00022435	WBGene00021632		WBGene00004887	WBGene00004119		WBGene00001413	WBGene00017059	WBGene00015988	WBGene00017811			WBGene00002127	WBGene00001837	WBGene00000506
						WBGene00000545	WBGene00003435		WBGene00006638	WBGene00020889		WBGene00001414	WBGene00021113	WBGene00021038	WBGene00010625			WBGene00002130	WBGene00001844	WBGene00000507
						WBGene00007502	WBGene00020072		WBGene00021131	WBGene00009398		WBGene00001424	WBGene00020890	WBGene00010048	WBGene00018872			WBGene00002132	WBGene00001851	WBGene00000508
						WBGene00206532	WBGene00235383		WBGene00009277	WBGene00016221		WBGene00001481	WBGene00017542	WBGene00013193	WBGene00012825			WBGene00002146	WBGene00001906	WBGene00000509
						WBGene00004220	WBGene00011911		WBGene00007603	WBGene00000003		WBGene00001482	WBGene00018253	WBGene00010053	WBGene00013741			WBGene00002173	WBGene00001941	WBGene00000515
						WBGene00000103	WBGene00013523		WBGene00004306	WBGene00012729		WBGene00001483	WBGene00016680	WBGene00004239	WBGene00016434			WBGene00002179	WBGene00001949	WBGene00000516
						WBGene00013884	WBGene00013473		WBGene00017547	WBGene00015932		WBGene00001499	WBGene00015907	WBGene00021034	WBGene00009050			WBGene00002186	WBGene00001950	WBGene00000517
						WBGene00010356	WBGene00010241		WBGene00011636	WBGene00018619		WBGene00001510	WBGene00010091	WBGene00001855	WBGene00004680			WBGene00002189	WBGene00001974	WBGene00000519
						WBGene00003564	WBGene00007584		WBGene00016427	WBGene00003524		WBGene00001513	WBGene00016054	WBGene00015230	WBGene00022629			WBGene00002193	WBGene00001978	WBGene00000520
						WBGene00022635	WBGene00003469		WBGene00021508	WBGene00000602		WBGene00001563	WBGene00011379	WBGene00022034	WBGene00011860			WBGene00002198	WBGene00001979	WBGene00000522
						WBGene00000210	WBGene00020177		WBGene00004885	WBGene00011284		WBGene00001564	WBGene00021996	WBGene00019247	WBGene00020951			WBGene00002204	WBGene00001980	WBGene00000530
						WBGene00007983	WBGene00013087		WBGene00010875	WBGene00007462		WBGene00001568	WBGene00019785	WBGene00001599	WBGene00012783			WBGene00002206	WBGene00001995	WBGene00000532
						WBGene00010794	WBGene00010900		WBGene00011399	WBGene00194738		WBGene00001569	WBGene00013858	WBGene00016942	WBGene00044341			WBGene00002208	WBGene00002003	WBGene00000533
						WBGene00019462	WBGene00012809		WBGene00018897	WBGene00013458		WBGene00001585	WBGene00016440	WBGene00009416	WBGene00013697			WBGene00002212	WBGene00002004	WBGene00000534
						WBGene00020366	WBGene00013068		WBGene00000887	WBGene00045416		WBGene00001597	WBGene00021650	WBGene00013419	WBGene00006928			WBGene00002217	WBGene00002013	WBGene00000536
						WBGene00008890	WBGene00003444		WBGene00009441	WBGene00009608		WBGene00001598	WBGene00009313	WBGene00007171	WBGene00021161			WBGene00002227	WBGene00002028	WBGene00000537
						WBGene00007324	WBGene00022754		WBGene00001358	WBGene00000717		WBGene00001600	WBGene00008541	WBGene00010663	WBGene00004781			WBGene00002255	WBGene00002029	WBGene00000540
						WBGene00007270	WBGene00006044		WBGene00019894	WBGene00017586		WBGene00001603	WBGene00008950	WBGene00021465	WBGene00017045			WBGene00002265	WBGene00002031	WBGene00000542
						WBGene00015067	WBGene00007569		WBGene00012029	WBGene00020472		WBGene00001606	WBGene00003449	WBGene00007309	WBGene00003044			WBGene00002266	WBGene00002035	WBGene00000543
						WBGene00017741	WBGene00004965		WBGene00017736	WBGene00009571		WBGene00001607	WBGene00001603	WBGene00004775	WBGene00002980			WBGene00002268	WBGene00002037	WBGene00000547
						WBGene00017939	WBGene00021472		WBGene00020259	WBGene00007243		WBGene00001609	WBGene00021006	WBGene00002034	WBGene00000415			WBGene00002280	WBGene00002047	WBGene00000548
						WBGene00008939	WBGene00015627		WBGene00008918	WBGene00002348		WBGene00001639	WBGene00022778	WBGene00004242	WBGene00016791			WBGene00002497	WBGene00002060	WBGene00000549
						WBGene00006472	WBGene00017325		WBGene00008361	WBGene00009865		WBGene00001645	WBGene00003467	WBGene00011986	WBGene00022762			WBGene00002879	WBGene00002062	WBGene00000550
						WBGene00019365	WBGene00009592		WBGene00013734	WBGene00012626		WBGene00001647	WBGene00008590	WBGene00016236	WBGene00013383			WBGene00002915	WBGene00002073	WBGene00000554
						WBGene00009009	WBGene00017387		WBGene00043068	WBGene00018997		WBGene00001653	WBGene00013656	WBGene00015912	WBGene00011216			WBGene00003000	WBGene00002076	WBGene00000564
						WBGene00004788	WBGene00015024		WBGene00045053	WBGene00009384		WBGene00001686	WBGene00020223	WBGene00004737	WBGene00010613			WBGene00003019	WBGene00002079	WBGene00000565
						WBGene00008805	WBGene00006047		WBGene00002148	WBGene00004830		WBGene00001689	WBGene00020350	WBGene00009069	WBGene00019196			WBGene00003029	WBGene00002124	WBGene00000567
						WBGene00015474	WBGene00021878		WBGene00012149	WBGene00002233		WBGene00001743	WBGene00011176	WBGene00044638	WBGene00021043			WBGene00003055	WBGene00002125	WBGene00000592
						WBGene00012127	WBGene00018841		WBGene00004093	WBGene00008579		WBGene00001755	WBGene00012207	WBGene00008994	WBGene00011276			WBGene00003072	WBGene00002129	WBGene00000594
						WBGene00010898	WBGene00007601		WBGene00009966	WBGene00006589		WBGene00001792	WBGene00007156	WBGene00004163	WBGene00011274			WBGene00003100	WBGene00002133	WBGene00000596
						WBGene00020114	WBGene00016707		WBGene00302976	WBGene00007407		WBGene00001812	WBGene00014116	WBGene00015312	WBGene00000608			WBGene00003245	WBGene00002144	WBGene00000597
						WBGene00012967	WBGene00022289		WBGene00018044	WBGene00020788		WBGene00001827	WBGene00003464	WBGene00015102	WBGene00018605			WBGene00003252	WBGene00002148	WBGene00000599
						WBGene00001648	WBGene00015994		WBGene00009642	WBGene00009986		WBGene00001829	WBGene00014247	WBGene00044258	WBGene00022198			WBGene00003402	WBGene00002181	WBGene00000601
						WBGene00018701	WBGene00018926		WBGene00013436	WBGene00013082		WBGene00001830	WBGene00006040	WBGene00014100	WBGene00014027			WBGene00003407	WBGene00002192	WBGene00000602
						WBGene00016378	WBGene00015685		WBGene00016245	WBGene00009692		WBGene00001831	WBGene00013290	WBGene00017214	WBGene00011941			WBGene00003412	WBGene00002207	WBGene00000603
						WBGene00001484	WBGene00235254		WBGene00009129	WBGene00019743		WBGene00001832	WBGene00015688	WBGene00021035	WBGene00018294			WBGene00003424	WBGene00002213	WBGene00000608
						WBGene00002989	WBGene00004909		WBGene00007513	WBGene00004124		WBGene00001833	WBGene00012926	WBGene00001601	WBGene00002129			WBGene00003425	WBGene00002220	WBGene00000609
						WBGene00014035	WBGene00003446		WBGene00013875	WBGene00015609		WBGene00001834	WBGene00017851	WBGene00004333	WBGene00043051			WBGene00003426	WBGene00002221	WBGene00000615
						WBGene00006067	WBGene00018652		WBGene00007093	WBGene00302974		WBGene00001835	WBGene00012871	WBGene00001607	WBGene00000872			WBGene00003429	WBGene00002225	WBGene00000616
						WBGene00002141	WBGene00017550		WBGene00016495	WBGene00015879		WBGene00001836	WBGene00018493	WBGene00007788	WBGene00004360			WBGene00003431	WBGene00002226	WBGene00000636
						WBGene00008419	WBGene00005013		WBGene00007186	WBGene00269433		WBGene00001838	WBGene00012169	WBGene00010581	WBGene00006984			WBGene00003432	WBGene00002228	WBGene00000638
						WBGene00015803	WBGene00012087		WBGene00010096	WBGene00021529		WBGene00001839	WBGene00010992	WBGene00001856	WBGene00009262			WBGene00003434	WBGene00002232	WBGene00000639
						WBGene00012662	WBGene00018124		WBGene00003036	WBGene00022789		WBGene00001852	WBGene00012249	WBGene00019509	WBGene00017007			WBGene00003435	WBGene00002245	WBGene00000647
						WBGene00001193	WBGene00020990		WBGene00017304	WBGene00018639		WBGene00001853	WBGene00013999	WBGene00015313	WBGene00009374			WBGene00003437	WBGene00002247	WBGene00000649
						WBGene00020368	WBGene00003431		WBGene00011344	WBGene00003551		WBGene00001856	WBGene00019783	WBGene00001830	WBGene00004954			WBGene00003438	WBGene00002261	WBGene00000652
						WBGene00044504	WBGene00016414		WBGene00005024	WBGene00007251		WBGene00001860	WBGene00020905	WBGene00019683	WBGene00018399			WBGene00003442	WBGene00002275	WBGene00000653
						WBGene00002038	WBGene00044127		WBGene00021692	WBGene00008426		WBGene00001862	WBGene00004962	WBGene00001977	WBGene00007649			WBGene00003443	WBGene00002295	WBGene00000656
						WBGene00000894	WBGene00010651		WBGene00022233	WBGene00019843		WBGene00001864	WBGene00019081	WBGene00022236	WBGene00013122			WBGene00003444	WBGene00002368	WBGene00000657
						WBGene00010759	WBGene00017059		WBGene00014177	WBGene00010148		WBGene00001865	WBGene00014197	WBGene00019799	WBGene00010730			WBGene00003445	WBGene00002632	WBGene00000663
						WBGene00020937	WBGene00021113		WBGene00017828	WBGene00010573		WBGene00001869	WBGene00013521	WBGene00008854	WBGene00017017			WBGene00003446	WBGene00002889	WBGene00000665
						WBGene00000018	WBGene00015243		WBGene00012927	WBGene00013866		WBGene00001872	WBGene00016541	WBGene00015385	WBGene00012675			WBGene00003448	WBGene00002980	WBGene00000666
						WBGene00000768	WBGene00020890		WBGene00044666	WBGene00006844		WBGene00001874	WBGene00022876	WBGene00004952	WBGene00011117			WBGene00003449	WBGene00002982	WBGene00000667
						WBGene00016355	WBGene00017542		WBGene00019803	WBGene00008205		WBGene00001880	WBGene00050956	WBGene00017451	WBGene00009862			WBGene00003450	WBGene00002985	WBGene00000668
						WBGene00006839	WBGene00018253		WBGene00017064	WBGene00021084		WBGene00001914	WBGene00020084	WBGene00017589	WBGene00019824			WBGene00003451	WBGene00002991	WBGene00000669
						WBGene00001165	WBGene00004971		WBGene00022490	WBGene00020670		WBGene00001922	WBGene00014179	WBGene00004243	WBGene00016966			WBGene00003452	WBGene00002992	WBGene00000670
						WBGene00003232	WBGene00018498		WBGene00012383	WBGene00004006		WBGene00001934	WBGene00003442	WBGene00004181	WBGene00013353			WBGene00003456	WBGene00002994	WBGene00000671
						WBGene00018281	WBGene00012008		WBGene00021855	WBGene00010760		WBGene00001936	WBGene00003432	WBGene00003230	WBGene00007015			WBGene00003457	WBGene00002997	WBGene00000672
						WBGene00010614	WBGene00016680		WBGene00021619	WBGene00010319		WBGene00001938	WBGene00012379	WBGene00012003	WBGene00009204			WBGene00003458	WBGene00002999	WBGene00000675
						WBGene00006359	WBGene00015907		WBGene00016591	WBGene00013950		WBGene00001942	WBGene00020713	WBGene00010871	WBGene00014152			WBGene00003460	WBGene00003006	WBGene00000677
						WBGene00013366	WBGene00010091		WBGene00022882	WBGene00012143		WBGene00001944	WBGene00011808	WBGene00010787	WBGene00012901			WBGene00003462	WBGene00003010	WBGene00000678
						WBGene00011331	WBGene00016054		WBGene00012185	WBGene00005141		WBGene00001950	WBGene00016357	WBGene00007762	WBGene00016378			WBGene00003463	WBGene00003011	WBGene00000680
						WBGene00005652	WBGene00018123		WBGene00008456	WBGene00012942		WBGene00001973	WBGene00017808	WBGene00012835	WBGene00008275			WBGene00003464	WBGene00003022	WBGene00000681
						WBGene00004255	WBGene00011379		WBGene00000822	WBGene00003100		WBGene00001977	WBGene00017215	WBGene00004042	WBGene00003868			WBGene00003465	WBGene00003024	WBGene00000687
						WBGene00021629	WBGene00021996		WBGene00018071	WBGene00044922		WBGene00001979	WBGene00019086	WBGene00012315	WBGene00008485			WBGene00003466	WBGene00003026	WBGene00000691
						WBGene00000553	WBGene00019785		WBGene00006607	WBGene00004007		WBGene00001983	WBGene00009344	WBGene00010289	WBGene00020500			WBGene00003467	WBGene00003030	WBGene00000693
						WBGene00009969	WBGene00013858		WBGene00001041	WBGene00021589		WBGene00001998	WBGene00003465	WBGene00015456	WBGene00013658			WBGene00003468	WBGene00003036	WBGene00000694
						WBGene00008366	WBGene00016440		WBGene00009098	WBGene00303081		WBGene00002002	WBGene00017055	WBGene00019130	WBGene00002276			WBGene00003469	WBGene00003037	WBGene00000696
						WBGene00016879	WBGene00006052		WBGene00010408	WBGene00009292		WBGene00002003	WBGene00021207	WBGene00019506	WBGene00017053			WBGene00003470	WBGene00003040	WBGene00000697
						WBGene00003388	WBGene00021650		WBGene00001485	WBGene00008449		WBGene00002013	WBGene00019459	WBGene00007489	WBGene00008991			WBGene00003482	WBGene00003043	WBGene00000698
						WBGene00011802	WBGene00014997		WBGene00022185	WBGene00011535		WBGene00002027	WBGene00013148	WBGene00011061	WBGene00013578			WBGene00003485	WBGene00003046	WBGene00000699
						WBGene00018520	WBGene00009313		WBGene00016159	WBGene00022816		WBGene00002028	WBGene00009681	WBGene00004241	WBGene00003397			WBGene00003511	WBGene00003048	WBGene00000700
						WBGene00022501	WBGene00006053		WBGene00008766	WBGene00022505		WBGene00002032	WBGene00003443	WBGene00001514	WBGene00006720			WBGene00003519	WBGene00003053	WBGene00000701
						WBGene00003711	WBGene00008541		WBGene00012719	WBGene00020017		WBGene00002033	WBGene00013800	WBGene00000772	WBGene00175035			WBGene00003527	WBGene00003056	WBGene00000703
						WBGene00019250	WBGene00008950		WBGene00001022	WBGene00016671		WBGene00002034	WBGene00009458	WBGene00000865	WBGene00011206			WBGene00003554	WBGene00003076	WBGene00000704
						WBGene00009976	WBGene00235285		WBGene00017643	WBGene00016431		WBGene00002042	WBGene00014062	WBGene00013445	WBGene00045192			WBGene00003561	WBGene00003084	WBGene00000707
						WBGene00013585	WBGene00003449		WBGene00010897	WBGene00021518		WBGene00002045	WBGene00012173	WBGene00002228	WBGene00016404			WBGene00003562	WBGene00003086	WBGene00000708
						WBGene00011830	WBGene00008508		WBGene00016156	WBGene00006308		WBGene00002047	WBGene00013475	WBGene00017462	WBGene00020218			WBGene00003579	WBGene00003107	WBGene00000710
						WBGene00016988	WBGene00001603		WBGene00014018	WBGene00001817		WBGene00002061	WBGene00007457	WBGene00019773	WBGene00016534			WBGene00003589	WBGene00003111	WBGene00000711
						WBGene00015861	WBGene00194711		WBGene00007589	WBGene00010661		WBGene00002063	WBGene00020860	WBGene00045357	WBGene00018564			WBGene00003591	WBGene00003149	WBGene00000712
						WBGene00018042	WBGene00021006		WBGene00000794	WBGene00016294		WBGene00002064	WBGene00017817	WBGene00000465	WBGene00011250			WBGene00003597	WBGene00003150	WBGene00000713
						WBGene00017580	WBGene00022778		WBGene00020866	WBGene00003958		WBGene00002068	WBGene00007512	WBGene00021928	WBGene00012247			WBGene00003602	WBGene00003151	WBGene00000715
						WBGene00000900	WBGene00044384		WBGene00018509	WBGene00003408		WBGene00002072	WBGene00018120	WBGene00002297	WBGene00001914			WBGene00003614	WBGene00003154	WBGene00000716
						WBGene00017971	WBGene00003467		WBGene00009142	WBGene00010524		WBGene00002073	WBGene00018001	WBGene00016277	WBGene00017357			WBGene00003618	WBGene00003155	WBGene00000717
						WBGene00006479	WBGene00008590		WBGene00013561	WBGene00020618		WBGene00002078	WBGene00020987	WBGene00012671	WBGene00003224			WBGene00003622	WBGene00003156	WBGene00000718
						WBGene00002190	WBGene00020228		WBGene00016145	WBGene00016505		WBGene00002079	WBGene00017384	WBGene00021192	WBGene00086546			WBGene00003652	WBGene00003157	WBGene00000719
						WBGene00000037	WBGene00013656		WBGene00000517	WBGene00021590		WBGene00002106	WBGene00012741	WBGene00016163	WBGene00000219			WBGene00003670	WBGene00003158	WBGene00000720
						WBGene00011089	WBGene00020223		WBGene00016331	WBGene00021083		WBGene00002120	WBGene00018336	WBGene00019608	WBGene00005021			WBGene00003685	WBGene00003159	WBGene00000723
						WBGene00009726	WBGene00020350		WBGene00007029	WBGene00001612		WBGene00002124	WBGene00044476	WBGene00001973	WBGene00018908			WBGene00003697	WBGene00003164	WBGene00000727
						WBGene00010383	WBGene00011176		WBGene00021881	WBGene00004099		WBGene00002125	WBGene00194647	WBGene00008464	WBGene00017141			WBGene00003704	WBGene00003172	WBGene00000728
						WBGene00017039	WBGene00012207		WBGene00018513	WBGene00021948		WBGene00002131	WBGene00050940	WBGene00000875	WBGene00000143			WBGene00003711	WBGene00003183	WBGene00000730
						WBGene00009296	WBGene00020539		WBGene00020831	WBGene00003548		WBGene00002136	WBGene00021110	WBGene00004959	WBGene00010484			WBGene00003721	WBGene00003184	WBGene00000732
						WBGene00017489	WBGene00007156		WBGene00013599	WBGene00022479		WBGene00002143	WBGene00007308	WBGene00001829	WBGene00013596			WBGene00003735	WBGene00003185	WBGene00000733
						WBGene00009162	WBGene00014116		WBGene00016955	WBGene00007321		WBGene00002144	WBGene00012010	WBGene00022590	WBGene00045473			WBGene00003742	WBGene00003209	WBGene00000734
						WBGene00020457	WBGene00003464		WBGene00010665	WBGene00000061		WBGene00002148	WBGene00007306	WBGene00015677	WBGene00000407			WBGene00003747	WBGene00003219	WBGene00000735
						WBGene00013415	WBGene00014247		WBGene00010985	WBGene00019146		WBGene00002152	WBGene00003424	WBGene00000935	WBGene00008439			WBGene00003778	WBGene00003228	WBGene00000739
						WBGene00002107	WBGene00015630		WBGene00015250	WBGene00022743		WBGene00002169	WBGene00017179	WBGene00001214	WBGene00007499			WBGene00003812	WBGene00003229	WBGene00000740
						WBGene00017445	WBGene00006040		WBGene00000001	WBGene00018742		WBGene00002180	WBGene00016288	WBGene00020035	WBGene00006431			WBGene00003839	WBGene00003230	WBGene00000741
						WBGene00010558	WBGene00013290		WBGene00009508	WBGene00022730		WBGene00002186	WBGene00007209	WBGene00018143	WBGene00015460			WBGene00003843	WBGene00003231	WBGene00000742
						WBGene00018344	WBGene00015688		WBGene00002988	WBGene00004233		WBGene00002192	WBGene00194703	WBGene00011945	WBGene00020509			WBGene00003844	WBGene00003238	WBGene00000743
						WBGene00011763	WBGene00012926		WBGene00007340	WBGene00012132		WBGene00002193	WBGene00009695	WBGene00003405	WBGene00021766			WBGene00003884	WBGene00003239	WBGene00000751
						WBGene00019128	WBGene00077576		WBGene00017445	WBGene00020803		WBGene00002198	WBGene00044777	WBGene00007299	WBGene00010000			WBGene00003893	WBGene00003246	WBGene00000752
						WBGene00006524	WBGene00017851		WBGene00015756	WBGene00000055		WBGene00002204	WBGene00015241	WBGene00012356	WBGene00019381			WBGene00003906	WBGene00003253	WBGene00000753
						WBGene00044029	WBGene00012871		WBGene00012399	WBGene00020490		WBGene00002208	WBGene00009031	WBGene00013214	WBGene00000147			WBGene00003941	WBGene00003254	WBGene00000754
						WBGene00007143	WBGene00018493		WBGene00019653	WBGene00013860		WBGene00002219	WBGene00013033	WBGene00006795	WBGene00011576			WBGene00003962	WBGene00003368	WBGene00000757
						WBGene00008564	WBGene00194730		WBGene00015249	WBGene00000484		WBGene00002225	WBGene00008724	WBGene00021155	WBGene00000975			WBGene00003980	WBGene00003373	WBGene00000761
						WBGene00007191	WBGene00015331		WBGene00006925	WBGene00013962		WBGene00002226	WBGene00022090	WBGene00013431	WBGene00005025			WBGene00003996	WBGene00003378	WBGene00000762
						WBGene00015801	WBGene00012169		WBGene00018394	WBGene00003762		WBGene00002227	WBGene00008074	WBGene00010989	WBGene00003372			WBGene00004023	WBGene00003384	WBGene00000763
						WBGene00006767	WBGene00010992		WBGene00006738	WBGene00017184		WBGene00002228	WBGene00021471	WBGene00021359	WBGene00012492			WBGene00004025	WBGene00003394	WBGene00000764
						WBGene00000501	WBGene00017395		WBGene00008020	WBGene00009949		WBGene00002229	WBGene00022467	WBGene00002229	WBGene00020031			WBGene00004026	WBGene00003395	WBGene00000765
						WBGene00009394	WBGene00012249		WBGene00010569	WBGene00004003		WBGene00002231	WBGene00010474	WBGene00003955	WBGene00044665			WBGene00004030	WBGene00003396	WBGene00000766
						WBGene00019864	WBGene00013999		WBGene00003588	WBGene00005078		WBGene00002240	WBGene00018359	WBGene00017393	WBGene00010440			WBGene00004037	WBGene00003397	WBGene00000767
						WBGene00009663	WBGene00019783		WBGene00011664	WBGene00018538		WBGene00002241	WBGene00020187	WBGene00020819	WBGene00019905			WBGene00004038	WBGene00003410	WBGene00000772
						WBGene00044699	WBGene00020905		WBGene00011040	WBGene00000395		WBGene00002245	WBGene00045306	WBGene00013442	WBGene00007167			WBGene00004048	WBGene00003411	WBGene00000773
						WBGene00015523	WBGene00022890		WBGene00016944	WBGene00004153		WBGene00002251	WBGene00008001	WBGene00010825	WBGene00014004			WBGene00004053	WBGene00003413	WBGene00000774
						WBGene00016539	WBGene00004962		WBGene00017647	WBGene00018744		WBGene00002263	WBGene00010869	WBGene00020168	WBGene00019728			WBGene00004084	WBGene00003476	WBGene00000776
						WBGene00000245	WBGene00019081		WBGene00001812	WBGene00004173		WBGene00002265	WBGene00010265	WBGene00005011	WBGene00000693			WBGene00004100	WBGene00003477	WBGene00000777
						WBGene00016397	WBGene00014197		WBGene00013425	WBGene00016064		WBGene00002276	WBGene00019530	WBGene00019087	WBGene00001569			WBGene00004103	WBGene00003478	WBGene00000779
						WBGene00018604	WBGene00013357		WBGene00010131	WBGene00011055		WBGene00002278	WBGene00017978	WBGene00004955	WBGene00006492			WBGene00004165	WBGene00003479	WBGene00000780
						WBGene00020160	WBGene00013979		WBGene00011282	WBGene00016328		WBGene00002297	WBGene00004901	WBGene00009662	WBGene00008403			WBGene00004184	WBGene00003509	WBGene00000781
						WBGene00003637	WBGene00194957		WBGene00007579	WBGene00018264		WBGene00002324	WBGene00013478	WBGene00012845	WBGene00003209			WBGene00004198	WBGene00003510	WBGene00000783
						WBGene00013499	WBGene00194864		WBGene00015484	WBGene00007537		WBGene00002368	WBGene00016053	WBGene00008503	WBGene00022115			WBGene00004225	WBGene00003518	WBGene00000784
						WBGene00000959	WBGene00021030		WBGene00014226	WBGene00000490		WBGene00002980	WBGene00015929	WBGene00020948	WBGene00019801			WBGene00004226	WBGene00003568	WBGene00000785
						WBGene00020901	WBGene00012754		WBGene00007019	WBGene00003597		WBGene00002981	WBGene00016398	WBGene00001600	WBGene00009390			WBGene00004227	WBGene00003582	WBGene00000786
						WBGene00003643	WBGene00019356		WBGene00011543	WBGene00017976		WBGene00002982	WBGene00013723	WBGene00003231	WBGene00007065			WBGene00004256	WBGene00003598	WBGene00000787
						WBGene00001764	WBGene00013521		WBGene00015768	WBGene00019317		WBGene00002992	WBGene00018196	WBGene00002047	WBGene00010229			WBGene00004310	WBGene00003599	WBGene00000788
						WBGene00018077	WBGene00016541		WBGene00010337	WBGene00022410		WBGene00002994	WBGene00007794	WBGene00015083	WBGene00004132			WBGene00004311	WBGene00003601	WBGene00000789
						WBGene00004194	WBGene00012872		WBGene00005014	WBGene00001863		WBGene00002996	WBGene00019151	WBGene00001049	WBGene00015055			WBGene00004344	WBGene00003603	WBGene00000793
						WBGene00009304	WBGene00022876		WBGene00008332	WBGene00006674		WBGene00002998	WBGene00016161	WBGene00000275	WBGene00006996			WBGene00004345	WBGene00003609	WBGene00000794
						WBGene00008195	WBGene00050956		WBGene00011687	WBGene00017400		WBGene00003009	WBGene00007335	WBGene00010734	WBGene00014058			WBGene00004358	WBGene00003611	WBGene00000795
						WBGene00006475	WBGene00020084		WBGene00021936	WBGene00019426		WBGene00003010	WBGene00022708	WBGene00013269	WBGene00011062			WBGene00004363	WBGene00003616	WBGene00000796
						WBGene00022100	WBGene00014179		WBGene00012512	WBGene00020478		WBGene00003012	WBGene00020533	WBGene00003864	WBGene00022633			WBGene00004364	WBGene00003619	WBGene00000798
						WBGene00006530	WBGene00003442		WBGene00003870	WBGene00020720		WBGene00003014	WBGene00015084	WBGene00000819	WBGene00007969			WBGene00004395	WBGene00003621	WBGene00000799
						WBGene00009190	WBGene00003432		WBGene00011959	WBGene00003847		WBGene00003020	WBGene00009492	WBGene00001598	WBGene00000192			WBGene00004423	WBGene00003626	WBGene00000800
						WBGene00010251	WBGene00012379		WBGene00018118	WBGene00014077		WBGene00003021	WBGene00021381	WBGene00007789	WBGene00009191			WBGene00004453	WBGene00003627	WBGene00000804
						WBGene00010138	WBGene00010152		WBGene00000506	WBGene00002199		WBGene00003022	WBGene00017386	WBGene00004028	WBGene00020433			WBGene00004455	WBGene00003630	WBGene00000812
						WBGene00023407	WBGene00020713		WBGene00016630	WBGene00020497		WBGene00003026	WBGene00017553	WBGene00010056	WBGene00017293			WBGene00004497	WBGene00003636	WBGene00000813
						WBGene00016580	WBGene00011808		WBGene00003086	WBGene00010225		WBGene00003030	WBGene00013279	WBGene00015557	WBGene00016192			WBGene00004507	WBGene00003639	WBGene00000814
						WBGene00016643	WBGene00016357		WBGene00021956	WBGene00000067		WBGene00003034	WBGene00022589	WBGene00003562	WBGene00006927			WBGene00004740	WBGene00003650	WBGene00000815
						WBGene00004739	WBGene00017808		WBGene00016157	WBGene00006531		WBGene00003036	WBGene00003470	WBGene00021730	WBGene00011449			WBGene00004748	WBGene00003655	WBGene00000816
						WBGene00019227	WBGene00017215		WBGene00017641	WBGene00011227		WBGene00003037	WBGene00016058	WBGene00021470	WBGene00045407			WBGene00004780	WBGene00003656	WBGene00000817
						WBGene00021510	WBGene00007571		WBGene00015468	WBGene00006747		WBGene00003038	WBGene00006058	WBGene00019138	WBGene00010018			WBGene00004830	WBGene00003660	WBGene00000818
						WBGene00012275	WBGene00013810		WBGene00014019	WBGene00000616		WBGene00003041	WBGene00019337	WBGene00021040	WBGene00008207			WBGene00004855	WBGene00003661	WBGene00000822
						WBGene00006393	WBGene00019086		WBGene00020820	WBGene00018616		WBGene00003044	WBGene00011478	WBGene00022488	WBGene00003236			WBGene00004890	WBGene00003668	WBGene00000830
						WBGene00017866	WBGene00009344		WBGene00009007	WBGene00017013		WBGene00003063	WBGene00002193	WBGene00010002	WBGene00010846			WBGene00004899	WBGene00003674	WBGene00000831
						WBGene00017353	WBGene00003465		WBGene00002998	WBGene00004156		WBGene00003076	WBGene00013684	WBGene00019792	WBGene00012641			WBGene00004901	WBGene00003690	WBGene00000833
						WBGene00010047	WBGene00017055		WBGene00007400	WBGene00004719		WBGene00003079	WBGene00016462	WBGene00016639	WBGene00018068			WBGene00004903	WBGene00003692	WBGene00000834
						WBGene00015673	WBGene00020140		WBGene00018805	WBGene00006870		WBGene00003081	WBGene00016512	WBGene00019002	WBGene00008747			WBGene00004904	WBGene00003712	WBGene00000835
						WBGene00003015	WBGene00021207		WBGene00022354	WBGene00010464		WBGene00003083	WBGene00007239	WBGene00001832	WBGene00018269			WBGene00004906	WBGene00003723	WBGene00000836
						WBGene00001249	WBGene00019459		WBGene00020558	WBGene00007801		WBGene00003086	WBGene00007301	WBGene00008107	WBGene00022377			WBGene00004907	WBGene00003728	WBGene00000837
						WBGene00021437	WBGene00013148		WBGene00004336	WBGene00008607		WBGene00003093	WBGene00021288	WBGene00003992	WBGene00019782			WBGene00004908	WBGene00003733	WBGene00000838
						WBGene00017976	WBGene00009681		WBGene00006706	WBGene00044646		WBGene00003096	WBGene00020353	WBGene00001401	WBGene00006732			WBGene00004909	WBGene00003783	WBGene00000839
						WBGene00020058	WBGene00003443		WBGene00013689	WBGene00020048		WBGene00003133	WBGene00009269	WBGene00219210	WBGene00010637			WBGene00004958	WBGene00003784	WBGene00000841
						WBGene00016108	WBGene00013800		WBGene00009673	WBGene00018779		WBGene00003134	WBGene00018121	WBGene00008210	WBGene00013576			WBGene00004959	WBGene00003795	WBGene00000843
						WBGene00008819	WBGene00009458		WBGene00017489	WBGene00015177		WBGene00003136	WBGene00014241	WBGene00001102	WBGene00010913			WBGene00004960	WBGene00003830	WBGene00000845
						WBGene00021528	WBGene00014062		WBGene00016344	WBGene00018283		WBGene00003154	WBGene00006051	WBGene00000257	WBGene00016923			WBGene00004962	WBGene00003864	WBGene00000854
						WBGene00018518	WBGene00012173		WBGene00003014	WBGene00002057		WBGene00003155	WBGene00013053	WBGene00018991	WBGene00003553			WBGene00004963	WBGene00003865	WBGene00000857
						WBGene00010322	WBGene00013475		WBGene00044744	WBGene00019273		WBGene00003156	WBGene00006050	WBGene00016822	WBGene00018595			WBGene00004964	WBGene00003868	WBGene00000863
						WBGene00000089	WBGene00007457		WBGene00007991	WBGene00022641		WBGene00003157	WBGene00009548	WBGene00000417	WBGene00007226			WBGene00004965	WBGene00003882	WBGene00000869
						WBGene00017010	WBGene00020860		WBGene00016602	WBGene00000059		WBGene00003158	WBGene00008581	WBGene00001481	WBGene00021654			WBGene00004966	WBGene00003887	WBGene00000872
						WBGene00012202	WBGene00017817		WBGene00015229	WBGene00001063		WBGene00003159	WBGene00044634	WBGene00009035	WBGene00009044			WBGene00004969	WBGene00003912	WBGene00000874
						WBGene00010423	WBGene00007512		WBGene00194706	WBGene00021565		WBGene00003160	WBGene00008659	WBGene00008995	WBGene00020219			WBGene00004971	WBGene00003918	WBGene00000875
						WBGene00000182	WBGene00018120		WBGene00019351	WBGene00019759		WBGene00003184	WBGene00019430	WBGene00009302	WBGene00002263			WBGene00004972	WBGene00003921	WBGene00000876
						WBGene00013869	WBGene00018001		WBGene00004886	WBGene00007240		WBGene00003196	WBGene00013854	WBGene00017344	WBGene00018335			WBGene00004974	WBGene00003930	WBGene00000877
						WBGene00007945	WBGene00013775		WBGene00006540	WBGene00008047		WBGene00003209	WBGene00003429	WBGene00003422	WBGene00015936			WBGene00004976	WBGene00003936	WBGene00000880
						WBGene00016561	WBGene00020987		WBGene00017271	WBGene00000720		WBGene00003210	WBGene00012638	WBGene00010351	WBGene00019628			WBGene00004995	WBGene00003954	WBGene00000881
						WBGene00016874	WBGene00017384		WBGene00019831	WBGene00022106		WBGene00003216	WBGene00018004	WBGene00021382	WBGene00013980			WBGene00005011	WBGene00003955	WBGene00000882
						WBGene00007486	WBGene00012741		WBGene00015098	WBGene00000601		WBGene00003219	WBGene00003458	WBGene00003504	WBGene00002131			WBGene00005012	WBGene00003965	WBGene00000883
						WBGene00022727	WBGene00194886		WBGene00008431	WBGene00007482		WBGene00003220	WBGene00008383	WBGene00007624	WBGene00023451			WBGene00005013	WBGene00003970	WBGene00000885
						WBGene00019759	WBGene00015305		WBGene00021626	WBGene00019067		WBGene00003222	WBGene00012012	WBGene00001938	WBGene00022060			WBGene00005098	WBGene00003976	WBGene00000886
						WBGene00019884	WBGene00045108		WBGene00010685	WBGene00017761		WBGene00003224	WBGene00015987	WBGene00018900	WBGene00000102			WBGene00005153	WBGene00003979	WBGene00000887
						WBGene00012136	WBGene00018336		WBGene00016406	WBGene00000541		WBGene00003228	WBGene00008063	WBGene00013586	WBGene00044191			WBGene00005552	WBGene00004027	WBGene00000888
						WBGene00014251	WBGene00044476		WBGene00013693	WBGene00017309		WBGene00003229	WBGene00015500	WBGene00000498	WBGene00219218			WBGene00005650	WBGene00004032	WBGene00000889
						WBGene00013970	WBGene00194647		WBGene00013196	WBGene00006538		WBGene00003230	WBGene00022143	WBGene00001689	WBGene00044758			WBGene00005651	WBGene00004034	WBGene00000890
						WBGene00019965	WBGene00050940		WBGene00023485	WBGene00009432		WBGene00003231	WBGene00016416	WBGene00013270	WBGene00017563			WBGene00005813	WBGene00004050	WBGene00000891
						WBGene00019487	WBGene00021110		WBGene00003576	WBGene00018727		WBGene00003236	WBGene00022707	WBGene00016971	WBGene00018519			WBGene00006038	WBGene00004055	WBGene00000892
						WBGene00021734	WBGene00007308		WBGene00009994	WBGene00011059		WBGene00003241	WBGene00011203	WBGene00010363	WBGene00017015			WBGene00006039	WBGene00004060	WBGene00000896
						WBGene00015155	WBGene00012010		WBGene00014087	WBGene00010893		WBGene00003253	WBGene00008313	WBGene00004388	WBGene00018903			WBGene00006040	WBGene00004077	WBGene00000904
						WBGene00019170	WBGene00019755		WBGene00007117	WBGene00007807		WBGene00003372	WBGene00014082	WBGene00008218	WBGene00019993			WBGene00006044	WBGene00004078	WBGene00000910
						WBGene00016661	WBGene00007306		WBGene00000165	WBGene00009730		WBGene00003373	WBGene00007190	WBGene00017456	WBGene00012546			WBGene00006047	WBGene00004089	WBGene00000911
						WBGene00003407	WBGene00003424		WBGene00012150	WBGene00001163		WBGene00003391	WBGene00003457	WBGene00009178	WBGene00017134			WBGene00006048	WBGene00004106	WBGene00000912
						WBGene00020509	WBGene00017179		WBGene00018072	WBGene00019994		WBGene00003396	WBGene00003434	WBGene00015797	WBGene00017700			WBGene00006049	WBGene00004110	WBGene00000915
						WBGene00006971	WBGene00235294		WBGene00009341	WBGene00008998		WBGene00003405	WBGene00016413	WBGene00003157	WBGene00013725			WBGene00006050	WBGene00004121	WBGene00000917
						WBGene00012861	WBGene00016288		WBGene00019125	WBGene00007250		WBGene00003418	WBGene00002204	WBGene00019947	WBGene00012484			WBGene00006051	WBGene00004126	WBGene00000931
						WBGene00010539	WBGene00007209		WBGene00044686	WBGene00008829		WBGene00003422	WBGene00008299	WBGene00013729	WBGene00044614			WBGene00006052	WBGene00004134	WBGene00000933
						WBGene00008774	WBGene00194703		WBGene00004091	WBGene00001594		WBGene00003424	WBGene00009149	WBGene00002219	WBGene00015778			WBGene00006053	WBGene00004140	WBGene00000935
						WBGene00018467	WBGene00008186		WBGene00018420	WBGene00003754		WBGene00003425	WBGene00009308	WBGene00013246	WBGene00022586			WBGene00006056	WBGene00004148	WBGene00000936
						WBGene00021740	WBGene00009695		WBGene00003584	WBGene00001695		WBGene00003426	WBGene00011322	WBGene00016669	WBGene00009897			WBGene00006057	WBGene00004163	WBGene00000938
						WBGene00003596	WBGene00044777		WBGene00014036	WBGene00018789		WBGene00003429	WBGene00015629	WBGene00010364	WBGene00020314			WBGene00006058	WBGene00004181	WBGene00000939
						WBGene00044007	WBGene00015241		WBGene00011637	WBGene00018823		WBGene00003431	WBGene00010876	WBGene00013250	WBGene00016056			WBGene00006059	WBGene00004206	WBGene00000940
						WBGene00000425	WBGene00009031		WBGene00005020	WBGene00000022		WBGene00003432	WBGene00019063	WBGene00016074	WBGene00010065			WBGene00006365	WBGene00004208	WBGene00000941
						WBGene00001490	WBGene00013033		WBGene00003373	WBGene00003527		WBGene00003434	WBGene00009079	WBGene00012104	WBGene00007357			WBGene00006407	WBGene00004209	WBGene00000942
						WBGene00018880	WBGene00008724		WBGene00001808	WBGene00020774		WBGene00003435	WBGene00013085	WBGene00002231	WBGene00010686			WBGene00006409	WBGene00004210	WBGene00000959
						WBGene00012178	WBGene00022090		WBGene00007819	WBGene00011762		WBGene00003438	WBGene00009016	WBGene00003228	WBGene00008859			WBGene00006416	WBGene00004212	WBGene00000963
						WBGene00012005	WBGene00013988		WBGene00016244	WBGene00022374		WBGene00003442	WBGene00013474	WBGene00011532	WBGene00018845			WBGene00006436	WBGene00004215	WBGene00000964
						WBGene00001557	WBGene00008074		WBGene00012112	WBGene00008076		WBGene00003443	WBGene00009581	WBGene00185089	WBGene00021818			WBGene00006449	WBGene00004217	WBGene00000965
						WBGene00017272	WBGene00021471		WBGene00006387	WBGene00022813		WBGene00003444	WBGene00044388	WBGene00006700	WBGene00013220			WBGene00006487	WBGene00004239	WBGene00000970
						WBGene00010967	WBGene00022467		WBGene00011591	WBGene00022608		WBGene00003446	WBGene00014168	WBGene00022203	WBGene00009130			WBGene00006495	WBGene00004241	WBGene00000973
						WBGene00013255	WBGene00014201		WBGene00012243	WBGene00015544		WBGene00003449	WBGene00019501	WBGene00008000	WBGene00011587			WBGene00006509	WBGene00004242	WBGene00000974
						WBGene00015552	WBGene00010474		WBGene00011969	WBGene00009304		WBGene00003450	WBGene00001246	WBGene00015504	WBGene00018772			WBGene00006513	WBGene00004243	WBGene00000975
						WBGene00006825	WBGene00015211		WBGene00000863	WBGene00008123		WBGene00003452	WBGene00011954	WBGene00012972	WBGene00011431			WBGene00006518	WBGene00004246	WBGene00000976
						WBGene00009696	WBGene00018359		WBGene00015009	WBGene00000031		WBGene00003456	WBGene00013956	WBGene00009301	WBGene00001792			WBGene00006530	WBGene00004249	WBGene00000977
						WBGene00006798	WBGene00020187		WBGene00009635	WBGene00010102		WBGene00003457	WBGene00012549	WBGene00019199	WBGene00011809			WBGene00006541	WBGene00004254	WBGene00000981
						WBGene00019959	WBGene00045306		WBGene00022834	WBGene00011545		WBGene00003458	WBGene00007688	WBGene00001046	WBGene00012398			WBGene00006553	WBGene00004268	WBGene00000982
						WBGene00019749	WBGene00008001		WBGene00022099	WBGene00017842		WBGene00003463	WBGene00016322	WBGene00012109	WBGene00015742			WBGene00006588	WBGene00004270	WBGene00000984
						WBGene00003722	WBGene00010869		WBGene00010810	WBGene00018878		WBGene00003464	WBGene00023424	WBGene00009271	WBGene00008236			WBGene00006594	WBGene00004271	WBGene00000985
						WBGene00022374	WBGene00010265		WBGene00002052	WBGene00012396		WBGene00003465	WBGene00021579	WBGene00011318	WBGene00022791			WBGene00006603	WBGene00004276	WBGene00000987
						WBGene00021326	WBGene00019530		WBGene00004975	WBGene00004854		WBGene00003466	WBGene00013296	WBGene00007332	WBGene00017378			WBGene00006609	WBGene00004277	WBGene00000988
						WBGene00016094	WBGene00017978		WBGene00013758	WBGene00003520		WBGene00003467	WBGene00011114	WBGene00020966	WBGene00015624			WBGene00006611	WBGene00004282	WBGene00000991
						WBGene00001991	WBGene00044250		WBGene00019263	WBGene00007146		WBGene00003468	WBGene00009682	WBGene00006793	WBGene00006618			WBGene00006620	WBGene00004284	WBGene00000992
						WBGene00007984	WBGene00004901		WBGene00013884	WBGene00008314		WBGene00003469	WBGene00012979	WBGene00000499	WBGene00011925			WBGene00006625	WBGene00004307	WBGene00000994
						WBGene00012834	WBGene00013478		WBGene00019943	WBGene00020850		WBGene00003470	WBGene00021969	WBGene00011087	WBGene00007283			WBGene00006644	WBGene00004308	WBGene00000996
						WBGene00016902	WBGene00017211		WBGene00022390	WBGene00000674		WBGene00003473	WBGene00010544	WBGene00021012	WBGene00007270			WBGene00006645	WBGene00004313	WBGene00001000
						WBGene00006690	WBGene00016053		WBGene00020166	WBGene00011325		WBGene00003476	WBGene00001944	WBGene00013792	WBGene00012182			WBGene00006661	WBGene00004317	WBGene00001001
						WBGene00020339	WBGene00018528		WBGene00001036	WBGene00018492		WBGene00003478	WBGene00019949	WBGene00021512	WBGene00016789			WBGene00006671	WBGene00004319	WBGene00001002
						WBGene00004744	WBGene00015929		WBGene00011663	WBGene00000953		WBGene00003499	WBGene00194912	WBGene00019432	WBGene00008591			WBGene00006675	WBGene00004334	WBGene00001005
						WBGene00016024	WBGene00018978		WBGene00015350	WBGene00009971		WBGene00003504	WBGene00008660	WBGene00001016	WBGene00020721			WBGene00006677	WBGene00004336	WBGene00001007
						WBGene00015497	WBGene00016398		WBGene00001486	WBGene00020616		WBGene00003507	WBGene00016312	WBGene00011625	WBGene00020135			WBGene00006689	WBGene00004339	WBGene00001008
						WBGene00000284	WBGene00013723		WBGene00011500	WBGene00017381		WBGene00003508	WBGene00019531	WBGene00017712	WBGene00010546			WBGene00006719	WBGene00004343	WBGene00001016
						WBGene00006862	WBGene00015992		WBGene00017316	WBGene00001948		WBGene00003509	WBGene00021010	WBGene00001483	WBGene00006587			WBGene00006765	WBGene00004350	WBGene00001017
						WBGene00045255	WBGene00018196		WBGene00010264	WBGene00004154		WBGene00003510	WBGene00022705	WBGene00003222	WBGene00007391			WBGene00006787	WBGene00004351	WBGene00001018
						WBGene00018717	WBGene00007794		WBGene00018328	WBGene00013895		WBGene00003553	WBGene00019406	WBGene00013198	WBGene00008865			WBGene00006788	WBGene00004352	WBGene00001019
						WBGene00000462	WBGene00019151		WBGene00017838	WBGene00008803		WBGene00003562	WBGene00020414	WBGene00003418	WBGene00007641			WBGene00006790	WBGene00004353	WBGene00001020
						WBGene00006930	WBGene00016161		WBGene00011490	WBGene00007367		WBGene00003576	WBGene00002186	WBGene00004374	WBGene00015633			WBGene00006792	WBGene00004354	WBGene00001021
						WBGene00009388	WBGene00007335		WBGene00000520	WBGene00020014		WBGene00003582	WBGene00012172	WBGene00000868	WBGene00001164			WBGene00006797	WBGene00004356	WBGene00001022
						WBGene00013077	WBGene00022708		WBGene00009455	WBGene00010472		WBGene00003584	WBGene00022094	WBGene00009118	WBGene00015776			WBGene00006801	WBGene00004367	WBGene00001023
						WBGene00010262	WBGene00020533		WBGene00011200	WBGene00020125		WBGene00003588	WBGene00008649	WBGene00001678	WBGene00008052			WBGene00006822	WBGene00004370	WBGene00001026
						WBGene00012812	WBGene00015084		WBGene00007014	WBGene00003542		WBGene00003589	WBGene00004904	WBGene00004178	WBGene00009028			WBGene00006824	WBGene00004371	WBGene00001027
						WBGene00000002	WBGene00009492		WBGene00006448	WBGene00013853		WBGene00003601	WBGene00009685	WBGene00044205	WBGene00011202			WBGene00006825	WBGene00004374	WBGene00001028
						WBGene00006831	WBGene00021381		WBGene00018797	WBGene00015720		WBGene00003740	WBGene00015696	WBGene00015515	WBGene00018333			WBGene00006827	WBGene00004375	WBGene00001029
						WBGene00007296	WBGene00016950		WBGene00015308	WBGene00022581		WBGene00003742	WBGene00018580	WBGene00045297	WBGene00009280			WBGene00006832	WBGene00004377	WBGene00001030
						WBGene00021396	WBGene00017386		WBGene00017105	WBGene00010822		WBGene00003776	WBGene00020293	WBGene00003788	WBGene00015851			WBGene00006844	WBGene00004378	WBGene00001031
						WBGene00021146	WBGene00050896		WBGene00008427	WBGene00018219		WBGene00003777	WBGene00002120	WBGene00022462	WBGene00002981			WBGene00006853	WBGene00004384	WBGene00001033
						WBGene00019647	WBGene00017553		WBGene00271817	WBGene00010831		WBGene00003778	WBGene00008772	WBGene00006944	WBGene00219275			WBGene00006875	WBGene00004391	WBGene00001034
						WBGene00000908	WBGene00013279		WBGene00018585	WBGene00002983		WBGene00003783	WBGene00021968	WBGene00021661	WBGene00004932			WBGene00006942	WBGene00004392	WBGene00001035
						WBGene00010150	WBGene00022589		WBGene00019296	WBGene00020160		WBGene00003784	WBGene00013823	WBGene00022141	WBGene00019719			WBGene00006959	WBGene00004403	WBGene00001037
						WBGene00017042	WBGene00003470		WBGene00002028	WBGene00019756		WBGene00003785	WBGene00009884	WBGene00008710	WBGene00017886			WBGene00007044	WBGene00004457	WBGene00001038
						WBGene00000120	WBGene00021373		WBGene00022372	WBGene00015396		WBGene00003791	WBGene00011968	WBGene00008789	WBGene00011003			WBGene00007049	WBGene00004682	WBGene00001039
						WBGene00005712	WBGene00016058		WBGene00008750	WBGene00020595		WBGene00003793	WBGene00000389	WBGene00003421	WBGene00018084			WBGene00007056	WBGene00004721	WBGene00001040
						WBGene00017240	WBGene00006058		WBGene00007493	WBGene00000024		WBGene00003795	WBGene00009143	WBGene00001609	WBGene00011501			WBGene00007060	WBGene00004727	WBGene00001042
						WBGene00018634	WBGene00189953		WBGene00016965	WBGene00018470		WBGene00003802	WBGene00006039	WBGene00010621	WBGene00006060			WBGene00007070	WBGene00004729	WBGene00001043
						WBGene00003931	WBGene00019337		WBGene00020696	WBGene00010275		WBGene00003803	WBGene00013696	WBGene00022542	WBGene00015569			WBGene00007074	WBGene00004735	WBGene00001044
						WBGene00009803	WBGene00013824		WBGene00206357	WBGene00017154		WBGene00003804	WBGene00013524	WBGene00007087	WBGene00017312			WBGene00007080	WBGene00004743	WBGene00001045
						WBGene00185001	WBGene00077682		WBGene00010843	WBGene00000707		WBGene00003805	WBGene00012831	WBGene00008145	WBGene00012224			WBGene00007081	WBGene00004744	WBGene00001047
						WBGene00021260	WBGene00015982		WBGene00000817	WBGene00015882		WBGene00003835	WBGene00011134	WBGene00019425	WBGene00011919			WBGene00007082	WBGene00004745	WBGene00001048
						WBGene00007877	WBGene00020534		WBGene00021531	WBGene00003534		WBGene00003865	WBGene00012637	WBGene00007709	WBGene00011812			WBGene00007084	WBGene00004746	WBGene00001049
						WBGene00015671	WBGene00011478		WBGene00012111	WBGene00019515		WBGene00003868	WBGene00020116	WBGene00015978	WBGene00007305			WBGene00007117	WBGene00004749	WBGene00001050
						WBGene00016102	WBGene00002193		WBGene00004882	WBGene00010335		WBGene00003870	WBGene00012357	WBGene00022292	WBGene00005643			WBGene00007148	WBGene00004750	WBGene00001055
						WBGene00012794	WBGene00013684		WBGene00206388	WBGene00018854		WBGene00003906	WBGene00010046	WBGene00003156	WBGene00003975			WBGene00007156	WBGene00004762	WBGene00001056
						WBGene00022378	WBGene00016462		WBGene00021945	WBGene00009691		WBGene00003912	WBGene00022133	WBGene00017738	WBGene00013898			WBGene00007159	WBGene00004765	WBGene00001057
						WBGene00015202	WBGene00016512		WBGene00077559	WBGene00022696		WBGene00003917	WBGene00021880	WBGene00000265	WBGene00044535			WBGene00007169	WBGene00004769	WBGene00001058
						WBGene00018485	WBGene00007239		WBGene00007255	WBGene00007946		WBGene00003918	WBGene00010650	WBGene00017069	WBGene00045245			WBGene00007179	WBGene00004771	WBGene00001066
						WBGene00007058	WBGene00007301		WBGene00022039	WBGene00021400		WBGene00003919	WBGene00008259	WBGene00013156	WBGene00003473			WBGene00007180	WBGene00004774	WBGene00001067
						WBGene00000244	WBGene00021288		WBGene00021636	WBGene00010344		WBGene00003947	WBGene00012402	WBGene00002063	WBGene00020909			WBGene00007190	WBGene00004786	WBGene00001071
						WBGene00000059	WBGene00020353		WBGene00021263	WBGene00012811		WBGene00003955	WBGene00018081	WBGene00004049	WBGene00019576			WBGene00007198	WBGene00004798	WBGene00001073
						WBGene00009562	WBGene00009269		WBGene00015235	WBGene00022848		WBGene00003962	WBGene00017554	WBGene00008921	WBGene00194787			WBGene00007209	WBGene00004804	WBGene00001074
						WBGene00016190	WBGene00018121		WBGene00006722	WBGene00018480		WBGene00003967	WBGene00015634	WBGene00006974	WBGene00002130			WBGene00007224	WBGene00004813	WBGene00001076
						WBGene00008694	WBGene00014241		WBGene00004043	WBGene00016037		WBGene00003975	WBGene00017058	WBGene00008740	WBGene00003093			WBGene00007230	WBGene00004817	WBGene00001080
						WBGene00003166	WBGene00006051		WBGene00017364	WBGene00206373		WBGene00003989	WBGene00011466	WBGene00007640	WBGene00005040			WBGene00007239	WBGene00004820	WBGene00001085
						WBGene00019156	WBGene00013053		WBGene00018207	WBGene00004134		WBGene00003992	WBGene00011910	WBGene00003158	WBGene00009820			WBGene00007244	WBGene00004821	WBGene00001087
						WBGene00021244	WBGene00044392		WBGene00016990	WBGene00001131		WBGene00003993	WBGene00011951	WBGene00012935	WBGene00011124			WBGene00007248	WBGene00004822	WBGene00001088
						WBGene00000961	WBGene00011001		WBGene00012551	WBGene00003837		WBGene00003994	WBGene00011491	WBGene00021714	WBGene00015780			WBGene00007249	WBGene00004827	WBGene00001090
						WBGene00000164	WBGene00006050		WBGene00009435	WBGene00011326		WBGene00004027	WBGene00010829	WBGene00003229	WBGene00044325			WBGene00007255	WBGene00004829	WBGene00001091
						WBGene00020581	WBGene00016839		WBGene00044690	WBGene00015152		WBGene00004028	WBGene00019024	WBGene00006817	WBGene00004989			WBGene00007261	WBGene00004860	WBGene00001092
						WBGene00009452	WBGene00009548		WBGene00000480	WBGene00009417		WBGene00004042	WBGene00019026	WBGene00004874	WBGene00016745			WBGene00007269	WBGene00004862	WBGene00001093
						WBGene00010884	WBGene00008581		WBGene00012156	WBGene00008382		WBGene00004043	WBGene00044005	WBGene00001934	WBGene00012716			WBGene00007274	WBGene00004876	WBGene00001094
						WBGene00013822	WBGene00235297		WBGene00008137	WBGene00001478		WBGene00004044	WBGene00014127	WBGene00010304	WBGene00045239			WBGene00007300	WBGene00004884	WBGene00001095
						WBGene00011820	WBGene00044634		WBGene00044001	WBGene00016877		WBGene00004049	WBGene00016339	WBGene00003804	WBGene00007282			WBGene00007301	WBGene00004889	WBGene00001099
						WBGene00009389	WBGene00008659		WBGene00003010	WBGene00015777		WBGene00004050	WBGene00012294	WBGene00018814	WBGene00012140			WBGene00007306	WBGene00004893	WBGene00001105
						WBGene00008711	WBGene00019430		WBGene00004297	WBGene00013949		WBGene00004064	WBGene00015034	WBGene00003155	WBGene00020783			WBGene00007308	WBGene00004897	WBGene00001110
						WBGene00013455	WBGene00013854		WBGene00008165	WBGene00016659		WBGene00004075	WBGene00010574	WBGene00021015	WBGene00008157			WBGene00007320	WBGene00004927	WBGene00001112
						WBGene00012016	WBGene00003429		WBGene00011858	WBGene00017367		WBGene00004078	WBGene00018332	WBGene00017895	WBGene00008389			WBGene00007323	WBGene00004928	WBGene00001113
						WBGene00016841	WBGene00012638		WBGene00020709	WBGene00022383		WBGene00004084	WBGene00015089	WBGene00011691	WBGene00000788			WBGene00007327	WBGene00004945	WBGene00001115
						WBGene00006368	WBGene00018004		WBGene00271788	WBGene00003523		WBGene00004086	WBGene00077519	WBGene00003784	WBGene00018150			WBGene00007335	WBGene00004951	WBGene00001118
						WBGene00000414	WBGene00003458		WBGene00005008	WBGene00002976		WBGene00004093	WBGene00044298	WBGene00018850	WBGene00020200			WBGene00007337	WBGene00004984	WBGene00001122
						WBGene00014006	WBGene00008383		WBGene00000779	WBGene00010830		WBGene00004094	WBGene00009501	WBGene00013209	WBGene00013726			WBGene00007354	WBGene00005008	WBGene00001131
						WBGene00006784	WBGene00012012		WBGene00008281	WBGene00000563		WBGene00004105	WBGene00012781	WBGene00000519	WBGene00194663			WBGene00007357	WBGene00005010	WBGene00001132
						WBGene00006824	WBGene00015987		WBGene00022887	WBGene00015620		WBGene00004109	WBGene00022157	WBGene00001983	WBGene00003740			WBGene00007363	WBGene00005022	WBGene00001134
						WBGene00010236	WBGene00008063		WBGene00015690	WBGene00001373		WBGene00004110	WBGene00018980	WBGene00004888	WBGene00015807			WBGene00007378	WBGene00005023	WBGene00001136
						WBGene00002189	WBGene00015500		WBGene00010687	WBGene00010660		WBGene00004125	WBGene00009705	WBGene00012299	WBGene00000781			WBGene00007380	WBGene00005024	WBGene00001137
						WBGene00006462	WBGene00022143		WBGene00009505	WBGene00021625		WBGene00004136	WBGene00017910	WBGene00001597	WBGene00012113			WBGene00007381	WBGene00005025	WBGene00001149
						WBGene00017980	WBGene00016416		WBGene00016675	WBGene00013753		WBGene00004163	WBGene00002227	WBGene00004341	WBGene00015139			WBGene00007382	WBGene00005026	WBGene00001152
						WBGene00006342	WBGene00022707		WBGene00019218	WBGene00004122		WBGene00004166	WBGene00015931	WBGene00012236	WBGene00021858			WBGene00007383	WBGene00005078	WBGene00001153
						WBGene00044418	WBGene00011203		WBGene00013712	WBGene00019100		WBGene00004178	WBGene00017112	WBGene00007110	WBGene00017258			WBGene00007388	WBGene00006066	WBGene00001155
						WBGene00007044	WBGene00008313		WBGene00020865	WBGene00017194		WBGene00004205	WBGene00050881	WBGene00007972	WBGene00017823			WBGene00007415	WBGene00006324	WBGene00001156
						WBGene00045277	WBGene00014082		WBGene00007202	WBGene00018057		WBGene00004217	WBGene00019257	WBGene00001076	WBGene00019153			WBGene00007419	WBGene00006342	WBGene00001158
						WBGene00009977	WBGene00007190		WBGene00044243	WBGene00002179		WBGene00004239	WBGene00194700	WBGene00008863	WBGene00008343			WBGene00007421	WBGene00006349	WBGene00001160
						WBGene00022410	WBGene00003457		WBGene00012095	WBGene00194713		WBGene00004241	WBGene00013142	WBGene00007109	WBGene00020941			WBGene00007424	WBGene00006364	WBGene00001163
						WBGene00002058	WBGene00003434		WBGene00009503	WBGene00008812		WBGene00004242	WBGene00015106	WBGene00004094	WBGene00050943			WBGene00007427	WBGene00006368	WBGene00001164
						WBGene00018886	WBGene00016413		WBGene00005007	WBGene00016397		WBGene00004243	WBGene00015345	WBGene00020742	WBGene00012629			WBGene00007446	WBGene00006369	WBGene00001165
						WBGene00011315	WBGene00235280		WBGene00021736	WBGene00001557		WBGene00004244	WBGene00007733	WBGene00004296	WBGene00013964			WBGene00007448	WBGene00006384	WBGene00001166
						WBGene00011682	WBGene00002204		WBGene00013801	WBGene00008547		WBGene00004248	WBGene00013987	WBGene00018808	WBGene00010740			WBGene00007454	WBGene00006388	WBGene00001167
						WBGene00011732	WBGene00008299		WBGene00010248	WBGene00007233		WBGene00004269	WBGene00008871	WBGene00004391	WBGene00016658			WBGene00007457	WBGene00006393	WBGene00001169
						WBGene00010288	WBGene00018296		WBGene00005022	WBGene00008793		WBGene00004279	WBGene00012595	WBGene00019343	WBGene00010790			WBGene00007461	WBGene00006394	WBGene00001172
						WBGene00044553	WBGene00194839		WBGene00175030	WBGene00009799		WBGene00004297	WBGene00021358	WBGene00021475	WBGene00009626			WBGene00007474	WBGene00006405	WBGene00001173
						WBGene00014074	WBGene00009149		WBGene00005006	WBGene00018074		WBGene00004298	WBGene00016083	WBGene00015075	WBGene00000776			WBGene00007478	WBGene00006410	WBGene00001175
						WBGene00007929	WBGene00009308		WBGene00015500	WBGene00019764		WBGene00004306	WBGene00013879	WBGene00018318	WBGene00015247			WBGene00007479	WBGene00006431	WBGene00001177
						WBGene00020279	WBGene00011322		WBGene00003041	WBGene00011076		WBGene00004312	WBGene00016807	WBGene00010181	WBGene00008040			WBGene00007480	WBGene00006432	WBGene00001182
						WBGene00008919	WBGene00017872		WBGene00044757	WBGene00007178		WBGene00004324	WBGene00014157	WBGene00013249	WBGene00006719			WBGene00007489	WBGene00006434	WBGene00001189
						WBGene00020379	WBGene00015629		WBGene00009164	WBGene00003886		WBGene00004326	WBGene00022032	WBGene00017482	WBGene00001852			WBGene00007503	WBGene00006440	WBGene00001194
						WBGene00006683	WBGene00010876		WBGene00019077	WBGene00006366		WBGene00004332	WBGene00009714	WBGene00017986	WBGene00011252			WBGene00007507	WBGene00006443	WBGene00001208
						WBGene00008270	WBGene00011909		WBGene00000537	WBGene00000958		WBGene00004333	WBGene00012486	WBGene00001568	WBGene00001564			WBGene00007512	WBGene00006467	WBGene00001209
						WBGene00044323	WBGene00014239		WBGene00000090	WBGene00007544		WBGene00004336	WBGene00015348	WBGene00011044	WBGene00019476			WBGene00007515	WBGene00006472	WBGene00001214
						WBGene00020163	WBGene00019063		WBGene00015815	WBGene00008033		WBGene00004338	WBGene00010466	WBGene00011805	WBGene00003778			WBGene00007521	WBGene00006474	WBGene00001215
						WBGene00021941	WBGene00009079		WBGene00015501	WBGene00007231		WBGene00004339	WBGene00017026	WBGene00004738	WBGene00001387			WBGene00007533	WBGene00006477	WBGene00001225
						WBGene00012097	WBGene00021007		WBGene00000965	WBGene00003885		WBGene00004352	WBGene00020661	WBGene00004386	WBGene00015251			WBGene00007538	WBGene00006493	WBGene00001226
						WBGene00003238	WBGene00013085		WBGene00007928	WBGene00021643		WBGene00004353	WBGene00018930	WBGene00012666	WBGene00044554			WBGene00007548	WBGene00006496	WBGene00001227
						WBGene00017945	WBGene00015892		WBGene00018002	WBGene00019489		WBGene00004354	WBGene00013713	WBGene00011562	WBGene00022699			WBGene00007549	WBGene00006503	WBGene00001228
						WBGene00022283	WBGene00009016		WBGene00235102	WBGene00004002		WBGene00004360	WBGene00014154	WBGene00003917	WBGene00011046			WBGene00007559	WBGene00006514	WBGene00001229
						WBGene00044049	WBGene00015690		WBGene00011340	WBGene00018743		WBGene00004380	WBGene00010728	WBGene00003510	WBGene00017648			WBGene00007562	WBGene00006516	WBGene00001230
						WBGene00010375	WBGene00013474		WBGene00012673	WBGene00007252		WBGene00004383	WBGene00044633	WBGene00004726	WBGene00000656			WBGene00007563	WBGene00006517	WBGene00001231
						WBGene00022465	WBGene00009581		WBGene00007012	WBGene00012101		WBGene00004386	WBGene00015937	WBGene00010072	WBGene00009877			WBGene00007569	WBGene00006523	WBGene00001232
						WBGene00006635	WBGene00044388		WBGene00014157	WBGene00002827		WBGene00004388	WBGene00015422	WBGene00001997	WBGene00006541			WBGene00007570	WBGene00006546	WBGene00001233
						WBGene00007772	WBGene00014168		WBGene00195070	WBGene00000401		WBGene00004391	WBGene00019165	WBGene00011047	WBGene00077766			WBGene00007571	WBGene00006552	WBGene00001234
						WBGene00020436	WBGene00021303		WBGene00004269	WBGene00020897		WBGene00004392	WBGene00015765	WBGene00045272	WBGene00015665			WBGene00007572	WBGene00006555	WBGene00001236
						WBGene00009375	WBGene00019501		WBGene00013931	WBGene00018292		WBGene00004408	WBGene00015516	WBGene00001018	WBGene00000754			WBGene00007574	WBGene00006562	WBGene00001239
						WBGene00022047	WBGene00001246		WBGene00018319	WBGene00009787		WBGene00004422	WBGene00013700	WBGene00044916	WBGene00010617			WBGene00007584	WBGene00006575	WBGene00001240
						WBGene00007916	WBGene00206368		WBGene00017091	WBGene00007139		WBGene00004430	WBGene00012296	WBGene00000913	WBGene00018500			WBGene00007591	WBGene00006578	WBGene00001241
						WBGene00018215	WBGene00011954		WBGene00005026	WBGene00008711		WBGene00004439	WBGene00018563	WBGene00006381	WBGene00016568			WBGene00007597	WBGene00006593	WBGene00001243
						WBGene00010471	WBGene00019216		WBGene00012107	WBGene00003008		WBGene00004447	WBGene00010612	WBGene00012864	WBGene00020778			WBGene00007601	WBGene00006605	WBGene00001244
						WBGene00008737	WBGene00044434		WBGene00000773	WBGene00012170		WBGene00004449	WBGene00012177	WBGene00012524	WBGene00020786			WBGene00007610	WBGene00006607	WBGene00001247
						WBGene00011269	WBGene00006644		WBGene00010697	WBGene00194731		WBGene00004465	WBGene00016954	WBGene00016400	WBGene00050916			WBGene00007611	WBGene00006618	WBGene00001250
						WBGene00009584	WBGene00008661		WBGene00003038	WBGene00022767		WBGene00004468	WBGene00007478	WBGene00015267	WBGene00020313			WBGene00007613	WBGene00006619	WBGene00001258
						WBGene00001184	WBGene00013956		WBGene00019197	WBGene00016898		WBGene00004474	WBGene00016843	WBGene00021882	WBGene00008394			WBGene00007618	WBGene00006638	WBGene00001259
						WBGene00007941	WBGene00012549		WBGene00000283	WBGene00010349		WBGene00004497	WBGene00010883	WBGene00011804	WBGene00002013			WBGene00007631	WBGene00006649	WBGene00001262
						WBGene00008989	WBGene00020289		WBGene00019075	WBGene00000750		WBGene00004503	WBGene00009959	WBGene00021748	WBGene00005552			WBGene00007632	WBGene00006705	WBGene00001281
						WBGene00011956	WBGene00013771		WBGene00044423	WBGene00000425		WBGene00004505	WBGene00003456	WBGene00013015	WBGene00021368			WBGene00007633	WBGene00006729	WBGene00001284
						WBGene00013976	WBGene00044912		WBGene00016398	WBGene00017937		WBGene00004509	WBGene00020265	WBGene00013441	WBGene00003987			WBGene00007639	WBGene00006742	WBGene00001309
						WBGene00235291	WBGene00007688		WBGene00009172	WBGene00007943		WBGene00004701	WBGene00010906	WBGene00012936	WBGene00021002			WBGene00007641	WBGene00006763	WBGene00001320
						WBGene00003585	WBGene00016322		WBGene00012674	WBGene00022240		WBGene00004702	WBGene00044122	WBGene00000205	WBGene00003099			WBGene00007653	WBGene00006773	WBGene00001328
						WBGene00003635	WBGene00023424		WBGene00016128	WBGene00044070		WBGene00004721	WBGene00010366	WBGene00018421	WBGene00000597			WBGene00007675	WBGene00006776	WBGene00001331
						WBGene00009532	WBGene00021579		WBGene00011908	WBGene00017421		WBGene00004726	WBGene00007323	WBGene00007622	WBGene00000657			WBGene00007680	WBGene00006786	WBGene00001332
						WBGene00007067	WBGene00009754		WBGene00011662	WBGene00010296		WBGene00004738	WBGene00020416	WBGene00008143	WBGene00009221			WBGene00007688	WBGene00006796	WBGene00001333
						WBGene00011337	WBGene00013296		WBGene00012806	WBGene00000296		WBGene00004750	WBGene00008141	WBGene00001827	WBGene00000698			WBGene00007699	WBGene00006804	WBGene00001334
						WBGene00000072	WBGene00013978		WBGene00002192	WBGene00303013		WBGene00004762	WBGene00044333	WBGene00004078	WBGene00010183			WBGene00007700	WBGene00006810	WBGene00001335
						WBGene00018187	WBGene00011114		WBGene00010891	WBGene00020010		WBGene00004765	WBGene00009473	WBGene00012209	WBGene00000609			WBGene00007703	WBGene00006812	WBGene00001336
						WBGene00004061	WBGene00009682		WBGene00013569	WBGene00014094		WBGene00004775	WBGene00015467	WBGene00017587	WBGene00045265			WBGene00007714	WBGene00006816	WBGene00001337
						WBGene00016932	WBGene00012979		WBGene00022677	WBGene00017028		WBGene00004781	WBGene00008433	WBGene00016151	WBGene00000675			WBGene00007715	WBGene00006823	WBGene00001338
						WBGene00011392	WBGene00021969		WBGene00014118	WBGene00000476		WBGene00004782	WBGene00044744	WBGene00011329	WBGene00000703			WBGene00007721	WBGene00006836	WBGene00001352
						WBGene00004929	WBGene00008821		WBGene00013235	WBGene00008762		WBGene00004798	WBGene00044810	WBGene00007766				WBGene00007732	WBGene00006843	WBGene00001358
						WBGene00009246	WBGene00010544		WBGene00001040	WBGene00006772		WBGene00004808	WBGene00008153	WBGene00012463				WBGene00007733	WBGene00006862	WBGene00001365
						WBGene00015334	WBGene00020707		WBGene00050957	WBGene00004793		WBGene00004813	WBGene00015097	WBGene00004304				WBGene00007734	WBGene00006868	WBGene00001366
						WBGene00018657	WBGene00001944		WBGene00023407	WBGene00013518		WBGene00004820	WBGene00019642	WBGene00022277				WBGene00007735	WBGene00006869	WBGene00001372
						WBGene00021897	WBGene00019949		WBGene00001050	WBGene00019873		WBGene00004821	WBGene00017050	WBGene00019163				WBGene00007740	WBGene00006890	WBGene00001392
						WBGene00022664	WBGene00194912		WBGene00003097	WBGene00017467		WBGene00004873	WBGene00015032	WBGene00021758				WBGene00007749	WBGene00006916	WBGene00001393
						WBGene00015547	WBGene00008660		WBGene00010132	WBGene00006658		WBGene00004874	WBGene00018548	WBGene00011054				WBGene00007751	WBGene00006921	WBGene00001394
						WBGene00016324	WBGene00016312		WBGene00008802	WBGene00004764		WBGene00004882	WBGene00015661	WBGene00021739				WBGene00007752	WBGene00006922	WBGene00001395
						WBGene00019491	WBGene00019531		WBGene00001585	WBGene00001116		WBGene00004886	WBGene00007613	WBGene00020964				WBGene00007753	WBGene00006975	WBGene00001396
						WBGene00019855	WBGene00021010		WBGene00045247	WBGene00001704		WBGene00004888	WBGene00009075	WBGene00016062				WBGene00007756	WBGene00006977	WBGene00001397
						WBGene00010597	WBGene00022705		WBGene00021677	WBGene00008996		WBGene00004896	WBGene00020356	WBGene00021749				WBGene00007763	WBGene00006987	WBGene00001398
						WBGene00002181	WBGene00019406		WBGene00044493	WBGene00044630		WBGene00004901	WBGene00020841	WBGene00015329				WBGene00007777	WBGene00006996	WBGene00001399
						WBGene00003008	WBGene00011789		WBGene00009393	WBGene00001253		WBGene00004906	WBGene00007986	WBGene00013558				WBGene00007778	WBGene00007007	WBGene00001401
						WBGene00009258	WBGene00020414		WBGene00012732	WBGene00017914		WBGene00004908	WBGene00007977	WBGene00009300				WBGene00007779	WBGene00007008	WBGene00001402
						WBGene00006853	WBGene00002186		WBGene00012907	WBGene00050906		WBGene00004909	WBGene00016010	WBGene00000496				WBGene00007791	WBGene00007011	WBGene00001405
						WBGene00007562	WBGene00021809		WBGene00021419	WBGene00014178		WBGene00004918	WBGene00003425	WBGene00017245				WBGene00007792	WBGene00007013	WBGene00001406
						WBGene00005165	WBGene00012172		WBGene00014241	WBGene00003532		WBGene00004932	WBGene00017056	WBGene00011142				WBGene00007793	WBGene00007024	WBGene00001410
						WBGene00021059	WBGene00022094		WBGene00012627	WBGene00012272		WBGene00004952	WBGene00011795	WBGene00003159				WBGene00007794	WBGene00007047	WBGene00001411
						WBGene00008900	WBGene00008649		WBGene00007419	WBGene00003681		WBGene00004953	WBGene00012784	WBGene00018391				WBGene00007795	WBGene00007053	WBGene00001413
						WBGene00022180	WBGene00012849		WBGene00007858	WBGene00009547		WBGene00004954	WBGene00014007	WBGene00010537				WBGene00007799	WBGene00007063	WBGene00001423
						WBGene00001428	WBGene00009708		WBGene00006713	WBGene00003892		WBGene00004955	WBGene00020282	WBGene00002105				WBGene00007825	WBGene00007064	WBGene00001426
						WBGene00007091	WBGene00004904		WBGene00012191	WBGene00010108		WBGene00004958	WBGene00010254	WBGene00008729				WBGene00007849	WBGene00007068	WBGene00001427
						WBGene00044487	WBGene00009685		WBGene00016402	WBGene00009146		WBGene00004959	WBGene00010679	WBGene00001838				WBGene00007856	WBGene00007091	WBGene00001428
						WBGene00000096	WBGene00015696		WBGene00019771	WBGene00011283		WBGene00004962	WBGene00011214	WBGene00016993				WBGene00007862	WBGene00007109	WBGene00001430
						WBGene00014171	WBGene00018580		WBGene00018678	WBGene00010033		WBGene00004963	WBGene00019431	WBGene00000382				WBGene00007863	WBGene00007118	WBGene00001431
						WBGene00019996	WBGene00020293		WBGene00010054	WBGene00006784		WBGene00004964	WBGene00010114	WBGene00019598				WBGene00007888	WBGene00007121	WBGene00001439
						WBGene00016046	WBGene00002120		WBGene00012640	WBGene00001475		WBGene00004965	WBGene00016946	WBGene00018131				WBGene00007917	WBGene00007128	WBGene00001441
						WBGene00017840	WBGene00008772		WBGene00008130	WBGene00012420		WBGene00004966	WBGene00007224	WBGene00006447				WBGene00007919	WBGene00007129	WBGene00001442
						WBGene00008518	WBGene00021968		WBGene00015462	WBGene00017524		WBGene00004971	WBGene00001424	WBGene00018015				WBGene00007923	WBGene00007150	WBGene00001443
						WBGene00015972	WBGene00020435		WBGene00007563	WBGene00006614		WBGene00004972	WBGene00022507	WBGene00012600				WBGene00007926	WBGene00007162	WBGene00001457
						WBGene00004169	WBGene00013823		WBGene00007193	WBGene00002200		WBGene00004975	WBGene00008381	WBGene00009368				WBGene00007944	WBGene00007167	WBGene00001479
						WBGene00004346	WBGene00009884		WBGene00021460	WBGene00017968		WBGene00004976	WBGene00007159	WBGene00017546				WBGene00007948	WBGene00007168	WBGene00001485
						WBGene00020135	WBGene00011968		WBGene00022885	WBGene00009511		WBGene00004984	WBGene00013194	WBGene00021502				WBGene00007951	WBGene00007170	WBGene00001486
						WBGene00008142	WBGene00000389		WBGene00013046	WBGene00006467		WBGene00004985	WBGene00194935	WBGene00044689				WBGene00007959	WBGene00007171	WBGene00001488
						WBGene00006306	WBGene00020117		WBGene00019149	WBGene00006668		WBGene00004989	WBGene00016441	WBGene00003220				WBGene00007977	WBGene00007175	WBGene00001489
						WBGene00008760	WBGene00009143		WBGene00012951	WBGene00003176		WBGene00005006	WBGene00050915	WBGene00022702				WBGene00007986	WBGene00007225	WBGene00001491
						WBGene00015901	WBGene00006039		WBGene00019682	WBGene00015356		WBGene00005007	WBGene00016388	WBGene00009366				WBGene00007987	WBGene00007227	WBGene00001497
						WBGene00001587	WBGene00016286		WBGene00020779	WBGene00001772		WBGene00005010	WBGene00013437	WBGene00019767				WBGene00007998	WBGene00007242	WBGene00001498
						WBGene00019872	WBGene00013696		WBGene00021640	WBGene00010138		WBGene00005011	WBGene00014085	WBGene00020629				WBGene00008001	WBGene00007256	WBGene00001499
						WBGene00000171	WBGene00000771		WBGene00008733	WBGene00009800		WBGene00005012	WBGene00008801	WBGene00005019				WBGene00008007	WBGene00007267	WBGene00001502
						WBGene00006639	WBGene00016382		WBGene00011036	WBGene00020245		WBGene00005013	WBGene00007082	WBGene00018064				WBGene00008010	WBGene00007284	WBGene00001503
						WBGene00000054	WBGene00013524		WBGene00011774	WBGene00009331		WBGene00005014	WBGene00016742	WBGene00021256				WBGene00008013	WBGene00007286	WBGene00001509
						WBGene00016448	WBGene00012831		WBGene00008371	WBGene00014206		WBGene00005019	WBGene00007792	WBGene00014203				WBGene00008018	WBGene00007287	WBGene00001510
						WBGene00008499	WBGene00011134		WBGene00018721	WBGene00013330		WBGene00005020	WBGene00007060	WBGene00013038				WBGene00008019	WBGene00007290	WBGene00001511
						WBGene00009323	WBGene00012637		WBGene00011008	WBGene00009058		WBGene00005021	WBGene00007777	WBGene00020320				WBGene00008040	WBGene00007297	WBGene00001513
						WBGene00019482	WBGene00020116		WBGene00016494	WBGene00012199		WBGene00005022	WBGene00007448	WBGene00017916				WBGene00008051	WBGene00007303	WBGene00001514
						WBGene00044410	WBGene00012357		WBGene00000064	WBGene00017417		WBGene00005024	WBGene00017559	WBGene00002275				WBGene00008063	WBGene00007332	WBGene00001517
						WBGene00019012	WBGene00010046		WBGene00015280	WBGene00016932		WBGene00005025	WBGene00013304	WBGene00003083				WBGene00008074	WBGene00007348	WBGene00001520
						WBGene00020152	WBGene00022133		WBGene00015001	WBGene00011536		WBGene00005026	WBGene00013801	WBGene00003406				WBGene00008077	WBGene00007365	WBGene00001522
						WBGene00002632	WBGene00021880		WBGene00015746	WBGene00044138		WBGene00005040	WBGene00007948	WBGene00007118				WBGene00008079	WBGene00007390	WBGene00001527
						WBGene00015560	WBGene00010650		WBGene00009079	WBGene00007104		WBGene00005552	WBGene00021787	WBGene00007718				WBGene00008089	WBGene00007391	WBGene00001558
						WBGene00019781	WBGene00008259		WBGene00013231	WBGene00000488		WBGene00005643	WBGene00013809	WBGene00017806				WBGene00008092	WBGene00007405	WBGene00001563
						WBGene00001335	WBGene00012402		WBGene00015192	WBGene00015953		WBGene00005663	WBGene00009759	WBGene00000475				WBGene00008101	WBGene00007417	WBGene00001564
						WBGene00000066	WBGene00018081		WBGene00007707	WBGene00021852		WBGene00005833	WBGene00013526	WBGene00018793				WBGene00008106	WBGene00007433	WBGene00001566
						WBGene00005644	WBGene00015628		WBGene00018371	WBGene00004219		WBGene00006039	WBGene00012191	WBGene00008133				WBGene00008111	WBGene00007445	WBGene00001571
						WBGene00006753	WBGene00018235		WBGene00044762	WBGene00019435		WBGene00006040	WBGene00020372	WBGene00013252				WBGene00008114	WBGene00007486	WBGene00001572
						WBGene00003694	WBGene00017554		WBGene00007808	WBGene00003549		WBGene00006044	WBGene00011132	WBGene00019941				WBGene00008125	WBGene00007513	WBGene00001574
						WBGene00001077	WBGene00015634		WBGene00020822	WBGene00006365		WBGene00006047	WBGene00010510	WBGene00012128				WBGene00008127	WBGene00007528	WBGene00001578
						WBGene00017126	WBGene00017058		WBGene00022278	WBGene00011630		WBGene00006048	WBGene00021720	WBGene00006571				WBGene00008137	WBGene00007529	WBGene00001579
						WBGene00004221	WBGene00013337		WBGene00020392	WBGene00001490		WBGene00006050	WBGene00012925	WBGene00002059				WBGene00008139	WBGene00007532	WBGene00001580
						WBGene00019955	WBGene00011466		WBGene00013811	WBGene00010987		WBGene00006051	WBGene00010014	WBGene00019189				WBGene00008141	WBGene00007547	WBGene00001581
						WBGene00021637	WBGene00011910		WBGene00022850	WBGene00007729		WBGene00006056	WBGene00018301	WBGene00015939				WBGene00008153	WBGene00007550	WBGene00001589
						WBGene00009529	WBGene00007415		WBGene00000249	WBGene00020811		WBGene00006060	WBGene00013318	WBGene00021440				WBGene00008154	WBGene00007556	WBGene00001590
						WBGene00020188	WBGene00015006		WBGene00000151	WBGene00008963		WBGene00006311	WBGene00017647	WBGene00016124				WBGene00008155	WBGene00007573	WBGene00001596
						WBGene00011978	WBGene00011951		WBGene00016903	WBGene00235158		WBGene00006324	WBGene00018134	WBGene00003096				WBGene00008185	WBGene00007580	WBGene00001597
						WBGene00008426	WBGene00011491		WBGene00004332	WBGene00019021		WBGene00006349	WBGene00021908	WBGene00018955				WBGene00008186	WBGene00007589	WBGene00001598
						WBGene00000967	WBGene00010829		WBGene00044502	WBGene00000478		WBGene00006374	WBGene00013429	WBGene00017825				WBGene00008191	WBGene00007592	WBGene00001600
						WBGene00015303	WBGene00009463		WBGene00016392	WBGene00020283		WBGene00006375	WBGene00009043	WBGene00011152				WBGene00008192	WBGene00007606	WBGene00001601
						WBGene00001038	WBGene00019024		WBGene00021246	WBGene00010948		WBGene00006376	WBGene00020984	WBGene00011088				WBGene00008205	WBGene00007643	WBGene00001613
						WBGene00018113	WBGene00019026		WBGene00044298	WBGene00016785		WBGene00006377	WBGene00014121	WBGene00001833				WBGene00008214	WBGene00007651	WBGene00001617
						WBGene00004335	WBGene00012388		WBGene00012850	WBGene00012391		WBGene00006381	WBGene00077563	WBGene00017606				WBGene00008222	WBGene00007666	WBGene00001624
						WBGene00044898	WBGene00044005		WBGene00018589	WBGene00007741		WBGene00006386	WBGene00011777	WBGene00019498				WBGene00008230	WBGene00007667	WBGene00001628
						WBGene00022592	WBGene00004084		WBGene00010670	WBGene00001127		WBGene00006389	WBGene00206357	WBGene00004217				WBGene00008235	WBGene00007668	WBGene00001629
						WBGene00010850	WBGene00235300		WBGene00044483	WBGene00003877		WBGene00006390	WBGene00014225	WBGene00022174				WBGene00008243	WBGene00007696	WBGene00001630
						WBGene00015008	WBGene00044448		WBGene00004064	WBGene00003031		WBGene00006391	WBGene00013192	WBGene00009770				WBGene00008252	WBGene00007707	WBGene00001631
						WBGene00022573	WBGene00012785		WBGene00017826	WBGene00000251		WBGene00006392	WBGene00007274	WBGene00000774				WBGene00008254	WBGene00007709	WBGene00001632
						WBGene00003891	WBGene00022833		WBGene00020446	WBGene00003552		WBGene00006396	WBGene00019096	WBGene00012469				WBGene00008255	WBGene00007711	WBGene00001633
						WBGene00001517	WBGene00016356		WBGene00006443	WBGene00004944		WBGene00006402	WBGene00015094	WBGene00013247				WBGene00008258	WBGene00007750	WBGene00001636
						WBGene00001753	WBGene00014127		WBGene00017534	WBGene00022615		WBGene00006405	WBGene00077569	WBGene00008062				WBGene00008259	WBGene00007757	WBGene00001638
						WBGene00002977	WBGene00010712		WBGene00008531	WBGene00017657		WBGene00006406	WBGene00195072	WBGene00009267				WBGene00008272	WBGene00007771	WBGene00001645
						WBGene00011139	WBGene00016339		WBGene00016960	WBGene00000723		WBGene00006408	WBGene00015855	WBGene00000411				WBGene00008278	WBGene00007772	WBGene00001646
						WBGene00017635	WBGene00012294		WBGene00014085	WBGene00020281		WBGene00006409	WBGene00045355	WBGene00017843				WBGene00008299	WBGene00007773	WBGene00001649
						WBGene00011752	WBGene00015034		WBGene00008486	WBGene00006615		WBGene00006416	WBGene00022385	WBGene00019766				WBGene00008312	WBGene00007774	WBGene00001651
						WBGene00017954	WBGene00010574		WBGene00016796	WBGene00016415		WBGene00006431	WBGene00017279	WBGene00012592				WBGene00008313	WBGene00007775	WBGene00001660
						WBGene00010115	WBGene00018332		WBGene00017002	WBGene00003519		WBGene00006440	WBGene00013785	WBGene00022057				WBGene00008332	WBGene00007786	WBGene00001661
						WBGene00018797	WBGene00015089		WBGene00044319	WBGene00018576		WBGene00006443	WBGene00007778	WBGene00011503				WBGene00008333	WBGene00007836	WBGene00001663
						WBGene00013683	WBGene00077519		WBGene00019013	WBGene00004139		WBGene00006446	WBGene00008529	WBGene00015450				WBGene00008336	WBGene00007846	WBGene00001678
						WBGene00006423	WBGene00044298		WBGene00001412	WBGene00009814		WBGene00006448	WBGene00020627	WBGene00011156				WBGene00008340	WBGene00007847	WBGene00001680
						WBGene00003624	WBGene00009501		WBGene00001793	WBGene00020825		WBGene00006449	WBGene00014229	WBGene00021866				WBGene00008346	WBGene00007850	WBGene00001682
						WBGene00012132	WBGene00008556		WBGene00016323	WBGene00011074		WBGene00006474	WBGene00021386	WBGene00001853				WBGene00008347	WBGene00007855	WBGene00001685
						WBGene00022389	WBGene00012781		WBGene00017931	WBGene00009628		WBGene00006483	WBGene00009513	WBGene00006994				WBGene00008348	WBGene00007860	WBGene00001686
						WBGene00002299	WBGene00009641		WBGene00003183	WBGene00000038		WBGene00006492	WBGene00018745	WBGene00009559				WBGene00008365	WBGene00007878	WBGene00001688
						WBGene00016768	WBGene00022157		WBGene00008219	WBGene00006749		WBGene00006499	WBGene00007269	WBGene00015194				WBGene00008381	WBGene00007900	WBGene00001694
						WBGene00010714	WBGene00013747		WBGene00015697	WBGene00000037		WBGene00006509	WBGene00007795	WBGene00004320				WBGene00008383	WBGene00007902	WBGene00001699
						WBGene00001129	WBGene00013651		WBGene00015451	WBGene00003533		WBGene00006523	WBGene00006409	WBGene00002169				WBGene00008423	WBGene00007904	WBGene00001713
						WBGene00007516	WBGene00007446		WBGene00019096	WBGene00010742		WBGene00006529	WBGene00013449	WBGene00008331				WBGene00008424	WBGene00007906	WBGene00001719
						WBGene00000845	WBGene00018980		WBGene00016605	WBGene00000445		WBGene00006540	WBGene00008754	WBGene00019715				WBGene00008433	WBGene00007915	WBGene00001725
						WBGene00019009	WBGene00009705		WBGene00018953	WBGene00013322		WBGene00006541	WBGene00219326	WBGene00004701				WBGene00008435	WBGene00007939	WBGene00001730
						WBGene00018435	WBGene00017910		WBGene00050947	WBGene00002243		WBGene00006546	WBGene00022632	WBGene00016202				WBGene00008450	WBGene00007943	WBGene00001736
						WBGene00021527	WBGene00002227		WBGene00007625	WBGene00005063		WBGene00006552	WBGene00017737	WBGene00012966				WBGene00008453	WBGene00007955	WBGene00001740
						WBGene00001248	WBGene00015931		WBGene00013137	WBGene00021645		WBGene00006553	WBGene00009942	WBGene00022296				WBGene00008460	WBGene00007956	WBGene00001743
						WBGene00009676	WBGene00017112		WBGene00011368	WBGene00012478		WBGene00006555	WBGene00012627	WBGene00195093				WBGene00008487	WBGene00007966	WBGene00001744
						WBGene00007071	WBGene00050881		WBGene00017074	WBGene00008251		WBGene00006562	WBGene00017902	WBGene00009042				WBGene00008497	WBGene00007976	WBGene00001747
						WBGene00011904	WBGene00019257		WBGene00021832	WBGene00006533		WBGene00006568	WBGene00014129	WBGene00013671				WBGene00008498	WBGene00007979	WBGene00001748
						WBGene00003247	WBGene00194700		WBGene00016674	WBGene00012464		WBGene00006571	WBGene00012946	WBGene00019538				WBGene00008508	WBGene00007993	WBGene00001749
						WBGene00015476	WBGene00007169		WBGene00013768	WBGene00022675		WBGene00006587	WBGene00012011	WBGene00013223				WBGene00008515	WBGene00008006	WBGene00001752
						WBGene00011849	WBGene00013142		WBGene00013604	WBGene00019839		WBGene00006607	WBGene00010611	WBGene00011482				WBGene00008521	WBGene00008035	WBGene00001754
						WBGene00020107	WBGene00015106		WBGene00009553	WBGene00002055		WBGene00006618	WBGene00004958	WBGene00007017				WBGene00008529	WBGene00008078	WBGene00001760
						WBGene00011045	WBGene00010147		WBGene00005023	WBGene00008563		WBGene00006638	WBGene00010719	WBGene00017161				WBGene00008530	WBGene00008080	WBGene00001761
						WBGene00008065	WBGene00044358		WBGene00016730	WBGene00000246		WBGene00006647	WBGene00017636	WBGene00002079				WBGene00008541	WBGene00008085	WBGene00001768
						WBGene00002210	WBGene00044541		WBGene00000846	WBGene00077521		WBGene00006648	WBGene00015244	WBGene00007333				WBGene00008547	WBGene00008094	WBGene00001784
						WBGene00001556	WBGene00015345		WBGene00016610	WBGene00004255		WBGene00006661	WBGene00000546	WBGene00015004				WBGene00008548	WBGene00008118	WBGene00001787
						WBGene00021479	WBGene00019169		WBGene00020456	WBGene00021487		WBGene00006710	WBGene00044180	WBGene00020038				WBGene00008556	WBGene00008121	WBGene00001790
						WBGene00003616	WBGene00007733		WBGene00009250	WBGene00001171		WBGene00006713	WBGene00020370	WBGene00017062				WBGene00008568	WBGene00008157	WBGene00001791
						WBGene00003235	WBGene00007559		WBGene00012566	WBGene00010083		WBGene00006719	WBGene00020659	WBGene00008848				WBGene00008570	WBGene00008165	WBGene00001794
						WBGene00008925	WBGene00013987		WBGene00012866	WBGene00195212		WBGene00006720	WBGene00015917	WBGene00003803				WBGene00008581	WBGene00008195	WBGene00001805
						WBGene00001054	WBGene00185097		WBGene00019458	WBGene00012085		WBGene00006722	WBGene00044529	WBGene00015205				WBGene00008590	WBGene00008198	WBGene00001808
						WBGene00022500	WBGene00012720		WBGene00014062	WBGene00017980		WBGene00006729	WBGene00009324	WBGene00001880				WBGene00008610	WBGene00008204	WBGene00001812
						WBGene00022682	WBGene00008871		WBGene00011985	WBGene00006424		WBGene00006732	WBGene00015944	WBGene00007917				WBGene00008623	WBGene00008206	WBGene00001813
						WBGene00011517	WBGene00012595		WBGene00013259	WBGene00001129		WBGene00006738	WBGene00012905	WBGene00019821				WBGene00008649	WBGene00008207	WBGene00001814
						WBGene00012364	WBGene00021358		WBGene00016262	WBGene00003957		WBGene00006740	WBGene00044447	WBGene00011939				WBGene00008650	WBGene00008210	WBGene00001816
						WBGene00000899	WBGene00016083		WBGene00006408	WBGene00019069		WBGene00006793	WBGene00194691	WBGene00006379				WBGene00008651	WBGene00008218	WBGene00001819
						WBGene00009561	WBGene00013879		WBGene00013968	WBGene00000042		WBGene00006795	WBGene00004026	WBGene00006804				WBGene00008657	WBGene00008219	WBGene00001827
						WBGene00009534	WBGene00016807		WBGene00020093	WBGene00020550		WBGene00006817	WBGene00010874	WBGene00011415				WBGene00008658	WBGene00008283	WBGene00001829
						WBGene00012911	WBGene00014157		WBGene00001061	WBGene00022518		WBGene00006856	WBGene00013165	WBGene00017079				WBGene00008659	WBGene00008343	WBGene00001831
						WBGene00045495	WBGene00000023		WBGene00000264	WBGene00011077		WBGene00006916	WBGene00010155	WBGene00001513				WBGene00008660	WBGene00008402	WBGene00001832
						WBGene00003511	WBGene00001245		WBGene00008288	WBGene00020766		WBGene00006925	WBGene00015908	WBGene00022531				WBGene00008661	WBGene00008419	WBGene00001833
						WBGene00006742	WBGene00022032		WBGene00016352	WBGene00009573		WBGene00006926	WBGene00194894	WBGene00006647				WBGene00008662	WBGene00008427	WBGene00001835
						WBGene00006875	WBGene00013971		WBGene00007189	WBGene00000553		WBGene00006927	WBGene00009449	WBGene00006710				WBGene00008681	WBGene00008430	WBGene00001836
						WBGene00017616	WBGene00009714		WBGene00010947	WBGene00004257		WBGene00006928	WBGene00010933	WBGene00001309				WBGene00008687	WBGene00008439	WBGene00001838
						WBGene00001366	WBGene00020598		WBGene00019492	WBGene00020379		WBGene00006929	WBGene00007080	WBGene00006529				WBGene00008714	WBGene00008440	WBGene00001840
						WBGene00000212	WBGene00235288		WBGene00008811	WBGene00010738		WBGene00006940	WBGene00022780	WBGene00015404				WBGene00008724	WBGene00008443	WBGene00001843
						WBGene00017894	WBGene00012486		WBGene00019362	WBGene00011744		WBGene00006943	WBGene00016336	WBGene00012000				WBGene00008725	WBGene00008444	WBGene00001852
						WBGene00015926	WBGene00015348		WBGene00013967	WBGene00006539		WBGene00006944	WBGene00044243	WBGene00001936				WBGene00008734	WBGene00008447	WBGene00001853
						WBGene00018719	WBGene00010466		WBGene00016803	WBGene00020240		WBGene00006968	WBGene00018792	WBGene00018011				WBGene00008743	WBGene00008464	WBGene00001854
						WBGene00021516	WBGene00017026		WBGene00021014	WBGene00008993		WBGene00006976	WBGene00015229	WBGene00003777				WBGene00008772	WBGene00008526	WBGene00001855
						WBGene00004038	WBGene00020635		WBGene00007024	WBGene00001699		WBGene00006977	WBGene00016420	WBGene00001950				WBGene00008782	WBGene00008534	WBGene00001856
						WBGene00019293	WBGene00194701		WBGene00019909	WBGene00000998		WBGene00006984	WBGene00009893	WBGene00001937				WBGene00008788	WBGene00008536	WBGene00001862
						WBGene00001613	WBGene00010596		WBGene00019877	WBGene00268213		WBGene00006988	WBGene00011438	WBGene00007297				WBGene00008801	WBGene00008537	WBGene00001863
						WBGene00003254	WBGene00020661		WBGene00019710	WBGene00004911		WBGene00006994	WBGene00016040	WBGene00003479				WBGene00008802	WBGene00008546	WBGene00001864
						WBGene00022093	WBGene00018930		WBGene00021391	WBGene00015408		WBGene00006996	WBGene00044347	WBGene00009671				WBGene00008804	WBGene00008549	WBGene00001865
						WBGene00012381	WBGene00009704		WBGene00008876	WBGene00018640		WBGene00006997	WBGene00008725	WBGene00018013				WBGene00008811	WBGene00008571	WBGene00001867
						WBGene00004017	WBGene00013713		WBGene00003136	WBGene00009620		WBGene00007012	WBGene00019950	WBGene00017608				WBGene00008821	WBGene00008578	WBGene00001869
						WBGene00022499	WBGene00014154		WBGene00014150	WBGene00022478		WBGene00007013	WBGene00006509	WBGene00020463				WBGene00008832	WBGene00008585	WBGene00001872
						WBGene00009342	WBGene00010728		WBGene00013484	WBGene00003816		WBGene00007015	WBGene00007563	WBGene00000889				WBGene00008854	WBGene00008586	WBGene00001874
						WBGene00019653	WBGene00044633		WBGene00006980	WBGene00006620		WBGene00007017	WBGene00007248	WBGene00018819				WBGene00008862	WBGene00008587	WBGene00001883
						WBGene00045340	WBGene00015937		WBGene00000189	WBGene00001187		WBGene00007020	WBGene00016605	WBGene00021295				WBGene00008863	WBGene00008588	WBGene00001885
						WBGene00000112	WBGene00015422		WBGene00006602	WBGene00009274		WBGene00007022	WBGene00017802	WBGene00013160				WBGene00008868	WBGene00008601	WBGene00001887
						WBGene00010012	WBGene00019165		WBGene00015513	WBGene00018626		WBGene00007024	WBGene00008272	WBGene00011580				WBGene00008870	WBGene00008606	WBGene00001898
						WBGene00008110	WBGene00044805		WBGene00013035	WBGene00015824		WBGene00007029	WBGene00018360	WBGene00011994				WBGene00008874	WBGene00008644	WBGene00001899
						WBGene00003822	WBGene00020526		WBGene00022428	WBGene00020567		WBGene00007045	WBGene00021214	WBGene00000874				WBGene00008899	WBGene00008648	WBGene00001909
						WBGene00012031	WBGene00271774		WBGene00006499	WBGene00001701		WBGene00007065	WBGene00012855	WBGene00003924				WBGene00008913	WBGene00008666	WBGene00001911
						WBGene00006790	WBGene00015765		WBGene00008915	WBGene00022570		WBGene00007080	WBGene00000878	WBGene00019842				WBGene00008929	WBGene00008684	WBGene00001918
						WBGene00022554	WBGene00015516		WBGene00016460	WBGene00006777		WBGene00007081	WBGene00011467	WBGene00003133				WBGene00008930	WBGene00008686	WBGene00001919
						WBGene00016292	WBGene00013700		WBGene00016238	WBGene00002177		WBGene00007082	WBGene00022761	WBGene00001281				WBGene00008935	WBGene00008691	WBGene00001920
						WBGene00044396	WBGene00044501		WBGene00006409	WBGene00006062		WBGene00007087	WBGene00019248	WBGene00020287				WBGene00008949	WBGene00008694	WBGene00001921
						WBGene00009623	WBGene00012296		WBGene00008035	WBGene00000062		WBGene00007090	WBGene00019260	WBGene00012474				WBGene00008950	WBGene00008695	WBGene00001929
						WBGene00004281	WBGene00002206		WBGene00021817	WBGene00003915		WBGene00007092	WBGene00194788	WBGene00000156				WBGene00008955	WBGene00008710	WBGene00001930
						WBGene00019652	WBGene00010323		WBGene00022704	WBGene00011009		WBGene00007093	WBGene00009956	WBGene00002994				WBGene00008994	WBGene00008733	WBGene00001931
						WBGene00015135	WBGene00008899		WBGene00012466	WBGene00010674		WBGene00007094	WBGene00012786	WBGene00003160				WBGene00009001	WBGene00008745	WBGene00001933
						WBGene00011444	WBGene00018563		WBGene00021887	WBGene00008245		WBGene00007100	WBGene00011133	WBGene00009980				WBGene00009005	WBGene00008747	WBGene00001934
						WBGene00077573	WBGene00010612		WBGene00009554	WBGene00007750		WBGene00007102	WBGene00007740	WBGene00022694				WBGene00009016	WBGene00008749	WBGene00001935
						WBGene00016756	WBGene00009758		WBGene00007013	WBGene00003889		WBGene00007109	WBGene00013158	WBGene00007561				WBGene00009028	WBGene00008774	WBGene00001937
						WBGene00012440	WBGene00012177		WBGene00009543	WBGene00003015		WBGene00007118	WBGene00007222	WBGene00013674				WBGene00009031	WBGene00008780	WBGene00001938
						WBGene00013418	WBGene00016954		WBGene00022772	WBGene00000895		WBGene00007124	WBGene00022108	WBGene00003413				WBGene00009039	WBGene00008789	WBGene00001939
						WBGene00006522	WBGene00007478		WBGene00194658	WBGene00011977		WBGene00007136	WBGene00022706	WBGene00013109				WBGene00009042	WBGene00008805	WBGene00001942
						WBGene00007953	WBGene00013374		WBGene00044636	WBGene00020747		WBGene00007144	WBGene00015246	WBGene00011976				WBGene00009048	WBGene00008806	WBGene00001945
						WBGene00004230	WBGene00008870		WBGene00016313	WBGene00020559		WBGene00007150	WBGene00017413	WBGene00022426				WBGene00009049	WBGene00008819	WBGene00001946
						WBGene00003084	WBGene00016843		WBGene00021079	WBGene00020817		WBGene00007155	WBGene00018065	WBGene00017031				WBGene00009054	WBGene00008822	WBGene00001955
						WBGene00012487	WBGene00010883		WBGene00007825	WBGene00010868		WBGene00007156	WBGene00019015	WBGene00010198				WBGene00009057	WBGene00008823	WBGene00001963
						WBGene00007847	WBGene00019834		WBGene00008238	WBGene00016596		WBGene00007159	WBGene00019512	WBGene00001874				WBGene00009075	WBGene00008824	WBGene00001971
						WBGene00015621	WBGene00009959		WBGene00016592	WBGene00003143		WBGene00007167	WBGene00012120	WBGene00011411				WBGene00009079	WBGene00008825	WBGene00001972
						WBGene00000273	WBGene00022064		WBGene00009878	WBGene00016927		WBGene00007168	WBGene00019255	WBGene00003967				WBGene00009106	WBGene00008838	WBGene00001973
						WBGene00007284	WBGene00003456		WBGene00007979	WBGene00000952		WBGene00007169	WBGene00019951	WBGene00000208				WBGene00009115	WBGene00008844	WBGene00001976
						WBGene00017748	WBGene00020265		WBGene00021287	WBGene00012127		WBGene00007171	WBGene00022709	WBGene00007094				WBGene00009129	WBGene00008876	WBGene00001977
						WBGene00011774	WBGene00010906		WBGene00009364	WBGene00001687		WBGene00007186	WBGene00003463	WBGene00000413				WBGene00009142	WBGene00008880	WBGene00001983
						WBGene00009799	WBGene00044122		WBGene00016409	WBGene00000728		WBGene00007187	WBGene00003906	WBGene00011237				WBGene00009143	WBGene00008882	WBGene00001985
						WBGene00017447	WBGene00010366		WBGene00022802	WBGene00044584		WBGene00007188	WBGene00010136	WBGene00004702				WBGene00009149	WBGene00008904	WBGene00001986
						WBGene00013497	WBGene00007888		WBGene00018548	WBGene00022313		WBGene00007189	WBGene00007354	WBGene00016318				WBGene00009158	WBGene00008921	WBGene00001993
						WBGene00018268	WBGene00007323		WBGene00011739	WBGene00009722		WBGene00007196	WBGene00018083	WBGene00003154				WBGene00009165	WBGene00008924	WBGene00001994
						WBGene00016114	WBGene00020416		WBGene00011171	WBGene00019111		WBGene00007202	WBGene00000019	WBGene00003081				WBGene00009178	WBGene00008925	WBGene00001996
						WBGene00013875	WBGene00008141		WBGene00011970	WBGene00018026		WBGene00007221	WBGene00009160	WBGene00003802				WBGene00009182	WBGene00008939	WBGene00001997
						WBGene00010705	WBGene00044333		WBGene00011016	WBGene00023423		WBGene00007222	WBGene00016753	WBGene00004459				WBGene00009185	WBGene00008940	WBGene00001998
						WBGene00015957	WBGene00009473		WBGene00009668	WBGene00003166		WBGene00007223	WBGene00013887	WBGene00011940				WBGene00009190	WBGene00008951	WBGene00001999
						WBGene00006428	WBGene00015467		WBGene00044069	WBGene00017126		WBGene00007226	WBGene00022634	WBGene00007223				WBGene00009193	WBGene00008959	WBGene00002000
						WBGene00018737	WBGene00008433		WBGene00020823	WBGene00017375		WBGene00007230	WBGene00004455	WBGene00008645				WBGene00009217	WBGene00008971	WBGene00002001
						WBGene00001466	WBGene00044744		WBGene00014256	WBGene00007341		WBGene00007234	WBGene00016461	WBGene00000227				WBGene00009218	WBGene00008999	WBGene00002005
						WBGene00019937	WBGene00044810		WBGene00001942	WBGene00016915		WBGene00007239	WBGene00008137	WBGene00000282				WBGene00009232	WBGene00009006	WBGene00002007
						WBGene00011705	WBGene00008153		WBGene00010309	WBGene00015268		WBGene00007244	WBGene00019084	WBGene00001860				WBGene00009238	WBGene00009007	WBGene00002010
						WBGene00010585	WBGene00015097		WBGene00016778	WBGene00008022		WBGene00007248	WBGene00012345	WBGene00021689				WBGene00009239	WBGene00009009	WBGene00002015
						WBGene00015680	WBGene00019642		WBGene00050899	WBGene00001135		WBGene00007249	WBGene00019980	WBGene00021655				WBGene00009247	WBGene00009023	WBGene00002016
						WBGene00011154	WBGene00017050		WBGene00016657	WBGene00007479		WBGene00007255	WBGene00014223	WBGene00015162				WBGene00009250	WBGene00009025	WBGene00002017
						WBGene00006792	WBGene00018165		WBGene00007966	WBGene00008096		WBGene00007256	WBGene00010895	WBGene00019118				WBGene00009269	WBGene00009027	WBGene00002018
						WBGene00009201	WBGene00015093		WBGene00009731	WBGene00003019		WBGene00007270	WBGene00018575	WBGene00022466				WBGene00009271	WBGene00009035	WBGene00002019
						WBGene00020251	WBGene00195227		WBGene00013224	WBGene00022086		WBGene00007278	WBGene00009946	WBGene00022335				WBGene00009293	WBGene00009064	WBGene00002020
						WBGene00012948	WBGene00009005		WBGene00019354	WBGene00018055		WBGene00007282	WBGene00012912	WBGene00004509				WBGene00009308	WBGene00009071	WBGene00002021
						WBGene00010724	WBGene00015032		WBGene00014253	WBGene00000448		WBGene00007297	WBGene00185006	WBGene00013258				WBGene00009313	WBGene00009086	WBGene00002023
						WBGene00016801	WBGene00018471		WBGene00010980	WBGene00005652		WBGene00007299	WBGene00044763	WBGene00010664				WBGene00009314	WBGene00009113	WBGene00002024
						WBGene00008412	WBGene00001414		WBGene00010141	WBGene00004912		WBGene00007301	WBGene00014246	WBGene00022192				WBGene00009321	WBGene00009121	WBGene00002025
						WBGene00022893	WBGene00016800		WBGene00020149	WBGene00006869		WBGene00007303	WBGene00016178	WBGene00017951				WBGene00009324	WBGene00009132	WBGene00002026
						WBGene00009930	WBGene00018548		WBGene00022124	WBGene00006682		WBGene00007305	WBGene00044684	WBGene00016055				WBGene00009344	WBGene00009133	WBGene00002027
						WBGene00000295	WBGene00020292		WBGene00022110	WBGene00010521		WBGene00007307	WBGene00009459	WBGene00008743				WBGene00009354	WBGene00009135	WBGene00002032
						WBGene00014091	WBGene00015661		WBGene00009518	WBGene00000434		WBGene00007308	WBGene00017975	WBGene00013127				WBGene00009377	WBGene00009137	WBGene00002033
						WBGene00011581	WBGene00007613		WBGene00020026	WBGene00001713		WBGene00007309	WBGene00001839	WBGene00006596				WBGene00009390	WBGene00009162	WBGene00002034
						WBGene00000262	WBGene00009075		WBGene00018923	WBGene00011745		WBGene00007313	WBGene00013175	WBGene00021687				WBGene00009401	WBGene00009163	WBGene00002036
						WBGene00017468	WBGene00006661		WBGene00021048	WBGene00022499		WBGene00007315	WBGene00013186	WBGene00006856				WBGene00009402	WBGene00009177	WBGene00002038
						WBGene00007268	WBGene00020356		WBGene00019004	WBGene00015957		WBGene00007320	WBGene00016953	WBGene00008682				WBGene00009403	WBGene00009186	WBGene00002040
						WBGene00022248	WBGene00009471		WBGene00019780	WBGene00006310		WBGene00007323	WBGene00009683	WBGene00000838				WBGene00009408	WBGene00009188	WBGene00002041
						WBGene00015128	WBGene00020841		WBGene00043056	WBGene00010509		WBGene00007332	WBGene00016587	WBGene00013998				WBGene00009411	WBGene00009201	WBGene00002042
						WBGene00003404	WBGene00007986		WBGene00017811	WBGene00006363		WBGene00007333	WBGene00012689	WBGene00003962				WBGene00009412	WBGene00009223	WBGene00002043
						WBGene00044082	WBGene00007977		WBGene00015089	WBGene00012226		WBGene00007334	WBGene00019626	WBGene00021365				WBGene00009413	WBGene00009233	WBGene00002044
						WBGene00008956	WBGene00016010		WBGene00001372	WBGene00001637		WBGene00007335	WBGene00008651	WBGene00009445				WBGene00009416	WBGene00009234	WBGene00002046
						WBGene00018656	WBGene00003425		WBGene00021191	WBGene00003174		WBGene00007337	WBGene00021287	WBGene00009289				WBGene00009434	WBGene00009260	WBGene00002050
						WBGene00007943	WBGene00017056		WBGene00006943	WBGene00004144		WBGene00007354	WBGene00011918	WBGene00044924				WBGene00009439	WBGene00009280	WBGene00002052
						WBGene00001202	WBGene00019586		WBGene00000467	WBGene00021212		WBGene00007357	WBGene00020684	WBGene00009124				WBGene00009442	WBGene00009286	WBGene00002053
						WBGene00020764	WBGene00008185		WBGene00010625	WBGene00016005		WBGene00007363	WBGene00004960	WBGene00013482				WBGene00009446	WBGene00009287	WBGene00002054
						WBGene00007679	WBGene00011795		WBGene00018872	WBGene00005929		WBGene00007381	WBGene00022596	WBGene00022831				WBGene00009449	WBGene00009300	WBGene00002055
						WBGene00002135	WBGene00012784		WBGene00013150	WBGene00012114		WBGene00007391	WBGene00022849	WBGene00009922				WBGene00009457	WBGene00009301	WBGene00002056
						WBGene00003172	WBGene00014007		WBGene00017374	WBGene00017973		WBGene00007415	WBGene00010563	WBGene00006916				WBGene00009458	WBGene00009302	WBGene00002057
						WBGene00010525	WBGene00020282		WBGene00016374	WBGene00016757		WBGene00007419	WBGene00044261	WBGene00017920				WBGene00009459	WBGene00009337	WBGene00002058
						WBGene00007810	WBGene00008092		WBGene00013121	WBGene00011546		WBGene00007433	WBGene00010486	WBGene00003079				WBGene00009463	WBGene00009365	WBGene00002061
						WBGene00004922	WBGene00010254		WBGene00012825	WBGene00011286		WBGene00007434	WBGene00008235	WBGene00011815				WBGene00009465	WBGene00009372	WBGene00002064
						WBGene00020378	WBGene00016410		WBGene00012660	WBGene00013960		WBGene00007445	WBGene00018773	WBGene00011111				WBGene00009466	WBGene00009427	WBGene00002065
						WBGene00006321	WBGene00016320		WBGene00012188	WBGene00006801		WBGene00007446	WBGene00013886	WBGene00021901				WBGene00009467	WBGene00009448	WBGene00002066
						WBGene00009945	WBGene00022670		WBGene00000206	WBGene00013539		WBGene00007448	WBGene00011241	WBGene00018609				WBGene00009470	WBGene00009450	WBGene00002067
						WBGene00007317	WBGene00013452		WBGene00018014	WBGene00000903		WBGene00007454	WBGene00008423	WBGene00015310				WBGene00009471	WBGene00009461	WBGene00002068
						WBGene00002112	WBGene00010679		WBGene00020588	WBGene00011694		WBGene00007457	WBGene00007863	WBGene00020839				WBGene00009473	WBGene00009499	WBGene00002071
						WBGene00012776	WBGene00011214		WBGene00015093	WBGene00086559		WBGene00007458	WBGene00007791	WBGene00015017				WBGene00009489	WBGene00009508	WBGene00002072
						WBGene00019924	WBGene00017633		WBGene00009733	WBGene00017073		WBGene00007489	WBGene00022110	WBGene00013742				WBGene00009491	WBGene00009534	WBGene00002074
						WBGene00023419	WBGene00019431		WBGene00009123	WBGene00044313		WBGene00007492	WBGene00003742	WBGene00021294				WBGene00009492	WBGene00009544	WBGene00002075
						WBGene00009476	WBGene00077503		WBGene00004312	WBGene00007595		WBGene00007493	WBGene00011200	WBGene00044324				WBGene00009501	WBGene00009551	WBGene00002077
						WBGene00015381	WBGene00023490		WBGene00013741	WBGene00006742		WBGene00007499	WBGene00015351	WBGene00021444				WBGene00009502	WBGene00009552	WBGene00002078
						WBGene00003858	WBGene00010114		WBGene00008665	WBGene00021343		WBGene00007503	WBGene00016730	WBGene00021346				WBGene00009504	WBGene00009553	WBGene00002080
						WBGene00015284	WBGene00012711		WBGene00002073	WBGene00020134		WBGene00007512	WBGene00020580	WBGene00004782				WBGene00009511	WBGene00009556	WBGene00002081
						WBGene00016435	WBGene00016946		WBGene00011808	WBGene00017959		WBGene00007545	WBGene00010636	WBGene00004075				WBGene00009513	WBGene00009574	WBGene00002083
						WBGene00009931	WBGene00007224		WBGene00044345	WBGene00000963		WBGene00007559	WBGene00013424	WBGene00001332				WBGene00009514	WBGene00009606	WBGene00002100
						WBGene00015430	WBGene00001424		WBGene00010839	WBGene00006756		WBGene00007561	WBGene00013710	WBGene00016346				WBGene00009521	WBGene00009627	WBGene00002131
						WBGene00000289	WBGene00022507		WBGene00019503	WBGene00015750		WBGene00007563	WBGene00009643	WBGene00004873				WBGene00009526	WBGene00009632	WBGene00002134
						WBGene00007854	WBGene00007230		WBGene00014124	WBGene00013515		WBGene00007570	WBGene00021853	WBGene00021929				WBGene00009532	WBGene00009635	WBGene00002135
						WBGene00021275	WBGene00015049		WBGene00010242	WBGene00017866		WBGene00007573	WBGene00010082	WBGene00003791				WBGene00009548	WBGene00009648	WBGene00002136
						WBGene00009831	WBGene00012609		WBGene00013388	WBGene00008032		WBGene00007579	WBGene00002033	WBGene00022603				WBGene00009549	WBGene00009651	WBGene00002137
						WBGene00018298	WBGene00009114		WBGene00006390	WBGene00006436		WBGene00007580	WBGene00007503	WBGene00022774				WBGene00009550	WBGene00009656	WBGene00002138
						WBGene00010864	WBGene00006049		WBGene00000416	WBGene00015900		WBGene00007584	WBGene00012115	WBGene00010671				WBGene00009572	WBGene00009659	WBGene00002139
						WBGene00013456	WBGene00008381		WBGene00010551	WBGene00185014		WBGene00007597	WBGene00021115	WBGene00009507				WBGene00009581	WBGene00009661	WBGene00002143
						WBGene00021485	WBGene00007159		WBGene00016434	WBGene00017000		WBGene00007601	WBGene00010915	WBGene00004439				WBGene00009582	WBGene00009662	WBGene00002147
						WBGene00001457	WBGene00013194		WBGene00007045	WBGene00006622		WBGene00007603	WBGene00016491	WBGene00012694				WBGene00009590	WBGene00009701	WBGene00002152
						WBGene00016454	WBGene00020730		WBGene00004338	WBGene00011530		WBGene00007610	WBGene00015796	WBGene00011747				WBGene00009592	WBGene00009717	WBGene00002153
						WBGene00006896	WBGene00194935		WBGene00000500	WBGene00000990		WBGene00007611	WBGene00021633	WBGene00021735				WBGene00009605	WBGene00009726	WBGene00002162
						WBGene00003636	WBGene00019229		WBGene00007688	WBGene00004017		WBGene00007613	WBGene00015165	WBGene00007090				WBGene00009609	WBGene00009730	WBGene00002163
						WBGene00003732	WBGene00020118		WBGene00019631	WBGene00004773		WBGene00007620	WBGene00013567	WBGene00003210				WBGene00009611	WBGene00009793	WBGene00002169
						WBGene00021262	WBGene00016441		WBGene00009050	WBGene00002974		WBGene00007622	WBGene00004972	WBGene00044891				WBGene00009613	WBGene00009801	WBGene00002174
						WBGene00013594	WBGene00050915		WBGene00022530	WBGene00006949		WBGene00007625	WBGene00008124	WBGene00011030				WBGene00009629	WBGene00009820	WBGene00002176
						WBGene00015777	WBGene00016388		WBGene00018724	WBGene00008616		WBGene00007640	WBGene00016765	WBGene00004105				WBGene00009630	WBGene00009823	WBGene00002180
						WBGene00008510	WBGene00004906		WBGene00010814	WBGene00011235		WBGene00007641	WBGene00016890	WBGene00021906				WBGene00009641	WBGene00009825	WBGene00002182
						WBGene00044557	WBGene00021139		WBGene00009665	WBGene00016108		WBGene00007643	WBGene00010779	WBGene00022832				WBGene00009643	WBGene00009834	WBGene00002183
						WBGene00000068	WBGene00020053		WBGene00019081	WBGene00010714		WBGene00007645	WBGene00012642	WBGene00001653				WBGene00009644	WBGene00009851	WBGene00002184
						WBGene00006746	WBGene00013437		WBGene00004680	WBGene00004281		WBGene00007649	WBGene00001942	WBGene00022300				WBGene00009646	WBGene00009862	WBGene00002185
						WBGene00021948	WBGene00045508		WBGene00017848	WBGene00019321		WBGene00007688	WBGene00017555	WBGene00219425				WBGene00009657	WBGene00009899	WBGene00002187
						WBGene00003600	WBGene00014085		WBGene00004279	WBGene00077691		WBGene00007697	WBGene00021114	WBGene00021282				WBGene00009666	WBGene00009915	WBGene00002190
						WBGene00000393	WBGene00044256		WBGene00003652	WBGene00009109		WBGene00007702	WBGene00010035	WBGene00022835				WBGene00009670	WBGene00009921	WBGene00002191
						WBGene00002991	WBGene00020262		WBGene00011528	WBGene00006309		WBGene00007705	WBGene00016612	WBGene00004795				WBGene00009680	WBGene00009923	WBGene00002196
						WBGene00003743	WBGene00021291		WBGene00007221	WBGene00013438		WBGene00007707	WBGene00002032	WBGene00020208				WBGene00009681	WBGene00009930	WBGene00002201
						WBGene00022593	WBGene00009401		WBGene00022055	WBGene00000637		WBGene00007709	WBGene00004798	WBGene00000271				WBGene00009682	WBGene00009939	WBGene00002202
						WBGene00003807	WBGene00008801		WBGene00022629	WBGene00021859		WBGene00007711	WBGene00010623	WBGene00012897				WBGene00009683	WBGene00009951	WBGene00002203
						WBGene00022801	WBGene00007082		WBGene00017175	WBGene00010971		WBGene00007714	WBGene00021537	WBGene00010113				WBGene00009684	WBGene00009953	WBGene00002210
						WBGene00016871	WBGene00016742		WBGene00011860	WBGene00008763		WBGene00007718	WBGene00022452	WBGene00006988				WBGene00009685	WBGene00009975	WBGene00002214
						WBGene00018258	WBGene00006625		WBGene00020425	WBGene00019346		WBGene00007732	WBGene00020986	WBGene00044008				WBGene00009693	WBGene00009976	WBGene00002215
						WBGene00010772	WBGene00007792		WBGene00019783	WBGene00022412		WBGene00007733	WBGene00015820	WBGene00006736				WBGene00009695	WBGene00009977	WBGene00002216
						WBGene00000102	WBGene00007060		WBGene00007597	WBGene00018468		WBGene00007740	WBGene00004964	WBGene00013095				WBGene00009702	WBGene00009978	WBGene00002219
						WBGene00020563	WBGene00007777		WBGene00007323	WBGene00006983		WBGene00007757	WBGene00013611	WBGene00020628				WBGene00009704	WBGene00010000	WBGene00002223
						WBGene00017628	WBGene00007448		WBGene00019878	WBGene00020678		WBGene00007762	WBGene00010980	WBGene00001161				WBGene00009705	WBGene00010006	WBGene00002229
						WBGene00015410	WBGene00017559		WBGene00020757	WBGene00002975		WBGene00007763	WBGene00017955	WBGene00000797				WBGene00009708	WBGene00010011	WBGene00002230
						WBGene00011400	WBGene00013304		WBGene00019429	WBGene00022824		WBGene00007765	WBGene00013303	WBGene00012701				WBGene00009714	WBGene00010028	WBGene00002231
						WBGene00021068	WBGene00013801		WBGene00014048	WBGene00012624		WBGene00007766	WBGene00011063	WBGene00018849				WBGene00009738	WBGene00010036	WBGene00002238
						WBGene00020424	WBGene00019409		WBGene00016281	WBGene00044401		WBGene00007773	WBGene00012138	WBGene00008642				WBGene00009749	WBGene00010037	WBGene00002239
						WBGene00009798	WBGene00018783		WBGene00012138	WBGene00019404		WBGene00007777	WBGene00015386	WBGene00021856				WBGene00009752	WBGene00010051	WBGene00002240
						WBGene00017483	WBGene00007948		WBGene00019084	WBGene00003713		WBGene00007785	WBGene00010309	WBGene00002240				WBGene00009753	WBGene00010066	WBGene00002241
						WBGene00009632	WBGene00021787		WBGene00020951	WBGene00000280		WBGene00007788	WBGene00014048	WBGene00011835				WBGene00009754	WBGene00010075	WBGene00002248
						WBGene00000179	WBGene00020978		WBGene00014014	WBGene00044143		WBGene00007789	WBGene00017114	WBGene00022880				WBGene00009755	WBGene00010096	WBGene00002249
						WBGene00006670	WBGene00013809		WBGene00022773	WBGene00017514		WBGene00007792	WBGene00007639	WBGene00010159				WBGene00009758	WBGene00010115	WBGene00002250
						WBGene00000041	WBGene00009759		WBGene00012783	WBGene00008150		WBGene00007794	WBGene00018999	WBGene00008081				WBGene00009759	WBGene00010149	WBGene00002251
						WBGene00015791	WBGene00013526		WBGene00017757	WBGene00006782		WBGene00007795	WBGene00011320	WBGene00013253				WBGene00009775	WBGene00010185	WBGene00002253
						WBGene00019960	WBGene00012191		WBGene00015347	WBGene00006827		WBGene00007797	WBGene00010036	WBGene00011814				WBGene00009781	WBGene00010199	WBGene00002254
						WBGene00009825	WBGene00009402		WBGene00044341	WBGene00011498		WBGene00007825	WBGene00010353	WBGene00019244				WBGene00009782	WBGene00010234	WBGene00002256
						WBGene00022391	WBGene00012636		WBGene00006503	WBGene00000481		WBGene00007860	WBGene00010293	WBGene00019883				WBGene00009790	WBGene00010248	WBGene00002257
						WBGene00021249	WBGene00020372		WBGene00007335	WBGene00009579		WBGene00007863	WBGene00014163	WBGene00021239				WBGene00009813	WBGene00010259	WBGene00002258
						WBGene00010144	WBGene00011132		WBGene00007434	WBGene00015519		WBGene00007888	WBGene00013310	WBGene00022310				WBGene00009831	WBGene00010263	WBGene00002259
						WBGene00010977	WBGene00010510		WBGene00013697	WBGene00006824		WBGene00007890	WBGene00012020	WBGene00020037				WBGene00009846	WBGene00010272	WBGene00002262
						WBGene00010239	WBGene00021454		WBGene00006928	WBGene00044402		WBGene00007914	WBGene00045484	WBGene00021842				WBGene00009864	WBGene00010288	WBGene00002263
						WBGene00016906	WBGene00021720		WBGene00004068	WBGene00020049		WBGene00007917	WBGene00021639	WBGene00019246				WBGene00009867	WBGene00010332	WBGene00002264
						WBGene00000053	WBGene00012925		WBGene00011319	WBGene00013292		WBGene00007921	WBGene00018099	WBGene00007702				WBGene00009884	WBGene00010351	WBGene00002267
						WBGene00018400	WBGene00017213		WBGene00021161	WBGene00013896		WBGene00007966	WBGene00015026	WBGene00010502				WBGene00009886	WBGene00010353	WBGene00002269
						WBGene00011433	WBGene00010014		WBGene00004781	WBGene00004230		WBGene00007969	WBGene00017354	WBGene00006997				WBGene00009888	WBGene00010354	WBGene00002271
						WBGene00010327	WBGene00018301		WBGene00008330	WBGene00011380		WBGene00007971	WBGene00009115	WBGene00008684				WBGene00009893	WBGene00010397	WBGene00002272
						WBGene00019599	WBGene00013318		WBGene00001763	WBGene00022283		WBGene00007972	WBGene00019833	WBGene00013593				WBGene00009925	WBGene00010408	WBGene00002273
						WBGene00009261	WBGene00017647		WBGene00010140	WBGene00015889		WBGene00007974	WBGene00015558	WBGene00013096				WBGene00009938	WBGene00010416	WBGene00002274
						WBGene00005655	WBGene00007179		WBGene00011611	WBGene00017174		WBGene00007975	WBGene00018950	WBGene00009744				WBGene00009941	WBGene00010444	WBGene00002276
						WBGene00008089	WBGene00018134		WBGene00017045	WBGene00010759		WBGene00007977	WBGene00016956	WBGene00021022				WBGene00009948	WBGene00010471	WBGene00002297
						WBGene00008096	WBGene00021908		WBGene00018999	WBGene00009717		WBGene00007978	WBGene00009129	WBGene00001112				WBGene00009959	WBGene00010472	WBGene00002324
						WBGene00007064	WBGene00013429		WBGene00008648	WBGene00009395		WBGene00007979	WBGene00015505	WBGene00020094				WBGene00009962	WBGene00010492	WBGene00002335
						WBGene00007520	WBGene00009043		WBGene00003035	WBGene00016732		WBGene00007986	WBGene00018087	WBGene00012994				WBGene00010012	WBGene00010493	WBGene00002344
						WBGene00006779	WBGene00020984		WBGene00009145	WBGene00019386		WBGene00007991	WBGene00008912	WBGene00018586				WBGene00010014	WBGene00010498	WBGene00002348
						WBGene00006657	WBGene00014121		WBGene00010583	WBGene00018031		WBGene00008000	WBGene00016177	WBGene00022351				WBGene00010035	WBGene00010502	WBGene00002363
						WBGene00020883	WBGene00077563		WBGene00013248	WBGene00010127		WBGene00008001	WBGene00017444	WBGene00013464				WBGene00010040	WBGene00010504	WBGene00002583
						WBGene00007976	WBGene00011777		WBGene00045013	WBGene00001814		WBGene00008005	WBGene00012700	WBGene00012976				WBGene00010046	WBGene00010519	WBGene00002637
						WBGene00000175	WBGene00206357		WBGene00003044	WBGene00006412		WBGene00008007	WBGene00017853	WBGene00009163				WBGene00010059	WBGene00010537	WBGene00002694
						WBGene00013195	WBGene00011790		WBGene00018080	WBGene00016979		WBGene00008034	WBGene00045247	WBGene00018152				WBGene00010064	WBGene00010542	WBGene00002696
						WBGene00016147	WBGene00014225		WBGene00016010	WBGene00011433		WBGene00008035	WBGene00007381	WBGene00012395				WBGene00010072	WBGene00010550	WBGene00002717
						WBGene00009574	WBGene00015615		WBGene00000375	WBGene00000485		WBGene00008036	WBGene00009186	WBGene00022420				WBGene00010091	WBGene00010552	WBGene00002845
						WBGene00020051	WBGene00013192		WBGene00017328	WBGene00006811		WBGene00008040	WBGene00043952	WBGene00004468				WBGene00010092	WBGene00010553	WBGene00002850
						WBGene00000088	WBGene00007274		WBGene00002980	WBGene00010467		WBGene00008041	WBGene00003184	WBGene00009052				WBGene00010114	WBGene00010555	WBGene00002855
						WBGene00008980	WBGene00019096		WBGene00000415	WBGene00002039		WBGene00008052	WBGene00010354	WBGene00016154				WBGene00010122	WBGene00010565	WBGene00002957
						WBGene00006517	WBGene00015094		WBGene00009299	WBGene00022573		WBGene00008061	WBGene00007763	WBGene00012203				WBGene00010136	WBGene00010568	WBGene00002978
						WBGene00004133	WBGene00077569		WBGene00016506	WBGene00019754		WBGene00008062	WBGene00017460	WBGene00006958				WBGene00010147	WBGene00010572	WBGene00002979
						WBGene00019464	WBGene00195072		WBGene00016791	WBGene00001052		WBGene00008063	WBGene00008580	WBGene00008041				WBGene00010152	WBGene00010606	WBGene00002981
						WBGene00015159	WBGene00015855		WBGene00022190	WBGene00021213		WBGene00008074	WBGene00044312	WBGene00021732				WBGene00010155	WBGene00010609	WBGene00002988
						WBGene00003056	WBGene00013107		WBGene00022762	WBGene00020583		WBGene00008079	WBGene00011425	WBGene00003020				WBGene00010167	WBGene00010621	WBGene00002989
						WBGene00002177	WBGene00045355		WBGene00012605	WBGene00000373		WBGene00008080	WBGene00016291	WBGene00004505				WBGene00010175	WBGene00010637	WBGene00002990
						WBGene00000942	WBGene00009489		WBGene00022700	WBGene00008632		WBGene00008081	WBGene00015698	WBGene00009661				WBGene00010181	WBGene00010664	WBGene00002996
						WBGene00013222	WBGene00022385		WBGene00011129	WBGene00021415		WBGene00008082	WBGene00007277	WBGene00004465				WBGene00010184	WBGene00010665	WBGene00002998
						WBGene00009116	WBGene00017279		WBGene00006440	WBGene00019763		WBGene00008092	WBGene00011350	WBGene00010975				WBGene00010209	WBGene00010666	WBGene00003001
						WBGene00006441	WBGene00013785		WBGene00021110	WBGene00009958		WBGene00008107	WBGene00010991	WBGene00012059				WBGene00010212	WBGene00010667	WBGene00003002
						WBGene00006741	WBGene00012233		WBGene00014871	WBGene00019434		WBGene00008111	WBGene00004966	WBGene00007554				WBGene00010214	WBGene00010687	WBGene00003003
						WBGene00016499	WBGene00007778		WBGene00044150	WBGene00013970		WBGene00008113	WBGene00020675	WBGene00012998				WBGene00010241	WBGene00010690	WBGene00003007
						WBGene00015577	WBGene00008529		WBGene00022445	WBGene00016146		WBGene00008118	WBGene00013659	WBGene00016200				WBGene00010245	WBGene00010700	WBGene00003009
						WBGene00015507	WBGene00009412		WBGene00007188	WBGene00003772		WBGene00008124	WBGene00010194	WBGene00004503				WBGene00010246	WBGene00010702	WBGene00003014
						WBGene00008770	WBGene00020627		WBGene00016609	WBGene00023404		WBGene00008130	WBGene00022257	WBGene00018995				WBGene00010247	WBGene00010725	WBGene00003015
						WBGene00020022	WBGene00021447		WBGene00013383	WBGene00018837		WBGene00008133	WBGene00022541	WBGene00006386				WBGene00010254	WBGene00010726	WBGene00003020
						WBGene00007252	WBGene00014229		WBGene00010510	WBGene00006444		WBGene00008136	WBGene00007573	WBGene00019679				WBGene00010265	WBGene00010759	WBGene00003021
						WBGene00008978	WBGene00020914		WBGene00021827	WBGene00015570		WBGene00008137	WBGene00022700	WBGene00021329				WBGene00010289	WBGene00010780	WBGene00003025
						WBGene00044513	WBGene00021678		WBGene00011216	WBGene00004025		WBGene00008139	WBGene00012220	WBGene00002278				WBGene00010300	WBGene00010784	WBGene00003034
						WBGene00016506	WBGene00016137		WBGene00015105	WBGene00016103		WBGene00008143	WBGene00020461	WBGene00020933				WBGene00010306	WBGene00010803	WBGene00003035
						WBGene00005523	WBGene00021386		WBGene00010613	WBGene00001616		WBGene00008145	WBGene00018867	WBGene00006648				WBGene00010309	WBGene00010806	WBGene00003038
						WBGene00017865	WBGene00009513		WBGene00009499	WBGene00000669		WBGene00008153	WBGene00003783	WBGene00015296				WBGene00010323	WBGene00010836	WBGene00003041
						WBGene00000435	WBGene00018745		WBGene00004392	WBGene00000054		WBGene00008154	WBGene00013432	WBGene00013261				WBGene00010324	WBGene00010911	WBGene00003045
						WBGene00012289	WBGene00007269		WBGene00017026	WBGene00007543		WBGene00008157	WBGene00010061	WBGene00020111				WBGene00010327	WBGene00010935	WBGene00003047
						WBGene00002239	WBGene00007795		WBGene00044310	WBGene00017314		WBGene00008169	WBGene00011191	WBGene00003134				WBGene00010362	WBGene00010975	WBGene00003052
						WBGene00018330	WBGene00006409		WBGene00021579	WBGene00012686		WBGene00008171	WBGene00022244	WBGene00013924				WBGene00010366	WBGene00010981	WBGene00003059
						WBGene00010617	WBGene00022628		WBGene00009448	WBGene00007317		WBGene00008172	WBGene00020757	WBGene00019697				WBGene00010370	WBGene00010984	WBGene00003060
						WBGene00007529	WBGene00008650		WBGene00016930	WBGene00000893		WBGene00008173	WBGene00001372	WBGene00019158				WBGene00010371	WBGene00011010	WBGene00003061
						WBGene00005641	WBGene00013449		WBGene00009223	WBGene00012152		WBGene00008183	WBGene00017452	WBGene00019220				WBGene00010373	WBGene00011011	WBGene00003062
						WBGene00015286	WBGene00008754		WBGene00011155	WBGene00011328		WBGene00008185	WBGene00006311	WBGene00019126				WBGene00010377	WBGene00011012	WBGene00003063
						WBGene00002282	WBGene00011053		WBGene00013449	WBGene00006820		WBGene00008196	WBGene00012276	WBGene00012904				WBGene00010378	WBGene00011036	WBGene00003064
						WBGene00007487	WBGene00219326		WBGene00018483	WBGene00006830		WBGene00008197	WBGene00020105	WBGene00021332				WBGene00010381	WBGene00011038	WBGene00003065
						WBGene00013711	WBGene00022581		WBGene00021344	WBGene00006657		WBGene00008207	WBGene00021658	WBGene00008338				WBGene00010422	WBGene00011050	WBGene00003066
						WBGene00016719	WBGene00077582		WBGene00004180	WBGene00015373		WBGene00008219	WBGene00007454	WBGene00005010				WBGene00010440	WBGene00011054	WBGene00003067
						WBGene00020861	WBGene00022632		WBGene00020030	WBGene00020368		WBGene00008230	WBGene00019129	WBGene00044651				WBGene00010447	WBGene00011056	WBGene00003068
						WBGene00010981	WBGene00017737		WBGene00000121	WBGene00044701		WBGene00008232	WBGene00009446	WBGene00001645				WBGene00010451	WBGene00011060	WBGene00003071
						WBGene00017430	WBGene00010692		WBGene00019196	WBGene00017965		WBGene00008235	WBGene00022008	WBGene00018967				WBGene00010453	WBGene00011063	WBGene00003073
						WBGene00011931	WBGene00009942		WBGene00194717	WBGene00002242		WBGene00008259	WBGene00014029	WBGene00018974				WBGene00010457	WBGene00011067	WBGene00003074
						WBGene00003655	WBGene00012627		WBGene00015537	WBGene00001169		WBGene00008266	WBGene00013756	WBGene00013202				WBGene00010460	WBGene00011068	WBGene00003077
						WBGene00006870	WBGene00011414		WBGene00021043	WBGene00001113		WBGene00008272	WBGene00009173	WBGene00008136				WBGene00010466	WBGene00011106	WBGene00003078
						WBGene00011276	WBGene00017902		WBGene00011276	WBGene00019471		WBGene00008274	WBGene00021560	WBGene00008266				WBGene00010474	WBGene00011139	WBGene00003079
						WBGene00013650	WBGene00014129		WBGene00001511	WBGene00009375		WBGene00008275	WBGene00007278	WBGene00012389				WBGene00010485	WBGene00011147	WBGene00003080
						WBGene00019018	WBGene00012946		WBGene00011274	WBGene00007531		WBGene00008281	WBGene00021200	WBGene00010283				WBGene00010486	WBGene00011152	WBGene00003081
						WBGene00011020	WBGene00012011		WBGene00000608	WBGene00044303		WBGene00008288	WBGene00008061	WBGene00017816				WBGene00010487	WBGene00011153	WBGene00003082
						WBGene00010550	WBGene00010611		WBGene00011193	WBGene00019230		WBGene00008313	WBGene00016381	WBGene00019241				WBGene00010491	WBGene00011189	WBGene00003083
						WBGene00000799	WBGene00004958		WBGene00014223	WBGene00022179		WBGene00008330	WBGene00021014	WBGene00017088				WBGene00010510	WBGene00011206	WBGene00003085
						WBGene00016500	WBGene00000782		WBGene00018605	WBGene00007191		WBGene00008331	WBGene00016698	WBGene00008720				WBGene00010524	WBGene00011216	WBGene00003087
						WBGene00016671	WBGene00010401		WBGene00022036	WBGene00017262		WBGene00008332	WBGene00018118	WBGene00013676				WBGene00010525	WBGene00011219	WBGene00003089
						WBGene00007827	WBGene00010719		WBGene00022198	WBGene00018136		WBGene00008343	WBGene00013388	WBGene00002152				WBGene00010538	WBGene00011221	WBGene00003090
						WBGene00006677	WBGene00017636		WBGene00014027	WBGene00003929		WBGene00008346	WBGene00016263	WBGene00022182				WBGene00010543	WBGene00011232	WBGene00003091
						WBGene00021963	WBGene00015244		WBGene00021378	WBGene00006633		WBGene00008361	WBGene00001831	WBGene00004248				WBGene00010544	WBGene00011235	WBGene00003093
						WBGene00021252	WBGene00000546		WBGene00003743	WBGene00020612		WBGene00008363	WBGene00010263	WBGene00009103				WBGene00010563	WBGene00011250	WBGene00003096
						WBGene00001555	WBGene00015210		WBGene00010080	WBGene00012779		WBGene00008371	WBGene00021016	WBGene00001836				WBGene00010573	WBGene00011259	WBGene00003097
						WBGene00008606	WBGene00044180		WBGene00045237	WBGene00010032		WBGene00008377	WBGene00016460	WBGene00006474				WBGene00010574	WBGene00011272	WBGene00003119
						WBGene00016365	WBGene00012219		WBGene00011850	WBGene00020382		WBGene00008380	WBGene00016702	WBGene00003947				WBGene00010584	WBGene00011275	WBGene00003123
						WBGene00012909	WBGene00004976		WBGene00077658	WBGene00006955		WBGene00008381	WBGene00017132	WBGene00020955				WBGene00010587	WBGene00011279	WBGene00003129
						WBGene00007591	WBGene00014103		WBGene00011143	WBGene00004507		WBGene00008384	WBGene00017774	WBGene00013461				WBGene00010596	WBGene00011283	WBGene00003130
						WBGene00021533	WBGene00011260		WBGene00013475	WBGene00004048		WBGene00008385	WBGene00021419					WBGene00010610	WBGene00011292	WBGene00003132
						WBGene00015787	WBGene00017545		WBGene00011941	WBGene00002092		WBGene00008387	WBGene00013894					WBGene00010611	WBGene00011299	WBGene00003133
						WBGene00001101	WBGene00020370		WBGene00020316	WBGene00003173		WBGene00008389	WBGene00017736					WBGene00010612	WBGene00011312	WBGene00003134
						WBGene00015280	WBGene00020659		WBGene00012700	WBGene00044623		WBGene00008394	WBGene00004353					WBGene00010617	WBGene00011320	WBGene00003136
						WBGene00016133	WBGene00012919		WBGene00018795	WBGene00000034		WBGene00008403	WBGene00006374					WBGene00010623	WBGene00011326	WBGene00003142
						WBGene00013802	WBGene00015917		WBGene00017153	WBGene00014248		WBGene00008417	WBGene00021887					WBGene00010633	WBGene00011342	WBGene00003144
						WBGene00009387	WBGene00044529		WBGene00018959	WBGene00019184		WBGene00008418	WBGene00000544					WBGene00010634	WBGene00011350	WBGene00003148
						WBGene00003089	WBGene00009324		WBGene00018294	WBGene00004910		WBGene00008423	WBGene00022650					WBGene00010636	WBGene00011352	WBGene00003153
						WBGene00013914	WBGene00015944		WBGene00022244	WBGene00003675		WBGene00008433	WBGene00015591					WBGene00010643	WBGene00011361	WBGene00003160
						WBGene00015569	WBGene00021608		WBGene00000212	WBGene00011147		WBGene00008439	WBGene00011560					WBGene00010646	WBGene00011366	WBGene00003161
						WBGene00011366	WBGene00012905		WBGene00016112	WBGene00001987		WBGene00008440	WBGene00020858					WBGene00010648	WBGene00011376	WBGene00003162
						WBGene00005936	WBGene00044447		WBGene00002129	WBGene00015676		WBGene00008457	WBGene00007966					WBGene00010650	WBGene00011388	WBGene00003163
						WBGene00007635	WBGene00194691		WBGene00013719	WBGene00015103		WBGene00008464	WBGene00013381					WBGene00010651	WBGene00011393	WBGene00003170
						WBGene00019224	WBGene00004026		WBGene00021369	WBGene00044512		WBGene00008477	WBGene00003216					WBGene00010672	WBGene00011399	WBGene00003177
						WBGene00006640	WBGene00010874		WBGene00012689	WBGene00021254		WBGene00008485	WBGene00000250					WBGene00010678	WBGene00011418	WBGene00003178
						WBGene00003477	WBGene00013165		WBGene00012650	WBGene00001615		WBGene00008488	WBGene00010920					WBGene00010679	WBGene00011431	WBGene00003182
						WBGene00006610	WBGene00020597		WBGene00043051	WBGene00016437		WBGene00008497	WBGene00011297					WBGene00010682	WBGene00011434	WBGene00003186
						WBGene00017389	WBGene00010155		WBGene00003076	WBGene00004265		WBGene00008498	WBGene00020019					WBGene00010692	WBGene00011440	WBGene00003196
						WBGene00004749	WBGene00015908		WBGene00009622	WBGene00002051		WBGene00008508	WBGene00007597					WBGene00010701	WBGene00011441	WBGene00003210
						WBGene00010870	WBGene00013116		WBGene00021768	WBGene00002128		WBGene00008526	WBGene00021056					WBGene00010712	WBGene00011442	WBGene00003214
						WBGene00016616	WBGene00007998		WBGene00008173	WBGene00001328		WBGene00008529	WBGene00044741					WBGene00010719	WBGene00011444	WBGene00003218
						WBGene00006438	WBGene00194894		WBGene00011114	WBGene00003168		WBGene00008531	WBGene00008130					WBGene00010727	WBGene00011464	WBGene00003220
						WBGene00001988	WBGene00009449		WBGene00022385	WBGene00004000		WBGene00008535	WBGene00011171					WBGene00010728	WBGene00011489	WBGene00003221
						WBGene00013326	WBGene00010933		WBGene00086568	WBGene00007247		WBGene00008536	WBGene00007985					WBGene00010734	WBGene00011497	WBGene00003222
						WBGene00008168	WBGene00255420		WBGene00016444	WBGene00001204		WBGene00008546	WBGene00006377					WBGene00010743	WBGene00011501	WBGene00003234
						WBGene00001398	WBGene00007080		WBGene00011364	WBGene00020224		WBGene00008561	WBGene00001595					WBGene00010755	WBGene00011505	WBGene00003235
						WBGene00003774	WBGene00003994		WBGene00022705	WBGene00019741		WBGene00008569	WBGene00006463					WBGene00010756	WBGene00011509	WBGene00003236
						WBGene00010935	WBGene00022780		WBGene00010910	WBGene00010200		WBGene00008572	WBGene00007580					WBGene00010763	WBGene00011543	WBGene00003241
						WBGene00015298	WBGene00016336		WBGene00044991	WBGene00019224		WBGene00008590	WBGene00008569					WBGene00010770	WBGene00011559	WBGene00003242
						WBGene00003097	WBGene00044243		WBGene00011191	WBGene00012953		WBGene00008591	WBGene00020098					WBGene00010779	WBGene00011589	WBGene00003243
						WBGene00003593	WBGene00021301		WBGene00000872	WBGene00013711		WBGene00008639	WBGene00008968					WBGene00010786	WBGene00011614	WBGene00003247
						WBGene00012875	WBGene00044516		WBGene00017054	WBGene00016571		WBGene00008641	WBGene00022036					WBGene00010796	WBGene00011615	WBGene00003258
						WBGene00018144	WBGene00008949		WBGene00004360	WBGene00001556		WBGene00008645	WBGene00011324					WBGene00010804	WBGene00011625	WBGene00003367
						WBGene00012941	WBGene00077696		WBGene00020292	WBGene00003102		WBGene00008648	WBGene00015073					WBGene00010813	WBGene00011633	WBGene00003369
						WBGene00008206	WBGene00012684		WBGene00011871	WBGene00009483		WBGene00008649	WBGene00019132					WBGene00010825	WBGene00011642	WBGene00003370
						WBGene00011439	WBGene00020913		WBGene00010874	WBGene00019765		WBGene00008650	WBGene00007797					WBGene00010829	WBGene00011645	WBGene00003371
						WBGene00016264	WBGene00018792		WBGene00018665	WBGene00007835		WBGene00008651	WBGene00012095					WBGene00010834	WBGene00011664	WBGene00003372
						WBGene00017720	WBGene00015229		WBGene00015470	WBGene00018976		WBGene00008659	WBGene00015842					WBGene00010869	WBGene00011680	WBGene00003374
						WBGene00001633	WBGene00016420		WBGene00011068	WBGene00008483		WBGene00008660	WBGene00008385					WBGene00010874	WBGene00011688	WBGene00003375
						WBGene00018222	WBGene00009893		WBGene00021515	WBGene00002127		WBGene00008661	WBGene00015095					WBGene00010876	WBGene00011691	WBGene00003385
						WBGene00007469	WBGene00018168		WBGene00011951	WBGene00000051		WBGene00008662	WBGene00002144					WBGene00010883	WBGene00011696	WBGene00003387
						WBGene00019986	WBGene00023483		WBGene00021270	WBGene00011422		WBGene00008665	WBGene00013552					WBGene00010887	WBGene00011706	WBGene00003388
						WBGene00006588	WBGene00019119		WBGene00013705	WBGene00006068		WBGene00008677	WBGene00000098					WBGene00010888	WBGene00011729	WBGene00003389
						WBGene00001779	WBGene00011438		WBGene00001865	WBGene00020995		WBGene00008682	WBGene00021898					WBGene00010894	WBGene00011738	WBGene00003390
						WBGene00019603	WBGene00016040		WBGene00016702	WBGene00021740		WBGene00008684	WBGene00004340					WBGene00010895	WBGene00011739	WBGene00003391
						WBGene00003644	WBGene00044347		WBGene00002985	WBGene00012791		WBGene00008686	WBGene00012605					WBGene00010902	WBGene00011741	WBGene00003392
						WBGene00019847	WBGene00008725		WBGene00011914	WBGene00019445		WBGene00008710	WBGene00002214					WBGene00010906	WBGene00011742	WBGene00003393
						WBGene00016101	WBGene00019950		WBGene00006984	WBGene00010454		WBGene00008720	WBGene00022043					WBGene00010915	WBGene00011760	WBGene00003400
						WBGene00000193	WBGene00006509		WBGene00009262	WBGene00006445		WBGene00008722	WBGene00000866					WBGene00010918	WBGene00011809	WBGene00003401
						WBGene00003885	WBGene00007563		WBGene00017815	WBGene00020237		WBGene00008724	WBGene00015850					WBGene00010920	WBGene00011820	WBGene00003404
						WBGene00018655	WBGene00022685		WBGene00017007	WBGene00044210		WBGene00008725	WBGene00011435					WBGene00010933	WBGene00011849	WBGene00003405
						WBGene00017013	WBGene00018994		WBGene00014154	WBGene00022469		WBGene00008729	WBGene00010227					WBGene00010943	WBGene00011864	WBGene00003406
						WBGene00000298	WBGene00007248		WBGene00018774	WBGene00012853		WBGene00008740	WBGene00000804					WBGene00010949	WBGene00011898	WBGene00003408
						WBGene00003771	WBGene00016963		WBGene00009374	WBGene00044079		WBGene00008743	WBGene00021763					WBGene00010963	WBGene00011908	WBGene00003414
						WBGene00020086	WBGene00016605		WBGene00044500	WBGene00002247		WBGene00008747	WBGene00044218					WBGene00010980	WBGene00011915	WBGene00003417
						WBGene00000775	WBGene00015192		WBGene00015014	WBGene00006743		WBGene00008750	WBGene00020419					WBGene00010989	WBGene00011920	WBGene00003418
						WBGene00015709	WBGene00017802		WBGene00007100	WBGene00013540		WBGene00008754	WBGene00007445					WBGene00010991	WBGene00011924	WBGene00003420
						WBGene00019907	WBGene00008272		WBGene00017683	WBGene00003575		WBGene00008772	WBGene00044290					WBGene00010992	WBGene00011956	WBGene00003421
						WBGene00007041	WBGene00018360		WBGene00004954	WBGene00006067		WBGene00008780	WBGene00010409					WBGene00011001	WBGene00011981	WBGene00003422
						WBGene00015619	WBGene00021214		WBGene00017485	WBGene00013076		WBGene00008789	WBGene00020588					WBGene00011008	WBGene00011986	WBGene00003423
						WBGene00010831	WBGene00020642		WBGene00010061	WBGene00019234		WBGene00008801	WBGene00009203					WBGene00011026	WBGene00011988	WBGene00003472
						WBGene00219313	WBGene00012855		WBGene00001507	WBGene00018261		WBGene00008802	WBGene00004823					WBGene00011027	WBGene00011990	WBGene00003474
						WBGene00008742	WBGene00000878		WBGene00015184	WBGene00001626		WBGene00008811	WBGene00018394					WBGene00011030	WBGene00011993	WBGene00003475
						WBGene00015322	WBGene00016327		WBGene00018098	WBGene00008897		WBGene00008821	WBGene00016701					WBGene00011039	WBGene00012019	WBGene00003495
						WBGene00004131	WBGene00011467		WBGene00014113	WBGene00000284		WBGene00008822	WBGene00018902					WBGene00011053	WBGene00012020	WBGene00003497
						WBGene00019519	WBGene00022761		WBGene00015023	WBGene00000630		WBGene00008824	WBGene00018948					WBGene00011059	WBGene00012021	WBGene00003499
						WBGene00009057	WBGene00015215		WBGene00008623	WBGene00001759		WBGene00008825	WBGene00002068					WBGene00011088	WBGene00012058	WBGene00003504
						WBGene00185014	WBGene00019248		WBGene00018399	WBGene00000610		WBGene00008844	WBGene00016652					WBGene00011093	WBGene00012074	WBGene00003507
						WBGene00010983	WBGene00019260		WBGene00009557	WBGene00003247		WBGene00008859	WBGene00008387					WBGene00011105	WBGene00012100	WBGene00003508
						WBGene00008370	WBGene00011533		WBGene00013590	WBGene00011990		WBGene00008865	WBGene00017985					WBGene00011114	WBGene00012103	WBGene00003514
						WBGene00011726	WBGene00011900		WBGene00009075	WBGene00003072		WBGene00008871	WBGene00000974					WBGene00011120	WBGene00012104	WBGene00003515
						WBGene00017314	WBGene00220258		WBGene00009617	WBGene00008783		WBGene00008876	WBGene00012565					WBGene00011124	WBGene00012106	WBGene00003516
						WBGene00011523	WBGene00022476		WBGene00007649	WBGene00007268		WBGene00008904	WBGene00044987					WBGene00011129	WBGene00012136	WBGene00003517
						WBGene00001776	WBGene00004165		WBGene00013122	WBGene00009232		WBGene00008912	WBGene00012551					WBGene00011132	WBGene00012148	WBGene00003528
						WBGene00001210	WBGene00194788		WBGene00010730	WBGene00006342		WBGene00008921	WBGene00013349					WBGene00011133	WBGene00012167	WBGene00003530
						WBGene00007219	WBGene00022030		WBGene00016765	WBGene00009843		WBGene00008949	WBGene00019139					WBGene00011134	WBGene00012182	WBGene00003552
						WBGene00014261	WBGene00009956		WBGene00021010	WBGene00004923		WBGene00008950	WBGene00008005					WBGene00011171	WBGene00012194	WBGene00003558
						WBGene00019068	WBGene00004908		WBGene00017017	WBGene00021362		WBGene00008959	WBGene00021795					WBGene00011172	WBGene00012241	WBGene00003559
						WBGene00007996	WBGene00012786		WBGene00219413	WBGene00017794		WBGene00008968	WBGene00194892					WBGene00011173	WBGene00012247	WBGene00003564
						WBGene00006960	WBGene00013868		WBGene00021846	WBGene00018169		WBGene00008991	WBGene00004339					WBGene00011174	WBGene00012258	WBGene00003566
						WBGene00016937	WBGene00020656		WBGene00011039	WBGene00010917		WBGene00008994	WBGene00011746					WBGene00011176	WBGene00012293	WBGene00003567
						WBGene00017136	WBGene00011133		WBGene00007092	WBGene00012826		WBGene00009006	WBGene00009287					WBGene00011178	WBGene00012299	WBGene00003571
						WBGene00044761	WBGene00015970		WBGene00013424	WBGene00020599		WBGene00009007	WBGene00022775					WBGene00011190	WBGene00012301	WBGene00003572
						WBGene00019827	WBGene00269438		WBGene00012675	WBGene00009148		WBGene00009028	WBGene00012879					WBGene00011191	WBGene00012324	WBGene00003576
						WBGene00000969	WBGene00022102		WBGene00011117	WBGene00001483		WBGene00009031	WBGene00185002					WBGene00011200	WBGene00012326	WBGene00003577
						WBGene00009896	WBGene00007740		WBGene00002250	WBGene00015969		WBGene00009035	WBGene00044204					WBGene00011202	WBGene00012343	WBGene00003578
						WBGene00017369	WBGene00044014		WBGene00020662	WBGene00022504		WBGene00009042	WBGene00077548					WBGene00011203	WBGene00012352	WBGene00003580
						WBGene00011661	WBGene00022795		WBGene00001571	WBGene00013855		WBGene00009043	WBGene00016586					WBGene00011214	WBGene00012369	WBGene00003581
						WBGene00006599	WBGene00014032		WBGene00022753	WBGene00017835		WBGene00009044	WBGene00000473					WBGene00011215	WBGene00012405	WBGene00003584
						WBGene00000955	WBGene00013158		WBGene00021704	WBGene00001117		WBGene00009050	WBGene00195070					WBGene00011217	WBGene00012436	WBGene00003586
						WBGene00015592	WBGene00044227		WBGene00007785	WBGene00007266		WBGene00009052	WBGene00021460					WBGene00011236	WBGene00012469	WBGene00003587
						WBGene00006371	WBGene00007222		WBGene00019139	WBGene00006591		WBGene00009054	WBGene00010081					WBGene00011241	WBGene00012471	WBGene00003588
						WBGene00002974	WBGene00022108		WBGene00008380	WBGene00000491		WBGene00009065	WBGene00011129					WBGene00011252	WBGene00012481	WBGene00003592
						WBGene00003729	WBGene00022706		WBGene00009862	WBGene00189932		WBGene00009069	WBGene00002225					WBGene00011260	WBGene00012484	WBGene00003593
						WBGene00020689	WBGene00014156		WBGene00022888	WBGene00003705		WBGene00009075	WBGene00011959					WBGene00011269	WBGene00012492	WBGene00003594
						WBGene00044949	WBGene00015246		WBGene00019824	WBGene00044175		WBGene00009079	WBGene00004043					WBGene00011290	WBGene00012498	WBGene00003596
						WBGene00006452	WBGene00219322		WBGene00012144	WBGene00022071		WBGene00009086	WBGene00013728					WBGene00011291	WBGene00012512	WBGene00003600
						WBGene00000779	WBGene00045457		WBGene00016966	WBGene00012184		WBGene00009098	WBGene00023427					WBGene00011294	WBGene00012546	WBGene00003612
						WBGene00021865	WBGene00008935		WBGene00010263	WBGene00011019		WBGene00009101	WBGene00010786					WBGene00011295	WBGene00012560	WBGene00003620
						WBGene00008808	WBGene00017413		WBGene00013353	WBGene00001788		WBGene00009103	WBGene00002073					WBGene00011297	WBGene00012650	WBGene00003624
						WBGene00001449	WBGene00001170		WBGene00017992	WBGene00008977		WBGene00009114	WBGene00018613					WBGene00011315	WBGene00012672	WBGene00003625
						WBGene00007999	WBGene00018065		WBGene00021134	WBGene00004285		WBGene00009115	WBGene00009937					WBGene00011322	WBGene00012675	WBGene00003628
						WBGene00016762	WBGene00020653		WBGene00021871	WBGene00007374		WBGene00009119	WBGene00000405					WBGene00011336	WBGene00012715	WBGene00003635
						WBGene00009126	WBGene00019015		WBGene00007015	WBGene00004115		WBGene00009127	WBGene00022035					WBGene00011351	WBGene00012716	WBGene00003637
						WBGene00000912	WBGene00019512		WBGene00010293	WBGene00206488		WBGene00009129	WBGene00017352					WBGene00011357	WBGene00012723	WBGene00003638
						WBGene00006468	WBGene00012120		WBGene00014209	WBGene00045024		WBGene00009130	WBGene00010542					WBGene00011369	WBGene00012789	WBGene00003640
						WBGene00011018	WBGene00019255		WBGene00011253	WBGene00000951		WBGene00009138	WBGene00011985					WBGene00011378	WBGene00012790	WBGene00003645
						WBGene00001751	WBGene00017672		WBGene00006389	WBGene00016190		WBGene00009143	WBGene00001683					WBGene00011379	WBGene00012795	WBGene00003651
						WBGene00006985	WBGene00011469		WBGene00004298	WBGene00018971		WBGene00009145	WBGene00018665					WBGene00011380	WBGene00012802	WBGene00003654
						WBGene00022471	WBGene00019951		WBGene00020962	WBGene00019188		WBGene00009149	WBGene00015819					WBGene00011401	WBGene00012813	WBGene00003658
						WBGene00001441	WBGene00022709		WBGene00021812	WBGene00018603		WBGene00009163	WBGene00011597					WBGene00011405	WBGene00012825	WBGene00003659
						WBGene00001552	WBGene00003463		WBGene00007971	WBGene00012317		WBGene00009164	WBGene00000474					WBGene00011414	WBGene00012850	WBGene00003676
						WBGene00002987	WBGene00013170		WBGene00018841	WBGene00017571		WBGene00009173	WBGene00010608					WBGene00011438	WBGene00012879	WBGene00003677
						WBGene00044493	WBGene00003906		WBGene00006542	WBGene00004098		WBGene00009174	WBGene00017922					WBGene00011452	WBGene00012900	WBGene00003678
						WBGene00008382	WBGene00010136		WBGene00017737	WBGene00022175		WBGene00009176	WBGene00013208					WBGene00011466	WBGene00012935	WBGene00003681
						WBGene00015323	WBGene00007354		WBGene00012603	WBGene00016184		WBGene00009178	WBGene00010678					WBGene00011467	WBGene00012943	WBGene00003687
						WBGene00018275	WBGene00004973		WBGene00000202	WBGene00000934		WBGene00009179	WBGene00019712					WBGene00011469	WBGene00012958	WBGene00003691
						WBGene00010338	WBGene00019190		WBGene00002265	WBGene00017018		WBGene00009182	WBGene00000144					WBGene00011472	WBGene00012981	WBGene00003694
						WBGene00003627	WBGene00010485		WBGene00018006	WBGene00001121		WBGene00009185	WBGene00000867					WBGene00011474	WBGene00012982	WBGene00003695
						WBGene00019270	WBGene00019913		WBGene00020531	WBGene00013073		WBGene00009186	WBGene00008035					WBGene00011478	WBGene00012988	WBGene00003709
						WBGene00009135	WBGene00018083		WBGene00009311	WBGene00018741		WBGene00009193	WBGene00007644					WBGene00011483	WBGene00013000	WBGene00003722
						WBGene00020266	WBGene00008079		WBGene00009204	WBGene00018402		WBGene00009203	WBGene00010685					WBGene00011491	WBGene00013011	WBGene00003724
						WBGene00006747	WBGene00017803		WBGene00019400	WBGene00018042		WBGene00009221	WBGene00010682					WBGene00011493	WBGene00013016	WBGene00003725
						WBGene00002133	WBGene00017453		WBGene00020364	WBGene00001588		WBGene00009222	WBGene00021832					WBGene00011499	WBGene00013024	WBGene00003730
						WBGene00016149	WBGene00000019		WBGene00014152	WBGene00018969		WBGene00009245	WBGene00013380					WBGene00011533	WBGene00013039	WBGene00003732
						WBGene00010697	WBGene00009160		WBGene00013375	WBGene00007607		WBGene00009247	WBGene00012933					WBGene00011549	WBGene00013082	WBGene00003738
						WBGene00015036	WBGene00016753		WBGene00044896	WBGene00019538		WBGene00009262	WBGene00185086					WBGene00011558	WBGene00013093	WBGene00003762
						WBGene00012821	WBGene00015030		WBGene00020843	WBGene00012939		WBGene00009267	WBGene00015974					WBGene00011573	WBGene00013095	WBGene00003764
						WBGene00010267	WBGene00013887		WBGene00012901	WBGene00004746		WBGene00009269	WBGene00017450					WBGene00011587	WBGene00013122	WBGene00003765
						WBGene00000884	WBGene00022634		WBGene00014258	WBGene00007495		WBGene00009271	WBGene00018483					WBGene00011617	WBGene00013127	WBGene00003766
						WBGene00019525	WBGene00014069		WBGene00016378	WBGene00022731		WBGene00009272	WBGene00015747					WBGene00011619	WBGene00013137	WBGene00003767
						WBGene00003697	WBGene00004455		WBGene00086566	WBGene00001587		WBGene00009277	WBGene00044067					WBGene00011621	WBGene00013208	WBGene00003771
						WBGene00007474	WBGene00016461		WBGene00194902	WBGene00006750		WBGene00009285	WBGene00018659					WBGene00011669	WBGene00013216	WBGene00003772
						WBGene00008744	WBGene00008137		WBGene00011910	WBGene00022786		WBGene00009286	WBGene00016799					WBGene00011681	WBGene00013235	WBGene00003773
						WBGene00022487	WBGene00017520		WBGene00022452	WBGene00008292		WBGene00009289	WBGene00018698					WBGene00011705	WBGene00013244	WBGene00003775
						WBGene00020657	WBGene00189952		WBGene00008546	WBGene00010989		WBGene00009300	WBGene00009442					WBGene00011707	WBGene00013266	WBGene00003776
						WBGene00019287	WBGene00008111		WBGene00010137	WBGene00016355		WBGene00009301	WBGene00008561					WBGene00011713	WBGene00013302	WBGene00003777
						WBGene00017654	WBGene00019084		WBGene00010187	WBGene00019644		WBGene00009302	WBGene00015511					WBGene00011717	WBGene00013323	WBGene00003785
						WBGene00006364	WBGene00012345		WBGene00014205	WBGene00017962		WBGene00009321	WBGene00011601					WBGene00011721	WBGene00013349	WBGene00003786
						WBGene00009618	WBGene00050919		WBGene00008275	WBGene00013848		WBGene00009324	WBGene00011788					WBGene00011723	WBGene00013354	WBGene00003787
						WBGene00000063	WBGene00019980		WBGene00003868	WBGene00010707		WBGene00009341	WBGene00001606					WBGene00011748	WBGene00013380	WBGene00003788
						WBGene00017431	WBGene00000770		WBGene00004326	WBGene00018859		WBGene00009344	WBGene00006440					WBGene00011749	WBGene00013381	WBGene00003789
						WBGene00013426	WBGene00009113		WBGene00020627	WBGene00015169		WBGene00009346	WBGene00044003					WBGene00011755	WBGene00013383	WBGene00003790
						WBGene00000448	WBGene00014223		WBGene00019914	WBGene00015906		WBGene00009364	WBGene00044069					WBGene00011756	WBGene00013385	WBGene00003791
						WBGene00003876	WBGene00195165		WBGene00044763	WBGene00019232		WBGene00009365	WBGene00021704					WBGene00011767	WBGene00013438	WBGene00003793
						WBGene00015390	WBGene00010895		WBGene00002324	WBGene00016769		WBGene00009366	WBGene00019141					WBGene00011777	WBGene00013538	WBGene00003797
						WBGene00000554	WBGene00015421		WBGene00007168	WBGene00006807		WBGene00009368	WBGene00013857					WBGene00011789	WBGene00013552	WBGene00003798
						WBGene00010755	WBGene00020285		WBGene00013552	WBGene00006778		WBGene00009374	WBGene00016387					WBGene00011790	WBGene00013553	WBGene00003799
						WBGene00016396	WBGene00018575		WBGene00013068	WBGene00011473		WBGene00009377	WBGene00019692					WBGene00011793	WBGene00013567	WBGene00003800
						WBGene00010644	WBGene00009946		WBGene00004984	WBGene00004364		WBGene00009385	WBGene00020392					WBGene00011794	WBGene00013576	WBGene00003801
						WBGene00018682	WBGene00012912		WBGene00008485	WBGene00016149		WBGene00009390	WBGene00011464					WBGene00011795	WBGene00013578	WBGene00003802
						WBGene00008453	WBGene00012731		WBGene00018132	WBGene00008726		WBGene00009401	WBGene00003183					WBGene00011802	WBGene00013584	WBGene00003803
						WBGene00013964	WBGene00018428		WBGene00007863	WBGene00002211		WBGene00009404	WBGene00001869					WBGene00011805	WBGene00013597	WBGene00003804
						WBGene00016958	WBGene00185006		WBGene00002032	WBGene00044631		WBGene00009413	WBGene00017549					WBGene00011808	WBGene00013599	WBGene00003805
						WBGene00003615	WBGene00044763		WBGene00022257	WBGene00003570		WBGene00009416	WBGene00009182					WBGene00011812	WBGene00013604	WBGene00003806
						WBGene00006656	WBGene00014246		WBGene00020500	WBGene00001096		WBGene00009435	WBGene00015853					WBGene00011824	WBGene00013638	WBGene00003813
						WBGene00001117	WBGene00016178		WBGene00004969	WBGene00002218		WBGene00009441	WBGene00014113					WBGene00011826	WBGene00013658	WBGene00003815
						WBGene00010329	WBGene00044684		WBGene00017005	WBGene00015921		WBGene00009442	WBGene00012431					WBGene00011879	WBGene00013659	WBGene00003818
						WBGene00206373	WBGene00009459		WBGene00015928	WBGene00001006		WBGene00009444	WBGene00018964					WBGene00011880	WBGene00013669	WBGene00003821
						WBGene00004771	WBGene00017588		WBGene00012249	WBGene00020069		WBGene00009445	WBGene00017271					WBGene00011900	WBGene00013683	WBGene00003822
						WBGene00006717	WBGene00021271		WBGene00015024	WBGene00001906		WBGene00009446	WBGene00019878					WBGene00011909	WBGene00013695	WBGene00003825
						WBGene00006777	WBGene00017975		WBGene00013658	WBGene00011468		WBGene00009448	WBGene00009222					WBGene00011910	WBGene00013719	WBGene00003826
						WBGene00014150	WBGene00001839		WBGene00002276	WBGene00022073		WBGene00009457	WBGene00003835					WBGene00011911	WBGene00013724	WBGene00003827
						WBGene00018989	WBGene00017815		WBGene00017053	WBGene00000667		WBGene00009458	WBGene00006940					WBGene00011918	WBGene00013799	WBGene00003828
						WBGene00003607	WBGene00013175		WBGene00020286	WBGene00006893		WBGene00009459	WBGene00043068					WBGene00011919	WBGene00013862	WBGene00003829
						WBGene00008481	WBGene00020988		WBGene00008991	WBGene00000441		WBGene00009469	WBGene00009962					WBGene00011932	WBGene00013866	WBGene00003834
						WBGene00007405	WBGene00013186		WBGene00020066	WBGene00006826		WBGene00009470	WBGene00021596					WBGene00011951	WBGene00013876	WBGene00003835
						WBGene00012274	WBGene00016953		WBGene00017011	WBGene00006759		WBGene00009471	WBGene00004969					WBGene00011954	WBGene00013878	WBGene00003836
						WBGene00006062	WBGene00014170		WBGene00021853	WBGene00012967		WBGene00009473	WBGene00016125					WBGene00011964	WBGene00013917	WBGene00003847
						WBGene00022086	WBGene00219460		WBGene00017975	WBGene00021918		WBGene00009492	WBGene00011819					WBGene00011968	WBGene00013919	WBGene00003851
						WBGene00044144	WBGene00045468		WBGene00013578	WBGene00012186		WBGene00009501	WBGene00002136					WBGene00011973	WBGene00013920	WBGene00003858
						WBGene00014088	WBGene00219547		WBGene00013364	WBGene00003089		WBGene00009502	WBGene00000099					WBGene00011975	WBGene00013963	WBGene00003860
						WBGene00018069	WBGene00020940		WBGene00003507	WBGene00018547		WBGene00009505	WBGene00011451					WBGene00012003	WBGene00013994	WBGene00003861
						WBGene00000217	WBGene00009683		WBGene00044742	WBGene00004921		WBGene00009507	WBGene00012297					WBGene00012007	WBGene00014016	WBGene00003870
						WBGene00017692	WBGene00016587		WBGene00003397	WBGene00000493		WBGene00009513	WBGene00017328					WBGene00012008	WBGene00014030	WBGene00003877
						WBGene00008554	WBGene00012689		WBGene00006720	WBGene00008142		WBGene00009548	WBGene00021270					WBGene00012010	WBGene00014034	WBGene00003883
						WBGene00003682	WBGene00019626		WBGene00007631	WBGene00044663		WBGene00009549	WBGene00016085					WBGene00012011	WBGene00014060	WBGene00003891
						WBGene00020952	WBGene00016239		WBGene00020116	WBGene00013135		WBGene00009550	WBGene00004027					WBGene00012012	WBGene00014097	WBGene00003898
						WBGene00003567	WBGene00012102		WBGene00008488	WBGene00007402		WBGene00009551	WBGene00018636					WBGene00012073	WBGene00014117	WBGene00003901
						WBGene00000990	WBGene00008651		WBGene00008499	WBGene00007262		WBGene00009553	WBGene00013443					WBGene00012087	WBGene00014124	WBGene00003902
						WBGene00018871	WBGene00021287		WBGene00019331	WBGene00001118		WBGene00009556	WBGene00012527					WBGene00012094	WBGene00014130	WBGene00003903
						WBGene00009649	WBGene00022834		WBGene00175035	WBGene00018275		WBGene00009557	WBGene00007633					WBGene00012102	WBGene00014202	WBGene00003904
						WBGene00021036	WBGene00010584		WBGene00011589	WBGene00008543		WBGene00009559	WBGene00021640					WBGene00012114	WBGene00014215	WBGene00003905
						WBGene00015713	WBGene00011918		WBGene00011206	WBGene00007687		WBGene00009575	WBGene00011155					WBGene00012115	WBGene00014220	WBGene00003911
						WBGene00017381	WBGene00235295		WBGene00022113	WBGene00013846		WBGene00009581	WBGene00003576					WBGene00012120	WBGene00014232	WBGene00003914
						WBGene00008045	WBGene00020684		WBGene00019410	WBGene00044068		WBGene00009592	WBGene00011489					WBGene00012121	WBGene00014261	WBGene00003915
						WBGene00016038	WBGene00015360		WBGene00019810	WBGene00044582		WBGene00009594	WBGene00018830					WBGene00012122	WBGene00014822	WBGene00003916
						WBGene00000971	WBGene00021967		WBGene00013996	WBGene00021122		WBGene00009606	WBGene00022113					WBGene00012125	WBGene00014914	WBGene00003917
						WBGene00255469	WBGene00009670		WBGene00012027	WBGene00011836		WBGene00009626	WBGene00010781					WBGene00012127	WBGene00014987	WBGene00003919
						WBGene00000060	WBGene00019667		WBGene00011560	WBGene00008265		WBGene00009627	WBGene00009701					WBGene00012138	WBGene00014999	WBGene00003920
						WBGene00008214	WBGene00255598		WBGene00015591	WBGene00018373		WBGene00009641	WBGene00017358					WBGene00012159	WBGene00015008	WBGene00003922
						WBGene00001990	WBGene00004960		WBGene00012496	WBGene00003650		WBGene00009643	WBGene00018806					WBGene00012169	WBGene00015037	WBGene00003923
						WBGene00018639	WBGene00022654		WBGene00045192	WBGene00006667		WBGene00009648	WBGene00022830					WBGene00012171	WBGene00015063	WBGene00003924
						WBGene00008735	WBGene00022596		WBGene00022167	WBGene00009081		WBGene00009659	WBGene00019811					WBGene00012172	WBGene00015083	WBGene00003925
						WBGene00018569	WBGene00022849		WBGene00015463	WBGene00020196		WBGene00009661	WBGene00017461					WBGene00012173	WBGene00015102	WBGene00003926
						WBGene00011097	WBGene00011674		WBGene00013999	WBGene00017711		WBGene00009662	WBGene00077453					WBGene00012174	WBGene00015112	WBGene00003927
						WBGene00013457	WBGene00013951		WBGene00021560	WBGene00006783		WBGene00009667	WBGene00184990					WBGene00012177	WBGene00015128	WBGene00003928
						WBGene00009157	WBGene00010563		WBGene00012122	WBGene00010345		WBGene00009668	WBGene00002064					WBGene00012180	WBGene00015130	WBGene00003929
						WBGene00000277	WBGene00044261		WBGene00006963	WBGene00009888		WBGene00009671	WBGene00009404					WBGene00012184	WBGene00015132	WBGene00003931
						WBGene00016314	WBGene00019150		WBGene00012933	WBGene00020887		WBGene00009673	WBGene00011376					WBGene00012189	WBGene00015134	WBGene00003932
						WBGene00006999	WBGene00010486		WBGene00010325	WBGene00021799		WBGene00009680	WBGene00022737					WBGene00012191	WBGene00015136	WBGene00003934
						WBGene00004238	WBGene00008235		WBGene00016816	WBGene00021388		WBGene00009681	WBGene00006376					WBGene00012207	WBGene00015145	WBGene00003943
						WBGene00008226	WBGene00006645		WBGene00010367	WBGene00007799		WBGene00009682	WBGene00004721					WBGene00012219	WBGene00015146	WBGene00003947
						WBGene00011217	WBGene00013973		WBGene00018433	WBGene00007988		WBGene00009683	WBGene00007965					WBGene00012222	WBGene00015161	WBGene00003948
						WBGene00001769	WBGene00018773		WBGene00019140	WBGene00017218		WBGene00009685	WBGene00011275					WBGene00012223	WBGene00015171	WBGene00003949
						WBGene00017009	WBGene00022431		WBGene00044256	WBGene00000955		WBGene00009695	WBGene00000871					WBGene00012226	WBGene00015180	WBGene00003950
						WBGene00006886	WBGene00013886		WBGene00011886	WBGene00194955		WBGene00009702	WBGene00021721					WBGene00012231	WBGene00015181	WBGene00003951
						WBGene00007416	WBGene00016980		WBGene00022799	WBGene00023500		WBGene00009705	WBGene00010185					WBGene00012233	WBGene00015187	WBGene00003952
						WBGene00255600	WBGene00013590		WBGene00022589	WBGene00010784		WBGene00009708	WBGene00017641					WBGene00012249	WBGene00015188	WBGene00003953
						WBGene00020043	WBGene00020898		WBGene00019203	WBGene00022664		WBGene00009714	WBGene00015098					WBGene00012250	WBGene00015200	WBGene00003956
						WBGene00013562	WBGene00011241		WBGene00011324	WBGene00022196		WBGene00009731	WBGene00021191					WBGene00012259	WBGene00015217	WBGene00003957
						WBGene00003000	WBGene00008423		WBGene00022883	WBGene00018871		WBGene00009733	WBGene00007150					WBGene00012272	WBGene00015267	WBGene00003958
						WBGene00010033	WBGene00007658		WBGene00012385	WBGene00010205		WBGene00009753	WBGene00001865					WBGene00012274	WBGene00015270	WBGene00003959
						WBGene00006486	WBGene00050906		WBGene00020656	WBGene00001054		WBGene00009755	WBGene00008197					WBGene00012280	WBGene00015285	WBGene00003960
						WBGene00019426	WBGene00011583		WBGene00000871	WBGene00011261		WBGene00009759	WBGene00012112					WBGene00012294	WBGene00015301	WBGene00003961
						WBGene00015921	WBGene00007863		WBGene00012011	WBGene00003165		WBGene00009770	WBGene00044502					WBGene00012296	WBGene00015307	WBGene00003963
						WBGene00011561	WBGene00014130		WBGene00004953	WBGene00011345		WBGene00009820	WBGene00000794					WBGene00012297	WBGene00015312	WBGene00003964
						WBGene00006691	WBGene00022140		WBGene00008457	WBGene00045177		WBGene00009834	WBGene00014117					WBGene00012302	WBGene00015324	WBGene00003967
						WBGene00008970	WBGene00044646		WBGene00012888	WBGene00006681		WBGene00009877	WBGene00003499					WBGene00012307	WBGene00015327	WBGene00003975
						WBGene00015427	WBGene00007791		WBGene00019165	WBGene00006666		WBGene00009878	WBGene00016632					WBGene00012337	WBGene00015352	WBGene00003978
						WBGene00016215	WBGene00022110		WBGene00021596	WBGene00017157		WBGene00009884	WBGene00010815					WBGene00012345	WBGene00015357	WBGene00003982
						WBGene00011932	WBGene00009061		WBGene00016404	WBGene00008584		WBGene00009895	WBGene00020103					WBGene00012357	WBGene00015378	WBGene00003986
						WBGene00020908	WBGene00009039		WBGene00010609	WBGene00019521		WBGene00009897	WBGene00001571					WBGene00012360	WBGene00015429	WBGene00003989
						WBGene00006602	WBGene00003742		WBGene00009683	WBGene00004228		WBGene00009898	WBGene00011066					WBGene00012363	WBGene00015468	WBGene00003990
						WBGene00007346	WBGene00011200		WBGene00022398	WBGene00020693		WBGene00009919	WBGene00011499					WBGene00012364	WBGene00015474	WBGene00003991
						WBGene00002084	WBGene00016834		WBGene00019187	WBGene00000302		WBGene00009921	WBGene00007785					WBGene00012368	WBGene00015477	WBGene00003992
						WBGene00010238	WBGene00015351		WBGene00017840	WBGene00015741		WBGene00009922	WBGene00010666					WBGene00012374	WBGene00015494	WBGene00003993
						WBGene00003112	WBGene00019341		WBGene00000107	WBGene00006831		WBGene00009924	WBGene00012110					WBGene00012379	WBGene00015507	WBGene00003994
						WBGene00043066	WBGene00195010		WBGene00012530	WBGene00018056		WBGene00009937	WBGene00011039					WBGene00012387	WBGene00015510	WBGene00003997
						WBGene00000778	WBGene00022101		WBGene00020218	WBGene00020141		WBGene00009938	WBGene00000885					WBGene00012388	WBGene00015518	WBGene00003999
						WBGene00021047	WBGene00016730		WBGene00009222	WBGene00000193		WBGene00009941	WBGene00016609					WBGene00012401	WBGene00015529	WBGene00004000
						WBGene00009965	WBGene00044140		WBGene00016182	WBGene00017936		WBGene00009946	WBGene00000264					WBGene00012402	WBGene00015541	WBGene00004001
						WBGene00019540	WBGene00022298		WBGene00016534	WBGene00001681		WBGene00009948	WBGene00009921					WBGene00012470	WBGene00015547	WBGene00004010
						WBGene00019472	WBGene00007732		WBGene00018564	WBGene00194926		WBGene00009956	WBGene00017548					WBGene00012476	WBGene00015552	WBGene00004014
						WBGene00022747	WBGene00020580		WBGene00011250	WBGene00001541		WBGene00009959	WBGene00022399					WBGene00012478	WBGene00015565	WBGene00004015
						WBGene00004793	WBGene00020652		WBGene00012247	WBGene00012332		WBGene00009962	WBGene00011410					WBGene00012485	WBGene00015569	WBGene00004016
						WBGene00010374	WBGene00015012		WBGene00008725	WBGene00002272		WBGene00009966	WBGene00014209					WBGene00012486	WBGene00015586	WBGene00004020
						WBGene00021357	WBGene00010636		WBGene00001914	WBGene00019289		WBGene00009994	WBGene00013556					WBGene00012509	WBGene00015624	WBGene00004028
						WBGene00009958	WBGene00013424		WBGene00008569	WBGene00022326		WBGene00010002	WBGene00021736					WBGene00012514	WBGene00015638	WBGene00004029
						WBGene00020673	WBGene00010460		WBGene00019257	WBGene00001787		WBGene00010007	WBGene00008662					WBGene00012536	WBGene00015644	WBGene00004031
						WBGene00003756	WBGene00013710		WBGene00018302	WBGene00003407		WBGene00010018	WBGene00011600					WBGene00012547	WBGene00015646	WBGene00004033
						WBGene00015362	WBGene00195150		WBGene00206386	WBGene00022506		WBGene00010035	WBGene00077699					WBGene00012549	WBGene00015647	WBGene00004036
						WBGene00021984	WBGene00009643		WBGene00001957	WBGene00022674		WBGene00010036	WBGene00044329					WBGene00012592	WBGene00015677	WBGene00004039
						WBGene00012462	WBGene00010969		WBGene00020098	WBGene00000166		WBGene00010046	WBGene00001998					WBGene00012595	WBGene00015687	WBGene00004040
						WBGene00017807	WBGene00020474		WBGene00011513	WBGene00008776		WBGene00010048	WBGene00001482					WBGene00012596	WBGene00015691	WBGene00004042
						WBGene00000035	WBGene00021853		WBGene00004027	WBGene00011575		WBGene00010051	WBGene00008417					WBGene00012605	WBGene00015693	WBGene00004043
						WBGene00020294	WBGene00010082		WBGene00022256	WBGene00019395		WBGene00010053	WBGene00195178					WBGene00012608	WBGene00015697	WBGene00004044
						WBGene00016134	WBGene00002033		WBGene00017357	WBGene00002135		WBGene00010054	WBGene00007697					WBGene00012609	WBGene00015698	WBGene00004045
						WBGene00019803	WBGene00007503		WBGene00007705	WBGene00001824		WBGene00010056	WBGene00007710					WBGene00012626	WBGene00015702	WBGene00004046
						WBGene00019899	WBGene00007378		WBGene00003224	WBGene00010331		WBGene00010061	WBGene00007092					WBGene00012627	WBGene00015704	WBGene00004047
						WBGene00006887	WBGene00012115		WBGene00012595	WBGene00022230		WBGene00010065	WBGene00015291					WBGene00012636	WBGene00015747	WBGene00004049
						WBGene00011380	WBGene00021115		WBGene00023418	WBGene00016535		WBGene00010066	WBGene00004422					WBGene00012637	WBGene00015776	WBGene00004051
						WBGene00303023	WBGene00006539		WBGene00001869	WBGene00020249		WBGene00010072	WBGene00015852					WBGene00012638	WBGene00015777	WBGene00004054
						WBGene00020455	WBGene00010915		WBGene00044574	WBGene00011314		WBGene00010080	WBGene00020380					WBGene00012642	WBGene00015778	WBGene00004056
						WBGene00010475	WBGene00194643		WBGene00086546	WBGene00020554		WBGene00010081	WBGene00017620					WBGene00012647	WBGene00015787	WBGene00004057
						WBGene00010931	WBGene00016491		WBGene00000219	WBGene00004929		WBGene00010082	WBGene00010195					WBGene00012656	WBGene00015789	WBGene00004058
						WBGene00019164	WBGene00009217		WBGene00019459	WBGene00006746		WBGene00010084	WBGene00002106					WBGene00012660	WBGene00015801	WBGene00004059
						WBGene00011838	WBGene00015796		WBGene00012020	WBGene00009100		WBGene00010085	WBGene00021541					WBGene00012662	WBGene00015807	WBGene00004062
						WBGene00017514	WBGene00018840		WBGene00009946	WBGene00043981		WBGene00010091	WBGene00010609					WBGene00012671	WBGene00015843	WBGene00004063
						WBGene00007799	WBGene00021633		WBGene00011225	WBGene00020280		WBGene00010093	WBGene00001499					WBGene00012679	WBGene00015850	WBGene00004064
						WBGene00010833	WBGene00009589		WBGene00005021	WBGene00008999		WBGene00010096	WBGene00000886					WBGene00012684	WBGene00015861	WBGene00004068
						WBGene00017900	WBGene00018358		WBGene00018908	WBGene00007325		WBGene00010113	WBGene00007500					WBGene00012689	WBGene00015866	WBGene00004075
						WBGene00044387	WBGene00018314		WBGene00008197	WBGene00044011		WBGene00010132	WBGene00019810					WBGene00012690	WBGene00015868	WBGene00004076
						WBGene00013334	WBGene00015165		WBGene00013241	WBGene00077786		WBGene00010136	WBGene00004984					WBGene00012711	WBGene00015885	WBGene00004083
						WBGene00015783	WBGene00013567		WBGene00194711	WBGene00006676		WBGene00010140	WBGene00009101					WBGene00012720	WBGene00015899	WBGene00004085
						WBGene00017198	WBGene00004972		WBGene00014117	WBGene00009133		WBGene00010141	WBGene00008080					WBGene00012721	WBGene00015905	WBGene00004086
						WBGene00018204	WBGene00017264		WBGene00017141	WBGene00006423		WBGene00010147	WBGene00017708					WBGene00012722	WBGene00015912	WBGene00004087
						WBGene00010073	WBGene00007117		WBGene00018580	WBGene00012875		WBGene00010183	WBGene00010839					WBGene00012731	WBGene00015922	WBGene00004088
						WBGene00020540	WBGene00008124		WBGene00000143	WBGene00000518		WBGene00010184	WBGene00019254					WBGene00012741	WBGene00015926	WBGene00004090
						WBGene00000952	WBGene00016287		WBGene00017774	WBGene00007041		WBGene00010185	WBGene00017801					WBGene00012749	WBGene00015966	WBGene00004091
						WBGene00010296	WBGene00016765		WBGene00012307	WBGene00016938		WBGene00010193	WBGene00011811					WBGene00012754	WBGene00015971	WBGene00004093
						WBGene00013295	WBGene00195147		WBGene00002241	WBGene00002915		WBGene00010194	WBGene00011886					WBGene00012761	WBGene00015972	WBGene00004094
						WBGene00194909	WBGene00008007		WBGene00010484	WBGene00011725		WBGene00010196	WBGene00020896					WBGene00012766	WBGene00016009	WBGene00004095
						WBGene00005768	WBGene00043998		WBGene00008363	WBGene00011453		WBGene00010198	WBGene00007188					WBGene00012776	WBGene00016029	WBGene00004096
						WBGene00006803	WBGene00018010		WBGene00009660	WBGene00017193		WBGene00010212	WBGene00007705					WBGene00012781	WBGene00016038	WBGene00004101
						WBGene00012987	WBGene00016890		WBGene00013596	WBGene00022627		WBGene00010227	WBGene00004244					WBGene00012784	WBGene00016045	WBGene00004105
						WBGene00001788	WBGene00010779		WBGene00000418	WBGene00001954		WBGene00010229	WBGene00007643					WBGene00012785	WBGene00016056	WBGene00004108
						WBGene00001240	WBGene00021700		WBGene00009650	WBGene00014039		WBGene00010234	WBGene00018016					WBGene00012786	WBGene00016068	WBGene00004109
						WBGene00004345	WBGene00012642		WBGene00020393	WBGene00020051		WBGene00010241	WBGene00004808					WBGene00012787	WBGene00016074	WBGene00004111
						WBGene00021983	WBGene00008230		WBGene00019692	WBGene00008045		WBGene00010264	WBGene00019362					WBGene00012809	WBGene00016087	WBGene00004116
						WBGene00007926	WBGene00002368		WBGene00015765	WBGene00020239		WBGene00010289	WBGene00018137					WBGene00012810	WBGene00016088	WBGene00004117
						WBGene00022805	WBGene00001942		WBGene00045473	WBGene00000930		WBGene00010293	WBGene00016564					WBGene00012811	WBGene00016102	WBGene00004125
						WBGene00010386	WBGene00004044		WBGene00021467	WBGene00016425		WBGene00010304	WBGene00004953					WBGene00012827	WBGene00016131	WBGene00004130
						WBGene00001122	WBGene00194660		WBGene00002144	WBGene00021983		WBGene00010323	WBGene00194649					WBGene00012831	WBGene00016138	WBGene00004131
						WBGene00016629	WBGene00022288		WBGene00000407	WBGene00003106		WBGene00010324	WBGene00004963					WBGene00012848	WBGene00016143	WBGene00004132
						WBGene00012515	WBGene00017555		WBGene00019825	WBGene00020474		WBGene00010325	WBGene00020349					WBGene00012849	WBGene00016163	WBGene00004135
						WBGene00008589	WBGene00007662		WBGene00235332	WBGene00018133		WBGene00010333	WBGene00009372					WBGene00012854	WBGene00016178	WBGene00004136
						WBGene00019801	WBGene00045036		WBGene00008439	WBGene00017351		WBGene00010351	WBGene00045237					WBGene00012855	WBGene00016188	WBGene00004145
						WBGene00013717	WBGene00021114		WBGene00017131	WBGene00009716		WBGene00010354	WBGene00006540					WBGene00012859	WBGene00016192	WBGene00004147
						WBGene00016938	WBGene00010035		WBGene00015925	WBGene00001898		WBGene00010363	WBGene00004180					WBGene00012870	WBGene00016206	WBGene00004151
						WBGene00010503	WBGene00016612		WBGene00001393	WBGene00009381		WBGene00010364	WBGene00013538					WBGene00012871	WBGene00016229	WBGene00004152
						WBGene00016023	WBGene00001639		WBGene00012110	WBGene00202498		WBGene00010366	WBGene00001110					WBGene00012872	WBGene00016230	WBGene00004154
						WBGene00001453	WBGene00002032		WBGene00021999	WBGene00011238		WBGene00010367	WBGene00019140					WBGene00012873	WBGene00016235	WBGene00004161
						WBGene00011147	WBGene00004798		WBGene00011887	WBGene00014153		WBGene00010373	WBGene00022854					WBGene00012875	WBGene00016263	WBGene00004164
						WBGene00019183	WBGene00001943		WBGene00007499	WBGene00017463		WBGene00010381	WBGene00010264					WBGene00012877	WBGene00016291	WBGene00004167
						WBGene00010135	WBGene00010623		WBGene00003037	WBGene00010191		WBGene00010409	WBGene00001686					WBGene00012898	WBGene00016303	WBGene00004172
						WBGene00001470	WBGene00255594		WBGene00015146	WBGene00010630		WBGene00010420	WBGene00019894					WBGene00012905	WBGene00016315	WBGene00004175
						WBGene00012545	WBGene00021537		WBGene00194687	WBGene00008652		WBGene00010440	WBGene00018409					WBGene00012912	WBGene00016346	WBGene00004178
						WBGene00000065	WBGene00009247		WBGene00006431	WBGene00008978		WBGene00010460	WBGene00001985					WBGene00012917	WBGene00016352	WBGene00004179
						WBGene00002979	WBGene00022452		WBGene00004988	WBGene00019641		WBGene00010466	WBGene00018668					WBGene00012919	WBGene00016364	WBGene00004180
						WBGene00010701	WBGene00019405		WBGene00017832	WBGene00045507		WBGene00010474	WBGene00010367					WBGene00012924	WBGene00016376	WBGene00004182
						WBGene00010071	WBGene00020986		WBGene00015460	WBGene00015002		WBGene00010484	WBGene00015146					WBGene00012925	WBGene00016378	WBGene00004185
						WBGene00007551	WBGene00206415		WBGene00020509	WBGene00022295		WBGene00010485	WBGene00008155					WBGene00012926	WBGene00016406	WBGene00004186
						WBGene00017703	WBGene00220259		WBGene00008114	WBGene00019185		WBGene00010486	WBGene00006740					WBGene00012937	WBGene00016409	WBGene00004187
						WBGene00194699	WBGene00015820		WBGene00018865	WBGene00019314		WBGene00010492	WBGene00020843					WBGene00012946	WBGene00016418	WBGene00004188
						WBGene00008521	WBGene00004964		WBGene00015400	WBGene00000732		WBGene00010493	WBGene00077732					WBGene00012948	WBGene00016427	WBGene00004189
						WBGene00009642	WBGene00044644		WBGene00017407	WBGene00010135		WBGene00010498	WBGene00086551					WBGene00012953	WBGene00016438	WBGene00004190
						WBGene00011692	WBGene00018839		WBGene00012920	WBGene00019486		WBGene00010502	WBGene00003037					WBGene00012957	WBGene00016449	WBGene00004192
						WBGene00020589	WBGene00013055		WBGene00009502	WBGene00017715		WBGene00010510	WBGene00021649					WBGene00012970	WBGene00016453	WBGene00004194
						WBGene00008450	WBGene00013611		WBGene00011746	WBGene00006525		WBGene00010537	WBGene00017142					WBGene00012979	WBGene00016457	WBGene00004195
						WBGene00019269	WBGene00007632		WBGene00000099	WBGene00007416		WBGene00010539	WBGene00018721					WBGene00012983	WBGene00016458	WBGene00004196
						WBGene00004998	WBGene00012721		WBGene00010155	WBGene00004045		WBGene00010542	WBGene00003036					WBGene00013030	WBGene00016469	WBGene00004201
						WBGene00006762	WBGene00016581		WBGene00009576	WBGene00001247		WBGene00010544	WBGene00194906					WBGene00013031	WBGene00016485	WBGene00004202
						WBGene00011923	WBGene00012682		WBGene00284848	WBGene00022287		WBGene00010547	WBGene00019013					WBGene00013032	WBGene00016486	WBGene00004203
						WBGene00015285	WBGene00007611		WBGene00009442	WBGene00014200		WBGene00010551	WBGene00019606					WBGene00013033	WBGene00016489	WBGene00004204
						WBGene00011082	WBGene00010980		WBGene00021766	WBGene00001805		WBGene00010555	WBGene00001511					WBGene00013036	WBGene00016490	WBGene00004205
						WBGene00009743	WBGene00017955		WBGene00018153	WBGene00006321		WBGene00010563	WBGene00005007					WBGene00013047	WBGene00016520	WBGene00004207
						WBGene00008421	WBGene00017441		WBGene00001944	WBGene00011028		WBGene00010568	WBGene00016449					WBGene00013048	WBGene00016539	WBGene00004213
						WBGene00016028	WBGene00012159		WBGene00019712	WBGene00018473		WBGene00010574	WBGene00010184					WBGene00013049	WBGene00016563	WBGene00004214
						WBGene00009901	WBGene00013303		WBGene00001591	WBGene00015028		WBGene00010581	WBGene00013235					WBGene00013052	WBGene00016564	WBGene00004222
						WBGene00007604	WBGene00011063		WBGene00012931	WBGene00009830		WBGene00010583	WBGene00002143					WBGene00013053	WBGene00016566	WBGene00004235
						WBGene00018787	WBGene00013705		WBGene00010000	WBGene00002116		WBGene00010593	WBGene00011145					WBGene00013055	WBGene00016567	WBGene00004237
						WBGene00007350	WBGene00045401		WBGene00019980	WBGene00021976		WBGene00010606	WBGene00013030					WBGene00013068	WBGene00016573	WBGene00004238
						WBGene00006693	WBGene00012138		WBGene00008318	WBGene00017792		WBGene00010608	WBGene00012435					WBGene00013069	WBGene00016574	WBGene00004244
						WBGene00004024	WBGene00019600		WBGene00001595	WBGene00008746		WBGene00010611	WBGene00012167					WBGene00013070	WBGene00016575	WBGene00004245
						WBGene00001820	WBGene00019795		WBGene00002198	WBGene00003112		WBGene00010612	WBGene00004086					WBGene00013085	WBGene00016576	WBGene00004248
						WBGene00019355	WBGene00015386		WBGene00010786	WBGene00004213		WBGene00010613	WBGene00011663					WBGene00013087	WBGene00016606	WBGene00004258
						WBGene00002048	WBGene00044245		WBGene00013659	WBGene00017447		WBGene00010617	WBGene00009733					WBGene00013089	WBGene00016616	WBGene00004259
						WBGene00013042	WBGene00010309		WBGene00017780	WBGene00003547		WBGene00010621	WBGene00000206					WBGene00013107	WBGene00016617	WBGene00004266
						WBGene00003887	WBGene00011012		WBGene00195239	WBGene00020216		WBGene00010623	WBGene00017459					WBGene00013116	WBGene00016620	WBGene00004269
						WBGene00045400	WBGene00014048		WBGene00019381	WBGene00010642		WBGene00010625	WBGene00008361					WBGene00013121	WBGene00016631	WBGene00004272
						WBGene00013263	WBGene00007853		WBGene00016652	WBGene00000004		WBGene00010634	WBGene00018302					WBGene00013136	WBGene00016632	WBGene00004273
						WBGene00015945	WBGene00017114		WBGene00022881	WBGene00013263		WBGene00010637	WBGene00002198					WBGene00013138	WBGene00016635	WBGene00004274
						WBGene00007614	WBGene00007639		WBGene00017165	WBGene00012450		WBGene00010641	WBGene00008196					WBGene00013142	WBGene00016642	WBGene00004279
						WBGene00043097	WBGene00018999		WBGene00012169	WBGene00000242		WBGene00010651	WBGene00008641					WBGene00013148	WBGene00016671	WBGene00004283
						WBGene00044530	WBGene00011320		WBGene00002061	WBGene00016931		WBGene00010664	WBGene00017952					WBGene00013158	WBGene00016695	WBGene00004286
						WBGene00008582	WBGene00010036		WBGene00009182	WBGene00003567		WBGene00010665	WBGene00016392					WBGene00013165	WBGene00016704	WBGene00004296
						WBGene00019113	WBGene00021667		WBGene00020223	WBGene00013819		WBGene00010666	WBGene00017643					WBGene00013170	WBGene00016710	WBGene00004297
						WBGene00021532	WBGene00010353		WBGene00000596	WBGene00006792		WBGene00010667	WBGene00012888					WBGene00013175	WBGene00016712	WBGene00004298
						WBGene00004309	WBGene00010212		WBGene00020375	WBGene00012007		WBGene00010671	WBGene00022172					WBGene00013180	WBGene00016713	WBGene00004300
						WBGene00010449	WBGene00022228		WBGene00016443	WBGene00002037		WBGene00010678	WBGene00019595					WBGene00013186	WBGene00016725	WBGene00004302
						WBGene00010342	WBGene00010293		WBGene00017397	WBGene00013534		WBGene00010679	WBGene00015766					WBGene00013190	WBGene00016745	WBGene00004303
						WBGene00006929	WBGene00014163		WBGene00009773	WBGene00006367		WBGene00010682	WBGene00015014					WBGene00013192	WBGene00016764	WBGene00004304
						WBGene00006756	WBGene00195169		WBGene00017501	WBGene00001211		WBGene00010685	WBGene00012481					WBGene00013194	WBGene00016792	WBGene00004305
						WBGene00018562	WBGene00009644		WBGene00009556	WBGene00019858		WBGene00010686	WBGene00008171					WBGene00013195	WBGene00016810	WBGene00004306
						WBGene00010143	WBGene00009602		WBGene00004798	WBGene00010269		WBGene00010687	WBGene00003161					WBGene00013198	WBGene00016816	WBGene00004312
						WBGene00004928	WBGene00013310		WBGene00009459	WBGene00001552		WBGene00010690	WBGene00012650					WBGene00013273	WBGene00016822	WBGene00004314
						WBGene00021375	WBGene00012020		WBGene00045508	WBGene00013289		WBGene00010712	WBGene00016421					WBGene00013279	WBGene00016823	WBGene00004315
						WBGene00018697	WBGene00045484		WBGene00005002	WBGene00017568		WBGene00010728	WBGene00008174					WBGene00013296	WBGene00016824	WBGene00004318
						WBGene00022125	WBGene00021639		WBGene00007710	WBGene00000950		WBGene00010734	WBGene00012002					WBGene00013299	WBGene00016836	WBGene00004320
						WBGene00016315	WBGene00020744		WBGene00008234	WBGene00006970		WBGene00010767	WBGene00013758					WBGene00013304	WBGene00016846	WBGene00004321
						WBGene00271818	WBGene00018099		WBGene00016312	WBGene00194708		WBGene00010770	WBGene00020375					WBGene00013318	WBGene00016849	WBGene00004322
						WBGene00001617	WBGene00017705		WBGene00020841	WBGene00017033		WBGene00010779	WBGene00018321					WBGene00013331	WBGene00016864	WBGene00004323
						WBGene00016884	WBGene00194697		WBGene00014179	WBGene00001188		WBGene00010781	WBGene00017674					WBGene00013337	WBGene00016866	WBGene00004324
						WBGene00011630	WBGene00015026		WBGene00220259	WBGene00010585		WBGene00010785	WBGene00007625					WBGene00013357	WBGene00016867	WBGene00004326
						WBGene00000115	WBGene00020091		WBGene00016070	WBGene00008819		WBGene00010786	WBGene00000386					WBGene00013374	WBGene00016868	WBGene00004333
						WBGene00017001	WBGene00017354		WBGene00020716	WBGene00000288		WBGene00010787	WBGene00012920					WBGene00013382	WBGene00016889	WBGene00004337
						WBGene00022569	WBGene00009115		WBGene00004086	WBGene00016463		WBGene00010790	WBGene00008330					WBGene00013388	WBGene00016905	WBGene00004338
						WBGene00006696	WBGene00019833		WBGene00000147	WBGene00006853		WBGene00010807	WBGene00008172					WBGene00013409	WBGene00016937	WBGene00004340
						WBGene00001395	WBGene00019997		WBGene00008686	WBGene00017426		WBGene00010810	WBGene00003912					WBGene00013424	WBGene00016939	WBGene00004341
						WBGene00011181	WBGene00015558		WBGene00013405	WBGene00000039		WBGene00010814	WBGene00009444					WBGene00013429	WBGene00016955	WBGene00004342
						WBGene00010854	WBGene00007163		WBGene00019811	WBGene00015158		WBGene00010815	WBGene00013190					WBGene00013437	WBGene00016966	WBGene00004348
						WBGene00011339	WBGene00018950		WBGene00004901	WBGene00003966		WBGene00010825	WBGene00022803					WBGene00013440	WBGene00016970	WBGene00004355
						WBGene00015263	WBGene00016956		WBGene00007150	WBGene00007044		WBGene00010828	WBGene00015134					WBGene00013449	WBGene00016987	WBGene00004357
						WBGene00001516	WBGene00009129		WBGene00016339	WBGene00004777		WBGene00010829	WBGene00004298					WBGene00013452	WBGene00016995	WBGene00004360
						WBGene00020919	WBGene00006375		WBGene00011576	WBGene00007864		WBGene00010839	WBGene00001647					WBGene00013457	WBGene00017003	WBGene00004361
						WBGene00009715	WBGene00019253		WBGene00044977	WBGene00012255		WBGene00010843	WBGene00002061					WBGene00013473	WBGene00017010	WBGene00004368
						WBGene00004193	WBGene00008623		WBGene00004205	WBGene00001515		WBGene00010846	WBGene00011143					WBGene00013474	WBGene00017028	WBGene00004369
						WBGene00008567	WBGene00015505		WBGene00044251	WBGene00010355		WBGene00010869	WBGene00009270					WBGene00013475	WBGene00017031	WBGene00004373
						WBGene00013919	WBGene00018284		WBGene00000975	WBGene00021320		WBGene00010871	WBGene00000408					WBGene00013476	WBGene00017038	WBGene00004380
						WBGene00007007	WBGene00018425		WBGene00006394	WBGene00003714		WBGene00010874	WBGene00018347					WBGene00013477	WBGene00017045	WBGene00004381
						WBGene00015536	WBGene00018087		WBGene00013221	WBGene00010749		WBGene00010875	WBGene00014250					WBGene00013478	WBGene00017046	WBGene00004383
						WBGene00011422	WBGene00013776		WBGene00012810	WBGene00013902		WBGene00010876	WBGene00013306					WBGene00013495	WBGene00017053	WBGene00004385
						WBGene00003649	WBGene00014155		WBGene00017243	WBGene00009434		WBGene00010889	WBGene00000121					WBGene00013497	WBGene00017070	WBGene00004386
						WBGene00009475	WBGene00008912		WBGene00005025	WBGene00021558		WBGene00010900	WBGene00006562					WBGene00013507	WBGene00017134	WBGene00004387
						WBGene00016106	WBGene00016177		WBGene00017390	WBGene00010703		WBGene00010906	WBGene00010193					WBGene00013513	WBGene00017137	WBGene00004388
						WBGene00077775	WBGene00022215		WBGene00013551	WBGene00000232		WBGene00010910	WBGene00012698					WBGene00013514	WBGene00017141	WBGene00004389
						WBGene00006066	WBGene00020686		WBGene00008595	WBGene00000266		WBGene00010913	WBGene00011636					WBGene00013523	WBGene00017142	WBGene00004394
						WBGene00012450	WBGene00000592		WBGene00021873	WBGene00000096		WBGene00010915	WBGene00008380					WBGene00013524	WBGene00017143	WBGene00004400
						WBGene00022608	WBGene00015817		WBGene00004958	WBGene00006630		WBGene00010933	WBGene00077543					WBGene00013547	WBGene00017147	WBGene00004404
						WBGene00017571	WBGene00012480		WBGene00022706	WBGene00009326		WBGene00010980	WBGene00005020					WBGene00013556	WBGene00017177	WBGene00004405
						WBGene00008341	WBGene00017444		WBGene00000386	WBGene00044367		WBGene00010989	WBGene00004383					WBGene00013574	WBGene00017178	WBGene00004408
						WBGene00044779	WBGene00012700		WBGene00020978	WBGene00010944		WBGene00010991	WBGene00016930					WBGene00013586	WBGene00017190	WBGene00004409
						WBGene00010272	WBGene00017853		WBGene00003372	WBGene00011372		WBGene00010992	WBGene00009948					WBGene00013590	WBGene00017263	WBGene00004410
						WBGene00016260	WBGene00045247		WBGene00016291	WBGene00012099		WBGene00011003	WBGene00021945					WBGene00013651	WBGene00017293	WBGene00004411
						WBGene00021388	WBGene00007381		WBGene00021608	WBGene00003033		WBGene00011010	WBGene00015136					WBGene00013656	WBGene00017298	WBGene00004412
						WBGene00003380	WBGene00009186		WBGene00018636	WBGene00006814		WBGene00011011	WBGene00015463					WBGene00013657	WBGene00017317	WBGene00004413
						WBGene00018696	WBGene00043952		WBGene00008272	WBGene00015794		WBGene00011012	WBGene00021877					WBGene00013673	WBGene00017339	WBGene00004414
						WBGene00004219	WBGene00003184		WBGene00019834	WBGene00011288		WBGene00011030	WBGene00021884					WBGene00013684	WBGene00017342	WBGene00004415
						WBGene00014145	WBGene00010354		WBGene00011777	WBGene00013416		WBGene00011034	WBGene00017269					WBGene00013696	WBGene00017352	WBGene00004416
						WBGene00008254	WBGene00015988		WBGene00044329	WBGene00019518		WBGene00011035	WBGene00019535					WBGene00013700	WBGene00017369	WBGene00004417
						WBGene00010350	WBGene00007763		WBGene00012435	WBGene00015527		WBGene00011036	WBGene00011591					WBGene00013701	WBGene00017380	WBGene00004419
						WBGene00010605	WBGene00021038		WBGene00008082	WBGene00001403		WBGene00011039	WBGene00009731					WBGene00013705	WBGene00017402	WBGene00004420
						WBGene00003497	WBGene00017460		WBGene00013019	WBGene00000960		WBGene00011044	WBGene00017750					WBGene00013706	WBGene00017407	WBGene00004421
						WBGene00017243	WBGene00008580		WBGene00015526	WBGene00018018		WBGene00011046	WBGene00004338					WBGene00013707	WBGene00017419	WBGene00004422
						WBGene00022004	WBGene00010048		WBGene00020042	WBGene00011075		WBGene00011047	WBGene00020761					WBGene00013710	WBGene00017423	WBGene00004424
						WBGene00018089	WBGene00195226		WBGene00011918	WBGene00000391		WBGene00011054	WBGene00013241					WBGene00013711	WBGene00017431	WBGene00004425
						WBGene00018383	WBGene00044312		WBGene00009296	WBGene00017769		WBGene00011061	WBGene00016182					WBGene00013712	WBGene00017445	WBGene00004426
						WBGene00018214	WBGene00011425		WBGene00000094	WBGene00014148		WBGene00011062	WBGene00012678					WBGene00013713	WBGene00017472	WBGene00004427
						WBGene00003480	WBGene00016291		WBGene00013443	WBGene00011757		WBGene00011066	WBGene00008722					WBGene00013723	WBGene00017480	WBGene00004429
						WBGene00008850	WBGene00015698		WBGene00022345	WBGene00007072		WBGene00011068	WBGene00018230					WBGene00013744	WBGene00017530	WBGene00004431
						WBGene00007881	WBGene00022889		WBGene00012492	WBGene00012607		WBGene00011087	WBGene00018833					WBGene00013747	WBGene00017532	WBGene00004433
						WBGene00000936	WBGene00007277		WBGene00002208	WBGene00003890		WBGene00011088	WBGene00008225					WBGene00013749	WBGene00017538	WBGene00004434
						WBGene00020319	WBGene00013193		WBGene00016302	WBGene00003574		WBGene00011111	WBGene00007403					WBGene00013771	WBGene00017548	WBGene00004435
						WBGene00007619	WBGene00011350		WBGene00000250	WBGene00006863		WBGene00011117	WBGene00009054					WBGene00013775	WBGene00017556	WBGene00004436
						WBGene00001612	WBGene00009465		WBGene00009648	WBGene00002977		WBGene00011120	WBGene00018894					WBGene00013776	WBGene00017563	WBGene00004437
						WBGene00010334	WBGene00018767		WBGene00020201	WBGene00019772		WBGene00011129	WBGene00011741					WBGene00013785	WBGene00017583	WBGene00004438
						WBGene00003611	WBGene00010991		WBGene00010466	WBGene00020620		WBGene00011134	WBGene00008170					WBGene00013788	WBGene00017584	WBGene00004439
						WBGene00017335	WBGene00004966		WBGene00012157	WBGene00000244		WBGene00011142	WBGene00000863					WBGene00013800	WBGene00017587	WBGene00004440
						WBGene00011718	WBGene00010053		WBGene00006446	WBGene00013043		WBGene00011143	WBGene00017005					WBGene00013801	WBGene00017606	WBGene00004441
						WBGene00011839	WBGene00021298		WBGene00022689	WBGene00006441		WBGene00011145	WBGene00015145					WBGene00013809	WBGene00017676	WBGene00004442
						WBGene00019479	WBGene00020675		WBGene00015073	WBGene00018747		WBGene00011153	WBGene00018337					WBGene00013810	WBGene00017696	WBGene00004443
						WBGene00009716	WBGene00012726		WBGene00012695	WBGene00010761		WBGene00011155	WBGene00012715					WBGene00013811	WBGene00017702	WBGene00004444
						WBGene00008448	WBGene00012799		WBGene00020031	WBGene00007430		WBGene00011156	WBGene00001358					WBGene00013823	WBGene00017712	WBGene00004445
						WBGene00015798	WBGene00013659		WBGene00018366	WBGene00020726		WBGene00011173	WBGene00017992					WBGene00013824	WBGene00017757	WBGene00004446
						WBGene00006818	WBGene00004239		WBGene00010528	WBGene00000241		WBGene00011176	WBGene00011513					WBGene00013825	WBGene00017766	WBGene00004447
						WBGene00006924	WBGene00021034		WBGene00077732	WBGene00016063		WBGene00011195	WBGene00011490					WBGene00013826	WBGene00017777	WBGene00004448
						WBGene00011573	WBGene00001855		WBGene00022830	WBGene00006771		WBGene00011201	WBGene00016992					WBGene00013828	WBGene00017786	WBGene00004449
						WBGene00017864	WBGene00015230		WBGene00013380	WBGene00010998		WBGene00011202	WBGene00016169					WBGene00013829	WBGene00017826	WBGene00004450
						WBGene00021543	WBGene00022034		WBGene00007500	WBGene00022247		WBGene00011203	WBGene00003373					WBGene00013830	WBGene00017837	WBGene00004451
						WBGene00045056	WBGene00010194		WBGene00017550	WBGene00011838		WBGene00011206	WBGene00004297					WBGene00013854	WBGene00017843	WBGene00004452
						WBGene00016246	WBGene00022257		WBGene00007974	WBGene00007951		WBGene00011214	WBGene00000416					WBGene00013855	WBGene00017864	WBGene00004454
						WBGene00044006	WBGene00019247		WBGene00044665	WBGene00009515		WBGene00011216	WBGene00006963					WBGene00013858	WBGene00017882	WBGene00004456
						WBGene00003699	WBGene00001599		WBGene00022541	WBGene00008500		WBGene00011225	WBGene00007186					WBGene00013860	WBGene00017885	WBGene00004458
						WBGene00017428	WBGene00022541		WBGene00002193	WBGene00016644		WBGene00011250	WBGene00001872					WBGene00013868	WBGene00017891	WBGene00004459
						WBGene00008194	WBGene00009420		WBGene00009835	WBGene00022644		WBGene00011252	WBGene00008219					WBGene00013879	WBGene00017895	WBGene00004460
						WBGene00010725	WBGene00007573		WBGene00010440	WBGene00020360		WBGene00011260	WBGene00020823					WBGene00013882	WBGene00017898	WBGene00004461
						WBGene00013050	WBGene00022700		WBGene00007020	WBGene00003605		WBGene00011272	WBGene00009341					WBGene00013886	WBGene00017908	WBGene00004462
						WBGene00007970	WBGene00012220		WBGene00015043	WBGene00000135		WBGene00011274	WBGene00001040					WBGene00013887	WBGene00017930	WBGene00004463
						WBGene00011226	WBGene00020461		WBGene00009138	WBGene00015859		WBGene00011275	WBGene00016947					WBGene00013888	WBGene00017931	WBGene00004464
						WBGene00018704	WBGene00015896		WBGene00013477	WBGene00002273		WBGene00011276	WBGene00015849					WBGene00013890	WBGene00017933	WBGene00004465
						WBGene00022574	WBGene00016942		WBGene00009149	WBGene00016013		WBGene00011282	WBGene00017827					WBGene00013894	WBGene00017934	WBGene00004466
						WBGene00011019	WBGene00018867		WBGene00019651	WBGene00012941		WBGene00011290	WBGene00013610					WBGene00013895	WBGene00017939	WBGene00004467
						WBGene00015532	WBGene00009416		WBGene00004963	WBGene00015061		WBGene00011297	WBGene00016990					WBGene00013921	WBGene00017947	WBGene00004468
						WBGene00001063	WBGene00003783		WBGene00017361	WBGene00011383		WBGene00011299	WBGene00010080					WBGene00013926	WBGene00017948	WBGene00004469
						WBGene00022503	WBGene00013432		WBGene00012070	WBGene00019495		WBGene00011312	WBGene00007334					WBGene00013934	WBGene00017954	WBGene00004470
						WBGene00022612	WBGene00013419		WBGene00022092	WBGene00020837		WBGene00011319	WBGene00007825					WBGene00013946	WBGene00017985	WBGene00004471
						WBGene00011765	WBGene00010061		WBGene00019905	WBGene00012917		WBGene00011320	WBGene00011739					WBGene00013951	WBGene00017986	WBGene00004473
						WBGene00003849	WBGene00011191		WBGene00022298	WBGene00009807		WBGene00011322	WBGene00012029					WBGene00013956	WBGene00018011	WBGene00004474
						WBGene00004198	WBGene00007171		WBGene00000012	WBGene00018879		WBGene00011324	WBGene00006976					WBGene00013978	WBGene00018037	WBGene00004475
						WBGene00019870	WBGene00010663		WBGene00007167	WBGene00015311		WBGene00011329	WBGene00002226					WBGene00013979	WBGene00018041	WBGene00004476
						WBGene00016126	WBGene00022244		WBGene00014004	WBGene00044698		WBGene00011336	WBGene00009272					WBGene00013986	WBGene00018044	WBGene00004477
						WBGene00007934	WBGene00020757		WBGene00011601	WBGene00015288		WBGene00011342	WBGene00018014					WBGene00013987	WBGene00018061	WBGene00004478
						WBGene00008923	WBGene00001372		WBGene00016420	WBGene00016744		WBGene00011352	WBGene00006389					WBGene00013988	WBGene00018075	WBGene00004479
						WBGene00001759	WBGene00017452		WBGene00008392	WBGene00017299		WBGene00011367	WBGene00015971					WBGene00013995	WBGene00018076	WBGene00004480
						WBGene00002224	WBGene00015573		WBGene00019728	WBGene00013187		WBGene00011368	WBGene00015150					WBGene00013999	WBGene00018077	WBGene00004481
						WBGene00016579	WBGene00006311		WBGene00019550	WBGene00020735		WBGene00011376	WBGene00009346					WBGene00014005	WBGene00018099	WBGene00004482
						WBGene00001519	WBGene00012276		WBGene00000693	WBGene00020592		WBGene00011378	WBGene00011916					WBGene00014007	WBGene00018140	WBGene00004483
						WBGene00003720	WBGene00206474		WBGene00003585	WBGene00022727		WBGene00011379	WBGene00004269					WBGene00014021	WBGene00018164	WBGene00004484
						WBGene00020962	WBGene00020105		WBGene00018950	WBGene00010456		WBGene00011399	WBGene00009364					WBGene00014029	WBGene00018189	WBGene00004485
						WBGene00004777	WBGene00021465		WBGene00022194	WBGene00010936		WBGene00011401	WBGene00000080					WBGene00014032	WBGene00018199	WBGene00004486
						WBGene00004055	WBGene00021658		WBGene00022177	WBGene00007212		WBGene00011411	WBGene00018232					WBGene00014042	WBGene00018212	WBGene00004487
						WBGene00001631	WBGene00007660		WBGene00015233	WBGene00012915		WBGene00011414	WBGene00015235					WBGene00014048	WBGene00018226	WBGene00004488
						WBGene00008032	WBGene00007454		WBGene00001569	WBGene00022231		WBGene00011415	WBGene00007012					WBGene00014051	WBGene00018238	WBGene00004490
						WBGene00008538	WBGene00019129		WBGene00000851	WBGene00002118		WBGene00011425	WBGene00011319					WBGene00014052	WBGene00018249	WBGene00004491
						WBGene00001533	WBGene00009446		WBGene00007964	WBGene00013404		WBGene00011435	WBGene00007168					WBGene00014062	WBGene00018259	WBGene00004492
						WBGene00005271	WBGene00077762		WBGene00045096	WBGene00011081		WBGene00011438	WBGene00006446					WBGene00014069	WBGene00018265	WBGene00004493
						WBGene00007533	WBGene00007309		WBGene00022376	WBGene00044016		WBGene00011449	WBGene00009250					WBGene00014076	WBGene00018294	WBGene00004494
						WBGene00008265	WBGene00022008		WBGene00219316	WBGene00003849		WBGene00011451	WBGene00022185					WBGene00014082	WBGene00018302	WBGene00004495
						WBGene00018405	WBGene00014029		WBGene00044811	WBGene00003402		WBGene00011460	WBGene00008173					WBGene00014084	WBGene00018321	WBGene00004496
						WBGene00010330	WBGene00004775		WBGene00018178	WBGene00019180		WBGene00011466	WBGene00020466					WBGene00014085	WBGene00018325	WBGene00004498
						WBGene00044409	WBGene00013756		WBGene00017179	WBGene00018073		WBGene00011478	WBGene00008140					WBGene00014090	WBGene00018330	WBGene00004499
						WBGene00007886	WBGene00002034		WBGene00194848	WBGene00015822		WBGene00011482	WBGene00022455					WBGene00014092	WBGene00018337	WBGene00004501
						WBGene00008655	WBGene00194654		WBGene00019142	WBGene00020451		WBGene00011489	WBGene00016796					WBGene00014102	WBGene00018355	WBGene00004502
						WBGene00008342	WBGene00018410		WBGene00011677	WBGene00011891		WBGene00011490	WBGene00007303					WBGene00014103	WBGene00018374	WBGene00004503
						WBGene00022158	WBGene00009173		WBGene00194695	WBGene00010350		WBGene00011491	WBGene00001092					WBGene00014104	WBGene00018386	WBGene00004504
						WBGene00001676	WBGene00021560		WBGene00011892	WBGene00011082		WBGene00011493	WBGene00006402					WBGene00014116	WBGene00018420	WBGene00004505
						WBGene00017783	WBGene00004242		WBGene00015796	WBGene00000759		WBGene00011499	WBGene00004306					WBGene00014121	WBGene00018424	WBGene00004506
						WBGene00020651	WBGene00011986		WBGene00007365	WBGene00003029		WBGene00011500	WBGene00004380					WBGene00014127	WBGene00018438	WBGene00004508
						WBGene00018582	WBGene00012564		WBGene00002227	WBGene00017806		WBGene00011501	WBGene00006394					WBGene00014128	WBGene00018439	WBGene00004509
						WBGene00044421	WBGene00007278		WBGene00006492	WBGene00001077		WBGene00011503	WBGene00011898					WBGene00014129	WBGene00018443	WBGene00004510
						WBGene00017108	WBGene00021200		WBGene00012651	WBGene00011102		WBGene00011505	WBGene00004392					WBGene00014150	WBGene00018446	WBGene00004512
						WBGene00003182	WBGene00008061		WBGene00012219	WBGene00015672		WBGene00011509	WBGene00020376					WBGene00014154	WBGene00018518	WBGene00004513
						WBGene00018622	WBGene00016236		WBGene00007512	WBGene00009399		WBGene00011513	WBGene00003022					WBGene00014155	WBGene00018520	WBGene00004567
						WBGene00016104	WBGene00016381		WBGene00006463	WBGene00016841		WBGene00011528	WBGene00010140					WBGene00014156	WBGene00018533	WBGene00004622
						WBGene00016342	WBGene00021014		WBGene00021160	WBGene00012632		WBGene00011532	WBGene00013669					WBGene00014157	WBGene00018561	WBGene00004677
						WBGene00013588	WBGene00015912		WBGene00011597	WBGene00016468		WBGene00011560	WBGene00000467					WBGene00014158	WBGene00018572	WBGene00004679
						WBGene00008205	WBGene00016698		WBGene00044805	WBGene00002210		WBGene00011562	WBGene00002265					WBGene00014168	WBGene00018577	WBGene00004680
						WBGene00007837	WBGene00018118		WBGene00008403	WBGene00018732		WBGene00011576	WBGene00008639					WBGene00014169	WBGene00018578	WBGene00004681
						WBGene00012163	WBGene00013388		WBGene00009372	WBGene00008858		WBGene00011580	WBGene00077500					WBGene00014170	WBGene00018585	WBGene00004684
						WBGene00012134	WBGene00021428		WBGene00016461	WBGene00007170		WBGene00011587	WBGene00022357					WBGene00014171	WBGene00018593	WBGene00004698
						WBGene00008736	WBGene00004737		WBGene00014016	WBGene00019968		WBGene00011589	WBGene00022376					WBGene00014172	WBGene00018604	WBGene00004699
						WBGene00012513	WBGene00020472		WBGene00006976	WBGene00007938		WBGene00011591	WBGene00020716					WBGene00014174	WBGene00018622	WBGene00004700
						WBGene00020321	WBGene00016263		WBGene00007234	WBGene00018407		WBGene00011597	WBGene00011034					WBGene00014179	WBGene00018657	WBGene00004702
						WBGene00017394	WBGene00009069		WBGene00017679	WBGene00006584		WBGene00011600	WBGene00012651					WBGene00014180	WBGene00018689	WBGene00004703
						WBGene00016155	WBGene00020003		WBGene00001499	WBGene00011955		WBGene00011615	WBGene00022390					WBGene00014197	WBGene00018701	WBGene00004704
						WBGene00012145	WBGene00001831		WBGene00012120	WBGene00016538		WBGene00011625	WBGene00021648					WBGene00014201	WBGene00018703	WBGene00004705
						WBGene00001709	WBGene00219319		WBGene00044067	WBGene00003613		WBGene00011636	WBGene00004985					WBGene00014208	WBGene00018710	WBGene00004723
						WBGene00023520	WBGene00010263		WBGene00006568	WBGene00007679		WBGene00011647	WBGene00020286					WBGene00014223	WBGene00018714	WBGene00004726
						WBGene00022073	WBGene00021016		WBGene00019951	WBGene00009482		WBGene00011662	WBGene00019357					WBGene00014225	WBGene00018717	WBGene00004728
						WBGene00015885	WBGene00016460		WBGene00007791	WBGene00006874		WBGene00011663	WBGene00006977					WBGene00014229	WBGene00018719	WBGene00004732
						WBGene00006380	WBGene00044638		WBGene00021366	WBGene00020307		WBGene00011664	WBGene00003509					WBGene00014238	WBGene00018735	WBGene00004736
						WBGene00010797	WBGene00016702		WBGene00016054	WBGene00018985		WBGene00011669	WBGene00019825					WBGene00014239	WBGene00018740	WBGene00004737
						WBGene00021850	WBGene00017132		WBGene00001606	WBGene00010594		WBGene00011689	WBGene00006390					WBGene00014240	WBGene00018743	WBGene00004738
						WBGene00018820	WBGene00008994		WBGene00006311	WBGene00004118		WBGene00011691	WBGene00011401					WBGene00014241	WBGene00018757	WBGene00004739
						WBGene00045038	WBGene00017774		WBGene00022707	WBGene00020792		WBGene00011731	WBGene00002042					WBGene00014244	WBGene00018758	WBGene00004747
						WBGene00011442	WBGene00004163		WBGene00010432	WBGene00006852		WBGene00011739	WBGene00004205					WBGene00014246	WBGene00018778	WBGene00004752
						WBGene00012962	WBGene00021419		WBGene00003164	WBGene00014160		WBGene00011741	WBGene00018949					WBGene00014247	WBGene00018786	WBGene00004753
						WBGene00016095	WBGene00015312		WBGene00077576	WBGene00015536		WBGene00011746	WBGene00008169					WBGene00014294	WBGene00018788	WBGene00004754
						WBGene00007900	WBGene00013894		WBGene00020121	WBGene00012135		WBGene00011747	WBGene00020467					WBGene00014308	WBGene00018806	WBGene00004755
						WBGene00006827	WBGene00020473		WBGene00014170	WBGene00022100		WBGene00011749	WBGene00016156					WBGene00014375	WBGene00018808	WBGene00004756
						WBGene00015700	WBGene00015102		WBGene00008005	WBGene00009495		WBGene00011774	WBGene00003164					WBGene00014641	WBGene00018812	WBGene00004758
						WBGene00011136	WBGene00017736		WBGene00010682	WBGene00011551		WBGene00011788	WBGene00021559					WBGene00014660	WBGene00018813	WBGene00004759
						WBGene00003011	WBGene00044258		WBGene00003209	WBGene00018535		WBGene00011795	WBGene00015228					WBGene00014665	WBGene00018819	WBGene00004760
						WBGene00001668	WBGene00014100		WBGene00009173	WBGene00020506		WBGene00011804	WBGene00017696					WBGene00014672	WBGene00018833	WBGene00004766
						WBGene00022240	WBGene00044284		WBGene00001110	WBGene00006981		WBGene00011805	WBGene00003395					WBGene00014678	WBGene00018837	WBGene00004768
						WBGene00015293	WBGene00004353		WBGene00001975	WBGene00001374		WBGene00011808	WBGene00013224					WBGene00014681	WBGene00018853	WBGene00004773
						WBGene00006543	WBGene00017214		WBGene00019183	WBGene00006691		WBGene00011809	WBGene00011988					WBGene00014703	WBGene00018857	WBGene00004775
						WBGene00001553	WBGene00021035		WBGene00016623	WBGene00003998		WBGene00011811	WBGene00017397					WBGene00014728	WBGene00018878	WBGene00004778
						WBGene00021590	WBGene00001601		WBGene00013030	WBGene00001783		WBGene00011812	WBGene00022850					WBGene00014752	WBGene00018903	WBGene00004781
						WBGene00008022	WBGene00004333		WBGene00008080	WBGene00007868		WBGene00011815	WBGene00015307					WBGene00014755	WBGene00018925	WBGene00004782
						WBGene00001104	WBGene00006374		WBGene00022115	WBGene00013496		WBGene00011819	WBGene00011834					WBGene00014777	WBGene00018953	WBGene00004783
						WBGene00010646	WBGene00021887		WBGene00009513	WBGene00015457		WBGene00011834	WBGene00012672					WBGene00014805	WBGene00018957	WBGene00004787
						WBGene00007801	WBGene00012593		WBGene00013026	WBGene00021666		WBGene00011835	WBGene00010892					WBGene00014809	WBGene00018974	WBGene00004788
						WBGene00012491	WBGene00022713		WBGene00022571	WBGene00009985		WBGene00011858	WBGene00001119					WBGene00014813	WBGene00018987	WBGene00004789
						WBGene00009886	WBGene00001607		WBGene00003828	WBGene00016572		WBGene00011871	WBGene00007971					WBGene00014851	WBGene00018991	WBGene00004795
						WBGene00004949	WBGene00007788		WBGene00002136	WBGene00000082		WBGene00011872	WBGene00010054					WBGene00014854	WBGene00019060	WBGene00004796
						WBGene00006662	WBGene00269379		WBGene00015944	WBGene00016633		WBGene00011886	WBGene00009179					WBGene00014857	WBGene00019074	WBGene00004800
						WBGene00010924	WBGene00000544		WBGene00022495	WBGene00016067		WBGene00011890	WBGene00018148					WBGene00014861	WBGene00019082	WBGene00004801
						WBGene00004825	WBGene00010581		WBGene00017549	WBGene00003653		WBGene00011892	WBGene00008232					WBGene00014884	WBGene00019087	WBGene00004803
						WBGene00002109	WBGene00022650		WBGene00016799	WBGene00002181		WBGene00011898	WBGene00013041					WBGene00014902	WBGene00019100	WBGene00004806
						WBGene00017420	WBGene00015591		WBGene00019801	WBGene00010525		WBGene00011900	WBGene00011493					WBGene00014907	WBGene00019102	WBGene00004807
						WBGene00008296	WBGene00001856		WBGene00019949	WBGene00019744		WBGene00011908	WBGene00016112					WBGene00014933	WBGene00019132	WBGene00004808
						WBGene00007993	WBGene00012329		WBGene00008722	WBGene00016504		WBGene00011910	WBGene00044326					WBGene00014941	WBGene00019143	WBGene00004809
						WBGene00018610	WBGene00019509		WBGene00018493	WBGene00001854		WBGene00011911	WBGene00016128					WBGene00014986	WBGene00019153	WBGene00004810
						WBGene00003007	WBGene00011560		WBGene00011894	WBGene00016613		WBGene00011912	WBGene00018070					WBGene00014996	WBGene00019188	WBGene00004823
						WBGene00017891	WBGene00012686		WBGene00009390	WBGene00012289		WBGene00011914	WBGene00015843					WBGene00014997	WBGene00019196	WBGene00004824
						WBGene00000441	WBGene00020858		WBGene00009444	WBGene00001432		WBGene00011915	WBGene00016445					WBGene00015004	WBGene00019217	WBGene00004825
						WBGene00012035	WBGene00007966		WBGene00018755	WBGene00001668		WBGene00011916	WBGene00016602					WBGene00015006	WBGene00019240	WBGene00004826
						WBGene00013534	WBGene00013381		WBGene00015145	WBGene00006663		WBGene00011918	WBGene00015191					WBGene00015012	WBGene00019244	WBGene00004856
						WBGene00003969	WBGene00015313		WBGene00015662	WBGene00009625		WBGene00011919	WBGene00014124					WBGene00015024	WBGene00019249	WBGene00004857
						WBGene00007425	WBGene00003216		WBGene00020376	WBGene00001251		WBGene00011925	WBGene00000817					WBGene00015026	WBGene00019250	WBGene00004858
						WBGene00006664	WBGene00001830		WBGene00077439	WBGene00012943		WBGene00011935	WBGene00001412					WBGene00015030	WBGene00019294	WBGene00004859
						WBGene00019988	WBGene00008399		WBGene00007065	WBGene00010468		WBGene00011939	WBGene00000777					WBGene00015032	WBGene00019295	WBGene00004873
						WBGene00001463	WBGene00000250		WBGene00010229	WBGene00011796		WBGene00011940	WBGene00020904					WBGene00015034	WBGene00019317	WBGene00004874
						WBGene00021706	WBGene00010920		WBGene00004132	WBGene00004224		WBGene00011941	WBGene00022532					WBGene00015038	WBGene00019344	WBGene00004875
						WBGene00018286	WBGene00011297		WBGene00015055	WBGene00001669		WBGene00011945	WBGene00013551					WBGene00015041	WBGene00019357	WBGene00004879
						WBGene00014207	WBGene00195155		WBGene00011379	WBGene00001518		WBGene00011954	WBGene00008082					WBGene00015049	WBGene00019365	WBGene00004880
						WBGene00021415	WBGene00020019		WBGene00021081	WBGene00006818		WBGene00011959	WBGene00017673					WBGene00015051	WBGene00019400	WBGene00004881
						WBGene00020924	WBGene00007597		WBGene00004965	WBGene00016626		WBGene00011962	WBGene00011201					WBGene00015084	WBGene00019403	WBGene00004882
						WBGene00001506	WBGene00021056		WBGene00006996	WBGene00011765		WBGene00011968	WBGene00010875					WBGene00015089	WBGene00019427	WBGene00004883
						WBGene00016216	WBGene00044741		WBGene00014058	WBGene00004010		WBGene00011970	WBGene00019630					WBGene00015093	WBGene00019464	WBGene00004885
						WBGene00013518	WBGene00008130		WBGene00017050	WBGene00007424		WBGene00011976	WBGene00011367					WBGene00015094	WBGene00019487	WBGene00004886
						WBGene00006712	WBGene00011171		WBGene00016586	WBGene00011382		WBGene00011981	WBGene00015582					WBGene00015096	WBGene00019490	WBGene00004887
						WBGene00009000	WBGene00006087		WBGene00015029	WBGene00010266		WBGene00011994	WBGene00002072					WBGene00015097	WBGene00019491	WBGene00004888
						WBGene00017236	WBGene00018669		WBGene00010354	WBGene00006836		WBGene00012002	WBGene00016501					WBGene00015099	WBGene00019504	WBGene00004891
						WBGene00011335	WBGene00007985		WBGene00015852	WBGene00018062		WBGene00012003	WBGene00010814					WBGene00015106	WBGene00019513	WBGene00004894
						WBGene00008932	WBGene00019683		WBGene00020904	WBGene00018594		WBGene00012010	WBGene00021391					WBGene00015115	WBGene00019569	WBGene00004895
						WBGene00017299	WBGene00006377		WBGene00018957	WBGene00019455		WBGene00012011	WBGene00022099					WBGene00015122	WBGene00019576	WBGene00004896
						WBGene00004207	WBGene00001786		WBGene00003161	WBGene00001362		WBGene00012012	WBGene00018909					WBGene00015125	WBGene00019578	WBGene00004898
						WBGene00011794	WBGene00001977		WBGene00011062	WBGene00219372		WBGene00012020	WBGene00021103					WBGene00015131	WBGene00019584	WBGene00004900
						WBGene00017310	WBGene00001595		WBGene00022775	WBGene00020047		WBGene00012021	WBGene00000202					WBGene00015165	WBGene00019595	WBGene00004902
						WBGene00008557	WBGene00016821		WBGene00016191	WBGene00022645		WBGene00012059	WBGene00017011					WBGene00015167	WBGene00019606	WBGene00004905
						WBGene00020903	WBGene00009417		WBGene00011451	WBGene00010867		WBGene00012074	WBGene00016427					WBGene00015169	WBGene00019611	WBGene00004913
						WBGene00003602	WBGene00022236		WBGene00019531	WBGene00010192		WBGene00012095	WBGene00016380					WBGene00015192	WBGene00019615	WBGene00004914
						WBGene00011028	WBGene00019799		WBGene00043705	WBGene00006812		WBGene00012104	WBGene00005014					WBGene00015193	WBGene00019628	WBGene00004915
						WBGene00015000	WBGene00006463		WBGene00022633	WBGene00010073		WBGene00012106	WBGene00022193					WBGene00015210	WBGene00019645	WBGene00004916
						WBGene00015793	WBGene00008854		WBGene00007969	WBGene00007926		WBGene00012109	WBGene00009176					WBGene00015211	WBGene00019657	WBGene00004917
						WBGene00003698	WBGene00007580		WBGene00044333	WBGene00001636		WBGene00012110	WBGene00000479					WBGene00015215	WBGene00019665	WBGene00004918
						WBGene00012340	WBGene00015385		WBGene00011472	WBGene00010558		WBGene00012111	WBGene00001864					WBGene00015216	WBGene00019686	WBGene00004919
						WBGene00008806	WBGene00008569		WBGene00003993	WBGene00000443		WBGene00012112	WBGene00019458					WBGene00015229	WBGene00019726	WBGene00004920
						WBGene00001187	WBGene00020098		WBGene00004422	WBGene00020231		WBGene00012115	WBGene00007019					WBGene00015230	WBGene00019729	WBGene00004922
						WBGene00006676	WBGene00008968		WBGene00000408	WBGene00012304		WBGene00012128	WBGene00001044					WBGene00015236	WBGene00019733	WBGene00004924
						WBGene00001055	WBGene00044225		WBGene00000192	WBGene00001782		WBGene00012138	WBGene00002985					WBGene00015241	WBGene00019748	WBGene00004925
						WBGene00020143	WBGene00004952		WBGene00009191	WBGene00006055		WBGene00012140	WBGene00044251					WBGene00015242	WBGene00019794	WBGene00004926
						WBGene00022597	WBGene00018711		WBGene00002992	WBGene00018786		WBGene00012148	WBGene00006387					WBGene00015243	WBGene00019795	WBGene00004930
						WBGene00010901	WBGene00022036		WBGene00021865	WBGene00018587		WBGene00012150	WBGene00009277					WBGene00015244	WBGene00019796	WBGene00004931
						WBGene00013479	WBGene00011324		WBGene00018895	WBGene00011756		WBGene00012156	WBGene00008118					WBGene00015246	WBGene00019799	WBGene00004932
						WBGene00000476	WBGene00017451		WBGene00020433	WBGene00012372		WBGene00012157	WBGene00019353					WBGene00015247	WBGene00019811	WBGene00004933
						WBGene00017792	WBGene00015073		WBGene00007780	WBGene00015753		WBGene00012167	WBGene00011589					WBGene00015263	WBGene00019827	WBGene00004946
						WBGene00021161	WBGene00010919		WBGene00018065	WBGene00001330		WBGene00012169	WBGene00007013					WBGene00015287	WBGene00019833	WBGene00004947
						WBGene00018521	WBGene00019132		WBGene00017293	WBGene00022411		WBGene00012172	WBGene00013433					WBGene00015298	WBGene00019847	WBGene00004952
						WBGene00011328	WBGene00007797		WBGene00195010	WBGene00006364		WBGene00012173	WBGene00022881					WBGene00015305	WBGene00019854	WBGene00004953
						WBGene00003700	WBGene00016168		WBGene00013538	WBGene00004902		WBGene00012177	WBGene00005022					WBGene00015306	WBGene00019862	WBGene00004954
						WBGene00020144	WBGene00012095		WBGene00015744	WBGene00007898		WBGene00012180	WBGene00008440					WBGene00015313	WBGene00019864	WBGene00004955
						WBGene00002976	WBGene00015842		WBGene00017893	WBGene00003733		WBGene00012182	WBGene00022883					WBGene00015320	WBGene00019867	WBGene00004975
						WBGene00009358	WBGene00008385		WBGene00016192	WBGene00021468		WBGene00012188	WBGene00007102					WBGene00015328	WBGene00019871	WBGene00004978
						WBGene00018399	WBGene00017589		WBGene00017817	WBGene00016735		WBGene00012191	WBGene00012277					WBGene00015331	WBGene00019872	WBGene00004979
						WBGene00000951	WBGene00015095		WBGene00021602	WBGene00235164		WBGene00012198	WBGene00009138					WBGene00015345	WBGene00019890	WBGene00004980
						WBGene00000522	WBGene00002144		WBGene00011026	WBGene00011579		WBGene00012208	WBGene00004326					WBGene00015348	WBGene00019905	WBGene00004981
						WBGene00009571	WBGene00013552		WBGene00010889	WBGene00015798		WBGene00012209	WBGene00044492					WBGene00015351	WBGene00019907	WBGene00004985
						WBGene00018074	WBGene00000098		WBGene00000098	WBGene00011179		WBGene00012210	WBGene00016181					WBGene00015360	WBGene00019918	WBGene00004986
						WBGene00003565	WBGene00019194		WBGene00004825	WBGene00022538		WBGene00012211	WBGene00013348					WBGene00015386	WBGene00019924	WBGene00004988
						WBGene00018860	WBGene00018724		WBGene00006927	WBGene00011878		WBGene00012212	WBGene00010807					WBGene00015390	WBGene00019938	WBGene00004989
						WBGene00009334	WBGene00021898		WBGene00002033	WBGene00164969		WBGene00012213	WBGene00003035					WBGene00015407	WBGene00019947	WBGene00004990
						WBGene00004007	WBGene00004340		WBGene00011449	WBGene00002497		WBGene00012223	WBGene00018660					WBGene00015421	WBGene00019953	WBGene00004993
						WBGene00017374	WBGene00012605		WBGene00016741	WBGene00015767		WBGene00012224	WBGene00003805					WBGene00015422	WBGene00019959	WBGene00004999
						WBGene00022325	WBGene00002214		WBGene00007948	WBGene00013683		WBGene00012228	WBGene00003993					WBGene00015423	WBGene00019960	WBGene00005001
						WBGene00009337	WBGene00044707		WBGene00015667	WBGene00002248		WBGene00012236	WBGene00009557					WBGene00015434	WBGene00019962	WBGene00005002
						WBGene00006666	WBGene00022043		WBGene00007081	WBGene00018462		WBGene00012243	WBGene00022620					WBGene00015449	WBGene00019963	WBGene00005003
						WBGene00012759	WBGene00000866		WBGene00016807	WBGene00010838		WBGene00012247	WBGene00017316					WBGene00015456	WBGene00019971	WBGene00005006
						WBGene00001615	WBGene00015850		WBGene00010241	WBGene00009727		WBGene00012249	WBGene00001041					WBGene00015467	WBGene00019987	WBGene00005007
						WBGene00017020	WBGene00004243		WBGene00012457	WBGene00010288		WBGene00012276	WBGene00019651					WBGene00015483	WBGene00019989	WBGene00005009
						WBGene00003514	WBGene00011435		WBGene00020580	WBGene00002149		WBGene00012277	WBGene00001867					WBGene00015500	WBGene00020006	WBGene00005014
						WBGene00016044	WBGene00004181		WBGene00022803	WBGene00002134		WBGene00012294	WBGene00016374					WBGene00015511	WBGene00020018	WBGene00005015
						WBGene00008435	WBGene00003230		WBGene00008341	WBGene00015124		WBGene00012297	WBGene00011731					WBGene00015515	WBGene00020025	WBGene00005019
						WBGene00010290	WBGene00012003		WBGene00009729	WBGene00001984		WBGene00012301	WBGene00013248					WBGene00015516	WBGene00020026	WBGene00005020
						WBGene00000438	WBGene00010227		WBGene00013053	WBGene00007913		WBGene00012319	WBGene00013553					WBGene00015522	WBGene00020027	WBGene00005021
						WBGene00000178	WBGene00000804		WBGene00010014	WBGene00202512		WBGene00012326	WBGene00008488					WBGene00015548	WBGene00020030	WBGene00005040
						WBGene00007357	WBGene00021763		WBGene00022548	WBGene00010122		WBGene00012345	WBGene00008780					WBGene00015558	WBGene00020035	WBGene00005077
						WBGene00003932	WBGene00010871		WBGene00045407	WBGene00007210		WBGene00012353	WBGene00012111					WBGene00015572	WBGene00020050	WBGene00005620
						WBGene00002990	WBGene00010787		WBGene00045405	WBGene00017027		WBGene00012357	WBGene00010551					WBGene00015573	WBGene00020091	WBGene00005643
						WBGene00003727	WBGene00044218		WBGene00007303	WBGene00303425		WBGene00012360	WBGene00011038					WBGene00015582	WBGene00020096	WBGene00005647
						WBGene00018738	WBGene00020243		WBGene00016177	WBGene00022720		WBGene00012369	WBGene00013604					WBGene00015614	WBGene00020104	WBGene00005648
						WBGene00008951	WBGene00007762		WBGene00006940	WBGene00018350		WBGene00012379	WBGene00007100					WBGene00015615	WBGene00020142	WBGene00005662
						WBGene00012475	WBGene00014128		WBGene00044158	WBGene00006530		WBGene00012387	WBGene00020480					WBGene00015616	WBGene00020160	WBGene00005663
						WBGene00001824	WBGene00012835		WBGene00011362	WBGene00018052		WBGene00012389	WBGene00002992					WBGene00015619	WBGene00020163	WBGene00005712
						WBGene00004197	WBGene00004042		WBGene00007187	WBGene00015784		WBGene00012398	WBGene00002180					WBGene00015627	WBGene00020167	WBGene00005987
						WBGene00016918	WBGene00020419		WBGene00006044	WBGene00022744		WBGene00012402	WBGene00018427					WBGene00015628	WBGene00020197	WBGene00006061
						WBGene00008997	WBGene00007445		WBGene00010018	WBGene00013058		WBGene00012405	WBGene00195239					WBGene00015630	WBGene00020199	WBGene00006062
						WBGene00012099	WBGene00009509		WBGene00008950	WBGene00015963		WBGene00012431	WBGene00012566					WBGene00015632	WBGene00020207	WBGene00006063
						WBGene00220257	WBGene00012315		WBGene00008207	WBGene00001819		WBGene00012435	WBGene00018923					WBGene00015634	WBGene00020208	WBGene00006220
						WBGene00021323	WBGene00044290		WBGene00012012	WBGene00001673		WBGene00012463	WBGene00022882					WBGene00015650	WBGene00020214	WBGene00006307
						WBGene00006830	WBGene00010409		WBGene00009402	WBGene00000529		WBGene00012469	WBGene00009668					WBGene00015661	WBGene00020219	WBGene00006311
						WBGene00021834	WBGene00016565		WBGene00021639	WBGene00010716		WBGene00012471	WBGene00002982					WBGene00015667	WBGene00020251	WBGene00006321
						WBGene00020446	WBGene00010289		WBGene00010892	WBGene00011803		WBGene00012474	WBGene00020866					WBGene00015684	WBGene00020259	WBGene00006331
						WBGene00019329	WBGene00020588		WBGene00002068	WBGene00008490		WBGene00012481	WBGene00004312					WBGene00015685	WBGene00020260	WBGene00006351
						WBGene00003939	WBGene00009203		WBGene00008385	WBGene00015517		WBGene00012486	WBGene00020558					WBGene00015688	WBGene00020274	WBGene00006352
						WBGene00013393	WBGene00004823		WBGene00020411	WBGene00021509		WBGene00012496	WBGene00015733					WBGene00015689	WBGene00020290	WBGene00006353
						WBGene00018018	WBGene00018394		WBGene00014130	WBGene00022103		WBGene00012522	WBGene00008686					WBGene00015690	WBGene00020304	WBGene00006359
						WBGene00022409	WBGene00016701		WBGene00003236	WBGene00018272		WBGene00012524	WBGene00013196					WBGene00015696	WBGene00020320	WBGene00006367
						WBGene00011441	WBGene00015456		WBGene00045215	WBGene00021915		WBGene00012547	WBGene00000151					WBGene00015752	WBGene00020322	WBGene00006371
						WBGene00000541	WBGene00012307		WBGene00009921	WBGene00015580		WBGene00012549	WBGene00043056					WBGene00015753	WBGene00020334	WBGene00006372
						WBGene00003893	WBGene00255714		WBGene00015670	WBGene00015735		WBGene00012551	WBGene00194861					WBGene00015765	WBGene00020338	WBGene00006373
						WBGene00018615	WBGene00019130		WBGene00018745	WBGene00008304		WBGene00012557	WBGene00001050					WBGene00015767	WBGene00020366	WBGene00006374
						WBGene00009727	WBGene00013954		WBGene00008196	WBGene00006954		WBGene00012558	WBGene00016373					WBGene00015779	WBGene00020375	WBGene00006375
						WBGene00000434	WBGene00019506		WBGene00000145	WBGene00044019		WBGene00012560	WBGene00018954					WBGene00015794	WBGene00020379	WBGene00006376
						WBGene00014200	WBGene00007489		WBGene00007658	WBGene00008512		WBGene00012565	WBGene00011016					WBGene00015802	WBGene00020427	WBGene00006377
						WBGene00011179	WBGene00011612		WBGene00012379	WBGene00020118		WBGene00012584	WBGene00008139					WBGene00015803	WBGene00020434	WBGene00006379
						WBGene00006949	WBGene00018902		WBGene00010846	WBGene00003172		WBGene00012592	WBGene00009878					WBGene00015814	WBGene00020438	WBGene00006381
						WBGene00000081	WBGene00018102		WBGene00004960	WBGene00007885		WBGene00012595	WBGene00017475					WBGene00015820	WBGene00020462	WBGene00006382
						WBGene00008191	WBGene00044379		WBGene00017964	WBGene00021252		WBGene00012600	WBGene00016965					WBGene00015855	WBGene00020481	WBGene00006383
						WBGene00016987	WBGene00011061		WBGene00019011	WBGene00018965		WBGene00012609	WBGene00006391					WBGene00015860	WBGene00020486	WBGene00006385
						WBGene00000447	WBGene00018948		WBGene00013296	WBGene00020576		WBGene00012629	WBGene00010767					WBGene00015890	WBGene00020496	WBGene00006386
						WBGene00017907	WBGene00004241		WBGene00009681	WBGene00021171		WBGene00012637	WBGene00007603					WBGene00015891	WBGene00020502	WBGene00006387
						WBGene00022730	WBGene00001514		WBGene00017484	WBGene00007823		WBGene00012638	WBGene00018366					WBGene00015892	WBGene00020508	WBGene00006389
						WBGene00010647	WBGene00000772		WBGene00007144	WBGene00045455		WBGene00012641	WBGene00011282					WBGene00015893	WBGene00020540	WBGene00006390
						WBGene00021745	WBGene00000865		WBGene00021135	WBGene00005641		WBGene00012642	WBGene00006542					WBGene00015907	WBGene00020553	WBGene00006391
						WBGene00011383	WBGene00002068		WBGene00044166	WBGene00000225		WBGene00012651	WBGene00016443					WBGene00015908	WBGene00020558	WBGene00006395
						WBGene00006623	WBGene00013445		WBGene00235285	WBGene00016366		WBGene00012663	WBGene00011890					WBGene00015917	WBGene00020562	WBGene00006396
						WBGene00013458	WBGene00016652		WBGene00021398	WBGene00019018		WBGene00012668	WBGene00020189					WBGene00015929	WBGene00020596	WBGene00006397
						WBGene00011215	WBGene00008387		WBGene00021236	WBGene00004059		WBGene00012671	WBGene00000537					WBGene00015931	WBGene00020652	WBGene00006402
						WBGene00021980	WBGene00020468		WBGene00010876	WBGene00006767		WBGene00012672	WBGene00000189					WBGene00015934	WBGene00020673	WBGene00006404
						WBGene00008762	WBGene00017985		WBGene00012641	WBGene00022004		WBGene00012674	WBGene00008918					WBGene00015937	WBGene00020695	WBGene00006406
						WBGene00003515	WBGene00000974		WBGene00003177	WBGene00004130		WBGene00012675	WBGene00008665					WBGene00015942	WBGene00020696	WBGene00006408
						WBGene00044021	WBGene00011472		WBGene00008621	WBGene00001519		WBGene00012678	WBGene00014230					WBGene00015944	WBGene00020706	WBGene00006411
						WBGene00014053	WBGene00012565		WBGene00000867	WBGene00006839		WBGene00012689	WBGene00015105					WBGene00015970	WBGene00020721	WBGene00006412
						WBGene00016522	WBGene00044987		WBGene00011600	WBGene00008215		WBGene00012695	WBGene00007400					WBGene00015982	WBGene00020725	WBGene00006414
						WBGene00001522	WBGene00002228		WBGene00019357	WBGene00018641		WBGene00012698	WBGene00015029					WBGene00015987	WBGene00020726	WBGene00006423
						WBGene00017567	WBGene00017462		WBGene00010795	WBGene00008692		WBGene00012701	WBGene00006392					WBGene00015988	WBGene00020738	WBGene00006430
						WBGene00019875	WBGene00019541		WBGene00021056	WBGene00006788		WBGene00012715	WBGene00016313					WBGene00015990	WBGene00020758	WBGene00006433
						WBGene00008401	WBGene00014914		WBGene00018068	WBGene00017755		WBGene00012716	WBGene00010843					WBGene00015991	WBGene00020761	WBGene00006437
						WBGene00000966	WBGene00012551		WBGene00015189	WBGene00006971		WBGene00012719	WBGene00015746					WBGene00015992	WBGene00020770	WBGene00006439
						WBGene00050884	WBGene00019773		WBGene00017952	WBGene00000510		WBGene00012720	WBGene00009588					WBGene00015994	WBGene00020771	WBGene00006442
						WBGene00022201	WBGene00013349		WBGene00004353	WBGene00019545		WBGene00012731	WBGene00013881					WBGene00015997	WBGene00020777	WBGene00006444
						WBGene00019742	WBGene00019139		WBGene00016178	WBGene00004150		WBGene00012732	WBGene00020064					WBGene00016006	WBGene00020778	WBGene00006445
						WBGene00001778	WBGene00045357		WBGene00018964	WBGene00044074		WBGene00012754	WBGene00002324					WBGene00016010	WBGene00020784	WBGene00006446
						WBGene00018576	WBGene00008005		WBGene00002143	WBGene00015148		WBGene00012762	WBGene00020300					WBGene00016030	WBGene00020812	WBGene00006447
						WBGene00016555	WBGene00021795		WBGene00021373	WBGene00016448		WBGene00012765	WBGene00011892					WBGene00016033	WBGene00020830	WBGene00006448
						WBGene00002247	WBGene00000465		WBGene00009592	WBGene00000083		WBGene00012767	WBGene00004064					WBGene00016040	WBGene00020852	WBGene00006450
						WBGene00001171	WBGene00194892		WBGene00007022	WBGene00010118		WBGene00012783	WBGene00003086					WBGene00016053	WBGene00020901	WBGene00006452
						WBGene00002261	WBGene00021928		WBGene00008418	WBGene00015053		WBGene00012784	WBGene00019396					WBGene00016054	WBGene00020910	WBGene00006460
						WBGene00007608	WBGene00002297		WBGene00010544	WBGene00006876		WBGene00012785	WBGene00045434					WBGene00016058	WBGene00020911	WBGene00006461
						WBGene00022181	WBGene00004339		WBGene00020675	WBGene00044045		WBGene00012795	WBGene00000142					WBGene00016075	WBGene00020919	WBGene00006462
						WBGene00000224	WBGene00011746		WBGene00007277	WBGene00006741		WBGene00012807	WBGene00003507					WBGene00016081	WBGene00020941	WBGene00006463
						WBGene00005259	WBGene00016277		WBGene00018575	WBGene00010986		WBGene00012809	WBGene00018598					WBGene00016083	WBGene00020942	WBGene00006465
						WBGene00007997	WBGene00009287		WBGene00008747	WBGene00013074		WBGene00012825	WBGene00017534					WBGene00016085	WBGene00020948	WBGene00006466
						WBGene00000082	WBGene00235277		WBGene00018269	WBGene00006616		WBGene00012827	WBGene00044253					WBGene00016097	WBGene00021009	WBGene00006468
						WBGene00000512	WBGene00022775		WBGene00016764	WBGene00007149		WBGene00012831	WBGene00000773					WBGene00016101	WBGene00021012	WBGene00006470
						WBGene00000044	WBGene00012879		WBGene00018632	WBGene00004344		WBGene00012835	WBGene00012210					WBGene00016111	WBGene00021035	WBGene00006473
						WBGene00011702	WBGene00185002		WBGene00021581	WBGene00009158		WBGene00012845	WBGene00017064					WBGene00016125	WBGene00021044	WBGene00006478
						WBGene00009142	WBGene00044204		WBGene00022833	WBGene00003933		WBGene00012855	WBGene00020316					WBGene00016137	WBGene00021046	WBGene00006479
						WBGene00011864	WBGene00077548		WBGene00022377	WBGene00018517		WBGene00012864	WBGene00021855					WBGene00016161	WBGene00021047	WBGene00006481
						WBGene00014076	WBGene00012671		WBGene00019396	WBGene00002991		WBGene00012868	WBGene00013137					WBGene00016168	WBGene00021049	WBGene00006483
						WBGene00008213	WBGene00016586		WBGene00011066	WBGene00018330		WBGene00012871	WBGene00008766					WBGene00016172	WBGene00021051	WBGene00006489
						WBGene00002187	WBGene00000473		WBGene00016462	WBGene00008376		WBGene00012879	WBGene00015233					WBGene00016177	WBGene00021055	WBGene00006490
						WBGene00022258	WBGene00021192		WBGene00009185	WBGene00009842		WBGene00012888	WBGene00018006					WBGene00016181	WBGene00021056	WBGene00006491
						WBGene00014194	WBGene00016163		WBGene00008086	WBGene00013965		WBGene00012900	WBGene00020820					WBGene00016183	WBGene00021093	WBGene00006492
						WBGene00017478	WBGene00019608		WBGene00011539	WBGene00013418		WBGene00012901	WBGene00018149					WBGene00016185	WBGene00021132	WBGene00006494
						WBGene00001664	WBGene00001973		WBGene00007509	WBGene00011456		WBGene00012905	WBGene00000520					WBGene00016211	WBGene00021153	WBGene00006497
						WBGene00014051	WBGene00195070		WBGene00020466	WBGene00015464		WBGene00012907	WBGene00007434					WBGene00016212	WBGene00021186	WBGene00006498
						WBGene00007862	WBGene00021460		WBGene00009203	WBGene00018256		WBGene00012920	WBGene00012806					WBGene00016213	WBGene00021206	WBGene00006499
						WBGene00010117	WBGene00010081		WBGene00020011	WBGene00000431		WBGene00012925	WBGene00016494					WBGene00016239	WBGene00021209	WBGene00006504
						WBGene00003143	WBGene00086560		WBGene00019086	WBGene00015805		WBGene00012926	WBGene00013150					WBGene00016246	WBGene00021246	WBGene00006508
						WBGene00006258	WBGene00008464		WBGene00001395	WBGene00044363		WBGene00012927	WBGene00013561					WBGene00016260	WBGene00021282	WBGene00006510
						WBGene00017012	WBGene00000875		WBGene00015974	WBGene00001622		WBGene00012931	WBGene00020910					WBGene00016266	WBGene00021316	WBGene00006512
						WBGene00001070	WBGene00004959		WBGene00020103	WBGene00001690		WBGene00012933	WBGene00020709					WBGene00016283	WBGene00021323	WBGene00006515
						WBGene00018257	WBGene00011129		WBGene00012565	WBGene00008869		WBGene00012935	WBGene00013719					WBGene00016288	WBGene00021324	WBGene00006519
						WBGene00007861	WBGene00001829		WBGene00011027	WBGene00010143		WBGene00012936	WBGene00009667					WBGene00016289	WBGene00021344	WBGene00006520
						WBGene00021111	WBGene00002225		WBGene00018909	WBGene00018738		WBGene00012946	WBGene00013231					WBGene00016292	WBGene00021353	WBGene00006524
						WBGene00001445	WBGene00022590		WBGene00020533	WBGene00015792		WBGene00012951	WBGene00020425					WBGene00016312	WBGene00021366	WBGene00006527
						WBGene00017661	WBGene00015677		WBGene00006740	WBGene00007984		WBGene00012966	WBGene00015023					WBGene00016316	WBGene00021372	WBGene00006528
						WBGene00010727	WBGene00000935		WBGene00019782	WBGene00001602		WBGene00012972	WBGene00008546					WBGene00016320	WBGene00021376	WBGene00006529
						WBGene00003706	WBGene00011959		WBGene00002214	WBGene00010238		WBGene00012976	WBGene00018423					WBGene00016322	WBGene00021402	WBGene00006536
						WBGene00011325	WBGene00004043		WBGene00001872	WBGene00006718		WBGene00012979	WBGene00015697					WBGene00016327	WBGene00021406	WBGene00006539
						WBGene00011683	WBGene00013728		WBGene00001396	WBGene00001676		WBGene00012990	WBGene00043279					WBGene00016336	WBGene00021410	WBGene00006540
						WBGene00018952	WBGene00023427		WBGene00000009	WBGene00016631		WBGene00012994	WBGene00004050					WBGene00016337	WBGene00021446	WBGene00006542
						WBGene00019939	WBGene00010786		WBGene00006732	WBGene00008997		WBGene00012998	WBGene00017683					WBGene00016339	WBGene00021467	WBGene00006561
						WBGene00001619	WBGene00002073		WBGene00020989	WBGene00138724		WBGene00013015	WBGene00009966					WBGene00016343	WBGene00021473	WBGene00006563
						WBGene00000453	WBGene00022224		WBGene00008597	WBGene00008258		WBGene00013019	WBGene00001061					WBGene00016351	WBGene00021474	WBGene00006565
						WBGene00018879	WBGene00018613		WBGene00015855	WBGene00006468		WBGene00013026	WBGene00008418					WBGene00016356	WBGene00021510	WBGene00006566
						WBGene00012531	WBGene00009937		WBGene00001981	WBGene00015965		WBGene00013033	WBGene00011068					WBGene00016357	WBGene00021541	WBGene00006567
						WBGene00008785	WBGene00018851		WBGene00010637	WBGene00003878		WBGene00013038	WBGene00016767					WBGene00016358	WBGene00021546	WBGene00006568
						WBGene00017076	WBGene00001214		WBGene00000423	WBGene00021977		WBGene00013052	WBGene00013339					WBGene00016382	WBGene00021551	WBGene00006570
						WBGene00045250	WBGene00020035		WBGene00011872	WBGene00022284		WBGene00013053	WBGene00014034					WBGene00016388	WBGene00021554	WBGene00006571
						WBGene00019657	WBGene00018143		WBGene00013576	WBGene00018266		WBGene00013055	WBGene00019429					WBGene00016389	WBGene00021564	WBGene00006572
						WBGene00002044	WBGene00011945		WBGene00010913	WBGene00017597		WBGene00013069	WBGene00015513					WBGene00016398	WBGene00021596	WBGene00006573
						WBGene00012362	WBGene00003405		WBGene00185002	WBGene00007480		WBGene00013085	WBGene00015189					WBGene00016399	WBGene00021605	WBGene00006574
						WBGene00007937	WBGene00000405		WBGene00018200	WBGene00001844		WBGene00013086	WBGene00020404					WBGene00016410	WBGene00021607	WBGene00006576
						WBGene00020530	WBGene00022035		WBGene00016923	WBGene00019655		WBGene00013087	WBGene00013019					WBGene00016413	WBGene00021629	WBGene00006577
						WBGene00019730	WBGene00017352		WBGene00022876	WBGene00000060		WBGene00013095	WBGene00013425					WBGene00016414	WBGene00021634	WBGene00006579
						WBGene00044032	WBGene00010542		WBGene00008741	WBGene00011800		WBGene00013096	WBGene00009223					WBGene00016415	WBGene00021654	WBGene00006582
						WBGene00194663	WBGene00194998		WBGene00007445	WBGene00013835		WBGene00013107	WBGene00001975					WBGene00016416	WBGene00021658	WBGene00006584
						WBGene00195176	WBGene00011985		WBGene00010779	WBGene00011517		WBGene00013109	WBGene00012208					WBGene00016420	WBGene00021661	WBGene00006585
						WBGene00009312	WBGene00001683		WBGene00007382	WBGene00015220		WBGene00013122	WBGene00016674					WBGene00016429	WBGene00021665	WBGene00006586
						WBGene00008438	WBGene00018665		WBGene00003553	WBGene00044330		WBGene00013127	WBGene00019771					WBGene00016440	WBGene00021687	WBGene00006587
						WBGene00001145	WBGene00015819		WBGene00195244	WBGene00020335		WBGene00013128	WBGene00019725					WBGene00016441	WBGene00021713	WBGene00006590
						WBGene00009800	WBGene00011597		WBGene00018595	WBGene00016996		WBGene00013132	WBGene00007545					WBGene00016445	WBGene00021730	WBGene00006591
						WBGene00007547	WBGene00007299		WBGene00016125	WBGene00003995		WBGene00013138	WBGene00006499					WBGene00016447	WBGene00021732	WBGene00006592
						WBGene00012216	WBGene00235313		WBGene00018124	WBGene00010268		WBGene00013150	WBGene00016944					WBGene00016460	WBGene00021738	WBGene00006595
						WBGene00001433	WBGene00000474		WBGene00019535	WBGene00000653		WBGene00013156	WBGene00018957					WBGene00016461	WBGene00021747	WBGene00006596
						WBGene00008987	WBGene00012356		WBGene00021841	WBGene00001710		WBGene00013158	WBGene00017837					WBGene00016462	WBGene00021750	WBGene00006599
						WBGene00001954	WBGene00303233		WBGene00003539	WBGene00206538		WBGene00013165	WBGene00009448					WBGene00016491	WBGene00021756	WBGene00006601
						WBGene00021817	WBGene00013214		WBGene00007226	WBGene00045493		WBGene00013186	WBGene00019125					WBGene00016507	WBGene00021763	WBGene00006602
						WBGene00000454	WBGene00006795		WBGene00007102	WBGene00043985		WBGene00013190	WBGene00009145					WBGene00016511	WBGene00021781	WBGene00006604
						WBGene00021259	WBGene00010608		WBGene00009637	WBGene00022810		WBGene00013192	WBGene00021535					WBGene00016512	WBGene00021818	WBGene00006606
						WBGene00016600	WBGene00017922		WBGene00011322	WBGene00003003		WBGene00013193	WBGene00015928					WBGene00016515	WBGene00021853	WBGene00006608
						WBGene00005392	WBGene00013208		WBGene00007503	WBGene00006987		WBGene00013194	WBGene00009648					WBGene00016516	WBGene00021893	WBGene00006613
						WBGene00011221	WBGene00007439		WBGene00021654	WBGene00011624		WBGene00013196	WBGene00007189					WBGene00016534	WBGene00021922	WBGene00006615
						WBGene00003169	WBGene00010678		WBGene00007855	WBGene00000017		WBGene00013198	WBGene00019757					WBGene00016540	WBGene00021926	WBGene00006616
						WBGene00006363	WBGene00007656		WBGene00009044	WBGene00001593		WBGene00013202	WBGene00011687					WBGene00016541	WBGene00021929	WBGene00006617
						WBGene00015171	WBGene00021155		WBGene00020219	WBGene00010310		WBGene00013208	WBGene00019305					WBGene00016551	WBGene00021988	WBGene00006623
						WBGene00009107	WBGene00019712		WBGene00010133	WBGene00013173		WBGene00013209	WBGene00016444					WBGene00016559	WBGene00022014	WBGene00006626
						WBGene00005830	WBGene00000144		WBGene00194892	WBGene00006748		WBGene00013214	WBGene00044483					WBGene00016570	WBGene00022033	WBGene00006634
						WBGene00004719	WBGene00000867		WBGene00003518	WBGene00003550		WBGene00013220	WBGene00021781					WBGene00016581	WBGene00022037	WBGene00006635
						WBGene00001531	WBGene00013431		WBGene00000885	WBGene00001555		WBGene00013224	WBGene00014228					WBGene00016587	WBGene00022043	WBGene00006636
						WBGene00010070	WBGene00010989		WBGene00009667	WBGene00008303		WBGene00013235	WBGene00021692					WBGene00016605	WBGene00022059	WBGene00006640
						WBGene00202512	WBGene00008035		WBGene00019530	WBGene00015841		WBGene00013239	WBGene00022251					WBGene00016612	WBGene00022060	WBGene00006646
						WBGene00003750	WBGene00007644		WBGene00016234	WBGene00002195		WBGene00013240	WBGene00000517					WBGene00016641	WBGene00022073	WBGene00006647
						WBGene00016343	WBGene00010685		WBGene00010353	WBGene00007935		WBGene00013241	WBGene00012385					WBGene00016675	WBGene00022074	WBGene00006648
						WBGene00003603	WBGene00021359		WBGene00008780	WBGene00017743		WBGene00013244	WBGene00018678					WBGene00016680	WBGene00022078	WBGene00006650
						WBGene00021835	WBGene00002229		WBGene00019261	WBGene00001553		WBGene00013246	WBGene00019812					WBGene00016698	WBGene00022124	WBGene00006656
						WBGene00006761	WBGene00003955		WBGene00004810	WBGene00009241		WBGene00013247	WBGene00016764					WBGene00016706	WBGene00022127	WBGene00006660
						WBGene00013989	WBGene00010682		WBGene00002263	WBGene00011353		WBGene00013248	WBGene00000480					WBGene00016707	WBGene00022138	WBGene00006672
						WBGene00009717	WBGene00021832		WBGene00000405	WBGene00003571		WBGene00013249	WBGene00000064					WBGene00016714	WBGene00022139	WBGene00006682
						WBGene00017123	WBGene00013380		WBGene00044737	WBGene00002113		WBGene00013250	WBGene00021376					WBGene00016716	WBGene00022152	WBGene00006686
						WBGene00010630	WBGene00017393		WBGene00012221	WBGene00009094		WBGene00013252	WBGene00016960					WBGene00016730	WBGene00022158	WBGene00006697
						WBGene00013959	WBGene00020819		WBGene00017387	WBGene00006064		WBGene00013253	WBGene00011368					WBGene00016735	WBGene00022167	WBGene00006698
						WBGene00044061	WBGene00005142		WBGene00016381	WBGene00022416		WBGene00013254	WBGene00012157					WBGene00016742	WBGene00022199	WBGene00006699
						WBGene00019476	WBGene00012933		WBGene00020300	WBGene00002141		WBGene00013259	WBGene00017832					WBGene00016746	WBGene00022248	WBGene00006700
						WBGene00001758	WBGene00185086		WBGene00015353	WBGene00008438		WBGene00013261	WBGene00010480					WBGene00016751	WBGene00022251	WBGene00006701
						WBGene00010567	WBGene00013442		WBGene00013279	WBGene00015757		WBGene00013279	WBGene00016592					WBGene00016752	WBGene00022257	WBGene00006702
						WBGene00007180	WBGene00015974		WBGene00018335	WBGene00004127		WBGene00013290	WBGene00013026					WBGene00016753	WBGene00022278	WBGene00006703
						WBGene00010902	WBGene00017450		WBGene00009884	WBGene00013455		WBGene00013296	WBGene00019723					WBGene00016765	WBGene00022291	WBGene00006704
						WBGene00012143	WBGene00005548		WBGene00235354	WBGene00005131		WBGene00013297	WBGene00009007					WBGene00016778	WBGene00022292	WBGene00006707
						WBGene00284844	WBGene00018483		WBGene00012297	WBGene00006760		WBGene00013299	WBGene00007020					WBGene00016780	WBGene00022310	WBGene00006708
						WBGene00012915	WBGene00015747		WBGene00009186	WBGene00019382		WBGene00013303	WBGene00015011					WBGene00016797	WBGene00022369	WBGene00006709
						WBGene00007664	WBGene00044067		WBGene00018321	WBGene00015141		WBGene00013304	WBGene00007493					WBGene00016800	WBGene00022418	WBGene00006710
						WBGene00011245	WBGene00018659		WBGene00015936	WBGene00002058		WBGene00013306	WBGene00019400					WBGene00016807	WBGene00022425	WBGene00006711
						WBGene00001025	WBGene00010825		WBGene00005133	WBGene00019482		WBGene00013310	WBGene00015353					WBGene00016825	WBGene00022455	WBGene00006713
						WBGene00005081	WBGene00016799		WBGene00015589	WBGene00021235		WBGene00013339	WBGene00007244					WBGene00016826	WBGene00022456	WBGene00006714
						WBGene00017290	WBGene00007723		WBGene00021908	WBGene00007213		WBGene00013348	WBGene00003177					WBGene00016839	WBGene00022466	WBGene00006715
						WBGene00005707	WBGene00018698		WBGene00013186	WBGene00016862		WBGene00013349	WBGene00019218					WBGene00016843	WBGene00022471	WBGene00006720
						WBGene00020045	WBGene00020168		WBGene00013033	WBGene00000631		WBGene00013353	WBGene00043705					WBGene00016890	WBGene00022475	WBGene00006721
						WBGene00012889	WBGene00009442		WBGene00019628	WBGene00016423		WBGene00013380	WBGene00010373					WBGene00016893	WBGene00022488	WBGene00006722
						WBGene00000524	WBGene00008561		WBGene00000777	WBGene00011337		WBGene00013381	WBGene00020411					WBGene00016902	WBGene00022501	WBGene00006723
						WBGene00015795	WBGene00015511		WBGene00013437	WBGene00013666		WBGene00013383	WBGene00016323					WBGene00016926	WBGene00022502	WBGene00006724
						WBGene00006864	WBGene00005011		WBGene00010636	WBGene00077593		WBGene00013388	WBGene00001051					WBGene00016928	WBGene00022508	WBGene00006725
						WBGene00010385	WBGene00011601		WBGene00194697	WBGene00009824		WBGene00013392	WBGene00013405					WBGene00016942	WBGene00022512	WBGene00006726
						WBGene00004774	WBGene00019087		WBGene00000019	WBGene00010587		WBGene00013393	WBGene00007187					WBGene00016946	WBGene00022532	WBGene00006727
						WBGene00010918	WBGene00011788		WBGene00013024	WBGene00004222		WBGene00013394	WBGene00003076					WBGene00016949	WBGene00022554	WBGene00006728
						WBGene00019344	WBGene00001606		WBGene00013980	WBGene00001428		WBGene00013405	WBGene00044188					WBGene00016950	WBGene00022569	WBGene00006730
						WBGene00044990	WBGene00009168		WBGene00044065	WBGene00013642		WBGene00013419	WBGene00001912					WBGene00016953	WBGene00022586	WBGene00006732
						WBGene00017216	WBGene00006440		WBGene00018184	WBGene00007516		WBGene00013424	WBGene00003136					WBGene00016954	WBGene00022609	WBGene00006735
						WBGene00000046	WBGene00004955		WBGene00011367	WBGene00017664		WBGene00013429	WBGene00016238					WBGene00016956	WBGene00022613	WBGene00006736
						WBGene00011095	WBGene00044003		WBGene00021763	WBGene00013872		WBGene00013431	WBGene00011871					WBGene00016957	WBGene00022620	WBGene00006737
						WBGene00044738	WBGene00044069		WBGene00013348	WBGene00019299		WBGene00013432	WBGene00009286					WBGene00016963	WBGene00022666	WBGene00006740
						WBGene00003369	WBGene00021704		WBGene00002131	WBGene00012473		WBGene00013433	WBGene00235102					WBGene00016968	WBGene00022667	WBGene00006751
						WBGene00006797	WBGene00019141		WBGene00021115	WBGene00012103		WBGene00013436	WBGene00011253					WBGene00016980	WBGene00022669	WBGene00006752
						WBGene00006309	WBGene00013857		WBGene00002226	WBGene00015692		WBGene00013437	WBGene00015590					WBGene00016988	WBGene00022681	WBGene00006753
						WBGene00018755	WBGene00016387		WBGene00020414	WBGene00011251		WBGene00013442	WBGene00007093					WBGene00017015	WBGene00022712	WBGene00006754
						WBGene00018057	WBGene00000864		WBGene00016947	WBGene00014125		WBGene00013443	WBGene00019142					WBGene00017026	WBGene00022717	WBGene00006755
						WBGene00016282	WBGene00004149		WBGene00021721	WBGene00004335		WBGene00013445	WBGene00011915					WBGene00017027	WBGene00022749	WBGene00006757
						WBGene00018714	WBGene00009662		WBGene00020896	WBGene00007053		WBGene00013446	WBGene00019631					WBGene00017035	WBGene00022769	WBGene00006760
						WBGene00020732	WBGene00019692		WBGene00023451	WBGene00017466		WBGene00013449	WBGene00012156					WBGene00017050	WBGene00022775	WBGene00006764
						WBGene00001331	WBGene00020392		WBGene00012002	WBGene00018924		WBGene00013452	WBGene00012243					WBGene00017055	WBGene00022788	WBGene00006767
						WBGene00019854	WBGene00012845		WBGene00022060	WBGene00016926		WBGene00013461	WBGene00000090					WBGene00017056	WBGene00022801	WBGene00006768
						WBGene00011755	WBGene00011464		WBGene00004964	WBGene00001613		WBGene00013464	WBGene00016402					WBGene00017057	WBGene00022802	WBGene00006769
						WBGene00010110	WBGene00008503		WBGene00000102	WBGene00012100		WBGene00013465	WBGene00018371					WBGene00017058	WBGene00022805	WBGene00006770
						WBGene00195146	WBGene00012910		WBGene00021016	WBGene00011772		WBGene00013474	WBGene00021486					WBGene00017059	WBGene00022835	WBGene00006771
						WBGene00077521	WBGene00003183		WBGene00000804	WBGene00007517		WBGene00013475	WBGene00022092					WBGene00017063	WBGene00022836	WBGene00006772
						WBGene00016436	WBGene00044979		WBGene00015733	WBGene00016264		WBGene00013478	WBGene00017757					WBGene00017065	WBGene00022910	WBGene00006774
						WBGene00001189	WBGene00001869		WBGene00016953	WBGene00219373		WBGene00013481	WBGene00011035					WBGene00017069	WBGene00023036	WBGene00006781
						WBGene00006424	WBGene00020948		WBGene00003022	WBGene00002146		WBGene00013482	WBGene00009441					WBGene00017102	WBGene00023284	WBGene00006784
						WBGene00020491	WBGene00019070		WBGene00044191	WBGene00000007		WBGene00013521	WBGene00022055					WBGene00017109	WBGene00023405	WBGene00006785
						WBGene00044389	WBGene00017549		WBGene00007106	WBGene00020106		WBGene00013523	WBGene00019710					WBGene00017112	WBGene00023418	WBGene00006789
						WBGene00010224	WBGene00009182		WBGene00013728	WBGene00000044		WBGene00013524	WBGene00011908					WBGene00017114	WBGene00023491	WBGene00006791
						WBGene00012710	WBGene00015853		WBGene00017352	WBGene00003569		WBGene00013526	WBGene00011887					WBGene00017128	WBGene00043067	WBGene00006793
						WBGene00000968	WBGene00001600		WBGene00009115	WBGene00010117		WBGene00013538	WBGene00011664					WBGene00017172	WBGene00043097	WBGene00006794
						WBGene00019116	WBGene00014113		WBGene00019094	WBGene00000393		WBGene00013551	WBGene00020779					WBGene00017175	WBGene00044032	WBGene00006795
						WBGene00020921	WBGene00003231		WBGene00020918	WBGene00012461		WBGene00013553	WBGene00010583					WBGene00017179	WBGene00044061	WBGene00006798
						WBGene00009601	WBGene00012431		WBGene00001831	WBGene00015334		WBGene00013556	WBGene00019503					WBGene00017185	WBGene00044071	WBGene00006802
						WBGene00018067	WBGene00002047		WBGene00219218	WBGene00019751		WBGene00013558	WBGene00017931					WBGene00017186	WBGene00044077	WBGene00006808
						WBGene00044134	WBGene00015083		WBGene00006977	WBGene00019287		WBGene00013561	WBGene00018319					WBGene00017195	WBGene00044121	WBGene00006814
						WBGene00003886	WBGene00018964		WBGene00017269	WBGene00017331		WBGene00013567	WBGene00021841					WBGene00017201	WBGene00044188	WBGene00006815
						WBGene00003934	WBGene00001049		WBGene00018148	WBGene00001758		WBGene00013569	WBGene00004918					WBGene00017211	WBGene00044200	WBGene00006817
						WBGene00002182	WBGene00000275		WBGene00022546	WBGene00020800		WBGene00013576	WBGene00044345					WBGene00017213	WBGene00044204	WBGene00006819
						WBGene00007115	WBGene00020357		WBGene00022737	WBGene00015531		WBGene00013578	WBGene00000965					WBGene00017215	WBGene00044325	WBGene00006820
						WBGene00013439	WBGene00010734		WBGene00007598	WBGene00017389		WBGene00013579	WBGene00004975					WBGene00017216	WBGene00044436	WBGene00006826
						WBGene00007389	WBGene00013269		WBGene00012748	WBGene00015718		WBGene00013586	WBGene00015670					WBGene00017231	WBGene00044438	WBGene00006829
						WBGene00021881	WBGene00003864		WBGene00018659	WBGene00022219		WBGene00013593	WBGene00008457					WBGene00017264	WBGene00044439	WBGene00006831
						WBGene00017717	WBGene00017271		WBGene00007209	WBGene00004875		WBGene00013596	WBGene00015976					WBGene00017265	WBGene00044483	WBGene00006833
						WBGene00017510	WBGene00019878		WBGene00044758	WBGene00003243		WBGene00013604	WBGene00010889					WBGene00017267	WBGene00044508	WBGene00006839
						WBGene00016110	WBGene00009222		WBGene00006449	WBGene00044029		WBGene00013610	WBGene00007234					WBGene00017271	WBGene00044689	WBGene00006840
						WBGene00021895	WBGene00000819		WBGene00185006	WBGene00020634		WBGene00013611	WBGene00021677					WBGene00017312	WBGene00044702	WBGene00006856
						WBGene00007753	WBGene00009170		WBGene00044218	WBGene00006712		WBGene00013651	WBGene00014017					WBGene00017325	WBGene00044734	WBGene00006861
						WBGene00012034	WBGene00001598		WBGene00018359	WBGene00020605		WBGene00013657	WBGene00008379					WBGene00017335	WBGene00044808	WBGene00006863
						WBGene00044043	WBGene00003835		WBGene00044127	WBGene00004264		WBGene00013658	WBGene00015745					WBGene00017354	WBGene00044809	WBGene00006874
						WBGene00020712	WBGene00044708		WBGene00010992	WBGene00016248		WBGene00013659	WBGene00021344					WBGene00017366	WBGene00044903	WBGene00006882
						WBGene00019300	WBGene00006940		WBGene00006402	WBGene00001494		WBGene00013669	WBGene00044310					WBGene00017370	WBGene00044949	WBGene00006889
						WBGene00001572	WBGene00043068		WBGene00008649	WBGene00006588		WBGene00013671	WBGene00021366					WBGene00017384	WBGene00044989	WBGene00006896
						WBGene00006671	WBGene00007789		WBGene00017460	WBGene00018654		WBGene00013674	WBGene00016741					WBGene00017386	WBGene00045192	WBGene00006910
						WBGene00016423	WBGene00009962		WBGene00017563	WBGene00001989		WBGene00013676	WBGene00014014					WBGene00017387	WBGene00045245	WBGene00006911
						WBGene00018985	WBGene00004028		WBGene00021968	WBGene00022517		WBGene00013679	WBGene00001812					WBGene00017391	WBGene00045246	WBGene00006912
						WBGene00004213	WBGene00017833		WBGene00006391	WBGene00018268		WBGene00013684	WBGene00002002					WBGene00017392	WBGene00045291	WBGene00006913
						WBGene00016978	WBGene00021596		WBGene00206372	WBGene00021994		WBGene00013689	WBGene00012695					WBGene00017393	WBGene00045366	WBGene00006914
						WBGene00012261	WBGene00021028		WBGene00009213	WBGene00009059		WBGene00013695	WBGene00007579					WBGene00017413	WBGene00045434	WBGene00006915
						WBGene00011361	WBGene00044799		WBGene00045338	WBGene00011095		WBGene00013696	WBGene00008363					WBGene00017415	WBGene00045495	WBGene00006917
						WBGene00009396	WBGene00004969		WBGene00010789	WBGene00016759		WBGene00013697	WBGene00016816					WBGene00017428	WBGene00050944	WBGene00006918
						WBGene00001078	WBGene00018997		WBGene00017985	WBGene00003179		WBGene00013700	WBGene00017733					WBGene00017430	WBGene00077543	WBGene00006919
						WBGene00044283	WBGene00010056		WBGene00020177	WBGene00022503		WBGene00013710	WBGene00007978					WBGene00017441	WBGene00077732	WBGene00006920
						WBGene00022519	WBGene00016125		WBGene00016351	WBGene00020561		WBGene00013712	WBGene00018328					WBGene00017442	WBGene00164985	WBGene00006923
						WBGene00018694	WBGene00007911		WBGene00018519	WBGene00017991		WBGene00013713	WBGene00018795					WBGene00017444	WBGene00166243	WBGene00006924
						WBGene00015517	WBGene00011819		WBGene00003783	WBGene00011231		WBGene00013719	WBGene00021552					WBGene00017481	WBGene00167250	WBGene00006925
						WBGene00000085	WBGene00002136		WBGene00013669	WBGene00004020		WBGene00013725	WBGene00021378					WBGene00017490	WBGene00172655	WBGene00006926
						WBGene00006174	WBGene00015557		WBGene00008387	WBGene00000272		WBGene00013726	WBGene00007022					WBGene00017500	WBGene00173957	WBGene00006927
						WBGene00009137	WBGene00000099		WBGene00044261	WBGene00010566		WBGene00013728	WBGene00007221					WBGene00017520	WBGene00174522	WBGene00006928
						WBGene00009033	WBGene00003562		WBGene00015600	WBGene00016806		WBGene00013729	WBGene00009627					WBGene00017533	WBGene00189974	WBGene00006929
						WBGene00021322	WBGene00011451		WBGene00044987	WBGene00007911		WBGene00013734	WBGene00004886					WBGene00017536	WBGene00194686	WBGene00006930
						WBGene00020215	WBGene00021730		WBGene00020467	WBGene00010925		WBGene00013741	WBGene00009006					WBGene00017542	WBGene00194841	WBGene00006931
						WBGene00017591	WBGene00012297		WBGene00002042	WBGene00003943		WBGene00013742	WBGene00014087					WBGene00017545	WBGene00194847	WBGene00006932
						WBGene00002233	WBGene00017328		WBGene00000866	WBGene00004216		WBGene00013756	WBGene00020831					WBGene00017550	WBGene00194884	WBGene00006933
						WBGene00015822	WBGene00021470		WBGene00009143	WBGene00020657		WBGene00013758	WBGene00009123					WBGene00017551	WBGene00195151	WBGene00006934
						WBGene00008803	WBGene00016389		WBGene00011145	WBGene00016681		WBGene00013766	WBGene00012496					WBGene00017552	WBGene00195896	WBGene00006935
						WBGene00003748	WBGene00019138		WBGene00017015	WBGene00004114		WBGene00013768	WBGene00006943					WBGene00017553	WBGene00196871	WBGene00006936
						WBGene00006954	WBGene00021040		WBGene00022251	WBGene00010059		WBGene00013771	WBGene00013299					WBGene00017554	WBGene00196933	WBGene00006937
						WBGene00004056	WBGene00022488		WBGene00017708	WBGene00016641		WBGene00013776	WBGene00020412					WBGene00017555	WBGene00198449	WBGene00006940
						WBGene00023415	WBGene00021270		WBGene00009031	WBGene00007343		WBGene00013785	WBGene00011193					WBGene00017557	WBGene00198576	WBGene00006941
						WBGene00007450	WBGene00016085		WBGene00012277	WBGene00012445		WBGene00013800	WBGene00022398					WBGene00017559	WBGene00199873	WBGene00006943
						WBGene00015071	WBGene00004027		WBGene00018903	WBGene00018175		WBGene00013801	WBGene00086566					WBGene00017565	WBGene00200526	WBGene00006944
						WBGene00008969	WBGene00010002		WBGene00045270	WBGene00020197		WBGene00013809	WBGene00015470					WBGene00017576	WBGene00201346	WBGene00006945
						WBGene00003551	WBGene00021338		WBGene00011394	WBGene00004212		WBGene00013811	WBGene00010670					WBGene00017589	WBGene00206362	WBGene00006946
						WBGene00015650	WBGene00018636		WBGene00017500	WBGene00008744		WBGene00013823	WBGene00008384					WBGene00017595	WBGene00206389	WBGene00006951
						WBGene00044249	WBGene00013443		WBGene00019993	WBGene00018356		WBGene00013857	WBGene00009650					WBGene00017596	WBGene00206491	WBGene00006957
						WBGene00012259	WBGene00012527		WBGene00012546	WBGene00011104		WBGene00013858	WBGene00012560					WBGene00017629	WBGene00206516	WBGene00006958
						WBGene00000232	WBGene00019792		WBGene00019068	WBGene00044295		WBGene00013867	WBGene00013436					WBGene00017630	WBGene00219218	WBGene00006961
						WBGene00007932	WBGene00007633		WBGene00011376	WBGene00017950		WBGene00013879	WBGene00007255					WBGene00017633	WBGene00219313	WBGene00006963
						WBGene00013438	WBGene00015320		WBGene00017134	WBGene00003516		WBGene00013881	WBGene00006706					WBGene00017635	WBGene00219451	WBGene00006968
						WBGene00015479	WBGene00021640		WBGene00013357	WBGene00000655		WBGene00013886	WBGene00016157					WBGene00017636	WBGene00219568	WBGene00006971
						WBGene00021205	WBGene00011155		WBGene00002225	WBGene00013852		WBGene00013887	WBGene00004279					WBGene00017640	WBGene00219593	WBGene00006974
						WBGene00004393	WBGene00185117		WBGene00007381	WBGene00000687		WBGene00013894	WBGene00013128					WBGene00017644	WBGene00219627	WBGene00006976
						WBGene00004225	WBGene00009891		WBGene00011038	WBGene00018041		WBGene00013898	WBGene00022673					WBGene00017647	WBGene00219701	WBGene00006978
						WBGene00004395	WBGene00044158		WBGene00017700	WBGene00006637		WBGene00013924	WBGene00007419					WBGene00017648	WBGene00219729	WBGene00006984
						WBGene00009939	WBGene00003576		WBGene00000886	WBGene00013471		WBGene00013956	WBGene00007106					WBGene00017651	WBGene00219904	WBGene00006986
						WBGene00017653	WBGene00011489		WBGene00001686	WBGene00022680		WBGene00013964	WBGene00000145					WBGene00017672	WBGene00220118	WBGene00006988
						WBGene00001955	WBGene00016639		WBGene00021454	WBGene00021087		WBGene00013967	WBGene00021467					WBGene00017673		WBGene00006993
						WBGene00021976	WBGene00018830		WBGene00008232	WBGene00000403		WBGene00013978	WBGene00021812					WBGene00017681		WBGene00006994
						WBGene00011158	WBGene00019002		WBGene00000731	WBGene00009968		WBGene00013979	WBGene00007202					WBGene00017700		WBGene00006997
						WBGene00019656	WBGene00001832		WBGene00013725	WBGene00012118		WBGene00013980	WBGene00000418					WBGene00017703		WBGene00006999
						WBGene00008519	WBGene00008107		WBGene00016883	WBGene00008296		WBGene00013987	WBGene00001485					WBGene00017714		WBGene00007000
						WBGene00009023	WBGene00235133		WBGene00016445	WBGene00015861		WBGene00013998	WBGene00011225					WBGene00017718		WBGene00007001
						WBGene00003839	WBGene00022113		WBGene00021288	WBGene00022465		WBGene00013999	WBGene00000001					WBGene00017724		WBGene00007009
						WBGene00194921	WBGene00010781		WBGene00015331	WBGene00016974		WBGene00014004	WBGene00015744					WBGene00017725		WBGene00007010
						WBGene00194726	WBGene00003992		WBGene00018195	WBGene00017616		WBGene00014007	WBGene00013599					WBGene00017731		WBGene00007012
						WBGene00012629	WBGene00001401		WBGene00011811	WBGene00006809		WBGene00014014	WBGene00014019					WBGene00017736		WBGene00007014
						WBGene00011539	WBGene00219210		WBGene00001998	WBGene00016503		WBGene00014015	WBGene00020647					WBGene00017744		WBGene00007015
						WBGene00011958	WBGene00008210		WBGene00020461	WBGene00000399		WBGene00014017	WBGene00006503					WBGene00017745		WBGene00007016
						WBGene00008146	WBGene00012596		WBGene00012484	WBGene00015344		WBGene00014018	WBGene00022232					WBGene00017765		WBGene00007017
						WBGene00022063	WBGene00001102		WBGene00021006	WBGene00000367		WBGene00014019	WBGene00019075					WBGene00017773		WBGene00007019
						WBGene00012777	WBGene00009701		WBGene00018409	WBGene00010001		WBGene00014027	WBGene00044431					WBGene00017795		WBGene00007020
						WBGene00019832	WBGene00017358		WBGene00044614	WBGene00007142		WBGene00014029	WBGene00016567					WBGene00017803		WBGene00007021
						WBGene00004925	WBGene00000257		WBGene00017742	WBGene00009926		WBGene00014034	WBGene00012188					WBGene00017808		WBGene00007022
						WBGene00007210	WBGene00018806		WBGene00014082	WBGene00015545		WBGene00014036	WBGene00008238					WBGene00017815		WBGene00007023
						WBGene00001643	WBGene00022830		WBGene00004383	WBGene00010512		WBGene00014048	WBGene00015462					WBGene00017817		WBGene00007025
						WBGene00020560	WBGene00018991		WBGene00013141	WBGene00007330		WBGene00014058	WBGene00017153					WBGene00017829		WBGene00007028
						WBGene00017350	WBGene00019811		WBGene00009308	WBGene00015142		WBGene00014062	WBGene00010891					WBGene00017833		WBGene00007029
						WBGene00011579	WBGene00017461		WBGene00015778	WBGene00022389		WBGene00014082	WBGene00009996					WBGene00017849		WBGene00007030
						WBGene00206488	WBGene00077453		WBGene00018613	WBGene00006640		WBGene00014085	WBGene00018132					WBGene00017851		WBGene00007042
						WBGene00000039	WBGene00044013		WBGene00019812	WBGene00019212		WBGene00014087	WBGene00007045					WBGene00017853		WBGene00007043
						WBGene00001116	WBGene00184990		WBGene00013318	WBGene00007999		WBGene00014097	WBGene00016353					WBGene00017858		WBGene00007045
						WBGene00020365	WBGene00016822		WBGene00015327	WBGene00006513		WBGene00014100	WBGene00018632					WBGene00017866		WBGene00007048
						WBGene00000228	WBGene00002064		WBGene00018994	WBGene00004349		WBGene00014102	WBGene00015327					WBGene00017869		WBGene00007050
						WBGene00002213	WBGene00000417		WBGene00007334	WBGene00013746		WBGene00014103	WBGene00010132					WBGene00017870		WBGene00007054
						WBGene00019477	WBGene00001481		WBGene00013756	WBGene00303077		WBGene00014104	WBGene00006722					WBGene00017871		WBGene00007055
						WBGene00019882	WBGene00009404		WBGene00017490	WBGene00006655		WBGene00014113	WBGene00010910					WBGene00017872		WBGene00007059
						WBGene00015559	WBGene00011376		WBGene00015032	WBGene00021396		WBGene00014115	WBGene00005006					WBGene00017875		WBGene00007062
						WBGene00010010	WBGene00022737		WBGene00007639	WBGene00019064		WBGene00014116	WBGene00015184					WBGene00017877		WBGene00007065
						WBGene00019650	WBGene00006376		WBGene00006392	WBGene00018060		WBGene00014117	WBGene00023418					WBGene00017902		WBGene00007066
						WBGene00195182	WBGene00004721		WBGene00044082	WBGene00019661		WBGene00014118	WBGene00007974					WBGene00017909		WBGene00007071
						WBGene00005683	WBGene00009035		WBGene00022586	WBGene00015795		WBGene00014121	WBGene00015815					WBGene00017910		WBGene00007077
						WBGene00011546	WBGene00007965		WBGene00013747	WBGene00000046		WBGene00014124	WBGene00000423					WBGene00017922		WBGene00007078
						WBGene00015825	WBGene00008995		WBGene00017168	WBGene00044435		WBGene00014127	WBGene00020193					WBGene00017925		WBGene00007088
						WBGene00017574	WBGene00011275		WBGene00012276	WBGene00013009		WBGene00014129	WBGene00014205					WBGene00017927		WBGene00007089
						WBGene00044176	WBGene00005582		WBGene00010409	WBGene00003731		WBGene00014152	WBGene00008648					WBGene00017955		WBGene00007090
						WBGene00002029	WBGene00219413		WBGene00009897	WBGene00003775		WBGene00014154	WBGene00022393					WBGene00017962		WBGene00007093
						WBGene00018237	WBGene00009302		WBGene00011988	WBGene00022576		WBGene00014157	WBGene00013446					WBGene00017975		WBGene00007094
						WBGene00007396	WBGene00017344		WBGene00003395	WBGene00012340		WBGene00014158	WBGene00006638					WBGene00017977		WBGene00007097
						WBGene00001247	WBGene00000871		WBGene00000670	WBGene00001976		WBGene00014163	WBGene00004324					WBGene00017978		WBGene00007099
						WBGene00019890	WBGene00020342		WBGene00009054	WBGene00013088		WBGene00014168	WBGene00018959					WBGene00018000		WBGene00007100
						WBGene00008369	WBGene00021721		WBGene00010991	WBGene00020230		WBGene00014169	WBGene00007144					WBGene00018001		WBGene00007101
						WBGene00017437	WBGene00010185		WBGene00020314	WBGene00018050		WBGene00014174	WBGene00021636					WBGene00018004		WBGene00007102
						WBGene00017423	WBGene00017641		WBGene00007448	WBGene00018885		WBGene00014177	WBGene00017165					WBGene00018024		WBGene00007103
						WBGene00020767	WBGene00015098		WBGene00008155	WBGene00004925		WBGene00014179	WBGene00004093					WBGene00018065		WBGene00007105
						WBGene00000491	WBGene00009427		WBGene00013142	WBGene00014161		WBGene00014197	WBGene00011040					WBGene00018068		WBGene00007106
						WBGene00019261	WBGene00006953		WBGene00018427	WBGene00003404		WBGene00014199	WBGene00000890					WBGene00018080		WBGene00007107
						WBGene00008604	WBGene00022013		WBGene00013524	WBGene00016422		WBGene00014201	WBGene00014177					WBGene00018081		WBGene00007108
						WBGene00010058	WBGene00021191		WBGene00001683	WBGene00004193		WBGene00014203	WBGene00219286					WBGene00018082		WBGene00007110
						WBGene00010001	WBGene00007150		WBGene00016056	WBGene00010904		WBGene00014205	WBGene00022278					WBGene00018083		WBGene00007111
						WBGene00012796	WBGene00001865		WBGene00022008	WBGene00010813		WBGene00014209	WBGene00021827					WBGene00018087		WBGene00007112
						WBGene00006594	WBGene00003422		WBGene00010065	WBGene00018896		WBGene00014219	WBGene00018511					WBGene00018091		WBGene00007113
						WBGene00013895	WBGene00008197		WBGene00017698	WBGene00020394		WBGene00014223	WBGene00019354					WBGene00018097		WBGene00007114
						WBGene00236789	WBGene00012112		WBGene00000558	WBGene00006745		WBGene00014225	WBGene00007780					WBGene00018098		WBGene00007116
						WBGene00004773	WBGene00044502		WBGene00015558	WBGene00005032		WBGene00014228	WBGene00015466					WBGene00018112		WBGene00007120
						WBGene00001451	WBGene00000794		WBGene00007357	WBGene00000086		WBGene00014229	WBGene00015508					WBGene00018119		WBGene00007122
						WBGene00003174	WBGene00014117		WBGene00010686	WBGene00044144		WBGene00014230	WBGene00011528					WBGene00018120		WBGene00007124
						WBGene00010834	WBGene00010351		WBGene00008357	WBGene00013543		WBGene00014238	WBGene00021846					WBGene00018121		WBGene00007126
						WBGene00020501	WBGene00021382		WBGene00044332	WBGene00044463		WBGene00014240	WBGene00003041					WBGene00018122		WBGene00007135
						WBGene00016913	WBGene00003504		WBGene00006016	WBGene00000666		WBGene00014241	WBGene00011872					WBGene00018123		WBGene00007136
						WBGene00003555	WBGene00007624		WBGene00077548	WBGene00009504		WBGene00014246	WBGene00009665					WBGene00018124		WBGene00007137
						WBGene00015964	WBGene00003499		WBGene00004339	WBGene00206354		WBGene00014247	WBGene00022530					WBGene00018125		WBGene00007139
						WBGene00044545	WBGene00016632		WBGene00010972	WBGene00006775		WBGene00014250	WBGene00019077					WBGene00018134		WBGene00007142
						WBGene00019023	WBGene00010815		WBGene00008859	WBGene00007389		WBGene00014256	WBGene00017607					WBGene00018135		WBGene00007143
						WBGene00007302	WBGene00021193		WBGene00015634	WBGene00021059		WBGene00014813	WBGene00020093					WBGene00018143		WBGene00007144
						WBGene00012399	WBGene00020103		WBGene00009179	WBGene00004229		WBGene00014997	WBGene00004882					WBGene00018145		WBGene00007153
						WBGene00206502	WBGene00010446		WBGene00006374	WBGene00011931		WBGene00015004	WBGene00000094					WBGene00018148		WBGene00007155
						WBGene00008915	WBGene00001571		WBGene00015893	WBGene00016906		WBGene00015009	WBGene00077658					WBGene00018158		WBGene00007165
						WBGene00016197	WBGene00001938		WBGene00018845	WBGene00019360		WBGene00015011	WBGene00017237					WBGene00018165		WBGene00007173
						WBGene00009058	WBGene00011066		WBGene00020832	WBGene00009431		WBGene00015012	WBGene00013239					WBGene00018168		WBGene00007184
						WBGene00013098	WBGene00020546		WBGene00007990	WBGene00020765		WBGene00015014	WBGene00021508					WBGene00018178		WBGene00007185
						WBGene00013575	WBGene00011499		WBGene00206479	WBGene00013415		WBGene00015017	WBGene00018009					WBGene00018192		WBGene00007186
						WBGene00015676	WBGene00007785		WBGene00021818	WBGene00018170		WBGene00015023	WBGene00006568					WBGene00018196		WBGene00007187
						WBGene00013197	WBGene00010666		WBGene00235288	WBGene00015387		WBGene00015024	WBGene00007991					WBGene00018207		WBGene00007188
						WBGene00006016	WBGene00012110		WBGene00009588	WBGene00022270		WBGene00015026	WBGene00006713					WBGene00018214		WBGene00007192
						WBGene00001692	WBGene00018900		WBGene00000389	WBGene00007388		WBGene00015029	WBGene00022167					WBGene00018223		WBGene00007193
						WBGene00006682	WBGene00011039		WBGene00077500	WBGene00011880		WBGene00015030	WBGene00008318					WBGene00018232		WBGene00007195
						WBGene00006861	WBGene00000885		WBGene00018016	WBGene00019389		WBGene00015032	WBGene00004109					WBGene00018235		WBGene00007196
						WBGene00007363	WBGene00016609		WBGene00013220	WBGene00008208		WBGene00015034	WBGene00022704					WBGene00018253		WBGene00007199
						WBGene00194679	WBGene00006206		WBGene00020741	WBGene00014092		WBGene00015049	WBGene00012927					WBGene00018271		WBGene00007202
						WBGene00018279	WBGene00013586		WBGene00001482	WBGene00008091		WBGene00015051	WBGene00012221					WBGene00018284		WBGene00007206
						WBGene00002269	WBGene00000498		WBGene00010920	WBGene00003887		WBGene00015052	WBGene00022233					WBGene00018296		WBGene00007207
						WBGene00017504	WBGene00000264		WBGene00018423	WBGene00009237		WBGene00015055	WBGene00012931					WBGene00018301		WBGene00007208
						WBGene00022353	WBGene00001689		WBGene00012345	WBGene00020573		WBGene00015073	WBGene00007029					WBGene00018311		WBGene00007212
						WBGene00008352	WBGene00017200		WBGene00022399	WBGene00017900		WBGene00015075	WBGene00011914					WBGene00018315		WBGene00007215
						WBGene00001817	WBGene00009921		WBGene00016416	WBGene00004328		WBGene00015083	WBGene00018864					WBGene00018318		WBGene00007216
						WBGene00008886	WBGene00013270		WBGene00018087	WBGene00021963		WBGene00015084	WBGene00018420					WBGene00018332		WBGene00007217
						WBGene00007950	WBGene00017548		WBGene00018196	WBGene00020022		WBGene00015089	WBGene00010325					WBGene00018334		WBGene00007223
						WBGene00016293	WBGene00009077		WBGene00014250	WBGene00010898		WBGene00015094	WBGene00022434					WBGene00018336		WBGene00007226
						WBGene00001461	WBGene00008577		WBGene00007978	WBGene00044464		WBGene00015095	WBGene00021515					WBGene00018340		WBGene00007234
						WBGene00002255	WBGene00022399		WBGene00009893	WBGene00004267		WBGene00015097	WBGene00009556					WBGene00018347		WBGene00007235
						WBGene00004059	WBGene00011410		WBGene00001394	WBGene00010236		WBGene00015102	WBGene00015347					WBGene00018352		WBGene00007236
						WBGene00009808	WBGene00016971		WBGene00022634	WBGene00020045		WBGene00015105	WBGene00007711					WBGene00018358		WBGene00007237
						WBGene00004192	WBGene00010363		WBGene00009551	WBGene00018853		WBGene00015106	WBGene00016495					WBGene00018359		WBGene00007258
						WBGene00019203	WBGene00014209		WBGene00018948	WBGene00012295		WBGene00015112	WBGene00000500					WBGene00018360		WBGene00007260
						WBGene00017709	WBGene00004388		WBGene00015422	WBGene00003233		WBGene00015130	WBGene00013689					WBGene00018394		WBGene00007270
						WBGene00303071	WBGene00013556		WBGene00009130	WBGene00045108		WBGene00015134	WBGene00012719					WBGene00018405		WBGene00007273
						WBGene00303425	WBGene00021736		WBGene00015466	WBGene00009500		WBGene00015136	WBGene00019011					WBGene00018407		WBGene00007277
						WBGene00008256	WBGene00008662		WBGene00011466	WBGene00004237		WBGene00015139	WBGene00020030					WBGene00018410		WBGene00007278
						WBGene00017160	WBGene00019769		WBGene00015228	WBGene00018655		WBGene00015143	WBGene00003584					WBGene00018425		WBGene00007281
						WBGene00016758	WBGene00008218		WBGene00019833	WBGene00017416		WBGene00015145	WBGene00016623					WBGene00018428		WBGene00007282
						WBGene00009926	WBGene00017456		WBGene00012010	WBGene00001089		WBGene00015146	WBGene00016321					WBGene00018462		WBGene00007296
						WBGene00003721	WBGene00011600		WBGene00003509	WBGene00022592		WBGene00015150	WBGene00017742					WBGene00018471		WBGene00007299
						WBGene00003621	WBGene00077699		WBGene00018130	WBGene00012883		WBGene00015162	WBGene00018072					WBGene00018484		WBGene00007304
						WBGene00007522	WBGene00009125		WBGene00006562	WBGene00012124		WBGene00015165	WBGene00009551					WBGene00018493		WBGene00007309
						WBGene00004209	WBGene00009178		WBGene00020404	WBGene00008578		WBGene00015180	WBGene00002241					WBGene00018494		WBGene00007312
						WBGene00004363	WBGene00044329		WBGene00008014	WBGene00013914		WBGene00015184	WBGene00015938					WBGene00018495		WBGene00007313
						WBGene00008629	WBGene00020227		WBGene00019806	WBGene00007590		WBGene00015188	WBGene00008281					WBGene00018497		WBGene00007315
						WBGene00000403	WBGene00001998		WBGene00011063	WBGene00016023		WBGene00015189	WBGene00001022					WBGene00018498		WBGene00007324
						WBGene00017568	WBGene00001482		WBGene00014049	WBGene00020138		WBGene00015191						WBGene00018500		WBGene00007329
						WBGene00021264	WBGene00015797		WBGene00008724	WBGene00000452		WBGene00015193						WBGene00018501		WBGene00007330
						WBGene00001666	WBGene00008417		WBGene00001839	WBGene00011137		WBGene00015194						WBGene00018502		WBGene00007331
						WBGene00011723	WBGene00195178		WBGene00019141	WBGene00021124		WBGene00015200						WBGene00018505		WBGene00007334
						WBGene00009947	WBGene00003157		WBGene00014230	WBGene00021980		WBGene00015228						WBGene00018507		WBGene00007336
						WBGene00044467	WBGene00007697		WBGene00018134	WBGene00015135		WBGene00015229						WBGene00018522		WBGene00007338
						WBGene00022242	WBGene00007710		WBGene00011587	WBGene00004202		WBGene00015230						WBGene00018525		WBGene00007349
						WBGene00019249	WBGene00019947		WBGene00019606	WBGene00007410		WBGene00015233						WBGene00018526		WBGene00007350
						WBGene00019277	WBGene00013729		WBGene00016701	WBGene00012261		WBGene00015235						WBGene00018528		WBGene00007352
						WBGene00013838	WBGene00002219		WBGene00011320	WBGene00011285		WBGene00015241						WBGene00018529		WBGene00007372
						WBGene00006407	WBGene00013246		WBGene00003380	WBGene00011444		WBGene00015244						WBGene00018530		WBGene00007376
						WBGene00018034	WBGene00007092		WBGene00008460	WBGene00006873		WBGene00015246						WBGene00018531		WBGene00007384
						WBGene00012959	WBGene00015291		WBGene00002064	WBGene00008248		WBGene00015247						WBGene00018548		WBGene00007385
						WBGene00010553	WBGene00019587		WBGene00021878	WBGene00009493		WBGene00015249						WBGene00018563		WBGene00007386
						WBGene00000656	WBGene00004422		WBGene00014163	WBGene00002213		WBGene00015267						WBGene00018574		WBGene00007387
						WBGene00006637	WBGene00016669		WBGene00013290	WBGene00017762		WBGene00015291						WBGene00018580		WBGene00007394
						WBGene00021645	WBGene00010364		WBGene00195071	WBGene00001745		WBGene00015296						WBGene00018594		WBGene00007395
						WBGene00022769	WBGene00015852		WBGene00010247	WBGene00013761		WBGene00015307						WBGene00018603		WBGene00007400
						WBGene00010811	WBGene00001718		WBGene00015745	WBGene00016706		WBGene00015308						WBGene00018631		WBGene00007403
						WBGene00009257	WBGene00016862		WBGene00001867	WBGene00002030		WBGene00015310						WBGene00018634		WBGene00007412
						WBGene00019731	WBGene00020380		WBGene00011849	WBGene00077490		WBGene00015312						WBGene00018647		WBGene00007413
						WBGene00020568	WBGene00017620		WBGene00018772	WBGene00015693		WBGene00015313						WBGene00018652		WBGene00007422
						WBGene00000511	WBGene00010195		WBGene00004721	WBGene00003104		WBGene00015327						WBGene00018704		WBGene00007428
						WBGene00007925	WBGene00013250		WBGene00011431	WBGene00005670		WBGene00015329						WBGene00018716		WBGene00007429
						WBGene00016817	WBGene00002106		WBGene00016742	WBGene00004197		WBGene00015345						WBGene00018745		WBGene00007430
						WBGene00017639	WBGene00021541		WBGene00012672	WBGene00012909		WBGene00015347						WBGene00018772		WBGene00007434
						WBGene00001172	WBGene00271706		WBGene00009701	WBGene00012252		WBGene00015348						WBGene00018773		WBGene00007435
						WBGene00004923	WBGene00010609		WBGene00001792	WBGene00008284		WBGene00015349						WBGene00018783		WBGene00007436
						WBGene00012529	WBGene00016074		WBGene00016388	WBGene00020130		WBGene00015351						WBGene00018792		WBGene00007443
						WBGene00015541	WBGene00012104		WBGene00009816	WBGene00021528		WBGene00015353						WBGene00018807		WBGene00007444
						WBGene00007349	WBGene00002231		WBGene00012167	WBGene00017998		WBGene00015385						WBGene00018839		WBGene00007449
						WBGene00001761	WBGene00003228		WBGene00010547	WBGene00020008		WBGene00015386						WBGene00018840		WBGene00007458
						WBGene00010963	WBGene00045416		WBGene00015026	WBGene00007071		WBGene00015404						WBGene00018869		WBGene00007463
						WBGene00012226	WBGene00011532		WBGene00011809	WBGene00018213		WBGene00015422						WBGene00018877		WBGene00007464
						WBGene00015610	WBGene00015225		WBGene00010246	WBGene00008735		WBGene00015449						WBGene00018895		WBGene00007476
						WBGene00044677	WBGene00001499		WBGene00020349	WBGene00017041		WBGene00015450						WBGene00018926		WBGene00007488
						WBGene00004245	WBGene00185089		WBGene00017802	WBGene00011452		WBGene00015451						WBGene00018930		WBGene00007492
						WBGene00008851	WBGene00000886		WBGene00015246	WBGene00020712		WBGene00015456						WBGene00018949		WBGene00007493
						WBGene00012116	WBGene00007500		WBGene00021386	WBGene00020833		WBGene00015460						WBGene00018958		WBGene00007499
						WBGene00003471	WBGene00019810		WBGene00011741	WBGene00010386		WBGene00015462						WBGene00018978		WBGene00007505
						WBGene00009229	WBGene00006700		WBGene00007057	WBGene00003482		WBGene00015463						WBGene00018979		WBGene00007508
						WBGene00006020	WBGene00004994		WBGene00009001	WBGene00006306		WBGene00015466						WBGene00018980		WBGene00007514
						WBGene00011456	WBGene00022203		WBGene00011410	WBGene00020760		WBGene00015467						WBGene00018981		WBGene00007516
						WBGene00018052	WBGene00021045		WBGene00018660	WBGene00044073		WBGene00015468						WBGene00018985		WBGene00007520
						WBGene00012332	WBGene00008000		WBGene00044676	WBGene00012840		WBGene00015470						WBGene00018993		WBGene00007534
						WBGene00003386	WBGene00015226		WBGene00012398	WBGene00000368		WBGene00015484						WBGene00018994		WBGene00007536
						WBGene00000928	WBGene00004984		WBGene00015742	WBGene00020692		WBGene00015500						WBGene00018999		WBGene00007545
						WBGene00009493	WBGene00015504		WBGene00019063	WBGene00017438		WBGene00015501						WBGene00019012		WBGene00007554
						WBGene00011093	WBGene00013044		WBGene00045417	WBGene00016585		WBGene00015504						WBGene00019015		WBGene00007557
						WBGene00004780	WBGene00009101		WBGene00012958	WBGene00019904		WBGene00015505						WBGene00019018		WBGene00007561
						WBGene00015477	WBGene00008080		WBGene00013567	WBGene00015704		WBGene00015508						WBGene00019020		WBGene00007564
						WBGene00010275	WBGene00017708		WBGene00008236	WBGene00006517		WBGene00015511						WBGene00019024		WBGene00007565
						WBGene00000222	WBGene00012972		WBGene00019977	WBGene00016039		WBGene00015513						WBGene00019026		WBGene00007576
						WBGene00009183	WBGene00010839		WBGene00013881	WBGene00001174		WBGene00015515						WBGene00019062		WBGene00007577
						WBGene00004790	WBGene00009301		WBGene00011790	WBGene00000755		WBGene00015516						WBGene00019063		WBGene00007578
						WBGene00009850	WBGene00019254		WBGene00195072	WBGene00077712		WBGene00015529						WBGene00019080		WBGene00007579
						WBGene00016939	WBGene00017801		WBGene00007307	WBGene00020947		WBGene00015540						WBGene00019081		WBGene00007581
						WBGene00002222	WBGene00019199		WBGene00004340	WBGene00000515		WBGene00015557						WBGene00019084		WBGene00007583
						WBGene00012585	WBGene00001046		WBGene00010036	WBGene00002054		WBGene00015558						WBGene00019086		WBGene00007585
						WBGene00015510	WBGene00012109		WBGene00022440	WBGene00017009		WBGene00015569						WBGene00019094		WBGene00007587
						WBGene00004256	WBGene00011811		WBGene00194816	WBGene00019493		WBGene00015572						WBGene00019095		WBGene00007588
						WBGene00012257	WBGene00194682		WBGene00019436	WBGene00012017		WBGene00015582						WBGene00019096		WBGene00007593
						WBGene00000902	WBGene00009271		WBGene00006377	WBGene00011531		WBGene00015590						WBGene00019119		WBGene00007599
						WBGene00017449	WBGene00011886		WBGene00011478	WBGene00021178		WBGene00015591						WBGene00019133		WBGene00007602
						WBGene00013028	WBGene00194848		WBGene00009313	WBGene00002881		WBGene00015593						WBGene00019135		WBGene00007603
						WBGene00001672	WBGene00011318		WBGene00271694	WBGene00007592		WBGene00015624						WBGene00019150		WBGene00007605
						WBGene00020585	WBGene00007332		WBGene00019595	WBGene00001053		WBGene00015627						WBGene00019155		WBGene00007609
						WBGene00017850	WBGene00010451		WBGene00016169	WBGene00015779		WBGene00015629						WBGene00019165		WBGene00007614
						WBGene00022720	WBGene00015860		WBGene00022016	WBGene00016951		WBGene00015630						WBGene00019169		WBGene00007615
						WBGene00018025	WBGene00020966		WBGene00010895	WBGene00003526		WBGene00015633						WBGene00019182		WBGene00007616
						WBGene00003375	WBGene00020896		WBGene00195178	WBGene00000969		WBGene00015634						WBGene00019187		WBGene00007617
						WBGene00019111	WBGene00001941		WBGene00044684	WBGene00000140		WBGene00015648						WBGene00019190		WBGene00007620
						WBGene00044774	WBGene00006793		WBGene00012634	WBGene00008956		WBGene00015661						WBGene00019191		WBGene00007621
						WBGene00012535	WBGene00007188		WBGene00008169	WBGene00017449		WBGene00015665						WBGene00019193		WBGene00007622
						WBGene00016858	WBGene00007705		WBGene00010193	WBGene00008368		WBGene00015670						WBGene00019194		WBGene00007623
						WBGene00022643	WBGene00004244		WBGene00044476	WBGene00001184		WBGene00015677						WBGene00019198		WBGene00007624
						WBGene00008436	WBGene00000499		WBGene00007965	WBGene00008949		WBGene00015683						WBGene00019200		WBGene00007625
						WBGene00002057	WBGene00007643		WBGene00017827	WBGene00017637		WBGene00015688						WBGene00019203		WBGene00007626
						WBGene00017506	WBGene00018016		WBGene00021028	WBGene00000134		WBGene00015691						WBGene00019216		WBGene00007627
						WBGene00018515	WBGene00011087		WBGene00010906	WBGene00002266		WBGene00015696						WBGene00019227		WBGene00007628
						WBGene00044221	WBGene00004808		WBGene00010781	WBGene00000402		WBGene00015697						WBGene00019229		WBGene00007630
						WBGene00021838	WBGene00012673		WBGene00004972	WBGene00014244		WBGene00015698						WBGene00019237		WBGene00007637
						WBGene00019979	WBGene00021012		WBGene00012879	WBGene00016454		WBGene00015733						WBGene00019248		WBGene00007640
						WBGene00004831	WBGene00019362		WBGene00022791	WBGene00019204		WBGene00015742						WBGene00019255		WBGene00007644
						WBGene00002101	WBGene00018137		WBGene00021793	WBGene00001400		WBGene00015744						WBGene00019260		WBGene00007645
						WBGene00020335	WBGene00018353		WBGene00012715	WBGene00003909		WBGene00015745						WBGene00019298		WBGene00007646
						WBGene00011474	WBGene00271605		WBGene00013041	WBGene00022497		WBGene00015746						WBGene00019302		WBGene00007647
						WBGene00008640	WBGene00016564		WBGene00017554	WBGene00010421		WBGene00015747						WBGene00019303		WBGene00007649
						WBGene00009496	WBGene00004953		WBGene00017378	WBGene00020473		WBGene00015765						WBGene00019311		WBGene00007650
						WBGene00019324	WBGene00021175		WBGene00015698	WBGene00044467		WBGene00015766						WBGene00019332		WBGene00007652
						WBGene00007594	WBGene00194649		WBGene00022620	WBGene00044681		WBGene00015776						WBGene00019335		WBGene00007679
						WBGene00022247	WBGene00004963		WBGene00016181	WBGene00012628		WBGene00015780						WBGene00019337		WBGene00007681
						WBGene00021417	WBGene00020349		WBGene00016085	WBGene00006761		WBGene00015796						WBGene00019343		WBGene00007683
						WBGene00012607	WBGene00013792		WBGene00044347	WBGene00009333		WBGene00015797						WBGene00019347		WBGene00007684
						WBGene00007653	WBGene00021512		WBGene00010046	WBGene00008805		WBGene00015807						WBGene00019356		WBGene00007685
						WBGene00020506	WBGene00009372		WBGene00012702	WBGene00009358		WBGene00015809						WBGene00019361		WBGene00007686
						WBGene00012437	WBGene00019432		WBGene00194649	WBGene00014033		WBGene00015815						WBGene00019368		WBGene00007689
						WBGene00044294	WBGene00001016		WBGene00016523	WBGene00011228		WBGene00015816						WBGene00019372		WBGene00007690
						WBGene00016424	WBGene00011625		WBGene00018000	WBGene00023520		WBGene00015817						WBGene00019384		WBGene00007697
						WBGene00006608	WBGene00017712		WBGene00044912	WBGene00020967		WBGene00015819						WBGene00019395		WBGene00007698
						WBGene00022405	WBGene00011611		WBGene00010883	WBGene00000240		WBGene00015820						WBGene00019405		WBGene00007702
						WBGene00017266	WBGene00045237		WBGene00008118	WBGene00000526		WBGene00015842						WBGene00019406		WBGene00007704
						WBGene00000062	WBGene00001483		WBGene00021898	WBGene00022242		WBGene00015843						WBGene00019408		WBGene00007705
						WBGene00010575	WBGene00003222		WBGene00010679	WBGene00021500		WBGene00015849						WBGene00019409		WBGene00007706
						WBGene00015794	WBGene00006540		WBGene00020293	WBGene00021017		WBGene00015850						WBGene00019410		WBGene00007710
						WBGene00019019	WBGene00004180		WBGene00001398	WBGene00009779		WBGene00015851						WBGene00019425		WBGene00007712
						WBGene00008841	WBGene00013538		WBGene00016150	WBGene00008073		WBGene00015852						WBGene00019430		WBGene00007718
						WBGene00011227	WBGene00001110		WBGene00011489	WBGene00003703		WBGene00015853						WBGene00019431		WBGene00007720
						WBGene00013860	WBGene00013198		WBGene00020072	WBGene00015453		WBGene00015855						WBGene00019436		WBGene00007730
						WBGene00219271	WBGene00003418		WBGene00013052	WBGene00016714		WBGene00015899						WBGene00019459		WBGene00007731
						WBGene00003687	WBGene00019140		WBGene00015624	WBGene00138711		WBGene00015903						WBGene00019461		WBGene00007743
						WBGene00006893	WBGene00022854		WBGene00017384	WBGene00003376		WBGene00015905						WBGene00019476		WBGene00007744
						WBGene00007680	WBGene00001947		WBGene00020265	WBGene00015434		WBGene00015907						WBGene00019478		WBGene00007760
						WBGene00022469	WBGene00004374		WBGene00013091	WBGene00006752		WBGene00015912						WBGene00019479		WBGene00007761
						WBGene00021511	WBGene00010264		WBGene00015929	WBGene00015395		WBGene00015917						WBGene00019501		WBGene00007762
						WBGene00008315	WBGene00000868		WBGene00006618	WBGene00006881		WBGene00015928						WBGene00019506		WBGene00007765
						WBGene00016751	WBGene00009118		WBGene00011925	WBGene00018569		WBGene00015929						WBGene00019509		WBGene00007766
						WBGene00020799	WBGene00001686		WBGene00020858	WBGene00008644		WBGene00015931						WBGene00019511		WBGene00007780
						WBGene00021565	WBGene00001678		WBGene00007283	WBGene00006790		WBGene00015936						WBGene00019512		WBGene00007784
						WBGene00044303	WBGene00004178		WBGene00007270	WBGene00006686		WBGene00015937						WBGene00019530		WBGene00007785
						WBGene00019846	WBGene00019894		WBGene00007711	WBGene00015646		WBGene00015938						WBGene00019531		WBGene00007787
						WBGene00005397	WBGene00018409		WBGene00002180	WBGene00017858		WBGene00015939						WBGene00019540		WBGene00007788
						WBGene00006796	WBGene00001985		WBGene00002186	WBGene00008929		WBGene00015944						WBGene00019541		WBGene00007789
						WBGene00043994	WBGene00018668		WBGene00009759	WBGene00012018		WBGene00015970						WBGene00019546		WBGene00007797
						WBGene00018338	WBGene00044205		WBGene00021559	WBGene00011287		WBGene00015971						WBGene00019556		WBGene00007807
						WBGene00018603	WBGene00009729		WBGene00009270	WBGene00021326		WBGene00015974						WBGene00019561		WBGene00007808
						WBGene00004030	WBGene00015515		WBGene00045356	WBGene00044107		WBGene00015975						WBGene00019562		WBGene00007812
						WBGene00011821	WBGene00010367		WBGene00011749	WBGene00007530		WBGene00015976						WBGene00019568		WBGene00007813
						WBGene00007668	WBGene00235311		WBGene00015828	WBGene00013171		WBGene00015978						WBGene00019572		WBGene00007824
						WBGene00004778	WBGene00009614		WBGene00019179	WBGene00044533		WBGene00015987						WBGene00019579		WBGene00007826
						WBGene00020972	WBGene00015146		WBGene00011788	WBGene00050884		WBGene00015988						WBGene00019580		WBGene00007848
						WBGene00019764	WBGene00045297		WBGene00014174	WBGene00003843		WBGene00015992						WBGene00019586		WBGene00007857
						WBGene00015587	WBGene00008155		WBGene00013840	WBGene00006318		WBGene00015994						WBGene00019587		WBGene00007859
						WBGene00017291	WBGene00006740		WBGene00012698	WBGene00015615		WBGene00015997						WBGene00019597		WBGene00007870
						WBGene00015897	WBGene00008804		WBGene00044633	WBGene00007174		WBGene00016010						WBGene00019598		WBGene00007877
						WBGene00019885	WBGene00003788		WBGene00021535	WBGene00014245		WBGene00016019						WBGene00019609		WBGene00007880
						WBGene00021405	WBGene00022462		WBGene00012182	WBGene00021527		WBGene00016040						WBGene00019626		WBGene00007892
						WBGene00003659	WBGene00020843		WBGene00020986	WBGene00022825		WBGene00016045						WBGene00019642		WBGene00007898
						WBGene00016911	WBGene00022206		WBGene00017696	WBGene00020302		WBGene00016053						WBGene00019643		WBGene00007911
						WBGene00194815	WBGene00006944		WBGene00016789	WBGene00016565		WBGene00016054						WBGene00019663		WBGene00007912
						WBGene00206485	WBGene00077732		WBGene00015590	WBGene00021036		WBGene00016055						WBGene00019664		WBGene00007913
						WBGene00003623	WBGene00086551		WBGene00012442	WBGene00016751		WBGene00016056						WBGene00019667		WBGene00007914
						WBGene00021772	WBGene00003037		WBGene00010728	WBGene00018714		WBGene00016058						WBGene00019672		WBGene00007918
						WBGene00020007	WBGene00021661		WBGene00015917	WBGene00001512		WBGene00016062						WBGene00019681		WBGene00007921
						WBGene00009820	WBGene00020066		WBGene00002982	WBGene00044556		WBGene00016074						WBGene00019720		WBGene00007922
						WBGene00010680	WBGene00022141		WBGene00003095	WBGene00022527		WBGene00016083						WBGene00019730		WBGene00007924
						WBGene00019184	WBGene00008710		WBGene00020840	WBGene00000511		WBGene00016084						WBGene00019731		WBGene00007927
						WBGene00008512	WBGene00021649		WBGene00008591	WBGene00004740		WBGene00016085						WBGene00019737		WBGene00007928
						WBGene00003376	WBGene00017142		WBGene00020721	WBGene00019571		WBGene00016087						WBGene00019749		WBGene00007932
						WBGene00007844	WBGene00008789		WBGene00009446	WBGene00001958		WBGene00016112						WBGene00019755		WBGene00007934
						WBGene00005063	WBGene00018721		WBGene00015819	WBGene00006936		WBGene00016115						WBGene00019769		WBGene00007941
						WBGene00015735	WBGene00003036		WBGene00019642	WBGene00004749		WBGene00016124						WBGene00019773		WBGene00007942
						WBGene00045336	WBGene00194906		WBGene00012946	WBGene00012962		WBGene00016125						WBGene00019777		WBGene00007945
						WBGene00012291	WBGene00019013		WBGene00008412	WBGene00021389		WBGene00016128						WBGene00019783		WBGene00007947
[truncated: 4,276 more rows]

## Sheet: 3
Fig 3A - Fold change between daf-2; aak(0) and daf-2 dauer and post-dauer animals for RNAi genes										Fig 3E - Post-dauer fertility of daf-2; aak(0) animals fed RNAi against certain ALG-3/4 26G pathway gene targets, numbers are % of egg-laying animals in each sample (n=50)
Class	Gene	AMPK Dauer vs daf-2	AMPK PD vs daf-2							Rep	L4440	ani-2	F21H7.5	gpd-4	gskl-1	msrp-2	spch-2	RNAi
Spermatogenic 26G	alg-3	6.60502	-0.503317		3D List of ALG-3/4 26G gene targets					1	0	34	26	42	22	18	36
	alg-4	9.16233	-0.645056		WBGene00000019					2	0	26	44	36	14	12	24
					WBGene00000041					3	0	12	18	34	16	30	32
miRNAs	alg-1	-0.528094	0.314175		WBGene00000064
	alg-2	-0.521918	0.772775		WBGene00000098
					WBGene00000114					Fig 3F - Brood size of daf-2; aak(0) animals fed RNAi against certain ALG-3/4 26G pathway gene targets, numbers represent progeny per animal (n=25)
26G	ergo-1	0.826881	-0.275223		WBGene00000263					Rep	L4440	ani-2	F21H7.5	gpd-4	gskl-1	msrp-2	spch-2	RNAi
					WBGene00000475					1	0	29	60	56	35	69	20
22G	hrde-1	1.91567	-0.33022		WBGene00000552					2	0	66	41	109	18	42	84
	csr-1	1.99683	-0.478477		WBGene00000771					3	0	63	71	87	26	21	58
Nuclear	nrde-1	0.967276	-0.22593		WBGene00000777					4	0	54	62	77	47	80	76
	nrde-2	0.421098	0.394868		WBGene00000802					5	0	39	28	50	29	22	15
	nrde-4	1.04519	-0.243916		WBGene00000843					6	0	50	48	44	0	70	35
					WBGene00000881					7	0	77	61	54	0	0	12
piRNA	prg-1	1.73887	-0.240915		WBGene00000915					8	0	0	68	72	0	0	0
					WBGene00001037					9	0	0	0	23	0	0	0
WAGO 22G	wago-1	2.3914	-0.365603		WBGene00001168					10	0	0	0	0	0	0	0
	wago-4	2.68048	-0.530794		WBGene00001303					11	12	0	0	0	0	0	0
					WBGene00001427					12	0	0	6	0	6	6	0
Mutator foci	mut-7	1.94805	-0.366078		WBGene00001686					13	0	0	0	0	0	0	0
	mut-16	0.649583	-0.198376		WBGene00001855					14	0	0	0	0	0	0	0
					WBGene00001977					15	6	0	0	0	0	0	0
Biogenesis factors	dcr-1	0.751115	0.12822		WBGene00002005					16	0	0	0	0	0	0	0
	eri-1	0.952085	-0.267201		WBGene00002045					17	0	0	0	0	0	0	0
	eri-3	1.26769	-0.392944		WBGene00002064					18	0	0	0	0	0	0	0
	eri-5	2.70444	-0.44373		WBGene00002070					19	0	0	0	0	0	0	0
	rde-4	1.22001	-0.632709		WBGene00002074					20	0	0	0	0	0	0	0
	ego-1	0.826881	-0.275223		WBGene00002219					21	0	0	0	0	0	0	0
					WBGene00002227					22	0	0	0	0	0	0	0
					WBGene00002344					23	0	0	0	0	0	0	0
					WBGene00002855					24	0	0	0	0	0	0	0
					WBGene00002879					25	0	0	0	0	0	0	0
					WBGene00003019
					WBGene00003449
					WBGene00003562
					WBGene00003587
					WBGene00003964
					WBGene00003994
					WBGene00004042
					WBGene00004266
					WBGene00004274
					WBGene00004439
					WBGene00004464
					WBGene00004700
					WBGene00004888
					WBGene00004906
					WBGene00004930
					WBGene00004931
					WBGene00004964
					WBGene00004975
					WBGene00005012
					WBGene00006038
					WBGene00006040
					WBGene00006044
					WBGene00006048
					WBGene00006050
					WBGene00006051
					WBGene00006376
					WBGene00006449
					WBGene00006509
					WBGene00006519
					WBGene00006529
					WBGene00006537
					WBGene00006713
					WBGene00006719
					WBGene00006734
					WBGene00006768
					WBGene00006794
					WBGene00006911
					WBGene00006924
					WBGene00007082
					WBGene00007169
					WBGene00007248
					WBGene00007306
					WBGene00007307
					WBGene00007337
					WBGene00007382
					WBGene00007457
					WBGene00007561
					WBGene00007563
					WBGene00007597
					WBGene00007610
					WBGene00007733
					WBGene00007735
					WBGene00007740
					WBGene00007777
					WBGene00007888
					WBGene00007923
					WBGene00007977
					WBGene00008001
					WBGene00008061
					WBGene00008333
					WBGene00008340
					WBGene00008480
					WBGene00008532
					WBGene00008541
					WBGene00008649
					WBGene00008687
					WBGene00008743
					WBGene00008754
					WBGene00008878
					WBGene00008920
					WBGene00008950
					WBGene00009031
					WBGene00009079
					WBGene00009115
					WBGene00009129
					WBGene00009185
					WBGene00009187
					WBGene00009239
					WBGene00009250
					WBGene00009308
					WBGene00009412
					WBGene00009416
					WBGene00009446
					WBGene00009459
					WBGene00009478
					WBGene00009491
					WBGene00009605
					WBGene00009680
					WBGene00009683
					WBGene00009962
					WBGene00010040
					WBGene00010091
					WBGene00010100
					WBGene00010114
					WBGene00010139
					WBGene00010155
					WBGene00010181
					WBGene00010246
					WBGene00010254
					WBGene00010309
					WBGene00010317
					WBGene00010366
					WBGene00010460
					WBGene00010466
					WBGene00010474
					WBGene00010547
					WBGene00010633
					WBGene00010634
					WBGene00010651
					WBGene00010672
					WBGene00010678
					WBGene00010679
					WBGene00010728
					WBGene00010874
					WBGene00010920
					WBGene00010991
					WBGene00011155
					WBGene00011156
					WBGene00011191
					WBGene00011200
					WBGene00011215
					WBGene00011297
					WBGene00011351
					WBGene00011510
					WBGene00011529
					WBGene00011533
					WBGene00011638
					WBGene00011734
					WBGene00011777
					WBGene00011808
					WBGene00011884
					WBGene00011900
					WBGene00011910
					WBGene00011918
					WBGene00011951
					WBGene00012010
					WBGene00012120
					WBGene00012156
					WBGene00012169
					WBGene00012219
					WBGene00012223
					WBGene00012294
					WBGene00012345
					WBGene00012357
					WBGene00012402
					WBGene00012486
					WBGene00012595
					WBGene00012605
					WBGene00012608
					WBGene00012627
					WBGene00012711
					WBGene00012712
					WBGene00012720
					WBGene00012721
					WBGene00012768
					WBGene00012781
					WBGene00012784
					WBGene00012809
					WBGene00012827
					WBGene00012831
					WBGene00012926
					WBGene00013033
					WBGene00013052
					WBGene00013053
					WBGene00013121
					WBGene00013238
					WBGene00013296
					WBGene00013306
					WBGene00013311
					WBGene00013388
					WBGene00013429
					WBGene00013524
					WBGene00013747
					WBGene00013824
					WBGene00013858
					WBGene00013879
					WBGene00013979
					WBGene00013987
					WBGene00014007
					WBGene00014062
					WBGene00014082
					WBGene00014102
					WBGene00014103
					WBGene00014179
					WBGene00014197
					WBGene00015004
					WBGene00015024
					WBGene00015051
					WBGene00015084
					WBGene00015089
					WBGene00015093
					WBGene00015192
					WBGene00015230
					WBGene00015331
					WBGene00015344
					WBGene00015500
					WBGene00015516
					WBGene00015558
					WBGene00015582
					WBGene00015629
					WBGene00015634
					WBGene00015689
					WBGene00015690
					WBGene00015752
					WBGene00015907
					WBGene00015917
					WBGene00015929
					WBGene00015970
					WBGene00015997
					WBGene00016040
					WBGene00016054
					WBGene00016058
					WBGene00016158
					WBGene00016177
					WBGene00016238
					WBGene00016244
					WBGene00016286
					WBGene00016316
					WBGene00016356
					WBGene00016358
					WBGene00016398
					WBGene00016413
					WBGene00016414
					WBGene00016420
					WBGene00016445
					WBGene00016461
					WBGene00016462
					WBGene00016765
					WBGene00016942
					WBGene00016977
					WBGene00017026
					WBGene00017059
					WBGene00017114
					WBGene00017215
					WBGene00017279
					WBGene00017301
					WBGene00017354
					WBGene00017386
					WBGene00017542
					WBGene00017673
					WBGene00017802
					WBGene00018008
					WBGene00018068
					WBGene00018083
					WBGene00018119
					WBGene00018120
					WBGene00018121
					WBGene00018124
					WBGene00018152
					WBGene00018232
					WBGene00018253
					WBGene00018359
					WBGene00018395
					WBGene00018423
					WBGene00018652
					WBGene00018926
					WBGene00018954
					WBGene00018999
					WBGene00019001
					WBGene00019024
					WBGene00019026
					WBGene00019081
					WBGene00019084
					WBGene00019086
					WBGene00019216
					WBGene00019259
					WBGene00019405
					WBGene00019409
					WBGene00019410
					WBGene00019431
					WBGene00019512
					WBGene00019608
					WBGene00019642
					WBGene00019720
					WBGene00019773
					WBGene00019785
					WBGene00019900
					WBGene00020053
					WBGene00020072
					WBGene00020105
					WBGene00020168
					WBGene00020185
					WBGene00020246
					WBGene00020275
					WBGene00020289
					WBGene00020370
					WBGene00020414
					WBGene00020435
					WBGene00020437
					WBGene00020683
					WBGene00020715
					WBGene00020824
					WBGene00020840
					WBGene00020890
					WBGene00020914
					WBGene00020940
					WBGene00020950
					WBGene00020966
					WBGene00020973
					WBGene00021006
					WBGene00021007
					WBGene00021114
					WBGene00021288
					WBGene00021296
					WBGene00021382
					WBGene00021398
					WBGene00021420
					WBGene00021427
					WBGene00021456
					WBGene00021486
					WBGene00021579
					WBGene00021608
					WBGene00021691
					WBGene00021820
					WBGene00021858
					WBGene00021870
					WBGene00021956
					WBGene00021959
					WBGene00022166
					WBGene00022169
					WBGene00022170
					WBGene00022507
					WBGene00022530
					WBGene00022634
					WBGene00022709
					WBGene00022751
					WBGene00022754
					WBGene00022778
					WBGene00022793
					WBGene00022834
					WBGene00022849
					WBGene00022876
					WBGene00023490
					WBGene00044005
					WBGene00044026
					WBGene00044169
					WBGene00044177
					WBGene00044180
					WBGene00044243
					WBGene00044324
					WBGene00044384
					WBGene00044392
					WBGene00044475
					WBGene00044763
					WBGene00044805
					WBGene00044911
					WBGene00045036
					WBGene00045247
					WBGene00045306
					WBGene00045484
					WBGene00077519
					WBGene00077548
					WBGene00077576
					WBGene00077582

## Sheet: 4
Fig 4B - Post-dauer fertility of daf-2, daf-2l aak(0), and aak(0); alg-3/4 mutants, numbers are % of egg-laying animals in each sample (n=50)														Fig 4E - % animals with visible sperm, based on DAPI staining, of daf-2, daf-2; aak(0), and aak(0); alg-3/4 mutants, (n=50)
Rep	daf-2	daf-2; alg-3; alg-4	daf-2; aak(0); alg-3; alg-4	daf-2; aak(0)										Rep	daf-2	daf-2; aak(0); alg-3; alg-4	daf-2; aak(0)
1	100	100	46	0										1	0	12	86
2	100	100	62	0										2	0	4	68
3	100	100	48	0										3	0	0	66
Fig 4C - Brood size of daf-2, daf-2l aak(0), and aak(0); alg-3/4 mutants, numbers represent progeny per animal (n=25)														Fig 4F - Germ cell count of aak(0) and aak(0); alg-3/4 DAPI-stained dauer larvae, numbers represent total germ cells per animal
Rep	daf-2	daf-2; alg-3; alg-4	daf-2; aak(0); alg-3; alg-4	daf-2; aak(0)										Rep	aak(0)	aak(0); alg-3/4
1	236	208	0	114										1	175	110
2	227	239	0	45										2	182	121
3	228	184	0	131										3	176	114
4	232	238	0	126										4	172	90
5	202	220	0	149										5	185	118
6	244	196	0	50										6	149	134
7	193	202	0	47										7	168	103
8	239	204	0	107										8	169	104
9	238	193	0	19										9	181	122
10	211	223	0	73										10	164	92
11	218	189	0	130										11	178	90
12	200	162	0	122										12	185	113
13	254	192	0	139										13	184	96
14	217	182	0	101										14	184	132
15	184	227	0	79										15	175	119
16	214	242	0	133										16	164	112
17	199	164	0	0										17	171	111
18	193	209	0	0										18	175	129
19	218	218	0	0										19	178	93
20	254	231	0	0										20	182	124
21	201	216	0	0										21	145	102
22	249	192	0	0										22	180	98
23	197	183	0	0										23	177	121
24	253	196	0	0										24	162	91
25	211	227	0	0										25	152	125
Fig 4H - GO enrichment of aak(0); alg-3/4 vs. aak(0) dauer transcriptome showing enrichment of genes with decreased expression in aak(0); alg-3/4
Term	Enrichment Fold Change	P value	Observed	aak(0) vs. daf-2
structural constituent of cuticle GO:0042302	11	3.6e-18	23	DAUER DOWN
collagen trimer GO:0005581	11	5.2e-16	20	DAUER DOWN										Fig 4I - GO enrichment of aak(0); alg-3/4 vs. aak(0) post-dauer transcriptome showing enrichment of genes with increased expression in aak(0); alg-3/4
response to biotic stimulus GO:0009607	4	2.1e-08	21	DAUER DOWN										Term	Enrichment Fold Change	P value	Observed	aak(0) vs. daf-2
biological process involved in interspecies interaction between organisms GO:0044419	4	2.3e-08	21	DAUER DOWN										structural constituent of ribosome GO:0003735	3.1	9.9e-29	90	PD UP
immune system process GO:0002376	4.2	2e-07	17	DAUER DOWN										monoatomic ion transport GO:0006811	1.9	1.6e-28	250	PD UP
extracellular region GO:0005576	3.2	8.1e-07	22	DAUER DOWN										passive transmembrane transporter activity GO:0022803	2.1	2.6e-28	188	PD UP
defense response to other organism GO:0098542	3.6	9.9e-06	14	DAUER DOWN										cytosolic large ribosomal subunit GO:0022625	4.1	8.3e-22	40	PD UP
lytic vacuole GO:0000323	4.4	4.3e-05	9	DAUER DOWN										transporter activity GO:0005215	1.6	7e-21	337	PD UP
response to topologically incorrect protein GO:0035966	3.8	0.00016	9	DAUER DOWN										cell-cell signaling GO:0007267	2.1	2.4e-20	133	PD UP
defense response to Gram-positive bacterium GO:0050830	6	0.0002	5	DAUER DOWN										voltage-gated channel activity GO:0022832	2.8	2.3e-16	57	PD UP
														ligand-gated channel activity GO:0022834	2.3	1.1e-14	78	PD UP
														myofibril GO:0030016	2.6	2.5e-13	53	PD UP
														nematode pharyngeal pumping GO:0043050	2.8	5.3e-12	39	PD UP

## Sheet: 5
Fig 5C - % animals with visible sperm, based on DAPI staining, of csr-1 degron animals with and without auxin treatment (n=50)																		Fig 5G - RT-qPCR of csr-1 degron dauer animals with and without auxin treatment
Rep	Control	Auxin
1	80	48																		tba-2	alg-4	ssp-16	spch-2	egg-2
2	84	34																	Rep	Ct values	Ct values	Ct values	Ct values	Ct values
3	72	30																csr-1 Control	1	21.9491	23.6044	22.3582	23.4003	22.2034
																			2	21.8938	23.4967	22.2209	23.5932	22.6307
Fig 5D - Post-dauer fertility of daf-2 and daf-2; aak(0) csr-1 degron animal with and without auxin treatments, numbers are % of egg-laying animals in each sample (n=50)																			3	22.1499	23.7761	22.096	23.783	22.4574
Rep	Control	Auxin																csr-1 Auxin	1	21.2203	22.6325	21.1382	23.4882	22.5865
1	0	14																	2	21.4846	22.6847	21.0706	23.4378	22.4393
2	0	22																	3	21.3931	22.4795	21.2304	23.1038	22.4042
3	0	20
Fig 5E - Brood size of daf-2 and daf-2; aak(0) csr-1 degron animals with and without auxin treatment, numbers represent progeny per animal (n=25)
Rep	Control	Auxin	Control	Auxin
1	196	251	0	66			Fig 5F - Germ cell count of Control and Auxin-treated CSR-1::AID aak(0) DAPI-stained dauer larvae, numbers represent total germ cells per animal
2	239	190	0	7			Rep	Control	Auxin
3	196	236	0	56			1	180	128
4	194	245	0	12			2	171	120			5H List of CSR-1 22G gene targets
5	220	253	0	29			3	161	106			WBGene00000001
6	186	216	0	48			4	151	125			WBGene00000276
7	236	177	0	81			5	171	131			WBGene00000378
8	188	214	0	0			6	158	127			WBGene00000533
9	231	199	0	0			7	148	113			WBGene00000592
10	240	183	0	0			8	176	111			WBGene00000813
11	196	249	0	0			9	161	129			WBGene00000840
12	178	227	0	0			10	181	141			WBGene00000913
13	244	254	0	0			11	173	130			WBGene00001029
14	201	197	0	0			12	181	165			WBGene00001037
15	251	239	0	0			13	176	114			WBGene00001041
16	223	179	0	0			14	148	141			WBGene00001284
17	189	198	0	0			15	183	139			WBGene00001509
18	203	232	0	0			16	175	144			WBGene00001510
19	206	218	0	0			17	163	139			WBGene00001527
20	196	228	0	0			18	174	119			WBGene00001571
21	247	214	0	0			19	155	127			WBGene00001598
22	251	223	0	0			20	175	133			WBGene00001599
23	244	192	0	0			21	158	134			WBGene00001813
24	195	228	0	0			22	150	149			WBGene00001874
25	190	224	0	0			23	175	142			WBGene00002028
							24	182	110			WBGene00002035
							25	152	134			WBGene00002042
												WBGene00002077
												WBGene00002986
												WBGene00003222
												WBGene00003231
												WBGene00003410
												WBGene00003422
												WBGene00003576
												WBGene00003777
												WBGene00003821
												WBGene00003829
												WBGene00003882
												WBGene00004199
												WBGene00004305
												WBGene00004383
												WBGene00004467
												WBGene00004723
												WBGene00004760
												WBGene00004798
												WBGene00004874
												WBGene00004883
												WBGene00005010
												WBGene00006382
												WBGene00006430
												WBGene00006440
												WBGene00006722
												WBGene00006724
												WBGene00006781
												WBGene00006856
												WBGene00007001
												WBGene00007048
												WBGene00007087
												WBGene00007145
												WBGene00007217
												WBGene00007270
												WBGene00007434
												WBGene00007436
												WBGene00007711
												WBGene00007785
												WBGene00007797
												WBGene00007921
												WBGene00007952
												WBGene00007966
												WBGene00008119
												WBGene00008151
												WBGene00008164
												WBGene00008238
												WBGene00008429
												WBGene00008502
												WBGene00008710
												WBGene00008882
												WBGene00008934
												WBGene00008990
												WBGene00009011
												WBGene00009035
												WBGene00009052
												WBGene00009082
												WBGene00009172
												WBGene00009266
												WBGene00009352
												WBGene00009365
												WBGene00009565
												WBGene00009711
												WBGene00010232
												WBGene00010465
												WBGene00010502
												WBGene00010626
												WBGene00010627
												WBGene00010629
												WBGene00010699
												WBGene00010988
												WBGene00011033
												WBGene00011058
												WBGene00011110
												WBGene00011268
												WBGene00011324
												WBGene00011348
												WBGene00011375
												WBGene00011489
												WBGene00011507
												WBGene00011532
												WBGene00011538
												WBGene00011612
												WBGene00011730
												WBGene00011875
												WBGene00011917
												WBGene00011969
												WBGene00011975
												WBGene00012148
												WBGene00012298
												WBGene00012730
												WBGene00012740
												WBGene00013106
												WBGene00013139
												WBGene00013204
												WBGene00013343
												WBGene00013443
												WBGene00013506
												WBGene00013544
												WBGene00013880
												WBGene00014018
												WBGene00014078
												WBGene00014109
												WBGene00014219
												WBGene00015091
												WBGene00015203
												WBGene00015308
												WBGene00015405
												WBGene00015461
												WBGene00015499
												WBGene00015504
												WBGene00015513
												WBGene00015547
												WBGene00015557
												WBGene00016060
												WBGene00016113
												WBGene00016151
												WBGene00016740
												WBGene00016816
												WBGene00017137
												WBGene00017311
												WBGene00017313
												WBGene00017357
												WBGene00017397
												WBGene00017482
												WBGene00017683
												WBGene00017738
												WBGene00017758
												WBGene00017800
												WBGene00017930
												WBGene00018015
												WBGene00018017
												WBGene00018137
												WBGene00018409
												WBGene00018609
												WBGene00018864
												WBGene00018909
												WBGene00018963
												WBGene00019124
												WBGene00019130
												WBGene00019244
												WBGene00019432
												WBGene00019503
												WBGene00019629
												WBGene00019811
												WBGene00019824
												WBGene00019842
												WBGene00020037
												WBGene00020068
												WBGene00020112
												WBGene00020383
												WBGene00020498
												WBGene00020588
												WBGene00020781
												WBGene00020822
												WBGene00020932
												WBGene00021132
												WBGene00021188
												WBGene00021202
												WBGene00021392
												WBGene00021440
												WBGene00021607
												WBGene00021662
												WBGene00021715
												WBGene00021789
												WBGene00021843
												WBGene00021856
												WBGene00022203
												WBGene00022277
												WBGene00022296
												WBGene00022493
												WBGene00022598
												WBGene00022830
												WBGene00022852
												WBGene00022854
												WBGene00022880
												WBGene00022882

## Sheet: 6
Fig 6A - Post-dauer fertility of eri mutants in daf-2; aak(0) background, numbers are % of egg-laying animals in each sample (n=50)																Fig 6D - % of animals with visible sperm, based on DAPI staining, of eri mutants in daf-2; aak(0) background, (n=50)
Rep	Control	eri-1	eri-3	eri-6	eri-9											Rep	Control	eri-1	eri-3	eri-6	eri-9
1	0	32	66	4	6											1	76	10	0	60	58
2	0	22	74	14	10											2	72	6	4	68	62
3	0	14	48	6	12											3	60	12	0	56	52
Fig 6B - Brood size of eri mutants in daf-2; aak(0) background, numbers represent progeny per animal (n=25)
Rep	Control	eri-1	eri-3	eri-6	eri-9
1	0	92	71	12	15
2	0	48	67	22	31
3	0	162	101	12	27
4	0	104	45	0	31
5	0	121	86	0	0
6	0	84	88	0	0
7	0	65	0	0	0
8	0	51	0	0	0
9	0	97	0	0	0
10	0	80	0	0	0
11	0	107	0	0	0
12	0	95	0	0	0
13	0	123	0	0	0
14	0	97	0	0	0
15	0	141	0	0	0
16	0	93	0	0	0
17	0	0	0	0	0
18	0	0	0	0	0
19	0	0	0	0	0
20	0	0	0	0	0
21	0	0	0	0	0
22	0	0	0	0	0
23	0	0	0	0	0
24	0	0	0	0	0
25	0	0	0	0	0

## Sheet: 7
Fig 7B - Western blots of strains with ALG-3::GFP after soaking with 26G RNAs
														After transfer, membranes were cut in half to sepaately stain with anti-GFP and anti-α-tubulin antibodies. Membranes were imaged separately.
	Rep 1													Ladder image was taken with white light after exposure of gel, and superimposed on top of gel by imaging software.
														We present the original, unedited blot for clarity, the ladder presented separately and location of the ladder on the blot shown in black dotted lines
														See Materials and Methods for additional details
															Fig 7C - Quantificatoin of Western blots from 7B
																	GFP			α-tubulin
																Rep	Control	ssp-16	Cocktail	Control	ssp-16	Cocktail
															Adjusted values	1	54.702	99.544	166.726	94.66	89.544	103.53
																2	41.511	148.254	139.281	149.9	165.654	136.236
																3	12.699	96.796	151.383	99.37	144.388	170.088
															Ratio (GFP/α-tubulin)	1	0.577879	1.11168	1.61041
																2	0.276925	0.894962	1.02235
																3	0.127795	0.670388	0.890028
															Ratio (normalized to control average)	1	1.76434	3.39409	4.91679
																2	0.845486	2.73243	3.12137
																3	0.390175	2.04678	2.71737
		Red X - Band censored (ran poorly on gel/didn't transfer well)								Red boxes - Sections used in figure and/or calculations (Fig 7B-C)
		Black X - Band not used (redundant)								Black dashed boxes - Location of ladder
		Rep 2										Rep 3

## Sheet: S1
Fig S1B - Germ cell count of DAPI-stained dauer larvae, numbers represent total germ cells per animal
	Rep	daf-2	aak(0)			Fig S1C - RT-qPCR of daf-2 and daf-2; aak(0) dauer and post-dauer animals									Fig S1D - RT-qPCR of daf-2, daf-2; aak(0), daf-7 and daf-7; aak(0) dauer animals
	1	37.3	151					tba-2	alg-4	spch-2							tba-2	alg-4	spch-2	egg-2	gpdh-2
	2	35.7	202				Rep	Ct values	Ct values	Ct values						Rep	Ct values	Ct values	Ct values	Ct values	Ct values
	3	31.7	160.667			daf-2 Dauer	1	23.9295	26.5634	28.8284					daf-2	1	20.2664	25.2107	24.4286	25.4808	19.2388
	4	37.7	144				2	24.1237	26.7036	29.6016						2	20.0648	25.169	24.2439	25.1957	21.1675
	5	38.3	153				3	24.7303	26.5576	29.8823						3	20.8434	25.0746	24.1327	24.4511	19.0248
	6	37	145.333			daf-2; aak(0) Dauer	1	20.691	23.0703	21.4431					daf-7	1	17.6469	24.6688	23.9504	24.7846	19.9447
	7	35.7	140.667				2	20.4848	22.9935	21.5906						2	17.676	24.9487	24.3919	24.8925	19.4102
	8	39.3	185.333				3	20.8374	23.8659	21.9046						3	17.5996	24.8625	24.0852	24.5975	19.0499
	9	39	178.667			daf-2 PD	1	24.5704	25.664	28.1254					daf-2; aak(0)	1	17.6469	19.4953	20.5993	20.3417	18.3781
	10	36.7	161.333				2	24.2612	25.6086	28.0521						2	17.676	19.7182	20.0443	20.2359	18.3773
	11	33.3	178.667				3	24.1567	25.7084	28.2989						3	17.5996	20.0307	20.5837	20.4796	18.4098
	12	43.3	189			daf-2; aak(0) PD	1	17.0139	18.65	21.65					daf-7; aak(0)	1	18.5696	21.1014	20.7998	21.8019	20.8436
	13	40.3	200.333				2	16.8262	18.96	21.96						2	19.6825	21.0066	21.067	21.3305	21.0501
	14	33	195				3	16.5575	18.71	21.71						3	19.0467	21.1509	21.0876	21.0991	20.9301
	15	36.7	171.667
	16	43.7	152
	17	34.3	158.333
	18	37	146.667
	19	39.7	151
	20	37.7	169
	21	36.3	168
	22	42.7	183.333
	23	33.3	169
	24	31.3	189
	25	47	196.333

## Sheet: S2
Fig S2A - Tissue enrichment of genes upregualted in aak(0) dauer vs. daf-2 dauer						Fig S2B - List of genes in each gene subset from 3-way comparison of genes increased in aak(0) dauer vs daf-2, increased in aak(0) post-dauer vs daf-2, and increaased in daf-2 post-dauer vs daf-2 dauer
Term	Enrichment Fold Change	P value	Observed	aak(0) vs. daf-2		1970- 3 shared	66 - aak(0) exclusive	1359 - aak(0) dauer, daf-2 PD shared	651 - PD exclusive	630 - aak(0) dauer exclusive	1825 - daf-2 PD exclusive	533 - aak(0) PD exclusive
germ line WBbt:0005784	2.8	0	3045	DAUER UP		WBGene00255375	WBGene00018124	WBGene00008497	WBGene00016794	WBGene00016183	WBGene00018502	WBGene00009578
germline precursor cell WBbt:0006849	3.4	4.3e-288	962	DAUER UP		WBGene00015689	WBGene00044127	WBGene00009193	WBGene00000426	WBGene00012509	WBGene00009413	WBGene00006730
reproductive system WBbt:0005747	1.9	1.7e-262	2815	DAUER UP		WBGene00018531	WBGene00235285	WBGene00011172	WBGene00010498	WBGene00007572	WBGene00019449	WBGene00013691
male WBbt:0007850	2.6	5.5e-234	1250	DAUER UP		WBGene00018895	WBGene00194711	WBGene00011290	WBGene00020027	WBGene00013089	WBGene00004394	WBGene00013966
Q cell WBbt:0008598	2.6	1.6e-231	1191	DAUER UP		WBGene00043147	WBGene00015331	WBGene00009605	WBGene00007390	WBGene00007569	WBGene00000639	WBGene00008034
						WBGene00018119	WBGene00194886	WBGene00018135	WBGene00000813	WBGene00022289	WBGene00008539	WBGene00003773
						WBGene00044177	WBGene00044358	WBGene00017869	WBGene00012558	WBGene00015685	WBGene00008036	WBGene00021312
Fig S2C - GO enrichment of 1837 genes in the shared dataset (dark purple) from Fig S2B analysis						WBGene00022753	WBGene00185097	WBGene00020802	WBGene00019892	WBGene00015243	WBGene00000256	WBGene00015159
Term	Enrichment Fold Change	P value	Observed	3 way overlap		WBGene00043743	WBGene00235288	WBGene00012401	WBGene00020096	WBGene00012008	WBGene00019450	WBGene00043097
organelle GO:0043226	1.4	1.7e-24	729	MIX		WBGene00009755	WBGene00044805	WBGene00010245	WBGene00021057	WBGene00044384	WBGene00000711	WBGene00006396
phosphorus metabolic process GO:0006793	2.1	1.1e-21	177	MIX		WBGene00003468	WBGene00008870	WBGene00010763	WBGene00016311	WBGene00020228	WBGene00000748	WBGene00021275
protein dephosphorylation GO:0006470	4.3	2.4e-17	41	MIX		WBGene00271819	WBGene00020292	WBGene00014102	WBGene00005648	WBGene00020539	WBGene00000626	WBGene00003876
phosphorylation GO:0016310	2.5	5.8e-17	92	MIX		WBGene00019561	WBGene00045508	WBGene00017172	WBGene00010699	WBGene00194730	WBGene00008244	WBGene00001835
pseudopodium GO:0031143	6	3.8e-14	22	MIX		WBGene00018497	WBGene00017815	WBGene00021632	WBGene00164985	WBGene00017395	WBGene00012231	WBGene00017066
homologous recombination GO:0035825	5.6	4.2e-14	24	MIX		WBGene00014240	WBGene00195150	WBGene00235383	WBGene00011299	WBGene00022890	WBGene00000636	WBGene00015691
non-membrane spanning protein tyrosine kinase activity GO:0004715	5.9	7.3e-14	22	MIX		WBGene00011669	WBGene00013705	WBGene00018652	WBGene00017012	WBGene00194957	WBGene00044683	WBGene00009594
cellular process involved in reproduction in multicellular organism GO:0022412	2.8	5.3e-12	49	MIX		WBGene00013657	WBGene00008130	WBGene00004971	WBGene00017070	WBGene00021030	WBGene00021627	WBGene00021354
recombinational repair GO:0000725	4.6	6.5e-11	22	MIX		WBGene00013069	WBGene00018724	WBGene00018498	WBGene00003989	WBGene00012872	WBGene00044081	WBGene00013802
post-translational protein modification GO:0043687	2.5	1.6e-10	54	MIX		WBGene00007570	WBGene00011472	WBGene00014997	WBGene00138720	WBGene00010152	WBGene00000663	WBGene00016622
						WBGene00012250	WBGene00016085	WBGene00008508	WBGene00009973	WBGene00007571	WBGene00018380	WBGene00017646
						WBGene00002208	WBGene00021736	WBGene00015630	WBGene00007136	WBGene00013810	WBGene00008393	WBGene00019332
Fig S2D - GO enrichment of 241 genes in the aak(0) dauer exclusive dataset (red) from Fig S2B analysis						WBGene00008125	WBGene00195178	WBGene00013979	WBGene00019295	WBGene00013775	WBGene00011460	WBGene00009127
Term	Enrichment Fold Change	P value	Observed	aak(0) exclusive		WBGene00005012	WBGene00194848	WBGene00012754	WBGene00022280	WBGene00045108	WBGene00000251	WBGene00011270
non-membrane spanning protein tyrosine kinase activity GO:0004715	7.5	9e-07	8	DAUER UP		WBGene00011336	WBGene00009729	WBGene00020140	WBGene00001755	WBGene00019755	WBGene00013579	WBGene00000057
ATP-dependent activity acting on RNA GO:0008186	6.6	2.8e-06	8	DAUER UP		WBGene00007249	WBGene00020066	WBGene00015305	WBGene00020842	WBGene00235294	WBGene00016274	WBGene00003370
small nuclear ribonucleoprotein complex GO:0030532	5.9	2.1e-05	7	DAUER UP		WBGene00018082	WBGene00017952	WBGene00008186	WBGene00012353	WBGene00015211	WBGene00000694	WBGene00007691
phosphorylation GO:0016310	2.4	2.5e-05	25	DAUER UP		WBGene00003466	WBGene00000690	WBGene00014201	WBGene00021402	WBGene00044250	WBGene00015111	WBGene00011056
nucleoside phosphate binding GO:1901265	1.7	3.6e-05	59	DAUER UP		WBGene00010634	WBGene00008225	WBGene00017211	WBGene00007923	WBGene00018978	WBGene00000930	WBGene00016719
RNA splicing via transesterification reactions GO:0000375	3.2	6e-05	13	DAUER UP		WBGene00006048	WBGene00000851	WBGene00018528	WBGene00006491	WBGene00189953	WBGene00021779	WBGene00000830
ribonucleotide binding GO:0032553	1.7	6.3e-05	53	DAUER UP		WBGene00008154	WBGene00018232	WBGene00015992	WBGene00015074	WBGene00015982	WBGene00000615	WBGene00008484
DNA-directed RNA polymerase complex GO:0000428	4.2	0.00011	8	DAUER UP		WBGene00012547	WBGene00009250	WBGene00013824	WBGene00021352	WBGene00020534	WBGene00000710	WBGene00021123
purine nucleotide binding GO:0017076	1.7	0.00012	53	DAUER UP		WBGene00044475	WBGene00015178	WBGene00044392	WBGene00007256	WBGene00011001	WBGene00017556	WBGene00018700
ubiquitin-like protein ligase binding GO:0044389	5.1	0.00017	6	DAUER UP		WBGene00020840	WBGene00000613	WBGene00016839	WBGene00007882	WBGene00021303	WBGene00009895	WBGene00015130
						WBGene00018178	WBGene00001119	WBGene00021007	WBGene00003589	WBGene00006644	WBGene00044178	WBGene00020911
						WBGene00044474	WBGene00018148	WBGene00019216	WBGene00004995	WBGene00021809	WBGene00021791	WBGene00019006
						WBGene00020042	WBGene00011493	WBGene00044434	WBGene00010089	WBGene00012849	WBGene00000647	WBGene00206485
						WBGene00006553	WBGene00016128	WBGene00008661	WBGene00001979	WBGene00015628	WBGene00000785	WBGene00000984
						WBGene00014169	WBGene00020904	WBGene00020289	WBGene00010038	WBGene00015006	WBGene00001399	WBGene00044495
						WBGene00016825	WBGene00000731	WBGene00013771	WBGene00011272	WBGene00012388	WBGene00009640	WBGene00007363
						WBGene00009941	WBGene00019651	WBGene00009754	WBGene00000993	WBGene00044541	WBGene00000252	WBGene00008252
						WBGene00235359	WBGene00194861	WBGene00013978	WBGene00011399	WBGene00013971	WBGene00001386	WBGene00022307
						WBGene00010300	WBGene00008139	WBGene00008821	WBGene00018897	WBGene00020598	WBGene00009238	WBGene00013078
						WBGene00015193	WBGene00021855	WBGene00020707	WBGene00020259	WBGene00194701	WBGene00021641	WBGene00021131
						WBGene00018098	WBGene00008766	WBGene00011789	WBGene00045053	WBGene00010596	WBGene00000668	WBGene00017547
						WBGene00022617	WBGene00007382	WBGene00009708	WBGene00002148	WBGene00013374	WBGene00023425	WBGene00004885
						WBGene00010324	WBGene00019757	WBGene00020435	WBGene00012149	WBGene00016320	WBGene00016712	WBGene00013734
						WBGene00021786	WBGene00019812	WBGene00020117	WBGene00009642	WBGene00022670	WBGene00018443	WBGene00018044
						WBGene00044062	WBGene00007244	WBGene00016286	WBGene00016245	WBGene00017633	WBGene00009634	WBGene00017304
						WBGene00011295	WBGene00010373	WBGene00000771	WBGene00007513	WBGene00077503	WBGene00045308	WBGene00017828
						WBGene00021154	WBGene00012156	WBGene00016382	WBGene00013875	WBGene00012711	WBGene00007565	WBGene00012383
						WBGene00269394	WBGene00045338	WBGene00018235	WBGene00010096	WBGene00009114	WBGene00043702	WBGene00000822
						WBGene00011378	WBGene00022055	WBGene00007415	WBGene00011344	WBGene00020118	WBGene00022072	WBGene00006607
						WBGene00012761	WBGene00008340	WBGene00004084	WBGene00005024	WBGene00021139	WBGene00000707	WBGene00010408
						WBGene00008312	WBGene00194695	WBGene00044448	WBGene00044666	WBGene00020262	WBGene00010084	WBGene00018509
						WBGene00018163	WBGene00021366	WBGene00012785	WBGene00019803	WBGene00021291	WBGene00008566	WBGene00009142
						WBGene00010633	WBGene00021072	WBGene00016356	WBGene00022490	WBGene00019409	WBGene00017436	WBGene00021881
						WBGene00009550	WBGene00014871	WBGene00010712	WBGene00021619	WBGene00007179	WBGene00016048	WBGene00010665
						WBGene00011008	WBGene00013299	WBGene00008556	WBGene00012185	WBGene00015615	WBGene00018455	WBGene00010985
						WBGene00009680	WBGene00004279	WBGene00009641	WBGene00008456	WBGene00012233	WBGene00012664	WBGene00015250
						WBGene00015572	WBGene00021079	WBGene00013651	WBGene00018071	WBGene00021447	WBGene00000684	WBGene00017445
						WBGene00019920	WBGene00009996	WBGene00007446	WBGene00009098	WBGene00016137	WBGene00011689	WBGene00012399
						WBGene00009470	WBGene00010910	WBGene00007169	WBGene00016159	WBGene00022581	WBGene00021105	WBGene00019653
						WBGene00007735	WBGene00022530	WBGene00010147	WBGene00010897	WBGene00077582	WBGene00006555	WBGene00006738
						WBGene00008811	WBGene00022704	WBGene00019169	WBGene00014018	WBGene00010692	WBGene00022512	WBGene00008020
						WBGene00016358	WBGene00012931	WBGene00007559	WBGene00007589	WBGene00010401	WBGene00044174	WBGene00010131
						WBGene00013476	WBGene00016321	WBGene00012720	WBGene00016145	WBGene00020597	WBGene00043980	WBGene00015484
						WBGene00013138		WBGene00000023	WBGene00016331	WBGene00007998	WBGene00011397	WBGene00014226
						WBGene00019062		WBGene00001245	WBGene00018513	WBGene00255420	WBGene00021743	WBGene00008332
						WBGene00007610		WBGene00020635	WBGene00016955	WBGene00021301	WBGene00045456	WBGene00021936
						WBGene00012937		WBGene00020526	WBGene00009508	WBGene00044516	WBGene00012251	WBGene00021956
						WBGene00009377		WBGene00044501	WBGene00002988	WBGene00008949	WBGene00018439	WBGene00022354
						WBGene00011749		WBGene00002206	WBGene00007340	WBGene00023483	WBGene00003865	WBGene00004336
						WBGene00015051		WBGene00010323	WBGene00015756	WBGene00019119	WBGene00022508	WBGene00017489
						WBGene00013052		WBGene00007888	WBGene00015249	WBGene00022685	WBGene00010062	WBGene00003014
						WBGene00014174		WBGene00018471	WBGene00006925	WBGene00020642	WBGene00022156	WBGene00019831
						WBGene00003450		WBGene00001414	WBGene00010569	WBGene00220258	WBGene00045399	WBGene00016406
						WBGene00206479		WBGene00016800	WBGene00003588	WBGene00022476	WBGene00008707	WBGene00013693
						WBGene00003448		WBGene00006661	WBGene00011543	WBGene00004165	WBGene00016998	WBGene00023485
						WBGene00009549		WBGene00009471	WBGene00015768	WBGene00013868	WBGene00021321	WBGene00012150
						WBGene00235293		WBGene00019586	WBGene00010337	WBGene00269438	WBGene00012819	WBGene00044686
						WBGene00077450		WBGene00008185	WBGene00012512	WBGene00044014	WBGene00010690	WBGene00002052
						WBGene00007714		WBGene00008092	WBGene00003870	WBGene00014032	WBGene00015403	WBGene00019263
						WBGene00009321		WBGene00013452	WBGene00000506	WBGene00044227	WBGene00011446	WBGene00013884
						WBGene00009185		WBGene00023490	WBGene00016630	WBGene00219322	WBGene00008831	WBGene00015350
						WBGene00010381		WBGene00007230	WBGene00015468	WBGene00045457	WBGene00011798	WBGene00011500
						WBGene00016399		WBGene00015049	WBGene00002998	WBGene00001170	WBGene00017881	WBGene00017838
						WBGene00021398		WBGene00012609	WBGene00009673	WBGene00017453	WBGene00013986	WBGene00006448
						WBGene00018158		WBGene00006049	WBGene00016344	WBGene00014069	WBGene00017102	WBGene00017105
						WBGene00011120		WBGene00020730	WBGene00194706	WBGene00017520	WBGene00007315	WBGene00008427
						WBGene00009753		WBGene00019229	WBGene00019351	WBGene00195165	WBGene00017541	WBGene00271817
						WBGene00020531		WBGene00004906	WBGene00008431	WBGene00020285	WBGene00019622	WBGene00077559
						WBGene00016351		WBGene00020053	WBGene00021626	WBGene00018428	WBGene00000733	WBGene00022039
						WBGene00003438		WBGene00009401	WBGene00009994	WBGene00017588	WBGene00008448	WBGene00009435
						WBGene00012223		WBGene00018783	WBGene00000165	WBGene00219547	WBGene00018600	WBGene00271788
						WBGene00044911		WBGene00017213	WBGene00004091	WBGene00016239	WBGene00007313	WBGene00005008
						WBGene00021993		WBGene00013107	WBGene00014036	WBGene00010584	WBGene00011166	WBGene00022887
						WBGene00010246		WBGene00009489	WBGene00011637	WBGene00235295	WBGene00011335	WBGene00020865
						WBGene00016675		WBGene00009412	WBGene00001808	WBGene00015360	WBGene00018624	WBGene00009503
						WBGene00022751		WBGene00020914	WBGene00007819	WBGene00021967	WBGene00000732	WBGene00010248
						WBGene00014238		WBGene00021678	WBGene00016244	WBGene00011674	WBGene00015392	WBGene00009164
						WBGene00009938		WBGene00022628	WBGene00015009	WBGene00013973	WBGene00019796	WBGene00015501
						WBGene00020715		WBGene00008650	WBGene00009635	WBGene00022431	WBGene00008038	WBGene00007928
						WBGene00007081		WBGene00011053	WBGene00010810	WBGene00050906	WBGene00022653	WBGene00018002
						WBGene00015997		WBGene00011414	WBGene00019943	WBGene00044646	WBGene00017382	WBGene00011340
						WBGene00007987		WBGene00000782	WBGene00020166	WBGene00009061	WBGene00019578	WBGene00017091
						WBGene00009457		WBGene00015210	WBGene00001486	WBGene00016834	WBGene00003763	WBGene00012107
						WBGene00020070		WBGene00004976	WBGene00007014	WBGene00044140	WBGene00022858	WBGene00010697
						WBGene00194816		WBGene00014103	WBGene00018797	WBGene00015012	WBGene00044696	WBGene00003038
						WBGene00016447		WBGene00011260	WBGene00015308	WBGene00010969	WBGene00008936	WBGene00012674
						WBGene00022162		WBGene00017545	WBGene00018585	WBGene00020474	WBGene00023477	WBGene00002192
						WBGene00007307		WBGene00013116	WBGene00019296	WBGene00006539	WBGene00011671	WBGene00013569
						WBGene00014158		WBGene00003994	WBGene00002028	WBGene00016287	WBGene00022867	WBGene00014118
						WBGene00010247		WBGene00012684	WBGene00022372	WBGene00021700	WBGene00000215	WBGene00050957
						WBGene00018631		WBGene00016963	WBGene00008750	WBGene00194660	WBGene00044607	WBGene00023407
						WBGene00014104		WBGene00016327	WBGene00020696	WBGene00007662	WBGene00013863	WBGene00044493
						WBGene00019410		WBGene00015215	WBGene00021531	WBGene00001943	WBGene00008526	WBGene00012907
						WBGene00018981		WBGene00011533	WBGene00206388	WBGene00012682	WBGene00016204	WBGene00007858
						WBGene00013712		WBGene00011900	WBGene00021263	WBGene00012159	WBGene00045480	WBGene00013046
						WBGene00011173		WBGene00004908	WBGene00017364	WBGene00045401	WBGene00001438	WBGene00019149
						WBGene00016752		WBGene00015970	WBGene00018207	WBGene00044245	WBGene00021464	WBGene00011774
						WBGene00003426		WBGene00022102	WBGene00044690	WBGene00007853	WBGene00016360	WBGene00007707
						WBGene00086554		WBGene00022795	WBGene00044001	WBGene00009602	WBGene00021190	WBGene00044762
						WBGene00012827		WBGene00014156	WBGene00003010	WBGene00017705	WBGene00185055	WBGene00013811
						WBGene00013070		WBGene00020653	WBGene00008165	WBGene00007163	WBGene00013643	WBGene00016903
						WBGene00022652		WBGene00017672	WBGene00011858	WBGene00019253	WBGene00012211	WBGene00012850
						WBGene00022888		WBGene00013170	WBGene00000779	WBGene00018284	WBGene00019540	WBGene00020446
						WBGene00007793		WBGene00019190	WBGene00010687	WBGene00013776	WBGene00002008	WBGene00008531
						WBGene00006056		WBGene00010485	WBGene00009505	WBGene00022215	WBGene00011668	WBGene00018953
						WBGene00044674		WBGene00019913	WBGene00175030	WBGene00012480	WBGene00017103	WBGene00017074
						WBGene00009749		WBGene00008079	WBGene00044757	WBGene00195226	WBGene00000977	WBGene00005023
						WBGene00020071		WBGene00017803	WBGene00013931	WBGene00022889	WBGene00019590	WBGene00016610
						WBGene00003452		WBGene00015030	WBGene00005026	WBGene00009465	WBGene00011753	WBGene00012866
						WBGene00018122		WBGene00189952	WBGene00019197	WBGene00018767	WBGene00007605	WBGene00016262
						WBGene00009502		WBGene00008111	WBGene00000283	WBGene00012726	WBGene00010746	WBGene00010947
						WBGene00021780		WBGene00050919	WBGene00044423	WBGene00012799	WBGene00019744	WBGene00019909
						WBGene00006449		WBGene00000770	WBGene00009172	WBGene00009420	WBGene00009638	WBGene00019877
						WBGene00077685		WBGene00009113	WBGene00011662	WBGene00015573	WBGene00009394	WBGene00008876
						WBGene00044896		WBGene00015421	WBGene00022677	WBGene00007660	WBGene00003219	WBGene00014150
						WBGene00007337		WBGene00012731	WBGene00003097	WBGene00077762	WBGene00020640	WBGene00013484
						WBGene00017175		WBGene00021271	WBGene00008802	WBGene00018410	WBGene00017177	WBGene00006980
						WBGene00010547		WBGene00020988	WBGene00001585	WBGene00020472	WBGene00014097	WBGene00006602
						WBGene00007320		WBGene00045468	WBGene00009393	WBGene00219319	WBGene00020674	WBGene00008915
						WBGene00003435		WBGene00012102	WBGene00012732	WBGene00020473	WBGene00044206	WBGene00021817
						WBGene00020072		WBGene00019667	WBGene00007193	WBGene00017214	WBGene00011505	WBGene00012466
						WBGene00011911		WBGene00255598	WBGene00022885	WBGene00012593	WBGene00000728	WBGene00009543
						WBGene00013523		WBGene00022654	WBGene00012951	WBGene00022713	WBGene00006619	WBGene00194658
						WBGene00013473		WBGene00019150	WBGene00019682	WBGene00012329	WBGene00010204	WBGene00044636
						WBGene00010241		WBGene00006645	WBGene00008733	WBGene00195155	WBGene00012911	WBGene00022802
						WBGene00007584		WBGene00016980	WBGene00011036	WBGene00006087	WBGene00011330	WBGene00016778
						WBGene00003469		WBGene00020898	WBGene00008371	WBGene00018669	WBGene00044489	WBGene00050899
						WBGene00020177		WBGene00022140	WBGene00015280	WBGene00001786	WBGene00044296	WBGene00016657
						WBGene00013087		WBGene00009039	WBGene00015001	WBGene00016821	WBGene00019058	WBGene00010141
						WBGene00010900		WBGene00019341	WBGene00007808	WBGene00009417	WBGene00008358	WBGene00020149
						WBGene00012809		WBGene00022101	WBGene00020822	WBGene00022236	WBGene00012615	WBGene00021048
						WBGene00013068		WBGene00007732	WBGene00000249	WBGene00018711	WBGene00007290	WBGene00019004
						WBGene00003444		WBGene00020652	WBGene00004332	WBGene00010919	WBGene00021603	WBGene00019780
						WBGene00022754		WBGene00010460	WBGene00021246	WBGene00016168	WBGene00007196	WBGene00010625
						WBGene00006044		WBGene00007378	WBGene00018589	WBGene00019194	WBGene00016027	WBGene00018872
						WBGene00004965		WBGene00194643	WBGene00017826	WBGene00044707	WBGene00001931	WBGene00017374
						WBGene00021472		WBGene00009217	WBGene00006443	WBGene00020243	WBGene00020639	WBGene00013121
						WBGene00015627		WBGene00018358	WBGene00008486	WBGene00009509	WBGene00010116	WBGene00012825
						WBGene00017325		WBGene00017264	WBGene00017002	WBGene00016565	WBGene00012448	WBGene00009050
						WBGene00009592		WBGene00008007	WBGene00044319	WBGene00013954	WBGene00019989	WBGene00004680
						WBGene00017387		WBGene00043998	WBGene00001793	WBGene00007489	WBGene00077764	WBGene00017848
						WBGene00015024		WBGene00018010	WBGene00015451	WBGene00018102	WBGene00023503	WBGene00003652
						WBGene00006047		WBGene00008230	WBGene00050947	WBGene00044379	WBGene00010166	WBGene00016281
						WBGene00021878		WBGene00002368	WBGene00013768	WBGene00020468	WBGene00010655	WBGene00012783
						WBGene00018841		WBGene00004044	WBGene00009553	WBGene00019541	WBGene00015050	WBGene00021161
						WBGene00007601		WBGene00022288	WBGene00000846	WBGene00014914	WBGene00002269	WBGene00001763
						WBGene00016707		WBGene00045036	WBGene00020456	WBGene00235277	WBGene00003976	WBGene00017045
						WBGene00015994		WBGene00001639	WBGene00013259	WBGene00012671	WBGene00019846	WBGene00003044
						WBGene00018926		WBGene00255594	WBGene00006408	WBGene00086560	WBGene00002055	WBGene00018080
						WBGene00235254		WBGene00009247	WBGene00013968	WBGene00022224	WBGene00019619	WBGene00002980
						WBGene00004909		WBGene00019405	WBGene00008288	WBGene00018851	WBGene00017071	WBGene00000415
						WBGene00003446		WBGene00206415	WBGene00016352	WBGene00018143	WBGene00000216	WBGene00009299
						WBGene00017550		WBGene00044644	WBGene00019492	WBGene00235313	WBGene00017726	WBGene00016506
						WBGene00005013		WBGene00018839	WBGene00013967	WBGene00007439	WBGene00010904	WBGene00044150
						WBGene00012087		WBGene00013055	WBGene00016803	WBGene00007656	WBGene00019225	WBGene00022445
						WBGene00020990		WBGene00016581	WBGene00007024	WBGene00005142	WBGene00010411	WBGene00015537
						WBGene00003431		WBGene00007611	WBGene00013035	WBGene00005548	WBGene00022200	WBGene00021043
						WBGene00016414		WBGene00017441	WBGene00022428	WBGene00007723	WBGene00010085	WBGene00011276
						WBGene00010651		WBGene00019600	WBGene00022772	WBGene00009168	WBGene00010492	WBGene00011274
						WBGene00017059		WBGene00019795	WBGene00007979	WBGene00000864	WBGene00011670	WBGene00003743
						WBGene00021113		WBGene00011012	WBGene00016409	WBGene00004149	WBGene00009883	WBGene00011850
						WBGene00020890		WBGene00021667	WBGene00011970	WBGene00019070	WBGene00017263	WBGene00018294
						WBGene00017542		WBGene00010212	WBGene00014256	WBGene00000819	WBGene00002271	WBGene00002129
						WBGene00018253		WBGene00022228	WBGene00014253	WBGene00009170	WBGene00008944	WBGene00021369
						WBGene00016680		WBGene00195169	WBGene00022124	WBGene00044708	WBGene00044680	WBGene00009622
						WBGene00015907		WBGene00009644	WBGene00009518	WBGene00017833	WBGene00017727	WBGene00086568
						WBGene00010091		WBGene00020744	WBGene00020026	WBGene00044799	WBGene00012253	WBGene00044991
						WBGene00016054		WBGene00020091	WBGene00017811	WBGene00018997	WBGene00010050	WBGene00000872
						WBGene00018123		WBGene00019997	WBGene00013741	WBGene00007911	WBGene00003091	WBGene00017054
						WBGene00011379		WBGene00006375	WBGene00016434	WBGene00009891	WBGene00012407	WBGene00004360
						WBGene00021996		WBGene00018425	WBGene00022629	WBGene00016639	WBGene00012217	WBGene00006984
						WBGene00019785		WBGene00014155	WBGene00011860	WBGene00012596	WBGene00010256	WBGene00009262
						WBGene00013858		WBGene00020686	WBGene00020951	WBGene00044013	WBGene00014136	WBGene00009374
						WBGene00016440		WBGene00000592	WBGene00022773	WBGene00005582	WBGene00017488	WBGene00044500
						WBGene00006052		WBGene00015817	WBGene00044341	WBGene00020342	WBGene00020120	WBGene00017485
						WBGene00021650		WBGene00015988	WBGene00013697	WBGene00006953	WBGene00008246	WBGene00001507
						WBGene00009313		WBGene00021038	WBGene00006928	WBGene00022013	WBGene00006636	WBGene00018399
						WBGene00006053		WBGene00010048	WBGene00004068	WBGene00021382	WBGene00004990	WBGene00009617
						WBGene00008541		WBGene00013193	WBGene00004781	WBGene00010446	WBGene00017281	WBGene00010730
						WBGene00008950		WBGene00010053	WBGene00045013	WBGene00020546	WBGene00044156	WBGene00012144
						WBGene00003449		WBGene00021298	WBGene00000375	WBGene00006206	WBGene00021879	WBGene00013353
						WBGene00001603		WBGene00004239	WBGene00016791	WBGene00013586	WBGene00016486	WBGene00021134
						WBGene00021006		WBGene00021034	WBGene00022190	WBGene00017200	WBGene00016474	WBGene00021871
						WBGene00022778		WBGene00001855	WBGene00022762	WBGene00009077	WBGene00000601	WBGene00020962
						WBGene00003467		WBGene00015230	WBGene00013383	WBGene00008577	WBGene00016636	WBGene00012603
						WBGene00008590		WBGene00022034	WBGene00011216	WBGene00020227	WBGene00011342	WBGene00020364
						WBGene00013656		WBGene00019247	WBGene00010613	WBGene00016669	WBGene00017301	WBGene00013375
						WBGene00020223		WBGene00001599	WBGene00009499	WBGene00001718	WBGene00012577	WBGene00016378
						WBGene00020350		WBGene00016942	WBGene00019196	WBGene00045416	WBGene00044339	WBGene00194902
						WBGene00011176		WBGene00009416	WBGene00194717	WBGene00015225	WBGene00018138	WBGene00003868
						WBGene00012207		WBGene00013419	WBGene00000608	WBGene00021045	WBGene00015913	WBGene00008485
						WBGene00007156		WBGene00007171	WBGene00018605	WBGene00015226	WBGene00021713	WBGene00013658
						WBGene00014116		WBGene00010663	WBGene00022198	WBGene00013044	WBGene00021872	WBGene00013578
						WBGene00003464		WBGene00206474	WBGene00014027	WBGene00009271	WBGene00009400	WBGene00044742
						WBGene00014247		WBGene00021465	WBGene00011941	WBGene00010451	WBGene00044175	WBGene00006720
						WBGene00006040		WBGene00007309	WBGene00000212	WBGene00020966	WBGene00008245	WBGene00019331
						WBGene00013290		WBGene00004775	WBGene00043051	WBGene00271605	WBGene00010317	WBGene00175035
						WBGene00015688		WBGene00002034	WBGene00021768	WBGene00001483	WBGene00006979	WBGene00011206
						WBGene00012926		WBGene00004242	WBGene00011364	WBGene00001947	WBGene00017690	WBGene00013996
						WBGene00077576		WBGene00011986	WBGene00017007	WBGene00044205	WBGene00008360	WBGene00012122
						WBGene00017851		WBGene00012564	WBGene00004954	WBGene00235311	WBGene00016450	WBGene00022799
						WBGene00012871		WBGene00016236	WBGene00007649	WBGene00009614	WBGene00007773	WBGene00019203
						WBGene00018493		WBGene00015912	WBGene00013122	WBGene00045297	WBGene00000214	WBGene00018564
						WBGene00012169		WBGene00004737	WBGene00017017	WBGene00008804	WBGene00000719	WBGene00011250
						WBGene00010992		WBGene00009069	WBGene00012675	WBGene00001529	WBGene00012301	WBGene00001957
						WBGene00012249		WBGene00020003	WBGene00011117	WBGene00011712	WBGene00007398	WBGene00022256
						WBGene00013999		WBGene00044638	WBGene00002250	WBGene00011948	WBGene00012074	WBGene00044574
						WBGene00019783		WBGene00008994	WBGene00020662	WBGene00018480	WBGene00050904	WBGene00086546
						WBGene00020905		WBGene00004163	WBGene00009862	WBGene00009169	WBGene00015382	WBGene00010484
						WBGene00004962		WBGene00015312	WBGene00019824	WBGene00022542	WBGene00007112	WBGene00009660
						WBGene00019081		WBGene00015102	WBGene00016966	WBGene00044499	WBGene00012213	WBGene00000407
						WBGene00014197		WBGene00044258	WBGene00007015	WBGene00013563	WBGene00045261	WBGene00008439
						WBGene00013357		WBGene00014100	WBGene00009311	WBGene00019425	WBGene00016485	WBGene00015925
						WBGene00194864		WBGene00044284	WBGene00009204	WBGene00021450	WBGene00010555	WBGene00001393
						WBGene00019356		WBGene00021035	WBGene00014152	WBGene00194888	WBGene00020516	WBGene00021999
						WBGene00013521		WBGene00001601	WBGene00012901	WBGene00005586	WBGene00020938	WBGene00007499
						WBGene00016541		WBGene00004333	WBGene00014258	WBGene00009418	WBGene00003764	WBGene00194687
						WBGene00022876		WBGene00001607	WBGene00010137	WBGene00000662	WBGene00010901	WBGene00006431
						WBGene00050956		WBGene00007788	WBGene00010187	WBGene00007655	WBGene00000175	WBGene00015460
						WBGene00020084		WBGene00010581	WBGene00008275	WBGene00044552	WBGene00008493	WBGene00008114
						WBGene00014179		WBGene00001856	WBGene00020500	WBGene00018712	WBGene00022610	WBGene00015400
						WBGene00003442		WBGene00019509	WBGene00002276	WBGene00016072	WBGene00002259	WBGene00284848
						WBGene00003432		WBGene00012686	WBGene00017053	WBGene00021406	WBGene00010034	WBGene00001591
						WBGene00012379		WBGene00015313	WBGene00008991	WBGene00219325	WBGene00012069	WBGene00019381
						WBGene00020713		WBGene00001830	WBGene00013364	WBGene00011508	WBGene00002273	WBGene00017501
						WBGene00011808		WBGene00008399	WBGene00003397	WBGene00018850	WBGene00019437	WBGene00016070
						WBGene00016357		WBGene00019683	WBGene00008499	WBGene00019303	WBGene00015052	WBGene00044977
						WBGene00017808		WBGene00001977	WBGene00012027	WBGene00021109	WBGene00015759	WBGene00000975
						WBGene00017215		WBGene00019799	WBGene00045192	WBGene00019302	WBGene00016638	WBGene00012810
						WBGene00019086		WBGene00008854	WBGene00018433	WBGene00001076	WBGene00007331	WBGene00017243
						WBGene00009344		WBGene00015385	WBGene00016404	WBGene00008863	WBGene00009360	WBGene00017390
						WBGene00003465		WBGene00044225	WBGene00019187	WBGene00018547	WBGene00012608	WBGene00009296
						WBGene00017055		WBGene00004952	WBGene00017840	WBGene00017586	WBGene00017861	WBGene00016302
						WBGene00021207		WBGene00017451	WBGene00000107	WBGene00022570	WBGene00008359	WBGene00020201
						WBGene00019459		WBGene00017589	WBGene00012530	WBGene00007134	WBGene00009347	WBGene00010528
						WBGene00013148		WBGene00004243	WBGene00020218	WBGene00018318	WBGene00020943	WBGene00009835
						WBGene00009681		WBGene00004181	WBGene00016534	WBGene00021964	WBGene00016662	WBGene00013477
						WBGene00003443		WBGene00003230	WBGene00012247	WBGene00010181	WBGene00008917	WBGene00017361
						WBGene00013800		WBGene00012003	WBGene00001914	WBGene00015227	WBGene00012501	WBGene00000012
						WBGene00009458		WBGene00010871	WBGene00206386	WBGene00077557	WBGene00016943	WBGene00014004
						WBGene00014062		WBGene00010787	WBGene00017357	WBGene00009097	WBGene00000218	WBGene00008392
						WBGene00012173		WBGene00007762	WBGene00003224	WBGene00019570	WBGene00011000	WBGene00003585
						WBGene00013475		WBGene00012835	WBGene00000219	WBGene00020648	WBGene00044107	WBGene00022194
						WBGene00007457		WBGene00004042	WBGene00005021	WBGene00016039	WBGene00006965	WBGene00045096
						WBGene00020860		WBGene00012315	WBGene00018908	WBGene00013754	WBGene00019779	WBGene00219316
						WBGene00017817		WBGene00010289	WBGene00017141	WBGene00014045	WBGene00007122	WBGene00011677
						WBGene00007512		WBGene00015456	WBGene00000143	WBGene00004742	WBGene00016824	WBGene00007365
						WBGene00018120		WBGene00019130	WBGene00013596	WBGene00002128	WBGene00022375	WBGene00008403
						WBGene00018001		WBGene00019506	WBGene00020393	WBGene00001105	WBGene00022382	WBGene00010432
						WBGene00020987		WBGene00011612	WBGene00045473	WBGene00015701	WBGene00017041	WBGene00020121
						WBGene00017384		WBGene00011061	WBGene00235332	WBGene00010072	WBGene00000986	WBGene00003209
						WBGene00012741		WBGene00004241	WBGene00017131	WBGene00007517	WBGene00015100	WBGene00019183
						WBGene00018336		WBGene00001514	WBGene00004988	WBGene00021434	WBGene00008167	WBGene00022115
						WBGene00044476		WBGene00000772	WBGene00020509	WBGene00045272	WBGene00010196	WBGene00022571
						WBGene00194647		WBGene00000865	WBGene00018865	WBGene00009248	WBGene00015903	WBGene00022495
						WBGene00050940		WBGene00013445	WBGene00017407	WBGene00000736	WBGene00008354	WBGene00011894
						WBGene00021110		WBGene00002228	WBGene00009576	WBGene00271815	WBGene00013275	WBGene00009390
						WBGene00007308		WBGene00017462	WBGene00021766	WBGene00018803	WBGene00219420	WBGene00018755
						WBGene00012010		WBGene00019773	WBGene00018153	WBGene00175028	WBGene00016187	WBGene00077439
						WBGene00007306		WBGene00045357	WBGene00010000	WBGene00271832	WBGene00010545	WBGene00007065
						WBGene00003424		WBGene00000465	WBGene00017780	WBGene00022497	WBGene00000539	WBGene00015055
						WBGene00017179		WBGene00021928	WBGene00000596	WBGene00012463	WBGene00018343	WBGene00021081
						WBGene00016288		WBGene00002297	WBGene00009773	WBGene00017230	WBGene00000989	WBGene00014058
						WBGene00007209		WBGene00016277	WBGene00005002	WBGene00009421	WBGene00011487	WBGene00016191
						WBGene00194703		WBGene00021192	WBGene00008234	WBGene00219410	WBGene00001156	WBGene00021865
						WBGene00009695		WBGene00016163	WBGene00000147	WBGene00008269	WBGene00000667	WBGene00017893
						WBGene00044777		WBGene00019608	WBGene00011576	WBGene00015666	WBGene00017591	WBGene00011026
						WBGene00015241		WBGene00001973	WBGene00005025	WBGene00018223	WBGene00011495	WBGene00004825
						WBGene00009031		WBGene00008464	WBGene00008595	WBGene00009616	WBGene00007692	WBGene00011449
						WBGene00013033		WBGene00000875	WBGene00021873	WBGene00009349	WBGene00016594	WBGene00008341
						WBGene00008724		WBGene00004959	WBGene00003372	WBGene00016062	WBGene00016099	WBGene00045405
						WBGene00022090		WBGene00001829	WBGene00015526	WBGene00010243	WBGene00010361	WBGene00010018
						WBGene00013988		WBGene00022590	WBGene00022345	WBGene00008862	WBGene00195189	WBGene00045215
						WBGene00008074		WBGene00015677	WBGene00012492	WBGene00013215	WBGene00001878	WBGene00017484
						WBGene00021471		WBGene00000935	WBGene00022689	WBGene00008729	WBGene00012028	WBGene00021135
						WBGene00022467		WBGene00001214	WBGene00020031	WBGene00009572	WBGene00045268	WBGene00044166
						WBGene00010474		WBGene00020035	WBGene00044665	WBGene00003770	WBGene00003571	WBGene00012641
						WBGene00018359		WBGene00011945	WBGene00010440	WBGene00021701	WBGene00003375	WBGene00008621
						WBGene00020187		WBGene00003405	WBGene00015043	WBGene00015598	WBGene00015455	WBGene00008747
						WBGene00045306		WBGene00194998	WBGene00012070	WBGene00013440	WBGene00019171	WBGene00022377
						WBGene00008001		WBGene00007299	WBGene00019905	WBGene00000429	WBGene00014135	WBGene00011539
						WBGene00010869		WBGene00012356	WBGene00007167	WBGene00045393	WBGene00000602	WBGene00020011
						WBGene00010265		WBGene00013214	WBGene00019728	WBGene00007440	WBGene00003981	WBGene00011027
						WBGene00019530		WBGene00006795	WBGene00019550	WBGene00018621	WBGene00003700	WBGene00019782
						WBGene00017978		WBGene00021155	WBGene00000693	WBGene00003575	WBGene00008823	WBGene00000009
						WBGene00004901		WBGene00013431	WBGene00022177	WBGene00019858	WBGene00018413	WBGene00006732
						WBGene00013478		WBGene00010989	WBGene00001569	WBGene00001362	WBGene00194696	WBGene00013576
						WBGene00016053		WBGene00021359	WBGene00007964	WBGene00012859	WBGene00010836	WBGene00016923
						WBGene00015929		WBGene00002229	WBGene00044811	WBGene00009099	WBGene00008634	WBGene00003553
						WBGene00016398		WBGene00003955	WBGene00006492	WBGene00001933	WBGene00010659	WBGene00007226
						WBGene00013723		WBGene00017393	WBGene00021160	WBGene00021496	WBGene00003410	WBGene00021654
						WBGene00018196		WBGene00020819	WBGene00014016	WBGene00001728	WBGene00012727	WBGene00007855
						WBGene00007794		WBGene00013442	WBGene00017679	WBGene00044443	WBGene00013118	WBGene00020219
						WBGene00019151		WBGene00010825	WBGene00003828	WBGene00021449	WBGene00018241	WBGene00003518
						WBGene00016161		WBGene00020168	WBGene00019801	WBGene00020698	WBGene00206413	WBGene00016234
						WBGene00007335		WBGene00005011	WBGene00015662	WBGene00017806	WBGene00010606	WBGene00002263
						WBGene00022708		WBGene00019087	WBGene00010229	WBGene00012373	WBGene00022028	WBGene00044737
						WBGene00020533		WBGene00004955	WBGene00004132	WBGene00022550	WBGene00016874	WBGene00235354
						WBGene00015084		WBGene00009662	WBGene00006996	WBGene00008797	WBGene00012436	WBGene00005133
						WBGene00009492		WBGene00012845	WBGene00011062	WBGene00013832	WBGene00010724	WBGene00015589
						WBGene00021381		WBGene00008503	WBGene00022633	WBGene00015522	WBGene00012293	WBGene00019628
						WBGene00016950		WBGene00012910	WBGene00007969	WBGene00013049	WBGene00017101	WBGene00013980
						WBGene00017386		WBGene00020948	WBGene00000192	WBGene00019189	WBGene00000213	WBGene00022060
						WBGene00050896		WBGene00001600	WBGene00009191	WBGene00015939	WBGene00016335	WBGene00000102
						WBGene00017553		WBGene00003231	WBGene00020433	WBGene00003096	WBGene00013946	WBGene00044191
						WBGene00013279		WBGene00002047	WBGene00017293	WBGene00000620	WBGene00008378	WBGene00022546
						WBGene00022589		WBGene00015083	WBGene00016192	WBGene00011088	WBGene00004875	WBGene00017563
						WBGene00003470		WBGene00001049	WBGene00021602	WBGene00045339	WBGene00017322	WBGene00009213
						WBGene00021373		WBGene00000275	WBGene00006927	WBGene00008271	WBGene00009621	WBGene00010789
						WBGene00016058		WBGene00010734	WBGene00015667	WBGene00044086	WBGene00019588	WBGene00015600
						WBGene00006058		WBGene00013269	WBGene00012457	WBGene00004155	WBGene00006546	WBGene00017015
						WBGene00019337		WBGene00003864	WBGene00022548	WBGene00000688	WBGene00002253	WBGene00018903
						WBGene00077682		WBGene00001598	WBGene00045407	WBGene00016212	WBGene00000412	WBGene00012546
						WBGene00011478		WBGene00007789	WBGene00011362	WBGene00015601	WBGene00010093	WBGene00017700
						WBGene00002193		WBGene00004028	WBGene00008207	WBGene00012592	WBGene00044073	WBGene00016883
						WBGene00013684		WBGene00010056	WBGene00003236	WBGene00001729	WBGene00013169	WBGene00018195
						WBGene00016462		WBGene00015557	WBGene00010846	WBGene00011610	WBGene00011222	WBGene00044082
						WBGene00016512		WBGene00003562	WBGene00017964	WBGene00019638	WBGene00015949	WBGene00017168
						WBGene00007239		WBGene00021730	WBGene00021236	WBGene00021866	WBGene00021797	WBGene00020314
						WBGene00007301		WBGene00021470	WBGene00010795	WBGene00011870	WBGene00017532	WBGene00017698
						WBGene00021288		WBGene00016389	WBGene00018068	WBGene00008027	WBGene00020449	WBGene00007357
						WBGene00020353		WBGene00019138	WBGene00018269	WBGene00017173	WBGene00012198	WBGene00010686
						WBGene00009269		WBGene00021040	WBGene00021581	WBGene00010102	WBGene00009397	WBGene00006016
						WBGene00018121		WBGene00022488	WBGene00008086	WBGene00009042	WBGene00017446	WBGene00010972
						WBGene00014241		WBGene00010002	WBGene00007509	WBGene00019538	WBGene00009466	WBGene00008859
						WBGene00006051		WBGene00021338	WBGene00001395	WBGene00000659	WBGene00008229	WBGene00018845
						WBGene00013053		WBGene00019792	WBGene00001396	WBGene00007216	WBGene00010597	WBGene00020832
						WBGene00006050		WBGene00015320	WBGene00020989	WBGene00015004	WBGene00011182	WBGene00007990
						WBGene00009548		WBGene00019002	WBGene00008597	WBGene00020038	WBGene00013947	WBGene00021818
						WBGene00008581		WBGene00001832	WBGene00001981	WBGene00009067	WBGene00271822	WBGene00013220
						WBGene00235297		WBGene00008107	WBGene00010637	WBGene00019639	WBGene00018811	WBGene00020741
						WBGene00044634		WBGene00235133	WBGene00010913	WBGene00013516	WBGene00008377	WBGene00008014
						WBGene00008659		WBGene00003992	WBGene00018200	WBGene00007917	WBGene00018203	WBGene00014049
						WBGene00019430		WBGene00001401	WBGene00008741	WBGene00020527	WBGene00016918	WBGene00003380
						WBGene00013854		WBGene00219210	WBGene00195244	WBGene00015679	WBGene00017764	WBGene00008460
						WBGene00003429		WBGene00008210	WBGene00018595	WBGene00021790	WBGene00019973	WBGene00011849
						WBGene00012638		WBGene00001102	WBGene00003539	WBGene00016551	WBGene00011212	WBGene00009816
						WBGene00018004		WBGene00000257	WBGene00009637	WBGene00001532	WBGene00016218	WBGene00007057
						WBGene00003458		WBGene00018991	WBGene00009044	WBGene00044212	WBGene00012201	WBGene00009001
						WBGene00008383		WBGene00016822	WBGene00010133	WBGene00000676	WBGene00019589	WBGene00044676
						WBGene00012012		WBGene00000417	WBGene00019261	WBGene00013090	WBGene00010340	WBGene00012398
						WBGene00015987		WBGene00001481	WBGene00018335	WBGene00006647	WBGene00009334	WBGene00045417
						WBGene00008063		WBGene00009035	WBGene00015936	WBGene00006710	WBGene00000734	WBGene00012958
						WBGene00015500		WBGene00008995	WBGene00013024	WBGene00017599	WBGene00015110	WBGene00019436
						WBGene00022143		WBGene00009302	WBGene00044065	WBGene00000737	WBGene00019962	WBGene00018000
						WBGene00016416		WBGene00017344	WBGene00018184	WBGene00009988	WBGene00007453	WBGene00015624
						WBGene00022707		WBGene00009427	WBGene00002131	WBGene00020575	WBGene00012683	WBGene00013091
						WBGene00011203		WBGene00003422	WBGene00023451	WBGene00015404	WBGene00020813	WBGene00007283
						WBGene00008313		WBGene00010351	WBGene00019094	WBGene00001936	WBGene00269434	WBGene00007270
						WBGene00014082		WBGene00003504	WBGene00020918	WBGene00000697	WBGene00015529	WBGene00045356
						WBGene00007190		WBGene00007624	WBGene00219218	WBGene00017469	WBGene00017759	WBGene00019179
						WBGene00003457		WBGene00021193	WBGene00007598	WBGene00045475	WBGene00044094	WBGene00012182
						WBGene00003434		WBGene00001938	WBGene00012748	WBGene00007297	WBGene00019605	WBGene00016789
						WBGene00016413		WBGene00018900	WBGene00044758	WBGene00005117	WBGene00271744	WBGene00012442
						WBGene00235280		WBGene00000498	WBGene00018519	WBGene00269433	WBGene00009659	WBGene00008591
						WBGene00002204		WBGene00001689	WBGene00045270	WBGene00011960	WBGene00011829	WBGene00008412
						WBGene00008299		WBGene00013270	WBGene00011394	WBGene00008853	WBGene00016660	WBGene00020157
						WBGene00018296		WBGene00016971	WBGene00017500	WBGene00017265	WBGene00016481	WBGene00020135
						WBGene00194839		WBGene00010363	WBGene00019993	WBGene00000874	WBGene00006897	WBGene00010546
						WBGene00009149		WBGene00004388	WBGene00019068	WBGene00011492	WBGene00011800	WBGene00045516
						WBGene00009308		WBGene00019769	WBGene00017134	WBGene00138721	WBGene00015683	WBGene00007391
						WBGene00011322		WBGene00008218	WBGene00013725	WBGene00003573	WBGene00002272	WBGene00195084
						WBGene00017872		WBGene00017456	WBGene00012484	WBGene00044760	WBGene00020191	WBGene00007641
						WBGene00015629		WBGene00009125	WBGene00044614	WBGene00011242	WBGene00010657	WBGene00017582
						WBGene00010876		WBGene00009178	WBGene00015778	WBGene00077751	WBGene00018885	WBGene00000171
						WBGene00011909		WBGene00015797	WBGene00017490	WBGene00021961	WBGene00000655	WBGene00001806
						WBGene00014239		WBGene00003157	WBGene00022586	WBGene00010163	WBGene00015333	WBGene00015633
						WBGene00019063		WBGene00019947	WBGene00009897	WBGene00013109	WBGene00008211	WBGene00021691
						WBGene00009079		WBGene00013729	WBGene00000670	WBGene00019664	WBGene00001775	WBGene00269382
						WBGene00013085		WBGene00002219	WBGene00016056	WBGene00022426	WBGene00015905	WBGene00015776
						WBGene00015892		WBGene00013246	WBGene00010065	WBGene00016667	WBGene00023489	WBGene00016332
						WBGene00009016		WBGene00019587	WBGene00000558	WBGene00010253	WBGene00014137	WBGene00008052
						WBGene00015690		WBGene00010364	WBGene00008357	WBGene00008302	WBGene00011509	WBGene00009028
						WBGene00013474		WBGene00016862	WBGene00044332	WBGene00000208	WBGene00077757	WBGene00009600
						WBGene00009581		WBGene00013250	WBGene00015893	WBGene00007094	WBGene00011011	WBGene00014057
						WBGene00044388		WBGene00016074	WBGene00001394	WBGene00016318	WBGene00001005	WBGene00018931
						WBGene00014168		WBGene00012104	WBGene00009130	WBGene00022223	WBGene00044436	WBGene00003252
						WBGene00019501		WBGene00002231	WBGene00018130	WBGene00008480	WBGene00020738	WBGene00020374
						WBGene00001246		WBGene00003228	WBGene00019806	WBGene00021011	WBGene00009777	WBGene00012589
						WBGene00206368		WBGene00011532	WBGene00011587	WBGene00019367	WBGene00015565	WBGene00017834
						WBGene00011954		WBGene00185089	WBGene00195071	WBGene00194731	WBGene00002050	WBGene00002981
						WBGene00013956		WBGene00006700	WBGene00018772	WBGene00000622	WBGene00009981	WBGene00044895
						WBGene00012549		WBGene00004994	WBGene00011431	WBGene00011104	WBGene00007728	WBGene00009903
						WBGene00044912		WBGene00022203	WBGene00001792	WBGene00012632	WBGene00003577	WBGene00015993
						WBGene00007688		WBGene00008000	WBGene00011809	WBGene00022516	WBGene00013447	WBGene00004932
						WBGene00016322		WBGene00015504	WBGene00015742	WBGene00004509	WBGene00002891	WBGene00206482
						WBGene00023424		WBGene00012972	WBGene00008236	WBGene00017951	WBGene00007689	WBGene00019719
						WBGene00021579		WBGene00009301	WBGene00019977	WBGene00008743	WBGene00014864	WBGene00044697
						WBGene00013296		WBGene00019199	WBGene00022440	WBGene00016785	WBGene00000673	WBGene00015044
						WBGene00011114		WBGene00001046	WBGene00022016	WBGene00202498	WBGene00008825	WBGene00018507
						WBGene00009682		WBGene00012109	WBGene00012634	WBGene00019524	WBGene00010348	WBGene00000722
						WBGene00012979		WBGene00194682	WBGene00022791	WBGene00021296	WBGene00013704	WBGene00008388
						WBGene00021969		WBGene00011318	WBGene00021793	WBGene00021687	WBGene00000735	WBGene00011501
						WBGene00010544		WBGene00007332	WBGene00017378	WBGene00013665	WBGene00014252	WBGene00010672
						WBGene00001944		WBGene00015860	WBGene00016523	WBGene00016465	WBGene00009110	WBGene00020946
						WBGene00019949		WBGene00001941	WBGene00001398	WBGene00014024	WBGene00013037	WBGene00015569
						WBGene00194912		WBGene00006793	WBGene00016150	WBGene00020179	WBGene00001468	WBGene00017312
						WBGene00008660		WBGene00000499	WBGene00006618	WBGene00009289	WBGene00021153	WBGene00011984
						WBGene00016312		WBGene00011087	WBGene00011925	WBGene00016700	WBGene00022047	WBGene00012224
						WBGene00019531		WBGene00021012	WBGene00015828	WBGene00008424	WBGene00011434	WBGene00011919
						WBGene00021010		WBGene00018353	WBGene00013840	WBGene00018376	WBGene00010473	WBGene00255457
						WBGene00022705		WBGene00021175	WBGene00003095	WBGene00017228	WBGene00012557	WBGene00010004
						WBGene00019406		WBGene00013792	WBGene00020721	WBGene00019226	WBGene00012295	WBGene00007305
						WBGene00020414		WBGene00021512	WBGene00050879	WBGene00017920	WBGene00019495	WBGene00008965
						WBGene00002186		WBGene00019432	WBGene00000752	WBGene00003079	WBGene00011010	WBGene00013898
						WBGene00012172		WBGene00001016	WBGene00013319	WBGene00011815	WBGene00001002	WBGene00007538
						WBGene00022094		WBGene00011625	WBGene00045488	WBGene00012017	WBGene00013867	WBGene00003473
						WBGene00008649		WBGene00017712	WBGene00008494	WBGene00013180	WBGene00018398	WBGene00014002
						WBGene00004904		WBGene00003222	WBGene00006587	WBGene00001906	WBGene00001756	WBGene00017303
						WBGene00009685		WBGene00013198	WBGene00000713	WBGene00000648	WBGene00001877	WBGene00219308
						WBGene00015696		WBGene00003418	WBGene00017730	WBGene00010822	WBGene00008356	WBGene00020909
						WBGene00018580		WBGene00004374	WBGene00017781	WBGene00019080	WBGene00010051	WBGene00019576
						WBGene00020293		WBGene00000868	WBGene00008865	WBGene00019372	WBGene00018045	WBGene00219283
						WBGene00002120		WBGene00009118	WBGene00019421	WBGene00021294	WBGene00008220	WBGene00009836
						WBGene00008772		WBGene00001678	WBGene00020202	WBGene00017162	WBGene00017867	WBGene00021337
						WBGene00021968		WBGene00004178	WBGene00011430	WBGene00284847	WBGene00004915	WBGene00007957
						WBGene00013823		WBGene00015515	WBGene00001164	WBGene00004782	WBGene00008799	WBGene00017498
						WBGene00009884		WBGene00003788	WBGene00010943	WBGene00020041	WBGene00015710	WBGene00009242
						WBGene00011968		WBGene00022462	WBGene00021060	WBGene00013613	WBGene00020771	WBGene00009820
						WBGene00000389		WBGene00022206	WBGene00008809	WBGene00012268	WBGene00195177	WBGene00000660
						WBGene00009143		WBGene00006944	WBGene00017089	WBGene00008267	WBGene00206382	WBGene00086565
						WBGene00006039		WBGene00021661	WBGene00020954	WBGene00022142	WBGene00000063	WBGene00012323
						WBGene00013696		WBGene00022141	WBGene00012707	WBGene00000185	WBGene00002021	WBGene00017422
						WBGene00013524		WBGene00008710	WBGene00044393	WBGene00001772	WBGene00018342	WBGene00021167
						WBGene00012831		WBGene00008789	WBGene00010216	WBGene00022572	WBGene00012462	WBGene00004996
						WBGene00011134		WBGene00003421	WBGene00011202	WBGene00013226	WBGene00016303	WBGene00022597
						WBGene00012637		WBGene00001609	WBGene00021008	WBGene00008301	WBGene00017100	WBGene00012140
						WBGene00020116		WBGene00010621	WBGene00013654	WBGene00004439	WBGene00008572	WBGene00194727
						WBGene00012357		WBGene00009225	WBGene00018333	WBGene00012175	WBGene00010215	WBGene00008389
						WBGene00010046		WBGene00007087	WBGene00008849	WBGene00001723	WBGene00009209	WBGene00006705
						WBGene00022133		WBGene00008145	WBGene00194849	WBGene00021735	WBGene00021397	WBGene00006419
						WBGene00021880		WBGene00007709	WBGene00007973	WBGene00021247	WBGene00008117	WBGene00077701
						WBGene00010650		WBGene00015978	WBGene00194793	WBGene00235271	WBGene00011571	WBGene00011215
						WBGene00008259		WBGene00022292	WBGene00001397	WBGene00044891	WBGene00009219	WBGene00020200
						WBGene00012402		WBGene00003156	WBGene00009280	WBGene00011030	WBGene00194742	WBGene00021553
						WBGene00018081		WBGene00017738	WBGene00015851	WBGene00021906	WBGene00021322	WBGene00003740
						WBGene00017554		WBGene00000265	WBGene00010684	WBGene00009239	WBGene00003689	WBGene00001477
						WBGene00015634		WBGene00017069	WBGene00004878	WBGene00019592	WBGene00044773	WBGene00012113
						WBGene00017058		WBGene00013156	WBGene00219275	WBGene00006774	WBGene00206418	WBGene00010508
						WBGene00013337		WBGene00002063	WBGene00007496	WBGene00004185	WBGene00270321	WBGene00007758
						WBGene00011466		WBGene00004049	WBGene00001158	WBGene00017583	WBGene00000512	WBGene00015139
						WBGene00011910		WBGene00008921	WBGene00004986	WBGene00020208	WBGene00008602	WBGene00016866
						WBGene00011951		WBGene00006974	WBGene00020476	WBGene00012347	WBGene00010277	WBGene00017823
						WBGene00011491		WBGene00008740	WBGene00018286	WBGene00000766	WBGene00010785	WBGene00019178
						WBGene00010829		WBGene00007640	WBGene00005003	WBGene00015642	WBGene00010701	WBGene00019153
						WBGene00009463		WBGene00003158	WBGene00021336	WBGene00004002	WBGene00303364	WBGene00007036
						WBGene00019024		WBGene00012935	WBGene00017886	WBGene00012114	WBGene00021895	WBGene00020941
						WBGene00019026		WBGene00021714	WBGene00017474	WBGene00012822	WBGene00045067	WBGene00050943
						WBGene00044005		WBGene00003229	WBGene00011003	WBGene00013207	WBGene00012900	WBGene00012629
						WBGene00235300		WBGene00006817	WBGene00004899	WBGene00008339	WBGene00014106	WBGene00013964
						WBGene00022833		WBGene00004874	WBGene00019549	WBGene00019098	WBGene00020688	WBGene00000108
						WBGene00014127		WBGene00001934	WBGene00018084	WBGene00004776	WBGene00017539	WBGene00000551
						WBGene00016339		WBGene00010304	WBGene00021630	WBGene00014208	WBGene00013489	WBGene00010740
						WBGene00012294		WBGene00003804	WBGene00006060	WBGene00010844	WBGene00018307	WBGene00044611
						WBGene00015034		WBGene00018814	WBGene00011812	WBGene00010620	WBGene00000176	WBGene00006226
						WBGene00010574		WBGene00003155	WBGene00012880	WBGene00010178	WBGene00001243	WBGene00022181
						WBGene00018332		WBGene00021015	WBGene00005643	WBGene00010840	WBGene00012387	WBGene00009626
						WBGene00015089		WBGene00017895	WBGene00044719	WBGene00005015	WBGene00022076	WBGene00008040
						WBGene00077519		WBGene00011691	WBGene00003975	WBGene00003415	WBGene00004914	WBGene00014046
						WBGene00044298		WBGene00012567	WBGene00044535	WBGene00045058	WBGene00015899	WBGene00021876
						WBGene00009501		WBGene00003784	WBGene00016046	WBGene00002240	WBGene00008629	WBGene00010174
						WBGene00012781		WBGene00013209	WBGene00022191	WBGene00021238	WBGene00012123	WBGene00010041
						WBGene00022157		WBGene00000519	WBGene00045245	WBGene00022712	WBGene00021020	WBGene00001852
						WBGene00013747		WBGene00001983	WBGene00194925	WBGene00022579	WBGene00022474	WBGene00219297
						WBGene00018980		WBGene00004888	WBGene00271806	WBGene00010362	WBGene00015122	WBGene00008592
						WBGene00009705		WBGene00012299	WBGene00194787	WBGene00003414	WBGene00016844	WBGene00044900
						WBGene00017910		WBGene00001597	WBGene00002130	WBGene00021343	WBGene00009563	WBGene00021543
						WBGene00002227		WBGene00004341	WBGene00003093	WBGene00018475	WBGene00007812	WBGene00000627
						WBGene00015931		WBGene00012236	WBGene00020080	WBGene00017981	WBGene00019957	WBGene00005642
						WBGene00017112		WBGene00013212	WBGene00005040	WBGene00022025	WBGene00019057	WBGene00022584
						WBGene00050881		WBGene00007110	WBGene00011486	WBGene00012656	WBGene00018921	WBGene00019476
						WBGene00019257		WBGene00007972	WBGene00013480	WBGene00013685	WBGene00019629	WBGene00003778
						WBGene00194700		WBGene00010768	WBGene00016893	WBGene00019883	WBGene00189958	WBGene00005644
						WBGene00013142		WBGene00007109	WBGene00003541	WBGene00007476	WBGene00016446	WBGene00018873
						WBGene00015106		WBGene00004094	WBGene00017718	WBGene00021208	WBGene00013836	WBGene00018273
						WBGene00015345		WBGene00020742	WBGene00016361	WBGene00021239	WBGene00017892	WBGene00001387
						WBGene00007733		WBGene00004296	WBGene00015599	WBGene00002694	WBGene00021690	WBGene00015251
						WBGene00013987		WBGene00018808	WBGene00011124	WBGene00017124	WBGene00008594	WBGene00020797
						WBGene00008871		WBGene00021082	WBGene00015780	WBGene00020037	WBGene00021262	WBGene00011052
						WBGene00012595		WBGene00004391	WBGene00044325	WBGene00006487	WBGene00017402	WBGene00011596
						WBGene00021358		WBGene00019343	WBGene00012171	WBGene00015091	WBGene00013514	WBGene00022130
						WBGene00016083		WBGene00021475	WBGene00004989	WBGene00012165	WBGene00000653	WBGene00011168
						WBGene00013879		WBGene00015075	WBGene00013757	WBGene00009166	WBGene00016219	WBGene00044756
						WBGene00016807		WBGene00003579	WBGene00016745	WBGene00022356	WBGene00017625	WBGene00219447
						WBGene00014157		WBGene00013249	WBGene00012716	WBGene00012459	WBGene00001244	WBGene00013335
						WBGene00022032		WBGene00017482	WBGene00045239	WBGene00011707	WBGene00003670	WBGene00000628
						WBGene00009714		WBGene00017986	WBGene00017499	WBGene00001956	WBGene00013874	WBGene00077766
						WBGene00012486		WBGene00044349	WBGene00194715	WBGene00015524	WBGene00019800	WBGene00005228
						WBGene00015348		WBGene00001568	WBGene00007282	WBGene00022447	WBGene00016544	WBGene00015495
						WBGene00010466		WBGene00011044	WBGene00012582	WBGene00004811	WBGene00020471	WBGene00018506
						WBGene00017026		WBGene00015236	WBGene00045397	WBGene00016624	WBGene00015823	WBGene00194674
						WBGene00020661		WBGene00011805	WBGene00000372	WBGene00023487	WBGene00009488	WBGene00021136
						WBGene00018930		WBGene00015602	WBGene00009192	WBGene00004322	WBGene00002255	WBGene00000614
						WBGene00009704		WBGene00004738	WBGene00020783	WBGene00010890	WBGene00017487	WBGene00019376
						WBGene00013713		WBGene00004386	WBGene00014194	WBGene00017385	WBGene00009984	WBGene00009226
						WBGene00014154		WBGene00012666	WBGene00008157	WBGene00012204	WBGene00014063	WBGene00015549
						WBGene00010728		WBGene00011562	WBGene00000788	WBGene00013324	WBGene00009131	WBGene00002013
						WBGene00044633		WBGene00044440	WBGene00018150	WBGene00022152	WBGene00045251	WBGene00009805
						WBGene00015937		WBGene00003917	WBGene00009908	WBGene00022045	WBGene00012330	WBGene00000617
						WBGene00015422		WBGene00018085	WBGene00013726	WBGene00018866	WBGene00016865	WBGene00012959
						WBGene00019165		WBGene00011793	WBGene00012981	WBGene00004355	WBGene00007840	WBGene00021862
						WBGene00271774		WBGene00003510	WBGene00020699	WBGene00015261	WBGene00007544	WBGene00018602
						WBGene00015765		WBGene00004726	WBGene00194663	WBGene00018339	WBGene00012525	WBGene00011573
						WBGene00015516		WBGene00001997	WBGene00020016	WBGene00003234	WBGene00020329	WBGene00000593
						WBGene00013700		WBGene00011047	WBGene00050914	WBGene00009511	WBGene00013027	WBGene00021002
						WBGene00012296		WBGene00001018	WBGene00015371	WBGene00001209	WBGene00018667	WBGene00017747
						WBGene00008899		WBGene00044916	WBGene00021869	WBGene00013460	WBGene00007507	WBGene00021594
						WBGene00018563		WBGene00000913	WBGene00017875	WBGene00001946	WBGene00016864	WBGene00002012
						WBGene00010612		WBGene00006381	WBGene00007508	WBGene00003594	WBGene00011090	WBGene00008396
						WBGene00009758		WBGene00022776	WBGene00000786	WBGene00017735	WBGene00017197	WBGene00010183
						WBGene00012177		WBGene00012864	WBGene00010299	WBGene00021544	WBGene00045291
						WBGene00016954		WBGene00012524	WBGene00015807	WBGene00021292	WBGene00021860
						WBGene00007478		WBGene00016400	WBGene00000781	WBGene00007694	WBGene00010042
						WBGene00016843		WBGene00015267	WBGene00016052	WBGene00000939	WBGene00018951
						WBGene00010883		WBGene00021882	WBGene00045271	WBGene00022782	WBGene00271795
						WBGene00019834		WBGene00011804	WBGene00007452	WBGene00007025	WBGene00022324
						WBGene00009959		WBGene00021748	WBGene00021858	WBGene00021416	WBGene00016683
						WBGene00022064		WBGene00013015	WBGene00007963	WBGene00019881	WBGene00003711
						WBGene00003456		WBGene00013441	WBGene00018731	WBGene00011230	WBGene00017084
						WBGene00020265		WBGene00012936	WBGene00000784	WBGene00022794	WBGene00006704
						WBGene00010906		WBGene00007501	WBGene00017258	WBGene00009477	WBGene00004917
						WBGene00044122		WBGene00000205	WBGene00008042	WBGene00006385	WBGene00008425
						WBGene00010366		WBGene00018421	WBGene00021772	WBGene00008041	WBGene00000981
						WBGene00007323		WBGene00007622	WBGene00007751	WBGene00018831	WBGene00044211
						WBGene00020416		WBGene00008143	WBGene00008343	WBGene00019174	WBGene00022330
						WBGene00008141		WBGene00001827	WBGene00013101	WBGene00022848	WBGene00002254
						WBGene00044333		WBGene00004078	WBGene00009215	WBGene00012244	WBGene00022787
						WBGene00009473		WBGene00012209	WBGene00016658	WBGene00012059	WBGene00022273
						WBGene00015467		WBGene00017587	WBGene00007937	WBGene00021905	WBGene00009515
						WBGene00008433		WBGene00016151	WBGene00010769	WBGene00007554	WBGene00008442
						WBGene00044744		WBGene00011329	WBGene00010790	WBGene00001721	WBGene00045289
						WBGene00044810		WBGene00007766	WBGene00008850	WBGene00020630	WBGene00019971
						WBGene00008153		WBGene00004304	WBGene00189956	WBGene00012998	WBGene00012195
						WBGene00015097		WBGene00022277	WBGene00004991	WBGene00019177	WBGene00015956
						WBGene00019642		WBGene00019163	WBGene00269392	WBGene00008008	WBGene00016627
						WBGene00017050		WBGene00021758	WBGene00000776	WBGene00018429	WBGene00044032
						WBGene00018165		WBGene00020377	WBGene00015247	WBGene00011292	WBGene00004199
						WBGene00015093		WBGene00011054	WBGene00206484	WBGene00002278	WBGene00007543
						WBGene00195227		WBGene00021739	WBGene00045180	WBGene00013151	WBGene00003080
						WBGene00009005		WBGene00020964	WBGene00044213	WBGene00000410	WBGene00004919
						WBGene00015032		WBGene00021749	WBGene00006719	WBGene00017273	WBGene00007387
						WBGene00018548		WBGene00013727	WBGene00008127	WBGene00004046	WBGene00004352
						WBGene00015661		WBGene00015329	WBGene00019507	WBGene00011247	WBGene00021427
						WBGene00007613		WBGene00013558	WBGene00011252	WBGene00015296	WBGene00009396
						WBGene00009075		WBGene00009300	WBGene00018278	WBGene00014098	WBGene00011642
						WBGene00020356		WBGene00000496	WBGene00012412	WBGene00015173	WBGene00022230
						WBGene00020841		WBGene00017245	WBGene00001564	WBGene00013718	WBGene00004789
						WBGene00007986		WBGene00011142	WBGene00016061	WBGene00017605	WBGene00012529
						WBGene00007977		WBGene00012196	WBGene00000696	WBGene00018777	WBGene00019215
						WBGene00016010		WBGene00003159	WBGene00044249	WBGene00020658	WBGene00195246
						WBGene00003425		WBGene00018391	WBGene00017678	WBGene00003898	WBGene00001055
						WBGene00017056		WBGene00015818	WBGene00017944	WBGene00006721	WBGene00010605
						WBGene00011795		WBGene00010537	WBGene00009778	WBGene00019158	WBGene00006915
						WBGene00012784		WBGene00002105	WBGene00268216	WBGene00010037	WBGene00022037
						WBGene00014007		WBGene00001838	WBGene00044554	WBGene00012816	WBGene00044797
						WBGene00020282		WBGene00016993	WBGene00022699	WBGene00000549	WBGene00000966
						WBGene00010254		WBGene00000382	WBGene00021805	WBGene00006611	WBGene00019368
						WBGene00016410		WBGene00019598	WBGene00004993	WBGene00022817	WBGene00021279
						WBGene00010679		WBGene00018131	WBGene00000680	WBGene00015947	WBGene00045394
						WBGene00011214		WBGene00006447	WBGene00004987	WBGene00007049	WBGene00001123
						WBGene00019431		WBGene00018362	WBGene00012174	WBGene00000226	WBGene00018145
						WBGene00010114		WBGene00018015	WBGene00012747	WBGene00004880	WBGene00010355
						WBGene00016946		WBGene00012600	WBGene00011046	WBGene00012904	WBGene00044455
						WBGene00007224		WBGene00009368	WBGene00017648	WBGene00010700	WBGene00302968
						WBGene00001424		WBGene00017546	WBGene00000656	WBGene00001007	WBGene00007460
						WBGene00022507		WBGene00021502	WBGene00009877	WBGene00018776	WBGene00003241
						WBGene00008381		WBGene00044689	WBGene00019654	WBGene00013345	WBGene00003934
						WBGene00007159		WBGene00003220	WBGene00006541	WBGene00019612	WBGene00000178
						WBGene00013194		WBGene00022702	WBGene00016949	WBGene00001093	WBGene00022663
						WBGene00194935		WBGene00009366	WBGene00044331	WBGene00017855	WBGene00019818
						WBGene00016441		WBGene00019767	WBGene00015665	WBGene00003047	WBGene00021888
						WBGene00050915		WBGene00023484	WBGene00271812	WBGene00001017	WBGene00010911
						WBGene00016388		WBGene00194646	WBGene00044018	WBGene00016060	WBGene00011638
						WBGene00013437		WBGene00020629	WBGene00010064	WBGene00001259	WBGene00001819
						WBGene00014085		WBGene00005019	WBGene00020326	WBGene00018974	WBGene00007435
						WBGene00044256		WBGene00018064	WBGene00000754	WBGene00013202	WBGene00020578
						WBGene00008801		WBGene00021256	WBGene00010617	WBGene00000097	WBGene00011153
						WBGene00007082		WBGene00022388	WBGene00018500	WBGene00000377	WBGene00017087
						WBGene00016742		WBGene00014203	WBGene00019547	WBGene00016142	WBGene00021325
						WBGene00006625		WBGene00013038	WBGene00017659	WBGene00020046	WBGene00015453
						WBGene00007792		WBGene00020320	WBGene00016568	WBGene00003960	WBGene00206464
						WBGene00007060		WBGene00003586	WBGene00020778	WBGene00022019	WBGene00021088
						WBGene00007777		WBGene00017916	WBGene00020786	WBGene00004186	WBGene00007366
						WBGene00007448		WBGene00011761	WBGene00011672	WBGene00001236	WBGene00010226
						WBGene00017559		WBGene00002275	WBGene00050913	WBGene00007574	WBGene00002264
						WBGene00013304		WBGene00003083	WBGene00008593	WBGene00011775	WBGene00012162
						WBGene00013801		WBGene00003406	WBGene00050916	WBGene00012389	WBGene00206389
						WBGene00007948		WBGene00007118	WBGene00020313	WBGene00000800	WBGene00010493
[truncated: 1,359 more rows]

## Sheet: S3
	Fig S3E - Venn diagram of AMPK-dependent reproductive genes and ALG-3/4 targets					Fig S3F - Taqman of 26G RNA levels in daf-2 , aak(0) and aak(0); alg-3/4 dauer larvae
[truncated: 1,971 more rows]

[truncated: 3 more sheets: S4, S6, S7]
